# Supplementary material for: Local De Novo Assembly of RAD Paired-End Contigs Using Short Sequencing Reads
Source: PLoS One. 2011 Apr 13;6(4):e18561. doi: 10.1371/journal.pone.0018561 (PMC3076424; doi:10.1371/journal.pone.0018561)
Supplement: File S1 — Stickleback contigs for SNP calling part 1. This text file lists in fasta format the assembled contigs used for aligning the raw reads for SNP calling. The fasta header is in Velvet format. The file was split into pieces in order to upload online. (TXT) [file pone.0018561.s001.txt]

>1_TGCAGGGAAATGGCTCGGTCCTTGTTCAGGTCGCAGTAGT_NODE_1_length_300_cov_24.230000
AATGAAATACACTCAGTCCCTGACATAAAACATGCCCCTGGTATCCAGATCGACATCCTTTTTGCATGAAAGATGATGTGATTTCATTAGAAATGGCAGCATGTCAGCATGTTAAGAATCCGAGTCAAATTTATATTTGTCTTGTATATTTCCAGTTTTATTTTTGGACATATGTTCCTTTATCCGTGTATTAATGCTATGCAAATTACTATAAAAGGGTATCTGCCTTTTAAACTAGATTTTAGATGTTTTGCTTTGAAACATCACTACTTTAGGTCCCACATGTCTCTAATCCCAACCAGGTTTGTTGAGCCTGATCCCA
>1_TGCAGGGAAATGGCTCGGTCCTTGTTCAGGTCGCAGTAGT_NODE_2_length_91_cov_2.505495
CTCTGACATGCAATGATCTTGGCACAGGAATCAACAGAGTTTGTGCTCAGTTTCCGCCAACGCTAGAACTTTATGTACCGATGGGACCTGAGGGCATCTGGGATTAAAGTTGG
>2_TGCAGGAGACAAAAAGACTGGGAGGTGAGACACCAGAAGC_NODE_2_length_97_cov_7.876289
CTGAGTCCGACTGGGACCGCTCGCCCAAGCTGCCCGCCAGCAAACCAGTCAGCCTGTTTGTCCGCCGTCCGTGTGGCACAGTACCAGTGTGCCGGCATGGCGGCGACGGGCTC
>3_TGCAGGTAGAGACCATGTTTTTCTATTCAATTACTTAAGC_NODE_3_length_175_cov_14.914286
CCGGAAGTTTGCTGACGCAGTTTGATAGAAATTTCAACTGCTGTGTTGGAATGTTTTATTCATGCGCCGGCTTTGATCTTTCGTTGGGTTTCTCTTGGTGCAAACAGTGAAGTCCGATAAAAGTGAACTAAAACCGACAGTATTCCCTCAGCTGAAACCCTCCGTAGTTCAGTCAGTGTGTGTGTGTGTGTGTGTGT
>3_TGCAGGTAGAGACCATGTTTTTCTATTCAATTACTTAAGC_NODE_4_length_229_cov_22.593887
TGTGTGTGTGTGTGTGTGTGTGCACGTGTGGTAGTGTTCTCTCCAAGTACGCACACACAAACACACACACATGCACACACACCAGAATGATCACAGTTCACACAAGAAGATCAATACTGATGCACACAGAAACCCACTCATACAAATGTTGTGCGTGTACAAAGACTAATGCACACACATGTTTTTGTTTGCACTGAGATGGACACATTCAGACAGGTAGACACACACGCACACACAGACACACACACACA
>4_TGCAGGGACAGACAGTGAAGCACGAGTACAGTCATCACCT_NODE_1_length_303_cov_13.425742
ATCCGGGGACGTTTATTCACGAATAACAATAGCGTTTCTGAGGCTGGTTGCCATGACTGTGCTCTTCCATCATCATGGATGACCAACGGACCGCCATAGTTGTTACATTTAAATGGGTTAATGTTATGGAACACCTTCAATGTTAAAAAGATATGTAGACATCCAATATGTATATGGAATAAATACATCCTGAAGGAAATAACTGTTAGTGTGTGTGAGACACAATAATGTAAATATTCATCTCCATACATATACATGGGTATACCTATATAGGTGTCTGCATATAAACATATGCTGTCAATCTATCCATCTATCTAGATATAGA
>5_TGCAGGTGATGAACAAGATGCGTCCCCCAGTGAGACGTCT_NODE_1_length_314_cov_16.216560
GTGTGTGTGCGCATGTGTGTCTGCTCTGACTGCGCACCAAGGCTGCCAGAAAATATGGGTAGAACGCATGATTGCAGGGCTCTGCACTTGCCTAAGCTGTTCACAGGCTCAGCATCACACAGCTTGATTCAGCACCTTTGCTCATAGCGCGCACACATCAACTGCAGCACAGATCATAGGAGGAGTGCAGTAATGAGACAGAGCTCAGCGTTTATTGCTTCTCTGTGTGTGTGTGTGTGTGTGTGTTCGTGTTGAGCAAATGTGTGCAAGGTTGGTCTAGTGCGTGTTTGTAGGAGAAAAAGAAATAACGGGAGAGAGGGAGGCACAGAGATAGAG
>6_TGCAGGCAAACTGCCACAGCCTGAATAATTACATTGAGGG_NODE_1_length_438_cov_22.143835
CAGCTCCATCAATCAACAGTTAGAAACTGTAGCGTGAGTGTTATTTTTTTCATTATGTATTTTATCCTCTGTGGGAAAAGCTCCACAATTACACCATAGTACCATTGGAGTATGGAAATCTGACACAATGTCATATAAATTAATCTCAGATGACAACGCATCAGCATTTAGCACCATCACTAGCGCACTGTAAATTACTACCTATTGTTAAAAAGTCGGATTTATCTTTTTCAGGACTGGCAGAAGCAGTGAATAGTTTTGGACTTCTCAGTTTCCCCTCAGTGTATCAGTGTGAGAAGTCCTAGTGGGAGTAAAAAGCAAAGAGGCCAGGTCCCTAAGACAGAGGAGGCTCTATTCTGCCCTTTTTCTTTCTCAGCACAAGTCTCACCCCTGTACCCATTGTAGCATTGGCACTTAAAGTGTGTATGGAAAAACGCCAGCTCGGCGTGGCTAGGCACGC
>7_TGCAGGACTTTTCTGGCACACTCACATAGCAACAGTTAAT_NODE_1_length_352_cov_10.411932
AAATGATAGAGTTTAAAAAACCTTTCTCCCTTTGGCGCTAAAACACTCTAGTGGCCAAATAACTGCAGTTGGTAAAAGAACCAAAGTCGACAACATCAAAAAGCTGTTTGGGTTCTCGCCTTCCTCACCGTTTATTATTATTAGTAAACCTATTGTTTAGGAGCTGAACTATGGTGACGCTACAAAATGCTAAATGCTAAGACCTTTACGGTGCAACTTAAAACCTCGGATCCCAAAAAGGAGTCTTTCCTTATTTACAATCTTACAATAAGACACAAAACTAAAGATAAAGCCCGAAAGAGATCCTAAAATAAATCTAAGAAGTAGCAAGATGATTTGCACGGAACTTGACAAATACATAGTTGATAAATATC
>8_TGCAGGTAGGACCAGCGATCTACTGCCTCACCTCCAAGGG_NODE_1_length_435_cov_22.967815
AAAAGGGCACGTCTCTCGCTCCGCCTGAGCGGCGCTCAGCATCTCGTCGTCGTAGACCGATCTACCACAACGAGAGAAGTTGTTTGGCTGAATTCTTCCAGATCCGGAACAGAGCTTCTTTCTCTCACAGGTTATTCAAATCTTAAGTTACTAACATCTTAGTGACATATCAGTAACAAGTTTGTAACGAGTAATAACTTATTTGCCCTATAATAAGTTAGTCTCAACTTGATATAATTTTAGTTGGTTGCTACTAAAACAAACGTGTTTAAAATGTTATCAACTTAGAAACTTGCTTCTAAGAAGTTAATAACGTATTTCAAAAATGTAACAAGTTGGAGACACATTAGTAACTTGTAACTAACTTATTAGTATAATGCTATTAGCTTGGTAAGAAGTTACTAACTGGTCCTGAACCAGTTGCACTGGGAGGAACGCCGGCCTCAGAAGCTCCGCC
>9_TGCAGGGCCACTGTTTCCGAAACAAAGAGCCTGTCTTCTC_NODE_1_length_453_cov_13.278146
GTGTGTGATGGAGAGCAGGAGCCCCCATCGACCTGGTTATTTGGGGTCTGGAGGGGCGGAGTTAGTGTGTGTGTGTCTGTGGTCTTTTTTTCATTTTTTAACTTGATATGAATGATAATGACGGGTCCTCATGTAATCAATATTCTTCATCATCATCATCATCATCACCAGTACACTTTGTTTACCCTGACTGGAAGTCAGCTGTCTGACAACCGACCATGTGGAGTGTTTCCCAGAATGCCGCTGGGTTCACTGATCCAGTAACTGATGAGACCTAATCCCTGCAGCCGCTCAGTGATGATGAGAAGGTCCTGATGAAGACGAGTGAGGAGGAGCAGTGACCTGATAAAGATCACGTCTGAGCTCTGAGGAGATGAGAAGGTCCTGATGGACTAACGGTCCACATTCAAATCTTCTCACTGAGGAGAAAGTGATCTGACCAATCACAGTCGACTACGTAACATCAAGCAGTGCG
>10_TGCAGGGAAAGAGCAGGTGGCGGGGAGCCGTGTCGGGAAG_NODE_1_length_468_cov_11.861111
AGAGAGCCCTCAAGAAGTATCATGAGGTGAAATCCCAGCCGCCGCCGACCATCATGCCCGTCAGGCTCAACACGTCGCTCAAAATCTGAAGGAAAATCCAGTTACGATTCAGATTATTTTCCCCCACAAATACTTTACGAGGAAGCCTTCATCGCCACGTTTAAAACCCATATTAATCAACTAGATTATTATTATTTTTTTATGTAGCCAGTGAGATAAGAGGAGGCTTCAGGATGCTTCTGCTTTTTTCATCCCTGGATCCTGGTGTGTCAGATTCAGCCTGCCCCCTAGAGGAAGTGGCCGTGTGTGTGGATGATGCACAAAAAACTAGAGCTGTGTGACCAAATGTGGGTGAAGAGTATGTTGACATACTTTCTATCAGCAAACTGTAGTGTAAGTTGCTTATGTCATCACCTTTCAAAAGAAATTCATAAACAGCTGTCCAATCTGTAGTTGGTAAGAGCAGTGTGGATCATTCAAGAGAATGATA
>11_TGCAGGAATCCGTGGCACAGTGCAGCCGGTCGCTCCGGAG_NODE_1_length_428_cov_6.773365
AAATAAATGTCTTTGGCTCTCCGTTCGGTCCTCGCAGTCGGGCTGCTACACTTCCCACCATTCTCACCCTTTCGCAGTGTCCTTGGCGGTTTCCTCTCCGTCGGAATTGGTCCAGAGCGCTGAGGCTGAAAGCTGTTCCATTTGGATAATTTAGACAGACAACGCAAAGAAGCTTAAATGGATCTTCGGCATATTCTGTATTTATTTCTGCTGCTATCGACCCCCCCTCCTCAAATGAATAGATGACAGGAATCCCCCCGCTTTAAAATACACTGTATGCCAAAAGCATCATTTGGGTTCGAATATAGAACATTTCCGTTCATGTAGACAAAACACACAGGTAGTCCGACACAATACACAGTCTCCTTCCCCCATGTAATGGAAGAAAGATAATACACAACTCCTGCTTGTTTATTGTAACACCGAGGGTCATTAAGTTTCCATCA
>12_TGCAGGCGGCGCCGCCGGCATGGTGTCCAGGATCACGGGT_NODE_2_length_128_cov_10.242188
TATATATATATATAGAATAATAATGTAACCATATTTTTATATATGCGTGTACTCACCCTCCACCGGCTTGGTGACGATGCCTGTGACGCCCCCCATGACTCCCTGTGGAGACACAACGTGTTACTGACCATCAGCTGCCGAG
>13_TGCAGGACGATTAATGGCGTAGCTCTTAATGCATATTGAG_NODE_6_length_248_cov_20.318548
TCGAGGAAGGAGGACGGATTGTGCGTTGTGTGTCTGGCCATCCCCGACACTAGTTTATGTGTTTCCGTCAAATGTTTTTTTTTGTTTTAATATGGACTGTCTTNNNNNNNNNNACCGACACTAGTTTATGTGTTTCTGTCAAATGTTTTTCTTGTTTTAATATGGACTGTCTTACTATGCATGACGCAGCCGAGTACAACATGAAAAGTAGGTGTCAGCAACTTTTTGTTTTCACTTCTTTTTTTCTTTCTTTTTGAACTTTTCAGGAGG
>13_TGCAGGACGATTAATGGCGTAGCTCTTAATGCATATTGAG_NODE_7_length_113_cov_5.823009
GCGTGCCAGAACATTCCGCGTGTCACTTTCTGTACAGCCAGCCCATTTCTCTCTTTATTTTCTGATATCCTTTTGGGAAAGAAAAAACAACTGACTAGAAGGAAGTACTATTGCTCCTTATTATTTCCTCCTTCA
>14_TGCAGGAAATATGCCACAATCAAAAATAAACCCAGACAAT_NODE_1_length_523_cov_15.971319
GTTTAAGTGTTCAATATCTTTTTTTTTCTGTGAAATGTCACAACCAAAACTTACAACCTGTAAAGGAACACAACAGTGAACTGGACCACTTTGGTCCGCTGCTCCAAGAGGTTTCCAGAGTGCTGTAGGGATATTTCATCTGTTGATGCGTCTCTGCCTGTCAGTGGTTATCCACTTCAATTCAATTGGCACCACTCTACTGAATATCACCTCAACACTTGACACTATGAGTAAAAGTATTCAGGGAAATGATTCTGGGTAATTAGAAATATAACAGTAGTTGTGAATTACACCTTTTCTTCTCCTCTTAGGTAGCAGCTCACGACTGGATAAAAGCCGACAAGTCTACAAAGTGTCGGGTCTGCCACAAGAAGATCAAGACTTTAGCTGGGAGACGCTGTGTGTGGTGCCAGGAGATGGTGAGCAGCGTGTGCGTGTTTGGACATGAATTTGAGAACATCTCTTTGCTCGATGTTAACTGACACTTGTTTTCTTTAAGCGTCACGATGAGTGTATTTTCTTGGGCTTGTCGTCCTGCGATTGCG
>15_TGCAGGTGACTGGCTTTGGTTAATCCTAAAAATTCCGCCA_NODE_1_length_415_cov_16.301205
ATTTGAAACATTGTTGCAATGTACATGTTTATTGGTACTTTAAATGCTACTTAAACACAGCGTTCTCCAATTCAACCTTAAACCGTTGCGTTTTGCATTTGGCGCCCTCTTGTGGGAAGAAAGAAAACTTCAGAATGAAACCTCCAGAATGAAACCTCTCTAGATCAACCCTGAAGCTGGCTTTTATTGGATGTAAAGAGTCTATGAAGGTACAGTGCCTGGTTCATTTGCTCCAGATGGTTTTAACGAATGAACAATTTCGACTGACTTCTGAATGTCATACTCCTCTGAGCATCAAATGACCATCATCACCACCACCTTCGGGTATCAAATATATTTACAATAAAAACCTCAGAACTGCTCGTACACATTGAAAATCTGTAGCTAGATTGAACAGTAAATAGAAAAATGTCTCATCGGATGGCTGGTATTTTTTC
>16_TGCAGGATGTGGGATGCTACGCGCTAACGCAGCTCCGTCA_NODE_1_length_282_cov_19.251774
GTACACTTTCATTACAACAACCCATCATTAATGATCACCGTTCATCACACTTCATCATAAGATCTAAAACAGTTCATGTGGTTCAATTCTCAAGACATTTGCCTCAGTCGGCTGCCTCGCAATAAGTTGTTCATTTTATTACCTGACAGGAGAAAAAACTCCCAAAAACCCCTTTTTGGGGATAAAATTGGGAGAAATCCATAAAGAACGGCAATTGGCATCCGTCCCCAGGTTTTAACATCACATTGTGACAGAATGTTAATGTGTACAGTGTTTATATGATTTAAATGACTATGAATTGTGT
>16_TGCAGGATGTGGGATGCTACGCGCTAACGCAGCTCCGTCA_NODE_2_length_84_cov_2.476191
CCGATGCAGGAAACCCGAAGGATATTTCCTCTGACTGTAAACGGTTAATCATTCGTGGAGTTCCAGTTTGACCTCGGCGTCACCTCGGAGCTGTGCCTTTTTTTTT
>17_TGCAGGTCCGAACCAAAGACATGTTGTTCGAGAGCATAAG_NODE_1_length_435_cov_9.850574
TGTGAATCACAGAAGAGAAAGAAAGATTGAAACTTAATACAGTCATTTTTTTTTTCAGATAAAATAGTCACATGCCGGACAAACAAAAAACACACTGACAGAGGGATCACATGCACAGCCGAAAGAAAGGGCCCTCTTGCTATAAAGCCACACTACCCACAAACCCGCTCTTCTTCATTTATTCCTCAGCGGCCGTTTTGACATTTCATTCCAGGGTGAATTAAGGTGTAAATAATTAAGGTGTAAAGATTAATGGAGGCGCTGCTCCGCTCAGATAAGCCAGGGCCCTTGTATTCGGCGTGAAGGCTCACTGTAATAGCTGTGAATAGAACAGGACCCCCATTACCTCAGTCCATCACGGCTGTGTTTACCTCTTACAACGTGTCAAAACGTCTGCGGTTACATTTGCCTTTTCAGTCACAAAGACACATTACGCGTGCTTTTACCTTCCAAACCA
>18_TGCAGGTGTCCGGTTAGCCTGCAACGCATCGTCTCTTCAC_NODE_1_length_377_cov_11.289124
AATGCATTTCCCAAAGTGAACTAAAATGAAAACACGTTCCACAGCATCTTTGGTTCCGATAAATACACCAGAGAATTAGACCGGATTCATTCACCTCATCCTCACTCGTGCGTTTGCATATGAGCCGTGCACTCTGGGTCTATATGAGGCCCCCACTGTGTAGTTGCTGTTTATAAATCAGGGCAACGTGTTTGACATTTGGCCCGGCTGTTTTAAACCAGCTAATGTCACCGGGGGCTGTGGAGCATTGGTAATGAGCAGCCACCGCTGCCCCCAATCCCCCTTTGTGCTTTGTTCAATGTGAGTGAGTTGTTTTAAACTGCCTGCACAATGAAACATGTTTATATCAATCCATAAAATAAGTGTGTAGGTGAAAACGGAAGGGATTAGTGTGTTTTA
>19_TGCAGGGAAACAGAAACCACATTACGAATGTTTCTTTATT_NODE_1_length_350_cov_8.505714
AACACACACACACACACACACTGGGTGTGTCACACGGTGTCTTTTAGCCGCCCTGTGATTGATCGGGTGGAGAACGTACATTAGGTGGATTCCCGGGTCGTGTTCTTTGAATAATTCTATCACATTCCGCTGGTGCTGAAGTATCATTTCATCATCAATAATAAACAGTCTCACCCGTCTACCTGCCTGCCTGCTTTTCTGTCTCTCAAGCTGTCGGGGGGGTGCGAGTTAGTGGTGGTTCTGTTGGACTTTGCCTCCGGTGGACCGGGAGAGCTCGGTGTCCGCTGCGGTCAGACAGTGGAGCTGGTGGAGCGCTCGGCCGAACGGCCCGGGTGGTGTCTGGCCAGGACGACAGATCAAACGACCCAGC
>20_TGCAGGATTCTGTCCATGTAAGTTTGGATCGACAGAAGAT_NODE_1_length_466_cov_22.465666
CAGTGACATCCGTAATGTTTGCTTAGGTAAGTTTGTTTTGTTAAGCCCGGAATTGTTAGGGGGAAATCCTCAGACAAACGTATTCTTGGCAATCAATTTAAGTATATTGACAAACCTGGAGGAAATTCCTTGCGTCTTTAAACTTGGCCAATGAAGTTTTTTTTTATTTCTCCACTATAATACGTGCTGATATCATAATCAATAAGAGCCAATGCACGTTTGCAAAGGTTGCTGTGTCTTACCTTTTTATGGAGAGTTTAAGCCAATTTAAGTTCATAAAGGACAAAGCTTCACTGTCTTTACTTGCAGACCTATTTGATGTTATGTGTCAACACCAAGCACAGAGGTCACCACTTATAGAATCACCTGAGAAATAACCACTGATTGACATGTTGTGATCACACTGGTCTAATGTCCCCATTTCCTTGGCCAGCGTCTAACTATATTATCTTAATGCGCACAATTCTCCACTTTTGACAAATCAATAT
>21_TGCAGGGATAGCTTTGGATGCTCTGACAGTCACAGTGACT_NODE_1_length_431_cov_13.508121
AATCAACCCGATCCCTGCACCTCATACCACGGGGACTCTTACCCGAGCGTGTTCCACCTGCAGCACCACCTGAATCTCCATGGCCCCGAAGTGCGTTTCCTCTGTGCGGTTACCATAGCAACACTTTTACTAAAGATAAGTAAAGCAGGACCCCCGCCCCCCTCCCGGGACCTCGGTAGACTCTTGGGGGCGGACAGCCAATCACCAGAGAAGGAGGGAAGCGCCGCGGATTGGAGCGCGAACATGTGGCTGCTGGGAAGTGCAGTTCTGAGGCACGTCCTGCAGCTGAGATGTAACGCCCAGGCCATCCTCACGCTGCAAGACACAGGTTGAGAAATTCACAAGTGAATCTTTCCTGCATGTTCTTGAGTTGCACAATGACCTATTTACTTTCTTATTCCTCCACCGTCCAGGAGCAGCAAACTCACCAGTTCAGTCCAGCAGCGAAATCCG
>22_TGCAGGTCCGTCTTCATGAGCGACGCCCCGGCCTCCACCA_NODE_1_length_450_cov_9.668889
CCTCAAGTACCTTATCCAGCACGGTACGACACTATACACACCACGTACACGCTGTACACAATGTTTTTATTTTTTATGTCATTAAAAATAGAATCAAAGGCTGTTTGAAAGTATCAAAGTATTTAGTGACTGTGAGCTTGTTCGCTAAATCAGATGAAACCCTCACAGAGAACAATTTAAGATGTTTGTTCTTTGTCTGAAAATAATAATAATTATTATGTCTCTGCTTATTAAAGTTACTCGTTGAAGTCCCGCCTACGGACAAGCGGCTCCTGATGTGATTGATTAGTGTTTGAACCCATGGCTCTCATGGTTCTCGTGGTTCAAATAGTTCTCATGGTTCTTATGGTTCTCATGATTCTCATAGTCATCATGAATCTCAAGGTGCTTATGGATCTTGTTTATTAATGTACATCTCGTGTCTCTTTGGTTCCTCAGTTCCCGTGTCTCACCTGGATGTAACGGAGAAGGA
>23_TGCAGGCCGCTGACGGGCACGCCGCGGGTCCCTTCGCCAC_NODE_1_length_303_cov_10.554456
TCGGGCTCTGTTGTCGTGGACTCAAAGTGAACCGGAATTAATGAAACGCAAACATAAGAACATTTAGAAAATACCGCACTCAATACTCCTCAATGAAACACTCACCCCTATAAAGTCCTGCTGTGCTTTGGGAAATTAAGAGTAAAGAGGATTTAAAATAACCCTCGAAAGCTTCACTGGACTGAACACAAGCATCTAGTTGACTTGAGACTTCGTCTGGCAGAACAAATCACAAATCCGTGAAACATTTGTTGATGTATAATTCACGTACAAACAACCCAATAAAAAAATAAACAGAAAGAACTCCAGATAGTATTAAAATGTG
>24_TGCAGGTAAGAGACCGACTGCTGGTCCCAGCACCGACTCA_NODE_1_length_442_cov_16.253393
ATTTTCTATGACCTGATGGGAGATTTCAGGGAATGAAAAACAAGTTCAGGATGCTTAATACTTAGTTGTAAAAAATATTTTTTGGTCAATAAACCAGCGATGACAGATCCCTTGTCAAAACAGCACAGGGCCGTGGCTTTTCTCTCCCCTGTTGCTCCACACCTCTCGGCTTGATGGCTTATTCAGTTAAGTAGAAGTGCATTTTTTCGTTGACATTCTTGCGCTCCGGATTAAGGCGCTTCAGGATCTGTGCCAGCACGTTGACGGTCTGCTCGCTGCTCAAACCTGTGCGCTTGGTCTGGAACTTCTTCAGCAGGTCTTTGGTGGTCATCGGTTTACGGATCAAGTACCGGCGAACTGCTTCCTCTGTTAGCTGCACATCACTGCGGAGTAGACGATAGAAAATTACATTTTATTGTTTATGTCTTGCAATTTCTCACAACAATTAAATAAGTTCATATTTC
>25_TGCAGGCTTCTCGTCCGCGAGCTCTTCACCTATAATCTCC_NODE_1_length_434_cov_10.622120
ATAGGAACAATTCTGGAGTCTCGACAAAACCGAGTTCAGGATTCCGCCCAAACTAATCGTCCAGATTTGGGATAACGACAAATTCTCCCTGGATGACTACCTCGGTGAGACGCGTCCTTTGCGGTCTAACCAAGCACTCTTTCAAGCTCGNNNNNNNNNNCGACTACCTCGGTGAGACGCGGTCTAACCAAAAACTCTTTCAAGCTCGCTTCTTGCTTCTGGTCTAACGCTGTGTGGTCTCAGGCTCCCTGGAGCTGGATCTGCGTAACCTGGTTGCTCCTGCAAAGAGCCCAGAGAAGTGCTCTCTGAAGATGATGGATGATCTGGAAGTGGGAGCTCCACACAAACTGGAAGCGGCAAAGTCTCTGTTTGCTCAGCAGTCGGTCCGAGGCTGGTGGCCATGTTCCATTGAACAGGGTGGAAAGAAGGTCCTGGGCGTAAGTATGACTAGAAAGT
>26_TGCAGGGACGGCAGATTGCAGCCAATCTCTGCAGAGCGGA_NODE_1_length_446_cov_16.995516
ACTGAAATTCACGTTTTCCTCAAGTCTGAGACAAGCATAGCCGCAGGTTAGAAAACCCCTGTTTTTTGTTCTCTTAATAAAACGGGGAACATTGTATTTATGCACCCCTCACACCGAGTAGCGTGGGTAGACACATTTCAGTTTTTCAATTGTTCTCCAAATGCCGCCATGTGGGACAAATGTCCCCCTCTGCTTAAGTCAGATGAGCCTTAAGCCTAGTTTATGCTTCTGCGTTTTCAGAGCGACGCAGACGCAAGACCCCCTTGCGTGTCCCTTGCGTGCCTTTACACACCTCCTTGCGTTCTTGCTCAACGCTCTAAAGACAGTGGAGATGGTTGTGGATTTCCGGAGGAACAGAGCCCCACCTTCCCTCATCACCCTGTGTGACTCCTTCTGTTTCCATCATCACCCAGGACCTCAAGTGGGAGCTGAACATCAGCTCCATCACCAAGAAGGCTCAGTAGAAGT
>27_TGCAGGTCTTTTTGGCCACTTGAGGGCAGCAGAAACGTCA_NODE_1_length_429_cov_16.093241
CAATGTCTCCCACTATTCAAGATCGGACTTGTAAAGAACAGCTGCGAGGAGAATGTCCCCCCAAAAATGGAGATACTATAATGTGACTAGAAAGCGGTCTGTGTTTGTTTGTGTGGGAGAGAAAGTGAGAAATATAAACACTGGAGAAGGTAAATGTTTAGCTCACATTAGCAAACTTGCTTTTTACTGTGATAAAGAACCATACAAACGCGGTTACATGCATGTGGTTCTGTTTAATATACTGCCACTGAATGTCAGATTTTCATCACATTCTTTATAATATTATATGAATCTTCTTGCTTTAAGGTAAAATATTAAGGATGCTTTTAAAACAAAGGGTACAGAAGTACACACTTACAAGATAACATTGATTACAGATAAGGCCACAAATATGCTATTTTGGTTCAAGAAATGTTCTACACAGCATAGCGTTATTAGTACAATGCATTTT
>28_TGCAGGTCCTGGTTTTTACCAACAGAGTCCTCCTCATCAG_NODE_1_length_453_cov_19.582781
CAATGTTGTAGTGTTGTTTCTCTGTTAAGATATCCAAAGGGAAATGGCTTCAGAAATAATGTAATATTTCTATATATGTATAAGGGGTCAAATGAGGTGATGAAAACTACAAACTACAACATCCATGCAAATCTGCTCCCCTGTTCCGCCCTCGTTTGACTCACTCTCATTCATCCTTAGTGTCTGCTAAGTTCTCCATAACTTTATATGGTATGAAAGTAATGAGACAAGCCTCATAAAGCTCTAATCAATGATGAGATTATGCTCCTTTGCCTTTTGCAGGCTGATGAGAAGGCTTTTGACTTCAAACCTGGCTTCATGGCCTCTTTTCTGGACTTCCTGAAGACAGGCAAAAAACAGTCAGGCTTTGAAATGGGACATGATGGAGGCGAGCAGGATTCACTAAACCCCTGTACCTCTATGAAGGGGGGGATCAGGCCCTTGTCCCCTCCTCCGCCCCCTCTACCACCAACTC
>29_TGCAGGTGTCACACCTGTAACACAACAGACCGCAACGCCA_NODE_1_length_329_cov_21.930092
CCCCCCTTTTCTTTTTTGAAGTCATATAATTGAAGACAAAGTGAGCCATCCATAATCAAACCTTTTTTCTTAAACGTCTCAGTCGAGCATCTTCATGTCTTTTTTTTTGTTGTTAGTCACTTTACACGCTCTGCGTTTTGGATCTCCAACCCCACACAACTCAAAGTGTCTGATGTCCGTTGTAGCGTAAGAGGGGGTCGGGTCTCAGGCTCAGTTGTGCTGCAGTGTGTTGGACTCTATAGGAGGAGCCGAGTCGTATAGTGTGTCGGTGTCGTGGGTCGGCTCTCCAGCTAATGTGCACGGGTTGGACAGCGTGCCGGCACCGCAGTCACAGAAGAACCTACGAGGAGA
>29_TGCAGGTGTCACACCTGTAACACAACAGACCGCAACGCCA_NODE_2_length_84_cov_2.785714
CGTCCATCTCTCACCAGCTTCACTTTACCAAACCAACACTCTCACAAACCCTGAGTCAGCGGCTCATCTGCTCTCCCACCGATGGTTGTTTCTCCCCCCCCTTTTT
>30_TGCAGGGTTGTCGTCAACTTGTTGACAGACAGCTGCTTAT_NODE_1_length_279_cov_7.971326
GAAATTCAATTTATTCAACAGATTAAATCATGGAAATATTCATGAGCATTTGTGCTAGTGCATACACGTGTAATAGATTTTATGATGAGTTCAGGTGTGAGATTCAGAGAAAAATGGGTGTGTAGATATTTAACAGGGTGCAACTTGCTGTCGATCCTTGTGGGACGACCTGGGCCAACTTGAAGATCTACACAGATGTAACATCTGAATTATTTTCGACATTTAGAAGAGCTCTAAGAGGTTGAACGTCGGTTCAGCATTGCATGTATCCATAATTGTACATATATCAATAATT
>30_TGCAGGGTTGTCGTCAACTTGTTGACAGACAGCTGCTTAT_NODE_2_length_108_cov_2.259259
CTCCCACAGATTATAAAGGGCAGAAAACAAGTCAGACATGAAGCACCAGTTCTTAAGAGCTGCCTTTGTGGCCGTTGCCAGGTCATTAATATTCCGACGCATCGGAAAAGACGGCGCGTTTTTA
>31_TGCAGGCGGTGTGACGCTCAGGAGAAGCAGAACCTCATGG_NODE_7_length_108_cov_3.083333
TCCTCGATGCAGCTGATGTGGTTCTTATCCAGCTGACTGCAGACGAGAGCAGAACACGACCTCAGCCTCATCGAGGGAGGGAGGGGGGGGGGCTGGTCTGACACATCGCGTTATGTCTCTTAAACATAAC
>32_TGCAGGGTAAATCTCCTATCAGGGAGCTTCCACTATCATC_NODE_1_length_250_cov_5.868000
ACCCCCAATTACACTCCAATGCGCATTAAAGTAAATGCAAAGTTGATATCCAGCTGTGTGCAGATGTCCGCACCACTCACCCGGTCCCCGGCTCTGCAGGAGTTGTTGTGCCCTCTCTTTCTTGCCTCACAGCTGCACTCTGTTCCCCCCTTTCCTCCCTTCAATCTCTCCCTCATCCAGACTTACAATCAAGAGTGCCTCTGGCTCTATTAAAGCTCCCATTGGGTAATTCAACACCCTATACGAAACCAGAGATGCCAGAGG
>33_TGCAGGTCTCCTGCTACCACCATTCCACCTCTGTGTACCT_NODE_1_length_162_cov_7.043210
CATCTAATAAACACATGGATTCCTATATGAATAAAACTATTGTTTTCAGGTTTGACTTGTGTCCTTGTTTGTGTATTTCAATTCTCTGTACATTGGAAAGAAGTTCAACAAACACTTATCTATGTCTTTCTGCACCTTTGTGCATGTATGTTTGTGATCATACTAGCAGAATAATTAA
>33_TGCAGGTCTCCTGCTACCACCATTCCACCTCTGTGTACCT_NODE_2_length_162_cov_5.061728
TGAAGCTTTATGAAGCAGTGAAGCTTTCCAGCCAATCGTATCGTAAAAAGGTTCATTCATTCAATGCATCTCAAACTCTATGATGACGTCTGCTGTTGAAAACTTGTAGTGCAAATGTATCGAACAGCCCACCAGTATATTTTGGCCCAATCTCTGATTATGAAAAGTTGAACCAATA
>34_TGCAGGCTCTGATGTCTCCGAGCTGCATGCGATTCACTGG_NODE_1_length_345_cov_9.330435
AATAGTAGATATACGCTTCAATCTATTATTGGTTGTGTCATTTCCAAGAATTAGGCATTATGAAGATGGTCAGAGAGGAGAGAAATCATCCATTTATTTGACAATGAATGTCAATGTATAGGAGGGGCTCTGGAAAGCTCATTGGGTTCTTAACTTGTCAAGAGTAATCCAGGTCCACCACTAAGGGGGAGATGGCTATTGACATTTTTTTATAGTGCGTTTACATTTGAATTTAATAAGGCCCATAGGCATGCCCCCAGACAAGAATCAATCACCGGGCTGGAGTAAACTGGCCGGCGGAGACAACAAGTTGACTGACCAGGATCAGAACGAAGTGATCACATGCACACACACACACACACACACA
>35_TGCAGGCGGCAAAGCTCTGTGTGCAAACACTTCAACAACT_NODE_1_length_390_cov_11.448718
TGATAAAATAAATACTTTAGTTAAGCATCAAAGAACAACCTACAAATTATCTGGTACACTCTGATCCCAAGCATCTTGAACCCTTTTTTTTCTCTGCCTTCCAGTGTATCCTCTGCTCCCTGAATCTGTGACATTTGTACTTCAAAATATAATATATTTTCCTCACACTGAAATATGAGCTCAAATATGCGTTTCTGCACTAGTCATCTCATAAACAGTTCATTTCTAAATGTAAAACTAGGAGGTCAGGAAAGGGAATAACGATCTGTCAAAACAGCGCTCAGGTCCACAAAGCGGGCTTTCAGTGTGGAGGGGCCGGTATGAAAAGTATATAATTGCGCGCAATGTTTAACATTTATTACATTCAGTACACCATTGCGGTTTGTTTGTCGTAACACACCGGGCAAACAGA
>36_TGCAGGCCAATCGGTGATTGCTGATATGGAAATATCTCCC_NODE_1_length_289_cov_5.844291
ATGACATCCAGATGAATGAATTACGTTACCGCCACCATGGTCCTCTTTTTACAGTTCCTCTTTTTACCTGGTTGAGGTCCTCACGCTTAATGAGATATTATTGCCTATTTCTTTATTGTATTGATGAAAAAATCATTTCTTTAGCTTTGTAGCCTTTTATGAGGCAGAGTTAAGGAAATAAACGTGTCATTTTTCTCTGTTGCATCTATTCTACGTTGCTGCGAAAACATTTCCTTCAAACCAATTTTTTATATATATTTTATTTTACGTTTCTTGCTTTTTCCCTCCCTTTTTTTTTTTTTTTTTT
>36_TGCAGGCCAATCGGTGATTGCTGATATGGAAATATCTCCC_NODE_2_length_90_cov_11.166667
CAAAGAAACCATCATTTTTTAAAAGATGAACCTAATAATACACTAGCGCTCAACAATCATTTTCACTGAGCAGAGCTGCAATGCACCACAATCAAGTCTGATTAAGTC
>37_TGCAGGTAATAATAGTCCCAGGGGAGACCGTGGAGGCCAC_NODE_1_length_500_cov_17.024000
CTAATGCTGCCGCTCTTGTTCTGGTAAAAAGAACTACCAAAGCATCCACAGGGAATGTTTGTCCTACAACTGCCCACTGGTGTAAAATCTGAAGTGGACATTAGTGCTACGATTTGGACAAAGAATTAGCAACTGGATGAATAACTGAATAGATGAGACAATCTTTTGTGATCAGCACTCAAAACACTCATGAGATGTTAATATGGTAGGATTTGACTACGTTTTGTAAACAATTTATATTTACTCTAAATGATTTGAGAGCAGCTGAAAGTGATGAAACCTTTAAACGTAAACTTACCCCTTCAGCTTGGCTTTGGATTGAAATATTTTCTATAATTATTTAACATTATCTATAATTGATTTATATTGTATTTCTTTTCAAATGTTTTACTTGCTTATATGTATTACCTACTTTGTTGGTTGTATTATTCTTAATAATGTTATGCCTCATTCTTAAATTATTTTTACATTTTAATACCATCTTGTTCCAGAGCCCGTTTGATCCCTTCTCTGATTTTCTCC
>38_TGCAGGCCACACCGAAATGCCGAGGCAGATTACTGCGCCC_NODE_1_length_417_cov_14.148681
CTATAACTATAGCCGTGTCACTTTGGAAGGCTAGCGCTCAACCATTTAGATATTTCTCTAGACGTTGGCAAGAGACTGGATTCATTTTGTGACTGTGTAAATTTCCTAAAAGGGAAAACCCAAACTGACTTGTTCATCCATCCTTGTTTGAGTCTGCATTTAGATTGTAACTTCAGTACATTTCACCGCATCCAAGAATAGATATTGGTTCAAATCTAAAATCCCCAGCAGACATAGTTGATGCTGGTACTAGAAAGGGTGTAAAAAAATAGTATGCGATTGTCAGTCCACATGAAAAAAATGATTCAGTTCCCTTAAATATTGTCCAGATAGTGTTTAGTGTCCATACAGCTCAACAACAATATCCTACTTCTAGCCTGCAGCGCACACACACCTACACACTTGCTGACATCACAGGGAGCAGCCAGGAAGGATGAGG
>39_TGCAGGGTTGTGTGTGTGTGTGTGTGTGTGTGTGTGTGCG_NODE_1_length_386_cov_12.585492
ATCACTAACTAATTCCTTAGATATCTATTAAAAATGATACATTTTACTGAGGTAAATTCATAATTCATGAATGTCAATTTTTTAACAAGTTCTACAAAACGACGGACAACAATATCGTTATGGCCATTGTCTAACACAAGAGGGAGCTATATCCTGCACTGGTTTCTAGTATTAATACAGCGGGATGTTTTATGACGTGGTGCACACTAAACGGAACACACACAGTGGGGACGGTTGTATTGTTATAGGGTTTTTACAATACAGTACATGTAAGTTTCAGGTTACTGGAATTCAGCACAGATGAAAAAAGGAGCGCCTGCATACTGACTCCAAACCGTGATGGATAATGTTTTGTCGAGTGACTAAGGAACTTTGACCAAAGTGTTGCTGAGGACTTGGAGGAAAATG
>40_TGCAGGGCGCCTCTGTGTTCACGAAGCTTGATCTACACAA_NODE_1_length_368_cov_7.372283
AACCTAGCTTGAGCACTAGCAAGGCTCACTAACCAAATACAGGGGGTGGTCCGCCCAGGTCTTGCCTAGTGTTTCTAGACAGGAGGATGACTACGGGTGGTGTAGACCCATGGGCAGCTTGCCTACGCACTCCCAAGGTGCTTCCCCTTTTCCCTGGGAACAAAAGACAAAAAAAACATTATTAAACACAAAATGAGAAGAGCGCTTTCACAAGCACACAGAACAAGATTTAACAGAGACTCCAAGTCACTCTCTGCTCTACAACCCACACCCAACGAGCGAGAGCTTCATAACAAAAATGGCACCACTTTATGTGTTGCGAGGGAAGGAATCCAGGTGCAGCCACTGACGAGTGGGTGGGGCCAGATCTCCAGTCTGGGGACTGCTGCT
>40_TGCAGGGCGCCTCTGTGTTCACGAAGCTTGATCTACACAA_NODE_2_length_240_cov_6.875000
ATGAGTGGTGATCCGCAGCCGCCGTTCATCCATTTTGTTCGCCAGAGACCGAACATTGCCGAGGAAAATGCTGGGTAGAGAAAGCCGGTGAGGAGTTAGCTTTAGCCTAGCTCGTAGCCCTCCTCGCTTCCCGCGCCTTTGTTTACGGTCTCGACGCCGCCTGTGAGCACTTCCGGTCGGCGTAGCCGGGTTCGTAGCTACCGCTGTCTTGGAGATCTCTGGAATGAGCCAGAGACCGTCGATAAAGTGGTCGAAATCGCAT
>40_TGCAGGGCGCCTCTGTGTTCACGAAGCTTGATCTACACAA_NODE_3_length_93_cov_2.182796
CGATGCATAGTCCACCGCCTCTGGTCTTACCGGAGTCCTCTGTTGTTCTATCTGCCCGGAGGATGTAGCTCCCCGTTAGCTCGATGGCGCTATCGGGAACGCCGCTGTTGAGCCA
>41_TGCAGGAGGAGGAGGAGATGTGTACAGTTTAACAAGTAAC_NODE_1_length_294_cov_5.037415
GGACACAACGTCTGCGCTCTCGCCTCGCTGGACTCAATCCTCTCAAACGCCTCCGCGCGGCGCGTCCCATGTGATCAGAGGGCGATGGGGGCGGTGAACCCAGCTCTCCTGTTCCTTCCTCCACTTCCCTCGGGGTTCCGGGTCGGCTTTTCCCCTCCGACTTGTTGGGATCCGTCTGCCTCCGCGTGCAGAGAGAAAAGTTCCCTTCATAGCTGCTTTGTAGCTGCCCGACCACGCCGCCACTTTTGTTTTATGATGATTTTACGGGCTGTCTGCTTGAATTGAAGGTTTCATTTTCTCAAGTAGGC
>42_TGCAGGCCTCTGGTCTCACACGTTGCGATGAACGCGGCCC_NODE_1_length_370_cov_12.467567
CAACAGGACGGGAGCAGTGGAGAGCGAGGAGCGTCCGCTTGTTTTTGCGCGAGTGTGTACGAGCGAAAGGAGTGCGTCGTTTGAATGAGTAATGACACATATGATATTGACTTTAATCACATCTGTTTGTGTGATTTCATCCCCCTGCGTTCCCTTTGGACCTTCTTGGAACGGGCCGCTGCCAAAGATACTCTCTTGTTTAGTGCTATATACTTAAATCTGTCAAAGAGGCACTGTCGGAGCTCCATGCTGTTATGGCTCTCCTCTTCTTTTGCTGCGTGTGTGTGTGTTTGTCTGCAAAGTACACAAGTACCAGCCAATGTGTGTGATGTCCTATACTGTTCTCTCAGTTGTGTGTAAGAGTCAGACGTATCCAGGGATCCCTCGCCAGC
>43_TGCAGGGTGATGGATGGAACTGACCAGCAGGATTTGGTTG_NODE_1_length_436_cov_22.440367
GTATTGAACCCTTGTTGTTTTTGGTTGATGGTAGTTTCCTGACTGACAAGACTTTATTTCTGAAAAATGTTCATTTCAAGCCAAAGTAAATATCTCTCATTGATTTTGTCACATTATTTGGCCTGTGCTCTCGGGATCTGAACTATTTTTGTGAGAACCTTAAATACCCCATTATGCAATAGATCACTTTTTCATGTCTAAGTCCAAACGTAGTCTGAATCCTCAAACCTTAAAGAAAAGAGACAGGACGGGTAAGGTGGGGTCCTCCATTTGTATGATGGTATTCTTTTTATCTGACGCTCCACACAAACAAACAAAAGGACACTCAGTCTATATGTGTGAGCTTAAGCGCTGGTCTGTAATTGGCCTCCAATATCAAAATAAATGTTTTGTACTTTATCACTTTTCCAGTAATAGTGTTCACGTTATGACAAGTAACACCCGTAAATAAACTACCA
>44_TGCAGGAGAGCAACGTGTGTGTTTGCAGGGGAGAGGCAAC_NODE_1_length_384_cov_20.151041
TGATCAACAACATCAAAAATGTTTTAAGAAAACACAGCTACAAAAACTACAAGCGCCCTTCTAATATTTGATGTAGAAACGTATCTCTCCTCCTCCCACAAACAAACATGTACACTAAAATCAATATTACATAAACATGACTCAACGGAAAAAGGGGACTAACTTTAGCTTATTTTGCTTCTCGTGTGTTGGTGAGTGGGCAGGTAGAGGCTTTTTCTGGGAGATATTTTTGCAGCAGTGTGAAAGGAAGCCAGGGTTGAAGATATTTAAGGATGGGGTTCAGCTAATGTTTTTCTCTCTGCTATACACGTCGGTGCATCGGTGTGTGGGTGTCAATCAATGTGGTCATAGCTGGATGTATGAGGCTAAAGTCACATGTGATGAAAACATGCATGCATACATACAT
>45_TGCAGGCAGGAAGGAAGCAGGGCCAGTGGTGTTATATCGC_NODE_1_length_337_cov_6.620178
CAGGTCTTCGCCGCCGTCTTCCAGAATGTCAGTCAAGGAGCCGGAGGAGAAGTCGAGGGCCGGGGAGAGCTCCTCGGAGCTGTCCGAGGCCTCGCTGCTGGCGTCGGAGTTGAAGCCGCCGGCGTCGATGTGCTGGCCGTCCTGATTGTCCTCCTCCTCCTTGATGCGGGGGATCTTTGGGTCCGACTCGTTGGACTTGTCCCCGCAGGCCAGCATCAGCTTGCTCCACAGGTCCTCCTGGTTCTCAAACTTGATGTCCGTGGCCGAGACGTAGGGCTCGCTCTGGAGATACCGCTCCAGCTCCAGGCATGTCTACGAGAGGGAGGGGTGGGGGTGAGATGACAGTGAGGTCA
>46_TGCAGGCCAACAATTATAGCACAGTTATTTTAAAATAGTG_NODE_1_length_321_cov_4.242990
TATCCCAGCTATTGTGTACGATCTGCAAACACATTGACTAGATTTAATTACACGTAATCCCTTCAATGCAACACATTACGTTGCTTAGTTTTAATTAGCCTCTACGCAGATCCAGCACTTGAGCTATGCACACTCCATTATCCTCAAGCGTGAGGCATAAGGCCGTTATGCTATTTAATTACTCAACTGAATTAACTTTAATTTGTACTCTAAACAAATACCATCTCACCTTTTATATATCTGTGTGAGTGGGTCACTGAAAGCCTTCATTAAAACTAAGACAGAAATAACCGCAGGTGAAAAGGTGCGTGTACTAGCAAGTGATTTCTGGTACA
>47_TGCAGGGGGAACCCACGGGTCACACCCCCCCAAGTTCAAC_NODE_3_length_211_cov_10.099526
AAAAAGCTATTTTGCTGTGTTGCTCTTCATGTTTAATAGATATGCAAGTGGCATCTATGATCGTCCAACGTAAAAGACAAATTCATCGAGTCATTTTATTCCTTTATAGCTCACTCACTGTTAAAGTTGAGACTTTGACTCTTTCCCACCAAGTTGATTACTGATCTTAAAATACGTGTGCATATCAAGAAAAACTCTAATATATAGTTGAATGTAGCTACTATGGAAATATA
>47_TGCAGGGGGAACCCACGGGTCACACCCCCCCAAGTTCAAC_NODE_8_length_187_cov_4.229947
CTACTGAAGGAGGGACTGTGTTCACATCGTGCCACTTTACAGCTGCTGATGTAATGAGTTGCGTAAACAAACCCTTGTGGGTGTCCAATTATCTTGCTGACGCGGCGGCAGATTAGAGCCACGTGGGGCTGAAATTATGATCCCAACAGAAATCAAGAGTCAAGGGGATTAGAAAACATGCGTGTTCCTTTTCTTGTCTAGAGTGACAT
>48_TGCAGGCCAGTCTGGACACATAAAAAGAGAGATGAACAAA_NODE_1_length_348_cov_18.560345
AAACACTGCATATATGAAGGACAGCTCCTCTTACAGGATAAATAGAAAAGCTTGCGGAAAGTATGCTTTGATTGTCTAGTCTACGTTTAAGGGGCGGGACTTACCAAAGGGTCGATCGCCATTTTTCTCACATTCTATTTGTACCAGTCACTAAATTGAGAAGAAGGCAGAATGTGTCAGTGCGAAAGAGAAACAGAGAATCGGCGAGTGATAGCAGAGGGGTTCTATCACATATTGATGGGATTTGGTCACAGCATAGTCTGACTTGTCTGGTAAGCACATCAGAGAGCTACTATCTCTAGAGAGGACTGTCTTCCTACTGTCCACCATTGCTGCTTTCAATCCCTGAGGGGAGTCCAGGCAGCCTCAC
>49_TGCAGGGGGTACACGGACGTCCCGGCCTACCCGGCCCCGG_NODE_1_length_398_cov_15.510050
TCTTTAAATATGTTTTAATTTGCATACATATTACATTTAATATTTAGGTTAAAAGATCTTGTTTCGTTTTCTTACTGAGGGGGATTTTGGATACGTCTTTTTAACAACTCCCCATCCTTTGTTTGCAGGAATAAAAAGTCCCTGTAAAAGTTCAATGTGTGTGTAAGTGCGACATAAGAGGAGATTTCTGGCTACAAATACAAGAAGAATGCTGATTCTGAGAAAAGCTCCTTTAAGTATTTAAAGGACATTTAAGTATACTTTATGTATTATAAAGCATTTTAAAAGCTACAGCAGGTGAGCAACGGTCAAAATAAATGTTTTTTTTGGGTTTTCCATCAGAAATATTACCGATTTGGCCCTAAAGTCTGAGGGCGCGCTGGACATTCAAAGCAAATCTCTGGTAGTGGAAAACATCAG
>50_TGCAGGAAAGACCTCAGTTACACAGCAAGTACTTTTTAAT_NODE_1_length_133_cov_17.947369
GGGCTGTTTAGAGAATATACTTTTAAAATGCCACAGGGGATTTTTTTGTATGAAATATGAAATTCAATGCTTTTTCTTTTTGGCATGAATTTGGTATGTTTTGCTCCTTAGAGAATTTAAAGATACCTTTGCCAAGTATAAGAGGAATAGATGAC
>50_TGCAGGAAAGACCTCAGTTACACAGCAAGTACTTTTTAAT_NODE_5_length_299_cov_10.602007
TACCCAAGAGCCATCCCTTCGATTCGCGTGCCAAACTCTACCTGTGGCATTCCTCGAGATGACTCCTTCCACATATTCAGAGACCCGGTGACCTCTGACCTGCCTTGGCCCGGAGTGATCATCGGCATGTCCGTCCCTTCCATGTGGTACTGGTGTTCTGACCAGGTACAGAAATACTAATTTGCCAATACTGCTTTTTAAATAGTATAAAAATAAAACAGTGAAATAAGGATATATAAAGGAATTCCTTNNNNNNNNNNCATTTGCCAATACTACTACAAAACAGTGAAATCAGGATATATAAAGGAATTCCTTATTCTC
>51_TGCAGGTGCAAAGTGGGAAAAGCAGAGAACAAAAACCATC_NODE_1_length_175_cov_13.365714
TATATACACGTTGAGCCTGTGTCCAGTTTTACCGTGTCCCCTGGCCGCGTCCCGTCCCAGCAGATGGATCGCTCTCTTTGACCTGAAGTAGCTGCTGGCGATGTTCTCGCTGTCGCTGCGGTCCAGCATCTCCTTGTACCGGTCCCCCTCCTCCTCCTCCACCTCCTCCTCATCGGCCTGCTGAAGGACAGACAT
>52_TGCAGGAAGACAGGAGGACCAATTAGGGCTGTAACTCACA_NODE_1_length_328_cov_12.972561
AAATAATAAGAAACCAATTATACATTTCAAAACCTCCTCAAATGAATTTCTCGTTCCTTTACCGTCTGCCTTCAGCATCACTCATAGTCTCTGCAACCATTTTGTCCTCACGATCACTTCACTGTGTCCTCGTAGCTGATACACATCAGGAATCCGGAACATTTATGGCCGAAATATGTTCAACATACGAGGAATTTGACGTGGCAGCTGGTGCATAACGTCAGGCAGTGAGAAGTGCATAGGCCGTAGTGTGCTTCCTTTTTTAAAATAAAATGTCCCAACAGAAATCCAGCGTGGAGGTGGGGCCCAAGACGTCCCTGGCAGACCGCATGAAGGTCCTCAAGGACAAG
>52_TGCAGGAAGACAGGAGGACCAATTAGGGCTGTAACTCACA_NODE_2_length_103_cov_2.135922
GCTTCAGCACACTTTTCTCTTTTTATTGTCAGTAAGTCCACATTCTTTGTGTTTTTTTTGGAACGAGGAACCTTCTTGGAGCGTGTTCTTTTTGGGAGAAGCCACGCTGTTCTAGAAATAATAAG
>53_TGCAGGAGAGGATGGATATCGACTCCCCCACTCTGCCGTC_NODE_1_length_435_cov_11.965517
ACTTTAATACTTTAAACTGTCAATGTCAATGAGGTCAGCTAATTCAATAGTCACATGACTAAGAATGTCATTGAAAAAGATTGAAGTAGGCGAAGCCAGTCTGTTATGTTTATCTGCCTGTATGATAAAACATGTGACACAACATGTTATTCAGATTTAGCTGTTTTAATCAGAGGACAATCATAGCAGGGTGGGTTTATTCAAGAGGGGGGAAACGGAGCCTTTCACACCGAGGATGAATACGGGTATATTCAGCCACACGCTGTGAGACAAATGATTGTATTTAAACTCATGTAAACACGCCCTACTGGAAACCCTGATGAATCTGAAAATGAAACACTATGTCAACTTTTCTCAGACGTTCATAAGTACGCTGTTGCTCTGCAATGAGCCAAATGCGGAGAGGAAGTCAGTAACACGAAGTGGCTTCGTCTCTTTAATCATCCCTCTCACAACA
>54_TGCAGGCTTTTCTGCCAGACTTTTATTCCCCTTATCCAGG_NODE_1_length_330_cov_11.206060
CGACGCCTCGGAAAGAGAGAGTGTGGGGCAATAACATTGGTACAGCAGTATTGGACTTCACTTCATCCCCATCATGTGTTAATGTCACTGTGATGGTGTTGTGTGCTGCAATTACCACCCACTCATACATCGCCCGGGCAGACGGGGACCCGAGCAGATGCTGCCGCTATGAAGACGGATCACGGAGGCCTCAGCATGTCCTCGTGGGCCGCAATGCCGGTGTGCACGGAGACACACACACACACATAGAGTGCACGTCTTCTTGTGTTGTTTTCTTTGTGATTGTGTGTCCATGTGCACATGCCAGAGTGCCAGTGCAGCTGTGTGTACTTATTCATTGTAACTCACTGTT
>55_TGCAGGGCACGGCCATATGAGAAGGTCAGAGCCCAGGGCC_NODE_1_length_434_cov_11.451612
CATTGTTTGTCACTTTGGAATATTACAACAAATAAACCTAGTGTGGAAAACAAATAAAACTCTGACCCTCTCACGGTCTCCTTTCTTTCCTCCTTGTTATCAACTCGCCTTTGACTGCCTTTTTTGCCAACACACGTCATTTTGACTCAATTTCTTCTCTCCCCTTCTCAGCACGGCATCGTCCCCATCGTTGAGCCTGAGATTCTCCCTGATGGTGACCATGACCTGAAGCGGTGCCAGTACGTGACTGAGAAAGTCCTGGCTGCCCTCTACAAGGCCCTGTCTGACCACCACGTCTACCTGGAGGGCACCTTGCTCAAGCCCAACATGGTTACCCCAGGACACTCCTGCTCACACAAGTTCAGCAACCAGGAGATTGCCATGGCAACGGTTACTGCCTTGCGCCGCACCGTTCCTCCCGCAGTGCCTGGTGAGTTGTAAACACACACACACACA
>56_TGCAGGTCCGACACGGCGTAGAAGTACGAGTCCCGCGCCA_NODE_3_length_249_cov_18.742971
CATCTACAAGTCCATGGACTACGGCAAGACGTGGGTGCCCTTTCAGTTCTACTCGACGCAGTGCAGGAAGATGTACAACAAGCCCAACAGGGCCGCGATCACCAAGCAGAACNNNNNNNNNNTCGTGGGTGCCGTTTCAGTACTACTCGACCCAGTGCAAGAAGATGTACAACAGGCAGAATAAGGCCGCGATCACCAAGCAGAACGAGCAGGAGGCCATCTGCACGGACTCCCACACGGACATGCACCCTCTGACCGGCGGGCTCATCGC
>56_TGCAGGTCCGACACGGCGTAGAAGTACGAGTCCCGCGCCA_NODE_4_length_132_cov_4.969697
AAGGGGACGAGAGGACGAGGAGCTGTCACACGTGCGACGCCTCGGACCCCAAGAAGTGCCGCCCGCCGGCGTACCTGACGGACCTCAACAACCCGCACAACCTCACCTGCTGGCAGTCGGAGAACTTCGTCCAGTACCCGCAGAACGTCACGCT
>57_TGCAGGACAACCCTCTGGCGTGTGACTGTCCTCTGCTGCC_NODE_1_length_472_cov_11.192797
ATGATGAAAACGTCACACAGAGCTATATTCTAAACCACTTAAATAAAAAACAGGTCTCAATTGTCGTATTCATTTATTACGGTGTCTTATTCCTGGTCACTTTTGGTGCCCCAGGTTTCCTCTGTAGCTTATTTTTGGTTGGTTTGGAAAATCCAGCTTTAGGCTTTGCGGGCTTAGCTTTCACTCCAGTGGTCTTCGAGAGGCTTGTTTTGCGTTTCATCACTTTTGGAGGTCTGGAGGCCATGAGAACCATCCCGACTGGAGGAAAGCTGCTTTCTGGACAGGACTTGAACGCATGGACGTCCCTGAGCTTCTGACCTCTGAACTCGGGTGGGTGACCGCAGGTGGCCATCACCTCCAAAGTATTGTTCTCTATCCACCTGAGAGACATAGAAAGTGACATGGTTATAGCTAACAATGTAGCTTTTAATAACAACTGATGCATCCTTGATCCCAGTAGCAGCACTTGTTTGTTTCAATCTTTCCTTCGGCAA
>58_TGCAGGTTCTATTGATCCATCTATTGTGCACCACACACAC_NODE_7_length_93_cov_7.376344
GGTTAAATATGACCTTCACCTCCTGAGAGACTCTCAGTGTACAAGCGCTCCACCAACAGCAGCACACGGCGGTAATATAGTGGAATATCCCTAGTGTGTGTGTGTGT
>59_TGCAGGTTCAAACAGGAAGAAGCAGCCGGTAGGTGAACTT_NODE_1_length_196_cov_9.647959
CAAAAAACAACAACCTGAAATGTGTTTTATAGTTTTAACTGGCTCACCCCAAAGAATCTGTTCAACTGCAGTAAAGTGTCATACATTATATATATTATAGTAGAAATAACCCGGTTTCTTTTCTCATTATTACCTTGAATTGCATTTCCTGTAGAAAACAAGTGAATGACGTAATCCCTTGTTACTGTTTTAGGAGTATGTGTTAAACCAGACA
>60_TGCAGGGTGAACTTAGCCAAAGCCTCCATGGCGCTGAGAG_NODE_1_length_121_cov_6.347107
GGAGGAGCGAGGAAGTACAACGCAGAACATTACTTGAACATTAGAATATGGTAGAATACGGCGCAGTACGGAATACACTACGGGTTCCTACCACAGAGTCTCGTTGGCTGTAGGGTAGAGGTTGATGCGATCGCT
>60_TGCAGGGTGAACTTAGCCAAAGCCTCCATGGCGCTGAGAG_NODE_2_length_108_cov_3.824074
CATCATACATATCTTGAATTTGCTTTGATGTAAATTGTCAGTAATGCACAGCACCGTATCTCCACCCACCTTCTGTGTAGTCTACGTCGGGCCGGGTGGAGACGACAGCCCAGGACAGGCCC
>61_TGCAGGTAACAAAGACCTCCAGCTGCTCCATTTCCTCGTA_NODE_2_length_289_cov_10.138409
TCCCTCCCACACTCTCCCTCACTGTACACATATACTCTCACACACACACTCATACAGGGAGACGCTGCAGTTTCTGGCTGCACTCATAAAATAGGCCCATTTGGCACGAGTGCAGAACTTGTTTTATTACTCACATATGTAAAAACACAAGGGCCAATGAAAAGCAATGAGAAGCAATGAGAAGCAATGAAAAGCAATGGCCCGGTCCCTGTCAGAGTATGTAGTGGATTTGAACTGTTACAGGGAACGAAATGGATCGCTGGCTTTTAGTTCTCGGCGTGTTTGTGAGCTCCGGAGGAACAGAGCCGAGA
>62_TGCAGGCATAATTGTGTTAACGTTTGGTGGGAGAGTCATC_NODE_1_length_323_cov_26.065016
CCAAATGGTTTGTGTGGGAAAATGCCGACAACCTTCAAATGCTTATACTTCAGATTGAACAGCAAATCACACATTTCTGGTCAAGATCTAAGTCATTTAATTATTACTTCCTTCCATATGATCTAAACATTTTGAGCAGCTTTTCCATATTGTGACGCATTCCTCAGGGACATTTAGTAGCATCAGACGTGTCCTTCGCAGTCCATCTTCAGAGCGTTCCTGTAATACCAGAGAGAAAGCTGGTATCCAGTGAACGCCACATAACTTCAAAGTCACGCTGGAAGTCACCGACCTACAAGGCTCGGGTGGATGTTTAAGCCCTGAGTCACCCTCTCTTCTAAATAT
>63_TGCAGGCTCAACAAACACGGGCCTTGCTCAGAGAAGGAAA_NODE_1_length_111_cov_3.063063
CACACGTTTTCCAGGTTACACATGATCTTTTCACCATCCGTTTAAGTTCAGGTCTCATTCTGCCTATAAAATGTTCTTTCAGATGGACTTCATATGGCATCAGGGGCTGTGCCCCCATTGGATCAGG
>63_TGCAGGCTCAACAAACACGGGCCTTGCTCAGAGAAGGAAA_NODE_2_length_287_cov_5.320558
GCCACTGTGGGTGTCAAAAGCTGTCGTCAGGCGTCCCAGGAATGAGCTGCATGTTTCTTGTGGCCCTTGTGTCATAGAGGTGACGGTGGGGAGGTTCAGTCTCAGAGGAAAAGTTTCTTTTACCAACACAATGAGAGCATCTACAGCACTTTTAATGTCCACATCCGTGCCGTGCTCACAATCAGGATCTTCCAGGCGAGCAGCCATTCTTGTGGTGTTGAACACACTCTGAACTTTGTGATAGTCATGTTTCAGAAGTCTGCACATCAGACGCCGCAGCTCTGACATGCTAGGATGGTATTT
>64_TGCAGGAGCAACGTCACACCTTCTCTTCACACCCGACTGT_NODE_1_length_392_cov_4.806122
CACTTTGTTCAGTCTCTACAGCTATGCCGCTGGAAACATCTAATCCAAGTGGGAGACATCAGTTCGTATGTCAGGGCCTTTGTGATCTAAGCACTTGCAACTAATAAACTGGTTATACAAATGAAGCATTTAAAAGGGTCACATATCATTTTCCCATTACATTCCACTCTTTTGATTACATAATAATCACAAACTATGCAATCAATTTAGATTGACTACTCTAAAAATTCACTAGCTGATATCTACCACATCAAATATCACAAAACATGAACATCTGGACATCGCTCACAAAACTTTTCCTGCCACAGAACAAAAACTCCCTAAAAAAACCCTCCGAAATGGGAAAATAGGAAGAAATCTGTTAGGAGAAGATAAAGACTGCAGATGCAGAAGCAGCAGGTGCTCCGTTTTT
>64_TGCAGGAGCAACGTCACACCTTCTCTTCACACCCGACTGT_NODE_2_length_170_cov_6.964706
CTCCCTCCCTCCCGATACGCCTCAATGCGGAGTGCACGAGCGCGCAGACGCCTGTCGCCGCCGTCCCGCCGTTTATTTCCCTGTAACATCCGTAACCAGGGGGGCGGGGCTGCAGTTCAGCCTTGACACCGTTCTCGTGACCCCGGACAGAAACTTTAGACAGCGGCCACGTCTTTCCTTCCCCCCCCCC
>65_TGCAGGACCCGGGTCATCTTACTGTCCCTGAAGGGCACCA_NODE_1_length_126_cov_8.992064
GTTCTGAGAGCCGGGCGTCGCAACCAGAGCTTTGCCAGCACGCACCTGAATCAGAACTCCAGCCGCAGGTAGAAGAATTTTCAACTTTAGCCATAAATTTCGGTGTGTTTGGATTAAAAGCTCCTTGCATCTCTGTTAATAATTGTGT
>65_TGCAGGACCCGGGTCATCTTACTGTCCCTGAAGGGCACCA_NODE_2_length_175_cov_24.565714
GACAGAGCCCCCGCACATCAGCGAGTAAGTTGACTCGCAAGTTTAAATGTGACCTTTGATGGATTTTGGTACGTTTGACTGGGCTAAAGCATTAAAGCCACATTGCGACTTGCACTTTCTTCCCTTTTAGACTGACCGTGTGTGATCTGGCTGGGTCGGAACGCTCTAAAGAGCAGCGTAATGGGGAGAGGATGAAA
>66_TGCAGGTAGTGACACGGTCGCGACGAATGCTTGAGGTCCG_NODE_1_length_336_cov_9.479167
AGCCCCGGCCGCATCAGACACCTCGTCCATTCCGTCCAGAAGCTCTTCACCAAGTCCCACTCCCTGGAGGGGTCGTCCAAAATGAACGGCACCAAAGGGGATGCCGCTGGAGGCGGAGGAGGCGGGTATCACCACCACGGCCACCATTCCACCAAGCACGGCAGCAAGAGGAGCAAGAGCAAAGAGCGCAAGCACCGCTCCGGCGGCTGGTGGAGCTCCGACGACAACCTGGACAGCGACAGCACCTACCGCACACCCAGCGTCATGTCGAGGCACCACGGGGAACACGTCGGCCACTGCTACCCGGATTCCACGCACAGCCATCACTTTGGGGACCTGTCGCTCAAGGCCTCCAA
>67_TGCAGGGTAGTGGGTGCATGTGGCCTTTTCTCTTCCTTGG_NODE_1_length_449_cov_21.496658
GTTATGGACAGTAACCGGTGCACTGGTCATTTATTTATTCTTTAGCAGTATTAGCAAATCAGCTTCGGACATTAGCATTGATAGTTAAAAAAACTACTTTATTTTGTTATTGAGAGAAGAGAATACAAAAACATAACATTAGAGACCTAACAAAAGTCACTATTCTTAATCATTAAACACATAAAGAACATAAACACCATTGCTTTCTGAAGAATATAAAAACACAGGATTGACGTGGACCGTAATTAAGCCCTCTGCAGTTTCCGCTCTACTTCCTGTTTCCTGTTTTGCACTAGCAAAACCTGCTTAATCACAGATGTCAAAATAAAATGACCACACCTATTTTATCTCGAATCAATAAAATAAAACCTTGAAAGTTGACTTCAAGTTGAGCAACAGTAAAGTTAAAATATGTAAAAAATGTGTTGGTTGCTTCTGTGAACACAAACACTGCTTCACTTGGCACAACAA
>68_TGCAGGAGTTTTCACAGTAAAAGCAGCACTTTCTCATCTC_NODE_1_length_221_cov_9.533937
CACACACACACGCACACACACAGGCTAATCCATGTAGCTCAGCTGAAGTGCTATTCAACCTACCATTGCATGTTTGTGGATGTGTGTTTGAGTAATATATGACCATTTCCCCCACGAGATTAGTCGACTCAGACTCGCAGAGCCAAATAACAGCAGAAAAGGGCTTTTTTTTGTGCAGCAGAAGGCTTCACCAGATGTGGGAAAGTCTTCATCTCACACGACGGCTTCACGCTGCTGTG
>68_TGCAGGAGTTTTCACAGTAAAAGCAGCACTTTCTCATCTC_NODE_2_length_118_cov_4.525424
CAAGTCTAGCGTAACGGGTTTGTTTGTTATGTAGTGCGTTCAATCACAGCGGAGTTGTGTGCACAACACACAACAATCATTACGACAGCATCCAAGCCTCCACTGTGAAGACATGGCAGGAGTCAAGCAGCTCTTC
>69_TGCAGGTAATAGCACTTTGGTGAAAAGCGCCCCATTTAAA_NODE_1_length_444_cov_11.367117
AGTCGAGCGGGGACGGGGACCTCAGCCCCTGACATAAAGAAGAGGGCTCAAACGCGTCAGGTCTCCCCTGGCGACAGAAAAGGTCAGACGATCAGTTTTGCTCTCTGAAGGTCTGAATGTGGTGAGGATGCTGATGTGTATCTGCCCTTAAAGGTGGATGTTGCCGTGTTTGTTCTCACACTGCACTGCTGTACTTGTTGAGCCTTGTGCTAACCCTCCTCAAGCCTGTTTCTATCAAAGTACTCCTACAGGAATATCAGCATTTCTCATCTCATACTGTGCAGACGTTGTAATGCGCCCCAGAGAACTAGCTGTTGGTAGTGGTACATTAGTAGTAGATTAACTCAATTACTATGTACAATTCTGAGGTATTTGCACCTAACGTGTGCACCTCCATTGTATGCTTTACACCTCACTGCATGTAAAGAAGCGTGTGGATCTACTTTTAATACCTACAACAGGCTTT
>70_TGCAGGCCTCGCTTCAATCGAGCGCAGCACGTCGTCACCC_NODE_1_length_307_cov_10.110749
AGCCGAGCTTCCTCTGCTCATTTGTGGCAGAGACCCGAACCCTAACTTTATGGATTCTAACTGAGGCTGCAGATAAGAAAAGAACCTCACGTTAGAGCAGAGATTCGGGTGTCATCAGAAAACCACACAAAAACCAGTTCCACAAACTACTCGGGTGTGAATGCCAAAGAGCCGGCTGAGCAAATGAGCGGACGGAGACCCGAAAACAATTAATGCAAATGTTTCTCCGCGTCTGCAGCTGTTTGGTGAGAAGCTCGAGGTGCCGAACCAGTAAATCACTCACTAGCTTTCAGTAGCCCGGTGATATACGGGGACGCTGCGTCCCGTGA
>71_TGCAGGAAGCAAATCAATAAAAGCTGGTGGAGAATCTGTT_NODE_1_length_368_cov_15.603261
AGCCTGCTCCTCCTCGGTCTACTCATTGGGCTTTTTGTGAGGAGCTCGCGCAGAGCATCATGGGAGAATGTTACGTAATCAATTGTTCACATCCGTTCAGCGATACAGCCCACAAGAAATATGCACACGTACATGGAAAGATGTCATGTTATTTTAAACAATGGTGTGGTCTACACGAGAAAGGGGATTCAGATATATATATTTTGAGTGAACTCCTGTTTTTTACCGTAAAATAAATTGTAATTTTTACTGGTATGGATAATTCCATTGTTTATGCAAACCTTATATATTTGATTTCTTTCCAAGAGTATGATAAATGCAATATTATTCTATTAATGCACATTTAAAAAATGTAATCAATATTACTTTACTTTTTCTTATATATAAAAT
>72_TGCAGGCTACGTCCTGCACATGTGATACGACAGACCGCCT_NODE_1_length_277_cov_7.754513
CCTCCGTCAGAAATACTCAAAGAGACACACGACTCAATAACTGCACGTTTACCTCCACTTGCATCTCCTTCATAGCAACACAGGCATCTAGTTATGAGCATTGCTGAGATGAAAACAGTCCCGCCGCAGGTAGAACGGCAGATTATGGAAGACGTGTGTTTTTATCAAGAGCTTCGGCCCTTTGCGAGTGTTCAAGTGTGCGAGTGGAGGGATTCACCTGAACGGCTTCCTCCATCCATCCGCAGGGGACTCGTCTCCATCGCGGTCGGATGCTGGCCGCCTCCCGTCACACC
>73_TGCAGGGTCACAGCGTTATGGATCCACATGTTCACTGCAG_NODE_1_length_298_cov_6.973155
TATATATATATATATATATATACATACAGACACACGTGTCTGCTCGTTCCTCCTCACTGAGAGCAAAACACTCGACTAGATCTCCACTCTTTGCTGTCCTGCTCCTAAATGGTGGAAGGAGGTCTCTGAAGACATCAGGACCACAGAGAGCCTTCACATCTTCAGACTAAAGACACACCTCTTCAGACTCTACCTCCACTAACACACTAACTAACTGCAGCACTTACATTGGACTTATAATGGTTCTTATCTACAGCGAGTTGTAAACTGGCTTATTTGATGAAATCACACTTTCTTGTTTCTTGTTCTTCTGACTTTGT
>74_TGCAGGCATTGGCCCAAGACATTATGGGTGTTACATCACA_NODE_1_length_250_cov_14.176000
ACTAGTCGGCGAGCAGATGGCTCACACCCCCGGCCTGCCGGAGCACTCAATCACCTCATTAGACGAGTGCTCCCATCTAACGTGCTGGTAATGGAGCGCGCGGCCGACTCGTCGGGAGGGTACGTTCTGCTGGATGTGCTTGTTCGCCACTCGACGCCGAATGTCAATGTTTAATTACACATATCTAACACTCGGATACGATTCAAATAAAATGTAATTTAGGGAAGCGGCAACGTGCCCGCGCCCACACGCACAAACACACACACACACAC
>74_TGCAGGCATTGGCCCAAGACATTATGGGTGTTACATCACA_NODE_4_length_90_cov_12.455556
ATACGGCTGGTAAGTGAATCATTTAATCCCCGGCTTAGAGACAGCTGGTTCTACGAAGAGTTGAGACTCGACTGCCGACGCAGGCGGAGGAAACGGGGAGAGAGAAGCGATT
>75_TGCAGGCTATCATAACCAAACACTTGATCTTTTGATTTAT_NODE_1_length_205_cov_8.541464
TATATATATATATATATTACGTGTGCGTGCCTGTGTCACAGAGGACACACTGAGATGCCGGAGAGATCCAACGGTTTGTGTGATCCCAAGTTTGAATAGTACTCACTGTGCTTTTTTTTTTTTTTTTTTTAAATCTCTCTCCAAGATCCTCCCAACATCGACTGTGTGACACAAGCACCACAACCCCGGTGCAATAAACAAAAACACTGAGCAAAAAATAAACCGTG
>75_TGCAGGCTATCATAACCAAACACTTGATCTTTTGATTTAT_NODE_2_length_98_cov_21.357143
AAAGGCGCGTCGGTCGCGCATTCAGATGTATTTGAGCCCGGGGCTGTACTGATATGACTCAAGTCTGTCAATAGTCACATCCACTTCCTGTTGTTGTCCCCACCAGTCGTCTAGATGAGG
>76_TGCAGGCTGTGAGTCTGGAAAGACAGGAGACAACAATGAA_NODE_1_length_423_cov_14.160756
CACTCATTTAATCATTGAGTCGTTTACAAAATATATGTATTTATGAAAACATCACCGGGTTGCCAAATGTGAACCGTTTAATGGCAGTAAGTCTGTGTAATACCAGGACTGTGTCACACATCTGTGTACGACAGAGATATGTTATTCCTTTCAAATGTCAAAACAGTGTAGAGATAAATGCACATCTTTGTAACACGCTAATAAGTGTTTTGCTTTTCTAGTAAAACATTTTATTTTTGATATTTTTAAATATGTCTTACCTCAGCATTTATGTAGCCACACAACCGAATCAATGGTTTGTCAATTGTCAAAAAGTTGAAATATGAAACATATTTTAACATACAAGAGCTTTTTAAGATATACAGAATATTGTTTCACTCTCTACAAATACAGCAGAAGATGTAAAAATACAACTATAATAGGGCCTATTAACACTTTACACACT
>77_TGCAGGGATATTCATGAGCAGTGTTCATACCGATGTTTGA_NODE_2_length_123_cov_30.373983
CTCCATCCATCACCTCAGCGGGGACCAAAGGGAGACTCCCCAAAGGAGCGGGGATCAGAGCAATTTGCATTCGCACTCAAACCATCAAGGCCCCAATAATCCTGTGGTGGCTCTCTCCGTTTCACTGTATCGCACGCTGTCATCT
>77_TGCAGGGATATTCATGAGCAGTGTTCATACCGATGTTTGA_NODE_3_length_248_cov_11.661290
AAAGAAAATAAATGAGTTAATGAAGGGCATCTTTGTTTCCAGCATCACAACAGACACCAGAACAAGAAGCTCGACGGGAACATTTCACGCTGCGAGGAGGCAGATGTGCTAAAGAGCTGCACCACAATGAGCTAAATGCTCAAAGGGATGAAGTTCGAGTGGCCCAAGAACCTCCATAGTTTCTACGGCGAACAGCGTAGCTTAATCTCCTGTCAGCTCCCCTCAAGCTAGTCTCCCGGGACTCGGCGCTCTCTCTCTCTCTCTCTCTCT
>78_TGCAGGGCCTCCAGGACCTTTCCATCCTCCAGATACTCCA_NODE_1_length_393_cov_19.496183
CACTCCCACACTGGCTCACTTTAATGACATTTGCCTGGCATCATTGTGAACTACTTTAAGTCTCTGTAAACTTTTGTTTTTTGTAGCTTAACCCCAAGTAGGCAGTGTTGAGTGTAGAGTGGTGTGTAGTGTAGAGAATAGTGTAGTTGAGTGTGCAGTGCAGAGTGTGCGGTGTGGAGTGCATCGTGCTCTGGACAGAGACATCTTCACTCCATCTGTACACTAAGTTGCGTAAGAGATCGTTAGTTTGTGCACACACACCCTACGACGTTGCCTAGATATATCAGTATATCCGTCATATGTTCCGTTAAAAAGTGAAAGTTTGTTTCTGTGCCGTCGTAGAACGTTTGTTTTATTTTATTTATTTTATTTAATGGGGAGCTACTGAAAATTAGGACAAAACAAAACATATCCA
>79_TGCAGGGCAGCCGCTCACTCTGCTGGTTTCTCCTGCCTCC_NODE_1_length_354_cov_7.319209
ACCTTAAGCTCCCCAGACAGCTCGGCATCGCATGCCTCTCCCCTGGATACCAGGACCACAGTTGGCTAGGAGTTTGTGTTCCAGCGCTGTCCAATCACAAACCGCCCGCGTCCGGCTGCGCGTCTGCCAGTTAATCAAGCATGCTTCCCCTCCATCAGGTGGTGCAGTGCGACGTCGCAACAGCCCGACACAATCCACAGTTTGCAGGAGGTGGAAGGGTAGAAAAAAGGCTCCTCACATCCACTTGATCTAATTAGGAAGAGGCATCTCTGGTAGCAGCCGGCAGAGGAGGAGGAGGAGGAGGAGAGGGGGAACAGCTCAGGTCTCGGCAAGATCGGGCTTAAAGCGGCAGACCGACTTCAGGTGCAGATG
>80_TGCAGGTCAATTAGCATCAACCCCAATAAAAGGATTTTTC_NODE_1_length_363_cov_9.853994
TTGAAATATGTTAAAGTGTGGAGATAGTGTGTCGCCTCATCTGAAATATGCGCTTCTCAAATATCAATATCCCTTAATTGATTATTTTACTCTATCGCACACACAGTCACTGAGATCACAGAATATACACAAAGGCGGAGGAGGGGCTGCAGTATAAATGTTTCATTCCCCCTGAATGGCAGGTTAAGTGAGGATACGATAATACAGATGACAGTAAAGGCAACTTCAATTTCCTTTTCTTATTGTGGAGATTCATGTGGAGAAATTAAATTCCAGCAGCTTGAAGGCCTGAATATTCATTATACAATGCAAAAAGGGAAGAGAAAAGGGAAACTATTTCCATGGTCACCACATACAAAAGAAGCAGGTTAAGCACCAGGGGAAA
>81_TGCAGGACTACGCGCGCGCACATCGCAAAAAATTCTCCAG_NODE_1_length_220_cov_18.522728
CGGAGGCCGCGTGCACACGAGCAAAACAAACACACCAATCCGTCTCAAAGCGGAGAGTCACAAATGAAAACAGAAGATGGGGGGAAAATACTGTGGGTTTGGTGGCAAAAATGAATATGGAGCCTAAGGAGAGTCAACTAACACTATGAGACACATGTATGTGCACATGATGCACACACGCCCAGTGCAGATTAGTTCTACTGCTGCTTTTCTGCACGTACACTAGCTACTAGAATCACTAC
>82_TGCAGGCCTTCGCCTTCGGGTTCCAGGTTATTTCACTCAT_NODE_1_length_394_cov_7.708122
CAAAACATTTTTGACATTTGTATTTGGGTAAAGTTGAGTCTGAATCCTTTCAAAGAAAACCTGGAAAAAACTCATGAGCTGTTGCCATTAAGGACCAATGTGTTATTTCACAAAACCTCTGCGGGTTTGTCCCCGCCATCTTTCTCTCACTCGCTTTCAACTGAACTCAATATTGAGGCAGATTGTAAAAGCTTCTCTCATTCAGAAAAAAAACAGAAAGAAATCTCTTGTTGGACGCTGTTCTTTAAATACCACGTCGATGTTATCTGTCGTCCTTTCAGGCTGAATATTGTGAAATATAACATCATGATCGATGTCAATCCTTCCAACTGGCTCGACCACGGGTGCAAACGCAGCATACTTCAAGAACAAAATCCCCTCTAAGGCGCAATATATTGCAATACATGTGGATGG
>83_TGCAGGCATTTATCGTGATTTTATGTTGAAACCAATTTGA_NODE_2_length_145_cov_28.310345
GATACCACTTTTGTGAATAGTTTCTGGTGATTTTTATTGCTCCACTTTGTTCTTTCCCTCTGGGGCTCCTCCATTCTGAACCTCTCTTCTCTCTACTGCTGCAGTTCCCTGTCCAGCGGGGCACTTCTCCCGTACCGGTCTGGTTCCCTGTTACCACTGCCCCAGAG
>83_TGCAGGCATTTATCGTGATTTTATGTTGAAACCAATTTGA_NODE_5_length_128_cov_24.632812
TTTTTAAATTTGAAAAGCTTTGATCACGCTTAAATTATTCAAAACGCTGCTAGGTTACAAAAGCAAATACAATTCCAGCCGTTACACAAAAATGCGTCTGTTAGTATTTACCATTCATGTGCAATCGCCTGTCATCAGAAAGTGTGTAGG
>84_TGCAGGGAAGTGTTATGGATTTATGTTTTAGGCCTTCACA_NODE_1_length_420_cov_10.333333
GTGACGAACAGCACGTCTTTCAGAATGGATCCATGTTGAAGGTATTAAAGATGACAAAGAGGTTTAGAAACCGTATTGGTTAAAAGAGAAACGTTCTGTCTCGCTTCGTAATACGATCCCGTTGATGACTTTGCCAAAATTGTAGTTGTGAGGCAAACGGATAAAGAATAGTAGAGTGTCAATACGTGTGGGCATGAGTATACTTGTTTGTGCGTAGATGTGTAGAACACAATGAAAAGGGAGCGTTCTCATCCCTCTTTCTGTGCACGTGTGCTTGTGCAGCCGGCAGTGTGCACGAGGGAGCTGTGCGTCTTCTCCTTCTACACTCTGGGTGTAATGTCCGGAGCTGCAGAGGAAGTGGCCACCGGAGCAGAGGTGACAACAAAACAACTCGTATAGCGCATGATGTAGTTCTGCTTTTTTGCAATTTTCTTTTTTTTAG
>85_TGCAGGACCTGTAGGAGTACGCGTTTAGACCAAGCCTCCG_NODE_1_length_190_cov_9.521052
CCCACCCCCCCTTTCGCTCCTCTCCTCATCCGCCCGGCGGGGAGCCTGAGGGATACAGACAGAGATCAACACAGTGGGTCTGTGCACACATGCACACTTACGCGCACCGGCTGGCCGCTCCGCCGTATACGCGCGCTCCCGCGCTCCTCGTCGCCGTCGCCCTCCTCTTCGGTGTCCTGTCTCCACCTCCGGGGACACTTTTACAT
>86_TGCAGGAACACTTCGGTTCCCCAACTCCATCTGTGTGCAG_NODE_1_length_410_cov_8.939024
GTGAAATAAGAAGCGACCTGACCTCGGCCAGCTGGCAGACAAACTGTTTTAGGAGTGATTCCCTCATTTTTCTTGCAGGGAAAACCTTTTGAGGATGCATTCCGTCGTCAGGTAAAGCTTTTTTAGAAAGCAGGTTCTCTTTAAAAAGGAGTAGCGTCTGCTCGGACATCTCTTGTCCGGCACAATGAGGAGTGAAGATGAAATTCACAAGAGGCTTGGTTCATTTAGCACAGGTCTTTATTTCATCTGCGCTGCTGCACTTCTACCTGACCTTTGAGAGGACCCTTCTCGCCGTGCGGTTTTGAAATGTATTGATGATTGAAGCAGAGGCCCTCAGGCTCCTGAAGTCCATCTTCAGGAAGCAACGGGCTGGTTGCCATGGCAGCAAGGCTGAGCATCCTCCAACAAGGTTTGATTCGTCAATTCGACGCT
>87_TGCAGGTATCCGCCTTCAAAAGAACATGTCTTTTTAAAGC_NODE_2_length_421_cov_19.263659
CTGATGCCCCACATGGCCACTGAACCAGAAGGATGCTTCTACATGGAGCAGAATGAGAGGTTTCCAACAAGATGCTTTTGTTGTCATTGTTGTTTTTTGCTATTAATGTGCAATTGTCTGGATGCTTCAATCTCTTGAAATAAGCTTTTGTAAGCACCTTTTACACCCCTTTTGTACTGATGATATCTGTTTCGAAGTAATAAACTTTTGTATGAACTTTCATCATTTCTCCCATGTTTTTTTCACACGCTACATATTGATCTCTATATATTACAGAATAAAAAAGGGAATATGGGATGTGGTATTCACACAACCAAAACCTATGAGGAGGCCCAAATATCCGCCATTGTGCAACGTTAATGACTGACATATCAAACAAAAGCAATATTAAAAAGGAACATATTTTTCAGTTCTCTCCATCAATAGAAAAACTAAATTCACTA
>88_TGCAGGAATACGGTGTGTGTGTGTGTGTGTGTGTGAGGGA_NODE_1_length_299_cov_7.157191
GACTTGTTATTTACACTTTCACAACTACATAGCGAGTTAAATATTATGGAACACGTTGCCCAGTGTTTACAAGCTGAGTTGTATTTCATCAAAAAGAGTGTTTGGGTACGGCGTGTGATGTCACACGATTACTACAAAGCCGTGTGCTTTTTCAATGCTTGATTTTTATTACAGCACCCAAACAAGATTACATCCTGTGTTTTATTCCAGACCCAAACAAAAACCTGCAGAGATATAACCAGCTCCAATTCCCTTATCCGCAGTGGGTTTCGTGTCAGAGATATGGCGTTTGGGGTCACACCTGCTAACCATTAC
>88_TGCAGGAATACGGTGTGTGTGTGTGTGTGTGTGTGAGGGA_NODE_2_length_103_cov_2.038835
TGCATGCTGCACCGTCACCTTTCACAGTGACTTGTATACCGTGTGGTCTGTAGTTTGAAATTAGGACAACGGTTTGTATTGGGGAACCGAGTCATGAGTGTGGCCTCACGGGGCCGCTA
>89_TGCAGGAGCATCAAGGTGGAGGTGTACGACTGGGACAGAG_NODE_1_length_186_cov_17.935484
GGGTCAGAAATATCTTCAGTGTCACAAACCCCCTGGTGTTAACTAAAAACTAAACATCATCCTCCTGCACATCAAATGAATAAGCATCGCCTCCATTCCCCGACCGACTCCGAGAAGACTCTGCGTCAAGAGACCGTTCACGCTGTATTAATAGTTAATGTATATCTATAGCAGTGGGGAGTGTTGTCACACAAGATCTGCAGGGACT
>90_TGCAGGCTTCCCCGCGGGCACTGTAACAATGTCCCAACAA_NODE_4_length_261_cov_3.283525
CATAACAACATAAAAGCTCCACCTTTTTCCTCTCCATTTGCCCCTTTGTTCCGCCGTACGGTTTGACCACTTCCACGCGTTACTGTAAGTTAGCCTCGCGCCCGACGTCCCGTTCTTCTCTCTCTCCCTCTCTCTCTCTCTCCCCCCTCCCGGGTTGCTCTCCTAATTTGTTGTGCGTGCGCGCGGCAACAAAAACGCAAATTCTGTCGGACGTGACTCGGAGCACTCGGCCCGTATCGACGCGTTATCGGGGTCTGGGGCTGCGCGCGTGGG
>91_TGCAGGCACCTCTGACATCGCTCAAAATCCTTCAGGGAGT_NODE_1_length_408_cov_25.178921
TTATTTAATTTGTGTTTCCTTTGGTTTCTTGTACTATTGCTGTGAAATGGAAGAAGGTCCACGAGCCTTTCTTTTGTGTCATTCTGTACAACAGAGAAGGGGCAAGAGCGTGAGAGTTGTGCTACTCTTTTTGTAATATTGTAATAATAAAATAAAGTTCTAATTTATGCTTTGAAATGGTTCTGAGCCCTTGTGTAGATTACCTGCAACACTGATTTAACCTGACGCCGACCACAGGTGTGCTCTTTTCTCCTGCTCCCTTCATTCTGCATGAGCTCATGCTGCCTGACCGTTCGGGTAGGTTACTATTCACAGATCGCTGTCTTGCATAATCAGCCTTCTAACGGTCCAAAGCGCCCCGCCTACACCTCATATAATTTGTAACCTAGACAGCTTGTGCAGAAGGTGGCGATTGTTGCACCAATTGCGG
>92_TGCAGGAGGAGACAACACATCTCATTAGGAGGATGTTTAC_NODE_1_length_349_cov_10.676218
AGATGGACGAAGAGTCTCTCCAGAAGAGCGAGCGCCGCCGTGGAAGCTGCCTGGACGTTTTTCTCGTCACGTCCATCATCTTTCTGTTGGTGACGGTGACAGCCGGGGCCGCTGGAGGAGTGATGGTGGTGATGCGTCTGCAGTCCAAACTGCAGCCCCAGTCCCCGTCTTTTCAGTTGGATACGTCAAACACGAGATCAAGAGACACCCCTGATCTCGGATACAAGGTAGACACAAGATTCAGAACTTTTGTGCTATTTTCTGGACCTGTTTATTTCCATCTTTCTGTCCTGTGCACTTTTTAATCCACTTTGTATTTTCTACCGTTTGCAACAGATGCAGAACTTTGTCTATGTGCAAGCCGTCTCAAG
>93_TGCAGGAGCAATTATGTTATGTATATATGCGACATAACAA_NODE_1_length_434_cov_19.529953
AGAAAATCAATAAATGATGTGCCTTAAGGTCCAAATGCATATTGTGAAAACCATAACAAGCAATTTCACATGTTATTTCCATAATGATTTTCTCCCACATGAAAGACAAACGATGTGGGCTCAACAGACCTGAACCGAGTCTAATATTTTCTTTTCTTCTCAACAGCTTATGCTCATGGCAGTTCTAAACTGCCTTTTTGATTCGCTCAGTCAGATGTTGAGGTAAGTTTTGACAGCTGTGTTTCTGCAAAACTTCAATAAAACAATTTTTGATGTGTAAAAAGTTTACATGTATGTTTTTCTCTTACTCTGTAGGAAGAATGTAGAGAGAAGGGCTTTGTTGGAGAATATGGAGGGGCTCTTCTTGGCTGTGGATGAAATTGTAGATGGAGGGTATGCACAAACTGCACATTCAGCACCATAAAGGTTTAATTGAATTCATGTGAAAAATAGCAA
>94_TGCAGGAGGGAGAGATAGAGGAGAGAGAGTCAGGCTGAGC_NODE_1_length_109_cov_7.174312
CCCGCACCCCCCATCTGACTGTCTCGCTGTCTGTCTCCCTCCTGTTGTTTCCGCGGAAACCTACATGCTGTAGTTATTTTAAGATGAGGAGGACTGTGTTACCCCCATCCTCTTCTTCATTCA
>94_TGCAGGAGGGAGAGATAGAGGAGAGAGAGTCAGGCTGAGC_NODE_2_length_200_cov_3.180000
CTGTATCCCCTGCCAAGAGCGGGCGTGTGCACGCACAACAAACGCGCACACACGTAGCATATAAATGAGCGGGAGTGCAACACATAAACCGTATGCGCGGACAAACAAAAAAAGCAGACGGACGCTCGGGCAGACAGACACACATCTAACGTAAACAGACTTCACACAGACCAGAACCAGTGGCCGCTAAGCCAAGGATGCACGCGGGGGACTG
>95_TGCAGGATTCAGGAGTGAAGCTGCTGTCTGCTGGACTGCA_NODE_1_length_312_cov_19.852564
GTCTCCTGGATGATTGTAGCTCTGTCCAGCTCTCTCAGATGGGAGGGATTGGCGCTCAGAGCTGAGGCCAGAGAAGCACAGCCTTTCTCTGTGATCAGACAGCCTGACAGCCTTTAAATGCACAAAACAACACGCGTGTCAAATGATCTGAGGGAGCGTTGAGGGCTGGAAGGTCACTGCAGGACTGAGATACTGTCGTTAACAGTACCATTAACATGGTTACTGACTGGTTTTCCAGTCACAACCAAACACCCACTAATGTGCATCAACAATCTGAAAACATTAATGATAAATATATCTCCAATATTTCTATTAACCTATTGAAAATAAACTC
>95_TGCAGGATTCAGGAGTGAAGCTGCTGTCTGCTGGACTGCA_NODE_2_length_129_cov_10.186047
GTCAGGATTATATTAAACTGTGACAAAGAAAACGTTTACAGCTCTACCTTCTCTACAGATTGTGTGTGGCTGCAGCCTCTTCATACCTGAGAGTCTCTAGTCTCCAGTGTGGATCCTCCAGTCCAGCAGACAGCAGCTTCACTCCTGAGTC
>96_TGCAGGGCTTTTCCGTCCTGTTGGGATCATCACTCAGACC_NODE_1_length_418_cov_22.339712
TGTTTTTTTCTCTTTTTTTTTTTCAAGCCAAATGGGACAAGCGTTTGAGACCCAATCGGCAACACTGAACAGCCTCAGAAATTACATCGGCCAGCTCGCCCCGGAAAAAGAAGAGAAGGAACAATTAAACGAAGCTGTTAAGGTGAATACAATACACACCATATTGATTCCAATCAGCCTGCTGTAAAGTAATTGCGCATGAAAAAAACCAAGTAGCTTGTTCTTTTAAACTGGTGAAAGTGATACTATGAATGAATCAATATGCCTAGTATAGCAATTCATTCCATTAAGTATACCGTGTTAAATTGTCCAATTTTTAGAAGCTGAGAAAAGAGAAAGCGGCTCTTCAGATGACCACAGAGCTTTTGACAGTTCGGTTCAATTCTGTGAGTGAGATACTCACCCTCCAAGAAGAGAAAATAGGGAAAAAGGTGAGTGTC
>97_TGCAGGTGTCACAGGTGTTGCTGATCAGCTGTAATTGGAT_NODE_1_length_173_cov_16.265896
ATTACTTTAGTGAACACAGGCTGTCTTTGAGTTGTATTTGATCTGGGAGACAGAGGAGACATCCTGACTCAAGATGACTCCAACATTATTTATGGTGCAGCAGCTGTGATACCAGTAAAACGCCATCTAGGGAAACCCTATTACTAGATAATTGATTTTGGAGTAGTTTTGGGCCTAATGAAATAACTTAACATC
>97_TGCAGGTGTCACAGGTGTTGCTGATCAGCTGTAATTGGAT_NODE_3_length_258_cov_9.562016
CAATTTAAATATATATTTTATGTCTGGGTCTGTCTACATAAGTCATTGTATACATGGTAATGTTTACAATATCAAGCAATCATATGTTGCTTCTAACATGTTAACAACGCTAGCATAAAATGGAAAATCCAGAAGAAAGTATTATTATATTATATATTAAACACACAATATATATATTATATTTTGTTACATTTTTTGGCACCAGGATACCAGCAGCCTGGTAACAAGGATTAATCTAGTCTAGAAGTACCACATGCATGAACAAATCTGTCTGCAACAC
>98_TGCAGGTGGAGGAGGGCAGTGAGAAGCAGCATCAGGCTCC_NODE_1_length_191_cov_15.183246
CCCCCCCCTGTGGGGGGCGCCCGCGAGCCTCGGACGAGCACGTCGCACCGCAAACGTGGAGTCACTTTCTTCATTCGATTTCTGAGCCACGTTTCTTGGAAATTGGTCCAGTTCATTAATTGAGAACTAGGAAGGAGGATTAAGTGGTGCACAGTCCTAAATAACAGGAAGGCAGTAATTGAACAGGAGCCTCAGCTCAAACTAAAATACTCT
>98_TGCAGGTGGAGGAGGGCAGTGAGAAGCAGCATCAGGCTCC_NODE_2_length_217_cov_9.755760
CTGCGCTTTATTTCCTCTTCTAAAAGAACAGGTGCAATTCAATCTCTTTTTTTCCTCCGCTGTAATGTGGAGGAAATGATCAGCCCCACGGTTTAGAGCAAGTTGTGTACGTGGGGCTGGAATGGCCCCATGAATCACATTCTAAGTCAACCCCCCTTTCACCTCTCAACCCCTGCAAATGCAGTGCACGCGTGTCGACAGCACCACCCTGTGGCCACGACGGGAGTCGTCTGCTGCCT
>99_TGCAGGGAGCGGAGCATGCAGCACACGTACGAGGCCCTGT_NODE_1_length_168_cov_15.619047
ATATCGGACATTTTCCTCATCGGGCTAAAAGACACATTTACAAATGTCAGATTTGTTAAATATCCAAACACTTGTTATTATGGTCTGCCTCTTTTCACTGGCTGCTGAAAGCTTCTTCAAAAGTTAGACTATGCGATGTATAAATTCATCTCCAAGACGGGTATGGAAAGCGTCTCTCGAGATGGAAGCT
>99_TGCAGGGAGCGGAGCATGCAGCACACGTACGAGGCCCTGT_NODE_3_length_249_cov_26.325302
CTCAATGGGACCAATACGATCAGCCTGAGAGTGCAGGCATGCAAAAAGTACATGTACATTTATGAACATGACCATTGCCTGTGACCATTACCTTCATCAAGAATTCAATACTAGTCTGGAAGACATAAGTAACCTGAAAAAAAAAAAAGCGCCGACAAATTGCTATAAGGGTGTGTAGGGGACTGTGAAAGAGAACAGATAAGCAAGTCAACACACATACTGACACAAGCACAGAAAGGCGCGTAAAGGCACAAATCGGTTCTATTCAGAT
>100_TGCAGGGCTCTATGGTGCCTCAGCATAGATGAGCTGTTAT_NODE_1_length_367_cov_9.602180
TAGGGGCCCGAGCTCCTCCTCTTATCGTTTTTCCTTTATTACTTTAAACCACAGCTCTAATGTAAATCGGTTGTAAATCTGTTCATGTAGATGTTTTGCCATACTTCTGTTTGCAACAAGACTTTGTATTTCCCTTACTTCTACTTGAAGTTCTAGATTATTCCACTTCGACGACTACATTTTTTACGTGATGTATGTGTGAAAACAGTCTTACTCTTGGTTAAAATGAGTCTACTTTGGAGCTGGTTGCTCATCAGATTACAGTGAAAGGCAGTCTATCTCCATCAAGTTTGGGATTTTCAATGTTTGTGATGAACTGAGAGAGAACTTTATTGCGCGTTTATTTATAAACTATTGGAGCTTCTTTTTTCTGTGATGGAACCAGCAGG
>101_TGCAGGCTTTGAGTTGCAGCAGAGGCACAAATCCTCAGTT_NODE_1_length_364_cov_8.593407
GCGTGACCCAGCTTGTCTTGTATCCCACAGGTGGACCTGCTGAAGGAAACGCTCGTCCACTTCCTGTCCCTGGAGGTTGGTTCCTTACTCTCTACATCAAGACCATTTGCAGAGTTAATAAAAGGCCGCGTCCTTAATGAAGGGTGGGAGGAGAAAGTGGGGGGAAAAACCGACCGATAGAGGTCAACGTCCCAGACAGGAAGACGGGATCCCGTCTCCTTCCTCGGAGAGCGGAGTGATGGAACACCCCTCGCTTCTTCCAAGAGTCTGACCCGCACGGCGTTAACAAGGCTCGCATATGGGACGGACGCGTAACTACGGTTAACAAAAGGCATACTAGAGGTGTGACAAAGGCTGCACTCATAAAAAAAAAAAAAAAAAAAAAA
>102_TGCAGGCCGACGTCATCTACAACCATCGACATCCGTCTGT_NODE_1_length_392_cov_12.168367
CTACCTGTTCAATATTTCAACATTAGAAAATGTCGCTGGAAATAAGCAAAGGAATGGAACTGTAATGCAGTAATTTTTCACCCAGTTGGAATCTACAGAACAAAGTCCTGAGCCGGTTTCTAAATGTGGAATCCGGGTGTGTCGTTCAAATACCTTTGGGTGCTGACTAATCAGATTACTGTAACAGCAGTCACCTACTGGCTTTTAACCTGGCTGGACTACCGGGGGAAGCCAAGGAGTCAATATACTCTGCTGGTGCACTTTGCCATTGCTGAAAAATGACCTTGAAGAGGTTATTGAAGCAATAAGTATAGACTGGAGGTCTTAGCTGAAGTAGGATTCATCTACTAATCCATCATTAAACAAAAACACTTGGCCAATGTGTATCGACTAGCATAATCTGAGCTCAACTGT
>103_TGCAGGCACAGGCCGTGGACATTTTTTGATTTCCCATGCA_NODE_1_length_357_cov_10.310925
TGGAGTTGTTGGATTCTAAATGAGACATCTTAGTTTGCTGCCCGAGCTGTCAGTGAAGAATCACTGCGAGGGAAAACATACTGTAAGTCCTTTGCCTGTGGGGCCTCCCGGCCTCCTCCGCGACACATCATGGGGTAATTCACTGGTTTGGTGGCAATTTACAGGCAGACTCAACAAGAAACTCGCCGGGGGCCCCGGAGCAACAAGCTCCTCTCCTTCTCTCTCTGGGGAAACCATGGCCGGGCTGTAGGAATCGCCCCGCGAACCACCGCATGAAAAATTAACCCGCTCGCTCCAGAGACAGAGAGATTACACATCCTGCCTGACTGAGAGCCTCCGTGCACGCCGCCCTCATATCTCGTCCTCTCCTCCCCCGCCG
>104_TGCAGGCTCTGTTTCTTAGCATATACCCTGTGTGTTCCAA_NODE_5_length_159_cov_13.528302
AGACTGGACAGGGTGAGTTCATCTGGTTTGTTGAATAGACAATAAAGAAGAGAATCATGTTTCAGGAGTAAACCTACTTATAACAATGACTTATGAATAACTCATATATGTAATTTTTTCTTACATCGTCAAACGAGTATTTCAATGGTTCAAAACATCAATTATGTGAAGAATGTTGAAC
>104_TGCAGGCTCTGTTTCTTAGCATATACCCTGTGTGTTCCAA_NODE_6_length_256_cov_9.542969
TGGATTGGTCGCCAGCCAACACAGACCAATACAACTATTCACACATCTACGGGCAATTTAAAGTCCCCAATTAACCTGATCCCCAGAGCATGTCTTTGGACTGTGGGAGGAAGCCGGAGAACCCAGAGAGAACCCACGCAGACACGGGGAGAACATGCAGACTCCCCACAGAAAGGCCACTGGGCGGAACCTTCTTGCTGTGAGGTGACAGTGCTAACCACCACGCCACCGTGCCGCCCCGGTATTTCAATGGTTAAAAACATAAATTATGTGAAGAA
>104_TGCAGGCTCTGTTTCTTAGCATATACCCTGTGTGTTCCAA_NODE_8_length_120_cov_2.533333
AAACGATTACTTGTCTTGTTTCATCTTTTTATTTCCTGTCAGAAAGTCATGAGATGAAATAAAATAGGAATGTGTCTTACCTGCAGCACGGCGCTCACCTAGAATCAGACGGTTGGATGTGGGTTTTAAAGTCACCTCTCTG
>104_TGCAGGCTCTGTTTCTTAGCATATACCCTGTGTGTTCCAA_NODE_22_length_89_cov_11.617977
TTAAACTCAATGTGAAAGTGGGTGACAACTTATCATTTGTCCCCATTACTCACAGCCATATTTTGTCTAATCCTTGTTAATTGATTAAAAGCCACAGTTCCAGTGTGATCT
>105_TGCAGGCCAGAGAGACGGGTTATGATCCAGGTGAAGACCG_NODE_1_length_290_cov_24.996552
CTGAGTTAAAGCATAACAGTGTTGTTATTGTGTACGGATTCAAAGTGGGACGAGAATCTGGGAATCCTCTGAATCTCCGGGGCAGGACAGCAAAGAGTGGAGATCTAGTCGAGTGTTTTGCTCTCAGTGAGGAGGAACAAGCAGTTTATCACATGCAGAGCGGAGAGGTCAGAGGTCGGGATGTCGGGTTGGACCAGGTCCTGGATGTAAGCTGGACCCCATCCATTCACAGCATGGTACGTGAGCACCAGTGTTAAGAACTGGATGAGCCACCGGTACCAGTGAAGAGAGCGGAGGAGTGGAGGAGTGAGG
>106_TGCAGGATTCAGGAGTGAAGCTGCTTTCTGCTGGACAGAA_NODE_1_length_221_cov_3.063349
CTCCTGAGTCTCCTGGATGATTGTAGCTCAGGTCCAGCTCTCTCAGCTGGGAGGGGTTGGAGCTCAGAGCTGAGGCCAGAGAAGCACAGCCTTTCTCTGTGATCAGACAGCCTGACAGCCTGCAGACACACAGAATAAGACACATGTCACATGATCTGAGGGAGCTGTGAGGGCTGGAAGGTCACTGCAGTACTGAGATACTATCAGGTACAGAGGGGTCACATTAACATGGT
>107_TGCAGGCGTACCTCCGCCAACAGGTCAAGGGCCTGTACGA_NODE_1_length_238_cov_8.491596
CTATGGCGAGGATCTGGGTGTGCCTTGGAAGGAAGCACAATTTCATTTCATATATAAGTGAAAAAAAACCCTTGCGTTGACATATTTCACCGTCTCCACTGCCAAGAATGAGATAGAGCGTCGTCAAGGGACGAGCAGTAATTGGTGCTCTCGGAGTATTTCAGATGGTGAATTTGGAAAATAGCTGGACATGTTAATCATTTGCACAAAAAACGTGTGTGTAAAAGACTTAGAATGAGATTCAGCCTTTTGGAGA
>107_TGCAGGCGTACCTCCGCCAACAGGTCAAGGGCCTGTACGA_NODE_2_length_105_cov_3.390476
ATCACCGCTGCAGAGTGAACATAATGAAAGACGTTACAGGCAAGTGCATTCATTTCAGAATGAATAAAGCAGGATGTAATGTTGAAATTAAAAACGCTCGTTCAGTAGCGTCGTACTGGTTAG
>108_TGCAGGAGAAGGTTGGGAAAAACTGGGGTGTTGACAATTC_NODE_1_length_456_cov_18.688597
TTATAATGTTGCGGAATATTTCCCTCACAAAGGAAGAAACGTTACAATTAAGGATAGTATAATATGTTACCTCTTGGAGGAATAAATCATGTATTTTATAAGCTGCACCCGTTCCCTTCCCGTTTCACCCAAAGTAATTAGTTAATTTTCAAATAGAATAAAAGTCAAAGTAGTTCGCAGGGACCTGAAATTGAATTAGAGGCTCCATCATAGTGAACATAAGGCCTGGTTTCATTTTTTCAAAATAATACCCACTGAGTAACTTGAGCCATACTTGAGGTATGGCTGTGTTTCAAAACAAAGGCCTGCAACTCTGTATTTTGACAGCAATTAGGGATCGATCTATTATACATCTAAGTGTTTATTTAACATCTTTATTCATACCTCTCATCCCACCTCGTCTTACTCAGAACTGGTAATATTGGCTTTGGGATGCGCAAGTAGCAGGACATTTTGTTTATAAACTTGAAAATGATTT
>109_TGCAGGTCGTTCTGCGGGTTCCAGTCCGAGTCGAAGATGA_NODE_1_length_347_cov_27.841499
AAAATCAGTTGATAGAATGTTAATTCACTAAATCAAACTAAAGGAAAACACAAACACGATTAACATTTTGATCATGTTCAGAATCAAAACACAGGTATTGCCAAGTAGTTAGTTAGTTTTATATACAAAGGATTTTCCTTGGTGTTGGGTGCATACAAGAAACCGTTTAAAGAAAACCAAGTACATGAGTACCTCGAGCATTCGTCACAAAATGATGCTTGCGGTTTTGTGAAGAATGTGCAAAACTATTGTCAGCGCATGTGCAAAAGTCCACACTGCAGATGTGCCGAATAAGTATTCAATCAGTTAAATAACGCACGCGCATCATGGGTCATGCTTTTGTGTTGCAGGTACTTGTACGAGCGGATA
>110_TGCAGGCTCCACGGAGGCTTTCAGGGCCGAGTGTGTGTGT_NODE_4_length_165_cov_2.939394
CAAACAGTTCTGATAAGCCCAATTCGTCTAATGGACGGACTTTAAAGACTCCTTTTACACCTCTTCAGAAATGCACTTTGCTATTAAACTCTTCTCGCTATATTACTCTCCTCGGATTTCTCCCTTAATCTCGTCCTTGCTCTCGTAGGTGACAGATCTGCAAACAGCTGCTCGGGGGGGCGGGGGG
>111_TGCAGGTTCCCTCAATGGCCGTCTCTGTTTCCTCCCGTCG_NODE_1_length_476_cov_16.067226
GACTGTTGGCTGAAGAAAAATGGTTCTGCTATGCAATTTCCAAATGTTAATTAGAGAAGGTCATAAAGTTTCTTGGAAAAGGTCAAGGAGGCACGGCGAAGTCATGAAGAGGTGCTCGGGGGTTGGGGGGATTTTCCCTGACAAACAGGACAGGCTATTGGAAGCCATGGAATCAGAGTTTCCACCACACAGCGACTGCCACGGCGGTGTTGTAATACCAGAAAATTCAGCGTTTATTACAAGTTTATTTACACTTTCACCACTCCAACACTCAAGGCCAAAAATGGAGAAAAATCATTAGGCTTCGAATAGTTTTCTTTTTTTTAAACCCTAAGTGATATCTGCCACTGTAATTAGTTCCTTATATGGTGAATTAAATATTTACACTGTTCTAATCCGAAGTTTATGGGAGAAGTAAAAGTGCATTAAGGGAAATACATTTGTTTTAAAAGCACTACTAACGGAGGCCATCACCTCAAATGGTGTGTTTGGACCGAC
>112_TGCAGGTATTGGAGCAGGTATTGGAGCGGGGTGTGGCATC_NODE_1_length_465_cov_16.864515
GATCAGATGGCTGCATAACACATCAACATGGTTTAACACAAAGGGGCTCACTGATTCTATCGCTGTGTCCTCAAAGGGAAACACGTTCAATAAGGGGAGTCAATTAGTGCCATGAAAAAAGACAGACACTTCATAATAGTGGCAATTAGTTTGCTCATCTCCATTTAGCTTCTTTCAACTTTCGGCTGTTCAAAATAATTACATATGACGTGTCTGTCATAACAATCAAATGACAAACCTGCCAGAAAGAAATGGCGGGAAAAAACACCATTGTTCCATCATTTTGTGATGAATTATGACTAATTTGTGTTAAGTAGGCTGCTTTTGAAAAACCAAGTAAAACTAACCTGATAATGTGGCACTGTATAATCTCCAGTATTCTAGGTACACAGATATTGGAGCAACACAATGACATAGTGTTTCTAATGTTTTATAAAGTTGGAGTCAGTCATTTCGGCAGCGTAGATGAGTGCACCTGTGGAAAATG
>113_TGCAGGTTTCAGAGGCTTTATTTGTATTTCATTATATGCA_NODE_1_length_262_cov_6.679389
CTTCTCCATTTCCACATCAGTGAATGATACCGTGGTCTATTTATCCCAGCTGTGTACATCTGGATGGACTCGGCAAACAATTAAGATCACACAAGTCAAGCTGCGTCTTTTCACTTCTCCTGGATTTCTTTATTCTACTTTTGTGCACATTGTTCAGTAGGTAAACATTAAAATAGGGTCATCGTTACATGAAGAAAATGGTCATGTGACGCTTGAAGCAGCCGCCATAAGTCACGTCCTGGAAGTGCAAAGTAATTAGATTTTAAACAAATCAGGAA
>114_TGCAGGCCCCTCCAGACGTATCCGCACCCTTTGGTGAGAA_NODE_1_length_333_cov_5.213213
GTCAGGAAATGGACACAACTGGTGAAAATACCTACTTCCACCATCAGGACAATGATTAAGACGTATATAATAATTAAGCGGCGGGAGTTGTTCTCTCGGAAAGTCTCCAAAACACGTTATCTGGGAGGAATCCCCGGAAAAGGCCTCCGCTGTCAACCAACAAGAAACCGAAGCGCCTTCGGTTTGCTGGACGCTGCTGGGACTTCCAATGGGGCCGTGTGGTGAGAAAAGACGAAAACAGAGCTTTTTTGGGAACAAACATCAAAGGTGGGTTTGGTGCAGAATGACAGACTGTTTTTGGGGTCTTTTTTTTACATGATGGTACCATGGACTCCATCAAGTAGCAGCA
>115_TGCAGGATCTTCCATTTCCCATAGAGTAGTTATGTGCTGA_NODE_1_length_309_cov_19.456310
GTGTTCTGTTGATCGCTTGTCAGCGGATCTTCACCTTGCTCCTTGCTCACAGAGCAGAGATCGCGGGGATCACAGAGCAAAGGGGGAAAAGTGCCTGCTAATCCTGGCTTGACTCCACAGTAAACATCTGAACCATTGGCGGGACGATTATGTCAACACCTTGAGGGGGTGCTGTAGTAAAAACCTGTAGCTGACATCGTGGTAACGGGATTCTGCACAAAGTGGAGAGAGGGTCTCCTTAAATTAAATCTAACAGAGTAGCAGTGTGTCAAAAGTCACAGCTCTGACAGCTGTAAATGGTCGGATTTGTGGGCGGTTTATTTCTCCTCGA
>115_TGCAGGATCTTCCATTTCCCATAGAGTAGTTATGTGCTGA_NODE_2_length_116_cov_13.215517
ACAAGTATCTGACATTTTAAAAGACTAAAAATACACAAATGAATTGTTGTTGAAAATAACTATTATCCGAAGCCCTAGATAAGATCAAAGTGAGGAATGAAAGAAGCAGCCGATCCTCATTTTGGGGAAGCAGGACTC
>116_TGCAGGAGGGAGAACATCCACAGACCCCTATGGGAGGGCA_NODE_1_length_443_cov_10.110609
ATACAGCACAAGAGTGTTCTGTGTGAGTGTGTTTGCACACTCACTGCATTTAGCACTCAACTTGGAAAACTTGCGTCCTCAGCAACAACAGCGCCATGTGGAACTAGAAACGTACGTACATGCACACAAACAAAACTGTGTGTGTGAGAGATCACATGAAGACGAGCGGGCGATAGATATTTAGCGGGTGACCAGTGTCTCGCTGACAGATTGAGATTGGGCCGCTTTTGGCACAGGGCGGATTTATGGCCGCTTTGACGCTTTCCTCCTAAATTACAGCCGGGCCAGGAACAATGAGATGTCTTGGGAATCAGGCCCGATGCTGTGAACCTCCCCTGGGGTTAACAGTCCCTCACTCAGCCCTCTGCTCTCCATGTTACGCCCCAAACCAGCAGCTCATCCTCTTTCCCATGCAAAGAGAGAAGATGAAAAATAGCTTTTTTTTCCTTCTTTCAAATATCTGAT
>117_TGCAGGCCGCCGCTCTGTTATGGAAACCTCCTGCACAACA_NODE_1_length_426_cov_15.589202
CAAAGCCTCTCGCTGACTCACAGTTCAGAGTATTAAACAATAAAGTTGTGTTGATGTTGCTTAACAATCAACAAGATTTTTTCACCCTTGTTTTACACAATTATCTGTTGAATAATGTTTCCCCTGATAAAAGTAATTTAACCCTAATAAAGTGCAGTTTTGTTAAAAGGTATAGAGTTAACTGTTGAATGGAGTTGTGTTAAACTGAAAGGTAAACTATATAACGGCTGAAAGATGCATACGGTCTATTCATGGCAATTGCTGCTTTTCCAGCTGTTATATGGTGTTGTAACTATTGCACTATTGTTCAGCCTCCTATTGTTCCTCTTATGCACGGCCTGTACAGCGATGCCAGCGTGGAGAGTCCCCATTGCCATCGCCAAGACACCACCAAAATGTTTCCATCCCGCCCGCCCGAACAGGAAGCGTCCGTGACTTCCTGTCCTTC
>118_TGCAGGAAGCACACAATAAACAGGCTTTACCACTCTTGCA_NODE_1_length_406_cov_10.938424
TGACTCTCTCCCACCTCCTCTGCAGTGAATGTTTCACTGTAGCAATGTACTGCATCCAGTAATCTGTCGGTATAATACATGAAAAAACGTGTAATTTGTAGAAGGAGAAGTAAAAATGATATGACCTCATTCATAAAAAAAAAAAATGCTATTTCAGCGCTTATATGTGTGAGTGTGCTCTTGAGTGAGTGTGCCAGGACTAAAGTATTTAAGATGCTAACCAATTTCTAAATTGGGTGGCATCACACACAGAATCTGATGTTTTCCTCAGTGGTCTAACTTAAGTGGGTTTTGAGAATAAATGTCTTCTGTGAAAGAGGGTTAATCTTCTGAAGCAGGTTGTGGCAACCCAGGGGCGGAGCACTCTGGACTCTGGACCTCAGGAGAGCAGCACAAAGGGCAGGGGCACCAACGAGCAAGCGGTCAGG
>119_TGCAGGGACTCAACCTTCCGTTCCAGGTCCAGTCTGGCGA_NODE_1_length_561_cov_13.475936
AGAAGGTGTGCTGGGAAGGTGTGCTGGGAAGCACAAGGTTGGTGGTTCGATTCCAAGCTGCCCCATGTTCCATGTCGAAGTGTCCCTGAGCAAGACACCTAACCCCTAATTGCTCCCCAGGCAAAATGTGAAAAAGCCATGGGTTTAAAGTGTAATGTAAGTCGCTTTGGATAAAAAGCGTCTGCTAAATGACCTGTACTGTACTGTACTGCTAAAATGCCTGTGACGTNNNNNNNNNNCTGCATTATTTAAAAAACATGACTGCATCATAGTTTATTAAATCATCTTAATTTGAAAAGTGAGCAGTCACTGAATGTCAAAGGGGATGAGGAGTAAAAGTATGATAGTAACCATCACAATATACAATAAAACTACCCAAGTTTAAGTACCTCAAAACTGATCTTTAGTGATCACTGCTAAAATGCCTGTGACGTACTCAATGACTGAGCTAAAAGGTGCTGCAGTATATACAGCTCATGGAGATCACGAGAAAACGTCTGCAGGGACACTTGTCATGTGCCGGCACTTGATATCTATTGGACGCATGTGTGTTTGCGACCTTGCCTCGCTAAACAATGGGACC
>120_TGCAGGTGTCCTGATGTAGAACTTTCCTCCCCTGTAGATC_NODE_1_length_338_cov_10.508876
CGAGGCTCGACCGGTTAATAACCGCCCAACTTACCGGACTTTAAACGGACTGTTTACAACGAGCCTCGCCGGGCCGGCGGGAGAAAGTTGCCTGAAGCTACAGTGAAAGTTAAAACATGGTGGATCATTCACACGCTCCCGAAGCCGTAGGTGATGTAACGTTGGTCAATGTGCATCTTTTAAACTACTGTACCTCAAATGACCAAATGACAGAGAAAAACCGTAAATATTCAAAAGGTTGGGCAAATATATAATAAAATAACAAATAAAATATTTTTGGCTTTGTTTCTTAAAAATAAATCAACCAACTAATTGGTTGCATAATAATGTTTTATTTTTTTTTTATTCTATAAATTAAAG
>121_TGCAGGTCCTGTTGGAGAGAGGTGAGAACACACAGGCACC_NODE_2_length_287_cov_8.613240
CTCGGGGTTGTCGGGGAACCTCTGCAGGGCCACCAGCACCGCGACGTGATCCTGGTTCTCCACGAACTCCACCAGGTGGTCATCACTGACTGGGAACGCAAGAAAAAAAAGCACACAAACATTTCTGCAACCACATTCTGCGGGGACTCGCACCGCAACGCCTCTGATTGGCTAGCGCGCTTTGCTTTCTTCTTAAATCTTTTAGGTAGCAGAAGGTCCACAGAAAAAGGATTTGGTCACTTCTTCTTGATATTTGTGCTTCTTTGATAATTAAAATACGCATAAATGGTCAAATTGTTTTTCTG
>122_TGCAGGCTAAAAGGGCCTTTCCCCGATTGTACAGGCAGGA_NODE_1_length_368_cov_5.190217
TTACCTCGTGATCCGGTGAACCGTCACTGACTGTGTCTCTTAGGGATGTGCGGAAGTTCAAGGAGACAAAGAAGCACTTCGACAGGGTGCGCGAGGACATGGAGATCGCTCAGGTGAAGAACGCTCAGGCGCCGAGGAACAAGCCTCACGAGGTGGAAGAGGCCGGCGGCACGCTCAGCATCACTCGCAAGTGTTTCCGCCACCTTGCTCTGGACTACGTACTACAGGTCAGAAAAAGTCTCTGTAAATATAGAACACAGCAAAGGTGAGGTGTCTGAAGAAACACATGCAAGTGGCATGATTCTCTTAGAAAGCTGTGTGTATAATAAGTGGAGGCCCAGATGAATGGAAAGTAGTGCTTAAGGGACGGTTCCTGACTTTA
>123_TGCAGGTCGTGGTCCTGCTCCCAGCGGCTGTACAGACTCT_NODE_1_length_248_cov_6.020161
AAATGAGCACAAATGTTTTTGTAAATGTTTCTTATGTTATATGTTAGTTCCCCCTGCAGAATGATTTAGAAAAGTAATGGTATCAGAAACATCCTTAATGGTATTTACAATTACATCTGTGCTTTAGCTACCAGGAGAAATGTTGAATATCTGCTAACCCAAATATCTGCTTTAAAAAAGACCTGCATAATCGTTCCATTCTAAAAGAAATACATACATTTACCATGACTTTTAAGATCGACATGTATGTTTAGAAAGTGAA
>124_TGCAGGAAGCACTTGGCGGCTGGTTTATATTTTCGAGAGG_NODE_1_length_459_cov_22.771242
AGTGTGGGGACTTACTGATGCTTTGTTTTGCTATCGTATGCTTATGTACAATGCATCTGGAAATTATTCACAGCGCTTCACTTTTTCCACATCTTGTTTTGTTTCAGCCTTATTCCAAAATGGATGAGATTCTACTACTGAGTACTTTCTGGATGCCCTGTATTTACACTTTGTCTCATAGCAGGAAAGAAGCGTTTCCAACTGTTTGACTGGGCACACAATGTATCTGAAGGAGTAAACTCTTGTGTTCCCACAGGTTAGTGTTTACCTCCAGAACTGGTCCCATGTACTGAGCTACGTCAACAAAGCCGAATCGACGCCAGAGATAGCAGAGGTGAGCAGGGGTCACAGTGTCTCCCCTGAAGGAGAAATACATTGCTTACTAAGATGACAATGCCTTTCAGATGACCATGATTATGACGTTGGTGTTTGTTTCTGCTTGTTTAGCAAAGAGGAGAGCGAGATAGCCAAAACCAAGCTG
>125_TGCAGGACACACACACACACACAGTCTATATGCACACACA_NODE_5_length_98_cov_14.438775
TGTAACTATTCCTGAAATGAAACGACGTTTCACCGAGTCGTGATGCTTAACAATAAGGGATCGATAACCTTTTAAGCGCCGATGTGCTCGCTACGTTTGCAGCTCACCAAGTGTCCACCG
>125_TGCAGGACACACACACACACACAGTCTATATGCACACACA_NODE_9_length_148_cov_3.020270
CAATTCTACATACAATAAAGAAACCGATTAAGTGCTTAAATTGTTTAAAGTTAAGACGATTACCTGACTGAAGTGTGACATAACTTTAGTTTGCTATTACTCAGATCTGCTGAACTAATGTAACATCATTATACTAGAGTGTAATCACTAAAATCAGCATAAACACATTT
>126_TGCAGGTACTATTGTCCCTGCCTCCTTGTCCGGAGCTGGC_NODE_1_length_468_cov_19.401709
CGACAACAATGAGTGAATAAAGAGAAGAGCGCCGCGACCTCTTTTCATTTCAAATGGAAACCTCTTTTCAATTGAAGTAAATCTCAGCAAACGTTTGTGTGGAGTTCCACTTTGGGAAACTTTAAGGGAACACAGAGCGCGAGAGTCCAAAGTGGAGGGAGCTTCGGCTGCACAGGTTGCTTCAGGAGAATAAACTCGAAAGAGACCACGTCTGAAAACAGAATTGAGAGATGAGTCTGTAGAGGACTTTATATTTTCCATTCAATATAAATATATTTTTTATTAATAACATTCCTCTAAATAACATTAGCTAATGTGCCAGATCAGCATTCTGTCAGCATCACACAATCAGAGGTGGTCAGAAATGTCTTTTTTAATCAAAGAAAAACAATTATTATTTCATCTGTTGTGTGTCTTGGATGCAGTGTTCCTCTGCACCAGTTCCTGCAGCCAGCAGTTATACATGTACACTCCCTGTGACCTACAGGAG
>127_TGCAGGATCAAGGTGTGTCCGGTCTCTGATGCCATTGCAT_NODE_1_length_465_cov_19.404301
TCCACTGTGATGTGATCCTTACAGGTGGAGCTAAATGTCAATGTGGAATTATCATACTGGTCCAGAAGCTCCAAGCCTGCAGAGGGAAAAACGTGTGTGTTATCCAGTCTGCAGCCAGATCCTCAAAAATGAGATCTCAGCGGGTTCAGGATGAAACTAACTGATGTTTCCAGGGAGGATTTCACCCAGCTTCACTGTGTTGTGTAGCGGAGTTGCTTTGAGTTTAGTTGCTTCATCCGGACGAGGCCTACAAACAAAAAGAGAGGATGGGTACAAAAAAACAAACAAAGACTTATTTGCTGCTTTCTCGCAGAGAGTTGGGGGAGACAACGAACACCACTCTATCCGTTAAATATGAAGCTGAAGCTGTTAGAGGAGTTGTTCAAACGCAGCCACACTGAATCAAAGCTTTGAGTCGGGTACGCGGCTTACACTATGTTGAAGGAGACGGAGACATTCTGGTCCTGGTAGGACACCAGGTAGAAGA
>128_TGCAGGGACAAACAAAGCCCGCGTTTGTGTGTGTGTGTTT_NODE_1_length_164_cov_8.621951
CTCCTCAAACAGGGAGCAGGTGCAAAGACAACCAACGCACACGCTGACAAACCTCACAAATCTCACAGATGTGTTGACGTGACGTTCATTTATTATGCACACGAGGATAAGTGTGTTTGTTTACTGCTCTTTGGCTCAGCGTGTAACGTGTGGTACCTGGGCTCTGTGGAGCTGGAGT
>128_TGCAGGGACAAACAAAGCCCGCGTTTGTGTGTGTGTGTTT_NODE_2_length_120_cov_3.033333
ATTTCCCAGCCTTAGGTGTGCATGTGTGCGTGTGGCTGCCAGGTGCAATTTGTGCGTTTCCCGCTCAGTAAACTCTCCATATGTCGTGGCTTACAGACCCGATGGAGGAGCCCCGTGACTCTCCTCCACAGACG
>129_TGCAGGGTCAGTAACGACATCGTGATCGTGTAGAACCAGA_NODE_1_length_196_cov_18.734694
CTGAGTTTATATTAAACGTATTCTGGGTACGTTTACTTCTCTGATCTCCTCTGGAGGAACCGTCGTAGTGTCAAAGTGATCACACGCACACACACACACACACACACACACCTGGTGCTGCCTGGACCATGTTGAGCTCGCTGGTGATCAGAACCTCCAGGACCTGGACCAGAGGATCCAGACTGGGCTCGAACCTGAGGAGGAACAGAGAAGAACCT
>129_TGCAGGGTCAGTAACGACATCGTGATCGTGTAGAACCAGA_NODE_2_length_140_cov_13.364285
CAGGAGATGCTTTAGGGCGGGGCTACACGTCGTATGTGATGTATACGGCGTCTCGACTCCCTCCTCACTCCATATATGGTCACTTCCTGTTCACTAAAATTCAGAACCACAAACCGACGACGGTCGTCACCATGACAACGTCCACGTACTTTGCGTTGCACT
>130_TGCAGGAGATCCTCCACATCGGCCGTGTTTCCCGTCGCGG_NODE_1_length_425_cov_11.512941
CCATATATTTAAACTATTATTATATTACTATGTAATATAATAATAGTTCCAATACAACTCATGTTGAGCTGCTGTTATTTGGCTCTATGCTGAGAATGTATCGTCAACTTCTATGGTCAGGTCCAGAATACAGCAGGAGAAACAGCAGCTTTTGTTTTTGTTGATATCGTGTCACATGCGTCGGAAGGAGTCGATCTCCATCACTGGTTGATTTGCATACATTTACAACGCGACGGTCGTGGCAGAGCGCAGGGGCGTGATCGCACCACTGCGGCAACGCACACTGACGTCACCCGTTCAACAACAAAAAAAAAAAAAGGAAAGGAAAAACGAAGCGAGCCCGGACGCGCACATCGCTGGACCGGCGATGCACACCCTAACTCATCCGAACCCAGACCAACTGCGGACGGGACGGACCGGACGGGGCACACGGGGATAAACCGTCGA
>131_TGCAGGGCCTCGTGGAGGGAATCCTGCAGCCTCTGGACCG_NODE_2_length_419_cov_15.632459
TTTATTCCCTGACTTGTAGACTTATACATAGAGAGCGTTTTTTAATAAGTCTCGACCGGTTTTATTTTAGAGGCTATACATAAGGGGGCCAACTGCTCTTTCTTATGGAAATGAAGGCCATCTGCCGCCATCATTCAGCTGAACGATATCCTGGTAATGCAGCCATCTGAATTCATTAGCAGGCGGATGTATGTGGTCCATGATACCAAAAGAAATGAATCTTTTTTTTTTTTCTCCTGTCCCACGGTGTATTTATACAGACCCACAGTACCTCTCCTTTTCCCTCCCTAGAGCTCTGGCCACGCATAGGCATTTATTTAAGGACCGTCATTAACTACTACCAAGAGAAAACCTCTCTCCAAAATTGCATGTTTGCAGAGACTGAATTTAAAGGCAGCCGATTCCAGCTGCAAAACACCACCTTGTTGTCGTGGATCTTTT
>132_TGCAGGATAGTTTAATTGGTGACTGTAAAATAGCCTGCGG_NODE_1_length_222_cov_19.063063
GAGGGAAGAATGCGCGGTGAGTATTTGTGAAATAAAATAGAAAATAACGAGACCTGCCTCCCGAGCGGATCCCTGCTCTAACACGCCAATTAGGACGGCGGTGAGAAACCGCGTGGCCTTTTGGGTGTCACGCCCTCCGATTCTGACGAAGCAGCCGGTAAGAACACAAAGATGTTTATTTTGCATTTGTTTTAAATATCTCCACTGAAGTCCTTTAACCGGGTTCTTTAACAATCCTGTTGCC
>132_TGCAGGATAGTTTAATTGGTGACTGTAAAATAGCCTGCGG_NODE_2_length_214_cov_10.149532
GCATCGCAGAACAATAAGCTGCGTGAATTCAAGGGACTCCGATAACACGTCTGGTCGCGCTGATTAATTGCAGTGTTTTTGCAATTGGCACAGCCCGTCTACCCTCCTCACCTGAGGAGACGAGCGAGCCAAGTGCAGACTTTGAGGCTTTGTGGAAGATATGCTAATGTGTGGAGATGGAACTTATGATCCAGAACTGCTGTACTCTGAGACGGAACAACAAGTAACGGCAGGTG
>133_TGCAGGATCAGTCTCAGGTGATGCTGGGACAGCACATCTG_NODE_1_length_424_cov_17.474056
CTAAAAGTTTAACATTAAAAGTTTAAACAGTAATTTGATTATTTTGTGTATTATATTATTATTATTAATATTATTATATCCATATATTCTTTCCCTGTTGATGGTTGGGTCATTTTCTTTCATGATGGCAAGACTTTGAACGCTTTTAGGATATAAATGAGAGAAAGAGAATAATAAAAATAAAGTATAAGGGACAGACAGTAAATCCTAAACTATGAGCTTCAAACTGATAATTCACTTTGAAGACTTGGACAGAAAAATAAACGTGACTTAGTAAAATTTTAAATTACCTTGTATTCAGAATAAAATACATTTACATTAAATCTCAATGTCCTTTGTAAAGAGACAAACCTTTGCACGATCCTTCAGGAGAGATTCATTGTAGAAGCGCTATCACAATTTCTATCAATATTATCAACCAAAGATTAAATTCCATTCAAAAGTGA
>134_TGCAGGTGGTAGCTGCAGACACAAAGGGGACACTCGGGTC_NODE_17_length_101_cov_16.871286
TTCACTCCCTCACTCTTCTCTCACTCACTCCTGTTGGTTCAGAAGCTGATAGTTGATGTGAAAGTCTTTTCCGCTGCTCTCTTTCAGATACACACTCAGCACGTCAGACTCTGCCATCGCCGC
>135_TGCAGGAGATATTGTTCTTGGACTTTTAATCTTTGCTGCC_NODE_1_length_324_cov_8.984568
CCATCTGTTTATTTTGAGGAGACATCCTGCTGTTTGCAGCCGGAATAATGCACCACGTGACCAGAGCGGTCGTCCGTGACCGAGCCCGAAATCAAAGAGTCGGTAATGGGCCAGTGAGAGGCATTCGCGCCTCTTTCATCTGGGTTGCTGCAGGAGGAGGCTCACTATCGTGTTTCCATCACTGATGTAAAAGGAACAAAAAGCCCCGCTGTTTTAAATCTATTGCATGTGACACGAATCCACAAAGAAAGTATGAACCAGTTTTAATACGAGAGTTGATATTTGTATAAACCTGTTACAATTCATCCATAATCTTGTCAGTCTACAAGCGTTCTGCGGTTCAAAG
>136_TGCAGGAAATGGTGTACGGAAACTTTGGAATGACATTTCT_NODE_1_length_210_cov_9.271428
CTGTGTGCCCTCCCCCACCACCAGTCAGGACCCCAACCTGATCTATCAAGTCCTATAGACACCTGGGCCCCCCCGCTCCGCACAACACTCACACAAGGTGAAACAACACTTTTCACTGACTCTCATTTCGTTTGAACGGGTCTTCACGTCTTCACGTAACATCAATCCAACAATCCATTCACACATTTTTTTTTCTCCTGAAACTGAAAGTATGGAAGCTCATTCC
>137_TGCAGGCGGCCCCGGGCATCGCGCTGGTGGGAGGGCCAGC_NODE_1_length_429_cov_11.058275
CACAATAAACTAAACTAAATTATACATTAGCTATCTTGGGAATTATCATTCCAAACTAATAGCATTATCATTCATTCATAGTTTTTCATGCAATCTTTATTTAATAATCATGACAGCGTGTAATTATCTTTACACAATGATCTTTTTTAATTGAGAAAGAAGCGAAACGAAGACACAGGATTGTAAAAAGTTTGTTTGATTAAATGTACCTTTATTTTTTTGAGGCACTGGGAGATAATAATGTCATGTGCAATGTAATAAACTAAATCTACCTAGCATTTTTAACAAGGTACACAAAAGTCTGCACAGATCAGAATCTGAATCATACGTGGAATTTGACTCCAACTACCAGTAAATAAATACATAAAAAAACAAAGACTGCATACAAGTAAATGTTATCGTGGTTGAGAATGAACCACGTACAGAGTGGCATCATGAGAATAACACGTGT
>138_TGCAGGCGCGATCTTTGGGACACAGGAAGCGACTAGTTAG_NODE_1_length_294_cov_18.755102
AAACAAAAAGAGCTTTCAATAGGAGCAACGTGTCACATGTGTTGCTGTAGCAGAAGGACCTGTACTCTAAAAATCTAGCCTTCATTTTACAGCACTGGAACCCTCCTTAAAATGAACTTCACTGGCCTATTAAAATAGTTGCATTAATTACTACAGCAGCTGCTGGAGCTCTTTCTCCAGCGCAGTGTCTCCAGCCACAGCCCCCTCAGGCTGGACTCGTGCTTACGTGGTGCAGTTGAATGGACGAGGTGCAGATCGGACCACCTGGTTGGCTGACCTGTGGTTCCCTGCTGATTGTCACCTCTGGCTGATAATG
>139_TGCAGGCGTAACGCACCCGACTTCATTTGGTTCAAAGTCC_NODE_1_length_427_cov_22.953161
CATTTCTGAGCCGATTCTTTGCGAGAAGAAGCCAAGCAGCTGCTCTGAACAGAAGAAGCTGTGCAATTTCGCTGATCCTTCACCGGCACAGTTGAATGTGACAAGTAATTGCCACGTAATTGCCTGTTAGAAAGTCACTGTTACAAAAAAATCCAAATTAGTTACAACTACGAAACTCTGAACAAAGATCCCAAGGAAGTAAATTCAAGTTCCCTGTTTATTCAGTTTCCTCTAATAAGTGGAAGCCTCCTCTCCTGACTTTTGCTATTTAATAGTTCCATCGTGATCCTCTACTAGATGCGGTGACCTTCTTCCAGTGTTCATGACACACTGGTTGATGCATTTGTAAAGATTCATTCACAACTCACTCACAACGCCTTTCATATTTGCTCCTGATGTCATTGCTGCTGATCAAAAGCATTTGTCATCGCTCTCAGGCCCTTCCCCCG
>140_TGCAGGTTGGACTCTACCAAACTCTCTATGCCCCTCACTC_NODE_1_length_208_cov_31.317308
CACACACACACACACACACACAAAACACCACCGAGGAAGAGGGTGGTGACTGGCTAGAAGTAAAACGTACGACGGAGTCACAGAAATGTTTGATTTTAGGTGATTCGCTTTTTAGTATCATACAGTCTTCAGTCTGGTTTCAAGTTATACATTTTTTAATTGAATTGAATTCATTCATTTATTCTGGTACTCTGAGCTTCAGAAGCTCGCAGCAGAACCCCACTGAGCAG
>141_TGCAGGGTGGAAGAGCAAAGCAGGGAGGAAGCAAGCGCAC_NODE_1_length_431_cov_12.749420
ATGTGTGTGTGTGTGACAGAAGCTGAAACAAGAGTTCTGGCATAGTTAAGGATATTTCCAAGAATACATAAAGTAGGTACTGTCTTCCTCCGGCTGGGTTTGCATGGGTGAAGACTCAGTTAAAGGATAGTAGCAATGGATAGAGTGAATAGAGTTTAAGGTCTGAAGGAAATAATGCTAAAATACTAATAATGTCTCATTAGTAAGTTATAATGTCTCAAAAAGTCATGAAAGGTTTTCACATTTATTTAGACCAACATGACGTGAATCATTAGATTTTCCTCAGATGAGATAACATATATACCGTATGTTACTGCAGTAAGCGTTTTCTCATTTTTGCATACAATTTTATTTCTTTTTTTATGTACTAAAAGGTTCCAAGCAAAATAAACTCATTCTCTAAACTGCCAGAGCAATATTCCCTTTTTTTAAGCTTTGAGTCAGGAACCCCAA
>142_TGCAGGAACTCGGAAAGTGCTGCAGAAAGGAAAACCCATC_NODE_2_length_519_cov_25.352602
CCGGGAGAGTGGCTTTGAACGCCATTAACACGACTATCGTTTTTCCAAGAACACAAGACATACAGAGGACAAAGGTGATCCCAAATGCTGTGTGGCGCAGCATGCAGGACCAGTCAGAGGGGGCTCCAATGAAAGTTAATGAGCACAAGAAACACAGAGTCAGAGAGAAGAGCAGCAGGAAGCTCAGCTCAGAGTTGTTGGCCCTGACAATCGGGGATGTCCTATGACGGTGGAACACAGCCGCTGTTAGGACGGCAAGACAGGCACCTCCAACTGAGAATACACACAGGATGATCCCAAGGCCCTCGTTGAAGGAAAGAAACTCTACAGGTTTGGGGAGACAATTGTTTCTCTTCGCATTAGGCCAGAATTCCTTGGGGCAAATGAAGCAATCTGGGGAATCTAAAAAAATAAAAAGAGGTTATTTAGTATTTAGTCTAGTCAATGTTGTGTACTAATGTTGTTGTGTAGTAATGTTAATAACACATTTTATTCATAGTTTGCTTTTCAGAGAAGGACTTTTTTTTTTAGAAAAGTTATG
>143_TGCAGGGTGGAGGTGTGCTCGGAGCTGACGGAGCTGCTGG_NODE_1_length_381_cov_7.559055
CAATTAACCCCCAGTTAACCACCAACTAACCAGCAGTTAACCATGTTGCTGCTGCAGCGTTAGAAGCACCGGGCTAACGGGTCACTTCCCGAGCGTCAGTCCAGTGTCCGTGTGATGTGTTGAGCTCCTTTCATTTGATAATCTGTGACGATGCGACGTGTTCCACTGGAATCCTGAATAAACCATAATGCATTTAACAATAAATATTTATGTAGTCGTATTGAATGAGTTTGTGGCTCATTTTAATTAAAATATCATCTGTCTAATTGAGCTTCAACGCCCAACTAATCTCCACAACCGAGGAAATGAAACTCTTTCAGAAGTTCTCGCTTGCAGTGAAAAAGAACACACGTTGTCATTGATCAAATAGAGAAATATTTAATGCTGGAATGAAGCAAA
>144_TGCAGGATAAGAGGAAAAATAAGATTTACACTCAAAGCAA_NODE_1_length_317_cov_4.943218
CTTTGTCTTCGGCCCAGTCCAGCATGTACTTCTTTGTGGCAAACGTCTTTCCGATGCCGGCCACTCCCACCGTCAGCACAGTTCTAATGGGTATATTTAATCCAGGAGACGGTTTGAAGATGTCATGATATTTAATCATTATTTCTTCTCCGTCTGGTTTGAACTTTGCATCTTGAACTTGTCGGATCTCATGCTGAGCATTGACCTCTCCCCTCTGTCCCTCGATAATGTAGAGGTCTGTGTAGATCTCATTCAGGAGAGCAGATGGTTTCTGCATATCGGTCCCCTCAGGTACATGGGAAAATTGCTCCTTCAGCTGAGATTTGAGCAT
>145_TGCAGGTGAATGAATACACACATGTATATAATCACAAACC_NODE_1_length_416_cov_6.983173
CCAAAACACAGACTCTCTCTGCAGTTACTTTATCTCTTTTTTCCTACTTTCTTTGCCCTTGTGAACTGGACTTGGTGGTGCAGTTATCTTCAATGAGGTTGTCCACTGAAAATTAAACTAAATTAATGAAAATAAACACACATTTGGATTATATCTAAGAGTCATGCATGTTGGCTACTCTCGCTCCAATTTGTGTTCAGACAGATGTGGGTTTAAATTGGGTTTACTACTTAAATTTGGGACGCTTTATAAACCCACAGTGGACACACTGGATGCCAGAGGGAAATGTGTCATCATTGAACACCAAATAAACCTTTTTCAGAAGCTGAGATAATAAGTTCACAGCTGGAGGATTCAAAGCCTCTTACTGTTTGATAATAGTGGACTGAAGTGATGTAACTTTTGTTTTTGTGCTAACTACTAACTGAACGTTT
>146_TGCAGGTAGCTACACCCATGTTTTGGAGTGTGGAGTCAGT_NODE_1_length_265_cov_23.875471
CTGCCGCTTGGACGTCGGTCCAAGCGAAACTTATTAGTCGGCTGTGGCCTTTGTTTGTCGCTTTTTTTCATAGTGAGGTTCCCCTCAGAAATAAATCAATCGCTTCAACTACCTCCAAATGGATTAAGGAGGCATGGAGGCTTTTTACACGCCTTAAGTAGATAAGTGCCTCCATCCAAACGATGAGGAACACAAACATGCCGCCGTCTCGAGCCATATAACTAAACCTGCACGATGGGGCTCTGAATGCTGTGGGCGATGAGCCCCCCTATGGAGAATATGTCATT
>146_TGCAGGTAGCTACACCCATGTTTTGGAGTGTGGAGTCAGT_NODE_2_length_115_cov_5.521739
CTGCATTTCCTCCATGGTCACTACCGATAAGCGCTAATCCAGCTGCCATGCCTGTGACACTGTCTGAACAGAGGCCTGCTCCAGACTTTTATGGGAATTAAGGAGAGCAGAGTCATGAGGAGACTGGCGAGGCCCCT
>147_TGCAGGATCAGAGAAGGAGAGAGATGGAAATAAAGAAGCT_NODE_1_length_322_cov_12.288820
AACATAAGTAAGTAGAATTTAATTATTCGGATAATCAGAGTTATTAGAGAGTTATTTTTCAAAAGATATAGTAGGAAATACAGCAGAATTGTATTTTATTACTGATTTCGCACTGCAAATTTTGACATCTTTTAACTAATGTACAAAAGCCTTTTAGGCTTCAACGATAAAGTAAAAACAACTAAAGATGATGCTGCAAATGTTGAAATATGTGATCACTCAGAGGGGCATTGATAGCAGTAAGAACATTCCAGACATCCTCGTGCTACTCCAGTTTCCAATAGCAGACATCTGGTTGATTCAGTTTCTCCGGTAAATTTGGCACGGTTAAAACCCCTCTGTGA
>147_TGCAGGATCAGAGAAGGAGAGAGATGGAAATAAAGAAGCT_NODE_2_length_105_cov_5.342857
AATACTCACTCATACACACAGCTGGTCACGTGTCAATGCGAGTTGAAAATGTAATATTAGAACTGCGGTTAATGGGGAATCAAGATGTGTTCAAAGGTCATGTTGATGAACCTCAGTTGAGTAACAT
>148_TGCAGGGATTGTTGACTGATTTATTGGCTCACAATGAACA_NODE_1_length_387_cov_8.664083
TCCTACAGGTCACCAAAACCAAACCAGAGAGAAGATAAAGGTTTGTCGTAACAATTAGGTTGTAAATAAAACATCCGAGTGCAGAAGGTTTGATTTTGACAATGCAGTTGTGCATGTTATCTGCATCTTTTTACACAGCGTGGTACGTAGCGTGGTACGTAACGCACGGCCAGCGTATCACTCTGTTAACCCACCCCCACTTCAAAATCACAATGTGCAAAAAGGTAAATTGCAGAGAAATATCATGGTGTGCTTATATTCATAGGAATATATATGGGAAAAGCCTTTTGGAGCAGGGAATGAAGTAGGAATCTCTGTGCGAGAAAATATCTCAAACAACTTACAATACAAACAGAAACCCTCCAAATGTGCAAAGACACACATGCAAGAGGAAAACTATTACTACTAT
>149_TGCAGGGCGACCGCCAAGCAACACGCACACGAGAGAGGAA_NODE_1_length_332_cov_9.090362
TGGCCTACGAGCTCTTCAGCATGTGGCAAAAATTAGGTGCGTCACACCACCCGAACTACACACACACACACACACACACAACTTATATCAGGGTTGTTGTTTTTTCTTTCCGGTGTCTGTGAATCGTCCAGGCGACAACAAGCCCCACTTCATCCCGGGGATGATGGGCCCCTTCCTCGGCGTCACCCTGGTGCCGCAGATCGAGGTCCGAAACATCATGATCCCCATTTTCCACGACATGATGGATTGGGAGCAGAGGAAAAACGGGAACTTCAAACAGGTCGCCGCCGCCGCGTCGTTGTGCTGCGAACGTCGGGGCCGCCAGACGCAGTAGGAACGCGCTCACATCTTT
>150_TGCAGGCTGAGCGCGGCCCGGCCTCGCCTAAGGGCACAGT_NODE_1_length_447_cov_19.720358
AGTAACAAATGAAAATCATAATTTCACTTTTATTAAAAATGGGCCAAAGCGAAATGACAATGTCTAAATCCTAATGTATTCCATTGTTTCAATCTGAGGAAATATAGTACTATACACACTAAAGGTTTATGTTGAGCATCCTTGATCAATTAATACATAGCCGATTAAGGTCTCGGGGCAAGAGAGGATGGTGTCTAGTTGTTGGAAAAGCTTGACAAGAAAGAAAGCACGATGCACAAACAGAGTCTGATTAACTGAGCGTTAGTCTCTGATATGTTCCGTATCAACTTACACTCAGAGTTGCATGTTAAACTATCAGCACATGTTTCAACAAGGAGAGATCCTTAAAATCACTTTGTGTGAATATGTGCAGAGTCTTCTTAAGACAGCACAGACATCGTGGTTGTAATGACTTAATTGTGACTGAAAAGAAGACAAACAACAGCTTCACTTTTCATAATGTATATTA
>151_TGCAGGTGAGTATCTTATATACTTTTTTGTTTTTATATTG_NODE_1_length_392_cov_8.609694
CAAGATTTGCCACGACTGATCCTTCTTTCATCTCCTCTGGTATTGAATAATGAGTCACTGAAGTCGATGTATTACGAATTAAAGAAAAAAACGTAACGAGCACGAGCACGTACCTTTTACAAGCCTGCATTGTTAAAACGGACTCCTTTGTTTTCATCGGGTTTACTGCACCTCAAAGGAAATGACGAACATGATATTGGATTGTCCTGCGACAGCCTTCTTCCCAAACATATTCTCCCAATTTTAATCCGGAGAATGTAGCAGCCTGTTTTCAGATTGGAGATTCGGCACCACAGAAGCGACGATCTGTTCTCTTACCGCGATTCACTTTAATGGCGTTTATGGGCTGCTGGTGTATTAGTAACAAGACAGCGCCACCTTTCAGCTATTTCGAGTTTTCTTTTTACATCAGGA
>152_TGCAGGCGTCCTTATCAATGGCACCGATGAACATCTTCAG_NODE_1_length_384_cov_14.104167
GTGGGTGTGTGTGTGTGCGTGCGTGCGTCTGAGAGTGTATTATAGACAAGTTCTGTTAAAACAAATTCTGTTAAATATTCTGATCTGTTTTTTTATATAGTTATATTCAAGGAGCAACCTGTACTTTCTGAAGGATTTTTGCGATGTGAATTTGCACACAGTTGTGTTTTAGACTAATAATGTTTTAGAATTCAAGCTATTTAATGTTGTTTTTTTCGTATCAAATTCATCGATCAAAGAAATAAAACGACCGATTAATCGATTATCAAAATAATAACCCTTATATTTTGGAAACGTTTCCAGTTAAATAACAGTAGCTTAAGATGGCAATCATTGTAATCAGACAACAATGACGTACCATTCCCTTGGGCCCCAGGGTGCTCTTCACCAGATCCCCGATGGCGAT
>153_TGCAGGAGGCTTTTTGCGACCAACGGTGCAGTTAAAAGGA_NODE_1_length_455_cov_23.147253
CAAGGCCTGTTGCAATTTGAATTCCGATTAAGTTGTTGTTTGTTTGTTTTATACTGTCCAAGCCTGTAATAATGGTCTAAAAATCATCCAACACCTAGAGAGCAGAATGGCAAATGGACTTTGCTTGGTTAACGAGAGAAAAGGGAACTCAAAAACAGTGCGCAGCATTGTGAGAACATCTCTCACAGCCTGGAAGCAGCTGTCTAAATAAACTTGGTCTGCCATTAAAGTGTGAGCGTGAAAACCCTTACAACAGTATACTAGCTCTGCTTTAGTACTTGTCATATCTGCAGCACAGTGATCTTAAACTTACAACATAGAAACAAGATGCTTTTAGGACCAAAGAGCGGCATGTTTCTGACACTCAACACCATCGCCGGCCAATTATTTTCAAATTGTTGGGCAGTGTATGAACAAAGCTGCAGCTCCTACTTGGCTCAAATGATGAGCGTGTAAAAGCTCTCACTAAAGCTAAAG
>154_TGCAGGCGGAGGATGGAGGACGGTTAGATACGAGGCCTCA_NODE_1_length_133_cov_17.428572
AGCAGCCGTTCTCCCAAAAATGTTTTAATATATATAATTCCTGTCACTGGGAAATGTATTTTCTCTAAATGTGTGTTTTGCTGTTTCCTGTAAATCTCGCTGGCTCCCTCACAGAACTGCTTTGAGCTCTTCATCTCCGACCACAAGGATCAGGT
>154_TGCAGGCGGAGGATGGAGGACGGTTAGATACGAGGCCTCA_NODE_2_length_242_cov_5.206612
GATTTATTCTCTATCCTGTTTTTAAGGACAAAGAACCCAGAGGAATTATTCCACTGGAAAATCTGAATATCAGAGAAGTTGATGACTCTAAGAAACCGGTAAACTCACTTTTCTTTCTACAATTTATGTCTTGTCATTTGATTGAGGGATGCAAATGGCAGATATAGATAAATATAATACTTTCATAAAACTGAAAAAATCCGTTTGGTCTTTAATATCACCCATTGATGTACTAAATAAATCTCATTACTTGTTTTACTCTTT
>155_TGCAGGTTAAACCTGGGAAGGAATCAAGCTAATTCTCAGC_NODE_1_length_394_cov_22.989847
AATCACTTGTGCTCACAAATACATTTTTCCTTTCTCTCTAATTGTCATGCTCATATGCAGTGAAGCGGCTGGCTGTCATTAAAGTCGCTCTGCAAAAATAGCCAGTTGAAAAGGATTAGTTTGGATTTTCTTTCAGCAGATCGGTCAATTTCTTATTTTTAACAATACCTTAACTGTTAATATCTAATATTTAGTTACTCATGGGAATGTCAACCAAAACTATGAAGATAGGATCAATGTTCAAATAAACATGGTTTGCGTCGTCTTTCTTTTGACCACTAGAGACATAACAAAGGTAGACGCATTGGAACAGGCTGCCCCATGAATCTGTTTACACACCTCAGAAAACCCATCACAGGGTCTTTGCAAAAGTCTACACCCATATGTTTGTAAGCTGCAGGATAGAGCTAATCTGA
>156_TGCAGGCTAATGCTCTAATTGATCAGGAATGTTTTAATAG_NODE_4_length_115_cov_12.791305
ATATAAGTTGTTGATATGATAAGAGGTTTGGACCCGTCCTCTCATTGAATGAGAAGCTCAACCCGCAGACTCTCATTGTCATCTAAGAGACAGCCGGTTTCACCATAAAAAATCTGCTGCCTCTTAGCCAGAATGTG
>156_TGCAGGCTAATGCTCTAATTGATCAGGAATGTTTTAATAG_NODE_5_length_169_cov_4.479290
GTTCCTATAGATGGACTGCCACTGCAAACATGCAGCAGGAAAACAGGGAAATCTTTCTTATAAAATGCTCATTTAGAATTAATTTAGGAATTTGTTAGGAATTATGAAGTGATCTTTGATATTCCTCAAATTACATACATACAAAACATTTTCCTCCCTATATACTAAAAACATACACAATGTTGATAAAT
>157_TGCAGGATTCAGGACTGAAGCTGCTGTGTGTTAGACTGGA_NODE_1_length_295_cov_12.844068
CGTCGTTTAGGAGACAAAAGGTCGATTGGCCTCGACAGAAACTCCTCAAAATGCAAAGCACCAATAGCTTGACACCCTAATCAGTGAACAAACACCATGTGGTGTTTTGACAAAATGAGAGTTTGAGGATACAAGTCTTATTTGCTTCAAAAAACAAGGCAAAACAGACTTAGATCAGGTCAAAACCTAGCAGAGTTAGGAGGGCACACTGGCAGTTAACTCAATAGTAGAATCTAGAACACAAACTGGCAGTAAAAGACTGAAAGAGCTTGAACAAACTAGCAACCAAGATAACTTCAAACAAAGAGAACTGGTCG
>157_TGCAGGATTCAGGACTGAAGCTGCTGTGTGTTAGACTGGA_NODE_2_length_265_cov_4.407547
CACTATCACATGTTTATGAAATATTTGGAAATGACATATTTGATTTGAATCATTCAAGCAGAAAGTATCTTAAGAAGGTCAGAAAAATATCAGGGATATAAATAAACCAGGTGAACATTGATTGAATCCTGACCTGAGGGTCTCCAGGTCACAGCGTGGACTCTTCAGTCCAACACACAGCAACTTCACTCCTGAATCCCGCAGGTCGTTGTTACTCAGGTCCATCTCTCTCAGATGGGAGGGGTTGGAGCTCAGAGCTGAAGCCAGAGGACAACAGCCTTCCTCTG
>157_TGCAGGATTCAGGACTGAAGCTGCTGTGTGTTAGACTGGA_NODE_3_length_138_cov_5.891304
CTGTGATCAGACAGCGTGACAGCCTGCAGACACACAAAACAACACACATGTCACATGATCTGAGGGAGCTGTGAGGACTAGAAGGTCACTGCAGGACTGAGATACTATCAGGTACAGAGGGGTCACATTAACATGGTTACTGACTGGTTTCCAGTCACAA
>158_TGCAGGACAATAAGGAATATAATCAGTAATTTAAAAAAGG_NODE_1_length_318_cov_14.411950
CACACACACACACACACACACAGACGCTGATGTGACGCAGCAACATTTCTATTCAGCCTACTGCACAGGACGAGACCTCTTTTGAAATAGGAAGGGGGTGGAACTGCATGACTTACACAACAGTTTATCTCAGAGATAGGGTGCATATTAAGTGGCTGTCAGTGTCATATTTCACAACTCGTCCCACCCATCCTGCGGAGAAATGGAAAAATGAACGCTAAAGTCTAAATGTCAGGACGTTAAGCCCTAAAAGGCAGCGATCTGGGGACTGTGCTTTACTATCTGTGACCTCCCTGTCTGTAAACCCTGGGCAGCAGAAAGACCAAACGTGTTTGCGCTA
>159_TGCAGGGGTCAATGTTTGCTCCTTTTGTGTTCGCTTCTTT_NODE_1_length_401_cov_14.104738
TTGCTTGTTCTTTCTTTGAAGCGATCGGACACTGAGCGGAATGCTGGCTAAAATTATTTTTGTCCAATGTCTTATTGTCCAACGCCGTGCACCACCCACCTTGTACGCCCAACGTACTTTGGCAATCAATGTTTCTGATTCGGAAACGTTATGTTGACATCACAAAAATGTCATGAATACTTGTTTGTAACAATGATCTGCCTCGACAGATGGTCTGGCAGAGTATGGGGCTTAATTTGACTTGCACACAGCGGCCCTGCTCACTACACGGTGCCTCGCGACAAAATGTCCGGTTCTATTACCCGTTAACCTTGCTCCTGTATCTTAAACTTCAGAATTGAATACAGAGCTTACAGTGTTTTTGTACCCCCAGCCAATAATCACTGCTCCTCCAGCCCGCTTTTCATCCCCCCCTCCTCCTTT
>160_TGCAGGCTCTGCAGCCAATCGCTGTAGTTTGTGAACAATA_NODE_1_length_354_cov_15.000000
CGTGCGGCTGCCGCTGCGTACTGATGACGTCACAGACAGGCAGACTGAATCCAGTAACCTTTAACGTGTCTAAAGTGCTTAAAAACAAACAAACAAACACAAATCCATACATCCGTTTTTGTACTTAAATCCAATGTGCAGTTTCCAAGTATCGATACAATCGATTATGTACCATTTCAATCGATTCGTAATTGATATATGTCGTCCGGAATGCCGATTTGCGGAGCACAGATTGATTCAGTTGGATCGCAGGAATATAAATTGATTAATCGATTCAGTGAATGAATCGTTACACACCTAGTTTATGTGTATTAAAGTTAAACATGCCAAATTGGTTGCACCATGGCTAATGCACAGCAATCAATATATATATTTG
>161_TGCAGGAACAACTATGTAAGCTCTTCCCTCGCTGTTTTGC_NODE_1_length_350_cov_23.071428
CCTGCACAGATGTTTGTGAGTAGGAGGGCCTCTGCACAGATGTTTGTGAGTAGACAGGCTCCTGCACAGATGTTTGTGAGTAAGCGGGTCCCTGCACATATGTTTGTGAGTGTGACGGACCCTGCACAGATGTTTGTGAGTAGGAGGGCCTCTGTACAGATGTTTGTGAGTAGGAGGAACCCTGTACAGATGCTGGTGACAGACACTGCTTCTTGGCCGCTGCACATAAACAACAAAAAACAAGCAGCTGCTCTGGAATCGTGCTTAGAACACCCCGAATGAGCATTTCATTAGAATGGGTCCCATCTGTCACTGTGACTAGACAAGGTTTGTTTCCTGTTTGTAAAGTCCATGTAATTTAACGATGTGTGA
>162_TGCAGGCCGCCCTGGAGGAGGTGGAGTCCAGCGACGAGAG_NODE_1_length_88_cov_10.988636
ATCGCAACAATCTTTTTCATCGTAACCGATAAAACTAACAGACGATCCGTTAACGGGTCGGTTCCTCTTTCACATTCAAGTTCAAACGCACACACACACACACACACA
>162_TGCAGGCCGCCCTGGAGGAGGTGGAGTCCAGCGACGAGAG_NODE_2_length_117_cov_4.632479
ATGCAAGCACAGAACAGGCTGCAGCTCGACACACCGCAAGTCTCATTATGGAAACATTCATGATCCGCTTGGTTCTTCTGGATGCATCTACTGTAAAACGCTTTAGACTTAAAGTTACTGTGAGGAACCAGAACTGA
>163_TGCAGGTTGTTAGCGTAGCTGTCTAAATGTAGCTCCTACA_NODE_1_length_463_cov_18.794817
AAGTATTTATTGGGAGCTTCAGTCTCACGGTTTTCTGCTATGAATATGTAAACAAGTAAGATATTAAGGACCCCTTTGTTTGGATTTCCTCTCTCTGGTCGTTAAATACTTTCTTTCCAGGGATTCACTGCAGTTTGTCCCCCTCAGTTCAAGTACCGTCGTGGTAACTTTAAGTTTCATGCCAGCTGGCGTTTGTCCAGGTTCATTATGCGGTAATCCTGCATAGGGGACAAGTTAAGGTGCTTCTCCCCGAGGGGGAGTGAGTGCACTCTTCTGCTGTTTTGGTCAGATTGTATATTCCATTTCATCCTTCGCCTTACTGGACGTGTGCTTGGAGGCACCGTCCCAAAGAGCACTGAACTGTCACTGAAGAATGCCCCGCCGATGTCCGTCCCCGTCCATCAAAACGGGACTCTGGGCTCTTACGACCCACTCTGGTAACTCACCGTGGCAATTTACCACGCCAACGTACCCCAGGAACTAAG
>164_TGCAGGCTGCCTTTCAGAGACGGATCACTCCTCCAAACAG_NODE_1_length_417_cov_7.978417
CCCCAAACGCTTTGCCTCATTTGACCTAGAAACACTAAGAGAGTTCAGAGTTTAGAACGTCTCTGTTTTGGTTCAAATTGTTGCCTCTCCACCAAAGGTCTTTCTGCTTTTTTTTTTTTCTTCCCCCTTTTCGATTGTTCCCGGTGAGAGATCGGGGACGTCGTTACCGACGACCACATTTACAGCTTCAGTTCATTTCATCGCAGGACCACGACTTTGCTTTTCCGACACTTTTAGCGCTGATTCGTTACCACGACATCACGTCTCTCCGACGAAAAGGTGCTGATTTGAGTTGACGGCCGTCTGTCTCCGTGGTTTCTTCTAGATGTCCTTCAGGCAGGTTGTCTCTGGATGCTCCTTGGCCTGATCACATAAGCCCATGTTGAGGAACCGAGAAGTGGCTGCTGGTAAACTGGATTCATCACGTTGTCGTTTTT
>165_TGCAGGTGTGTGAATGGTTGTTTGTCTCTGTGTAGCCCTG_NODE_1_length_147_cov_8.625851
GCTACTGGTGGTGGCCCGCATCCAGTTCAAAACACTGGTACTCACGTACCATGCTGTGAATGGATCGGGTCCAGCTTACATCCAGGACATGGTCAAACCCTAACCCTAACCCTAACCATTTTTCAAACATTTAGAGAGATATTCCTGTAAATTCATGCAATAACTTT
>165_TGCAGGTGTGTGAATGGTTGTTTGTCTCTGTGTAGCCCTG_NODE_2_length_282_cov_7.109929
AGCTCGGCGTGACACTTGACAGCCAACTCTCCCTGACTCCCAACATCACTGCGCCAACGCAATCCTGTAGAGACACGCTCTACAACATCAGGAGAATACGTCCCCTTCTCACTCAGAAGGTAGTGCAGGTACTGGTTCAGGTGCTTGTCATCTCCCGCCTGGACTACTGCAACTCGCTCCTGGCAGGTCTCCCCGTTACCGCCATTCAACCTCTGCAGCTCATCCAGAATGCAGGTCTCAAACCTTCCGAAATTCTCCCACACTACTCCACTGCTCCGCTCTCTTCACTGGCTACTGGTGGG
>166_TGCAGGGCAGCGATCACCTGACGAATCACAAGACGCTCAC_NODE_1_length_441_cov_18.380953
ATCTGTTGGAGCAGCTAAATGTTAGCAGAATAGGCATTCATTCAATGGTACGTGTCATTCACAGGTCCAGGATATGTGCACACCGTAACACAGTCCGTTTTGGAGTCACGTTGACATAAATGTGTGGAGGAAACAACTATTGCGAGGCGCATAATGTTACAGATTGTAGACTCATACATTACAATGGGGATGTTTGTCTCCTGGACTATCTCTTGGTATGGTCATCTTACCAGCGGGGATGATTTGGTTGATAAAGAGTGTCATTTGTTCAGTGTGAAGATACGTGTACCTTGCTGAGGGACGTCCATTCACGGCCTCTTTGTATGCTGTCTCCAGAAGTTCTACGCTTTCGCAGTTGAGATGAATGGAGCACTGGTGGTGGGGTCCCGGTTTATCGCTTGGTGTCGGAGATGCTAGGAAGTTTGGTAGCTTGTCCACTGCCACTATAAGAAGATCACAACGG
>167_TGCAGGCGAAGCTGTGATCCTCCTTCCTGATCTCATGAAT_NODE_1_length_384_cov_9.736979
GTTTGTCTGAGTGCGCTTTACCGCTACCTGAGTGTGGAGCATCTGCGAGGGAGGCTGGGAGCTTCGGTGTGCGTCTTTCGATTGTGCGTTCCGTTGGCCGTGTGATCCGCTGTACGTGCACATGAAAGGACGGCGCGTATAGCCTGCAACATTGCCCACAATCCCCTGCAGCAAGGTCACGCAAACCATCAATCGATACATTGAATAAGAGCACGGCTCGAAGGTGAGCACACAACAAGAGAAAAGCAATGAAGCTGCGGGTTGTAAGAGATTCGAGCCGCGCCGCCGACGTTGTTCCTGCATTCCCACCTTCCTAATGAGAGTCTGGCCTCATAAACGCCGCCATCAAACCATCATTTCATAGACATTAAAGGACAGGTATAGCCCCCCCACACCACCACCTCTG
>168_TGCAGGAGAGCGCTGCTGGGTGGAACTGGAGGTCGTCCGT_NODE_2_length_270_cov_15.262963
AACTTTGTTTCAAACATTCAGTCATGTGTCCACAGGTGGTCGGTGGTTTGCACTAAATCTGTCTACTTGTCCATCTACCTGTCTCTGTCCTCAGGTCACCATCGTCATCAAGTATTTCTTCCAGTTTGGTTTCTTTCCGTTCAACCAGAAGCTGGAGGTAGATCGCTCCAAACCGTTTCACCCTCCAAACATCCTTGGGGTGGAGAAGAAAGAGGGCTACGTCCTGTATGACCTCCTACAGCTTCTTGCTTTGTTCCACCACAGAGCCATACTCAAGGTAAGAAGATCTAGA
>169_TGCAGGAAGCAAGAATGTCACTTTGCATCTTGTTGCTGCG_NODE_1_length_239_cov_9.899582
GTCGTGGTTGTGGGGGGGCTGGAGGGACTGACATTTTAAAGGGTTACGATCTTGTTCTGCACGCCGCACACACAGCCGAGCTGCAGCCCCGTTAGAACGAAAGGTCTGACTTGACTATAAGGTCACACAGAAGAATTATCCGCTTTGTTACATGGTTTTTATTTCGATATACGTCGTTCTTGTTTCCGTAGATGTAAAGTCGTAAAATGTATAATTTTCATGGCAAACCTATACCTTCTAAACTTCTTCAGAAATAGTAAA
>169_TGCAGGAAGCAAGAATGTCACTTTGCATCTTGTTGCTGCG_NODE_2_length_186_cov_5.080645
TGCATGAAACTGCTTTTCCATTCAAAGTATTGTTAACACACCTCACACCACATTGCACTCATTTCCGTCTTCTTCAAATCAACATAGAGGCAGAAGCCTGCTTCTTCAGGTTAAGGCTTTTGTCCCTTTTCACAGCTGGGTGCTCATGCATTCTGTGGAAAAGGGTCCGGTGGGGGGAAAGAAGGCATTGGCTGCTGTCGTGGTTGTG
>170_TGCAGGGTGTGACCTCATGGGGCCTGGGATGCGCCAACGC_NODE_1_length_452_cov_16.827435
GTTTCCTAACAGGAGAGAAATCTCTTCCAACGCACACTCAACACATCGAGGGAACTGATGCTCGGAGTGAAATTGCAAATGGTTTGCACGCGTTTCATGTACAGCTACTAATTAAACATTCTTATTATTTCAATAGCGTGTGTTTTTGTTCCCAGGAAAAAAAAGAATGGAGCCGAGAACCAACAAATTGAGGAACCTTTAAAAACGGACCTGACAAACAACAAGGAGGAAACAACAGTGTGATGATGCATGTGTGCGTGTGGACTTCCTCACTGTGATACAACAAGGACGTTTGTGTTCATGAACATTTTCTATAAAATCACCACTTCCCCAAATTCCTTTGCGTTCACTTTTATTGTTGAACTCTGACAGAAAAAAAAAAAAAGTCCACTATATCAAAAGCAGGAACGTGATCTACCTGTTATATTTCCTCCTCCAAACCCCTGCTAACATCAGATTATACCAGAATAACGT
>171_TGCAGGAGTCGTCTGTGCCTTATCCTCACCTCGCTTCCTA_NODE_1_length_374_cov_23.401070
GACACATAAAGAGAACGATTTGGTTGTCCAAACTGTCACACGGGTCCCGACAGAGACGAGCAGGCAGCAGCACGGCGCTCCTGGTGTAGCTGCAGCGACCTCGTACCGAAATAAGAAGTGGACTTCATCACCCACACGCGGTGCCTGGGCGGTGGCGTAGTCACTGTCACTGGGGATGACGGGCAGACTAAGTAAGCTCAAGTATTTCTAATAATGTCCTTTTTGTAATGACAAGTACATGAAGAAACCAGCATTTAGCCGCGCAAGAAGTCACAAAAAAGAACAAGTCCTTGAATCAAGTAAAGACTAGAATCATGCCAACTCGCCTCCTTAGCAATTGGATAAATTGAATCCACCCCATAATTACAATTAGCACAGTGTGAGCTGATGATGGAA
>172_TGCAGGGAAAGATGAAGCGCACGAAACGTTTGCATTTCAC_NODE_1_length_331_cov_9.238670
AATGGAACACCTCCCGTTTGTCTTACGAGTACGACTCTGAGCCCTTCGGTAAAGAGCGCGACGCGGCCATCAGGAAGCTGGCCTGTGAGGCCGGCGTGGAGGTGACCGTCCGCGTCTCCCACGCCCTGTACGACCCGGACAGGTGAGTCGGCATCGACCCCCCCGTCGAGCTTCACAGCTTGTTGTTCTCCAGCCGCTTGACCCTCTGCTCGTTCCCCGCCCGCAGGATCATAGAGCTGAACGGGGGTCAGTCGCCTCTCACCTACAAGCGGTTCCAGACCCTCATCGGCCGCATGGAATCGGTGGAGATGCCCGCGGAGTCCGTGGCGGACGACGTCATGGGGAAATGCCGG
>173_TGCAGGAGGAGCGTGGGAGGTGAGGATGGATGGATGGGCG_NODE_1_length_188_cov_3.712766
AGGGCTCCCGGCAAGGCTTTAATGAAGAGCCTTTGAAGTTTGCAATGATTGAGCGGCACCCGTGTCCTCTTCAAAAGGGGCCGACATCCCTCCGGAGACGTGCCGGCCTTCCCCCTCACCCATCTCTCTCTCCTTGATTTCCTTTTCACCCCCAATTCCCCAGTTCTCCTCCTCCTCTCACTGCCACTGCATCCTTTGACCA
>173_TGCAGGAGGAGCGTGGGAGGTGAGGATGGATGGATGGGCG_NODE_2_length_116_cov_6.922414
CCCCTCTCCCCTCCTCTGTGATCAGGACGTGGATCATGTCTCCACTTAACTAACCGTGGTAGTCCTTCCCGTTAGCTTCAGGACTATGAAGCCCCCGTGACTGCAGGACTTGAGGGGTGTGTGGGAATTA
>174_TGCAGGTTTCCCCCAAGTGCTTCATTCTGAACGGGGTTCG_NODE_1_length_140_cov_5.285714
TGATGGTGGAGCTCACCACTTACATCGTCCAGGTCAAGACCAGTGACAGTTCAGGTAAGTCCGCACCACACGCCGGCGGATCAACAACATGAAGAAAAGCAAACCGTAGCAAAGGTGCTGTGCCTTTCCATACTAGACTTATCTAGTGACCCCT
>174_TGCAGGTTTCCCCCAAGTGCTTCATTCTGAACGGGGTTCG_NODE_2_length_182_cov_3.906593
GAAAACATTCTACCTTTAAAATCAAAATGTTAGCGTTTTTATTGTAAGCATGATTAAGTGAGCATTCATACTTTTTGTCAGCTAACTCTGTGCTTGCAGGTGGTCCTGCGTAACCTGGCCACAGAGGAGGTGTCCGTGTTCACCTATGAGGAGTGGCTCTCCAGGACCCGTGGACCGAAGAGGACCACGATGTGCG
>175_TGCAGGAAGTCAACAGGGATCTCAGGCAGCGTTGTGCCGT_NODE_1_length_459_cov_18.034859
CCCTTACTATTAGAATGTCTGCTTGTCTTTTCAATGCTGGTTACAATGTTTTTCTTTGTCCTCCCAAGTGGCTGTCAGTCCTGGCGACCAGCTCCTGTATCCAGAGAAGAAAAAGACGAAGGCAGAGAGCGATGCTGAAGCAGATGAAGTTGACTCTGCACATGCTGACAGTGAGCACTTAAAAGTTTCCTTAACCTTTGCCTGGTTGATGTTGTTATTTGGTATGCATGTGCTTTGCGCAGCAACGCTGTTTCATGTGTAACTGTGTCATTTGGTCTGCGTCAATTTTTCCATGAAATAAGTTTTCCCCTGTATGTTGCAGACACGTTGGAGCGGAAAGCATGTGATATTATGGCGGAGCTGGTGGAAGGCCTGCAGAGCATCCTTGCCCTGGGTCACCATAGAAACAGTGTTTTCCCTGCTTTTCTCACGCCAACCTTGCGCAACATTGTCATCAGTCTGTCTCGACTGCCTCTAGTCA
>176_TGCAGGAAGGCTGATGACATTGACGGGGCCCAGGGTGCCA_NODE_2_length_117_cov_58.880341
AAGAGCTCTTTGGGCAGCATGGCCTAACCTTGTTTTCTCAGCCCTGTGTTTCTGAGGCTCCGGGGCCGATTGTGCGAGCACTGCAGCAGTGTTATTATGCGGAGGTTCCTCAGGATAGCCCAGGAAGAGTAAAGGTCAG
>177_TGCAGGGCCATCTCATCGCCATGGAGCTCAGCAGCGGGGA_NODE_1_length_198_cov_15.232324
TGTGTGTGTGTGTGTGTGTGTGGGAGAGCTGTAATGTGGCACCTCGTGTGAATGACTGCATGTGTGAGGCTCACCTGTAGTAAACTCCGTCACCCCCTCTACTTTGCCGACCGGGCAGTTATTCTTGAAGGCATACACATTGAATGGCTTCGGCTCCTTGCTCAACTCCCCCCACAGTTCGTGATTGGGACAAGTCCACCGACCGGCTAGCGTGTCGTAA
>178_TGCAGGGTGAGGAGGCCACAGAACGACCGTGGGGGGGTCG_NODE_1_length_382_cov_16.384817
CTCTTCTCCTTCCTCGGGCAGGTGTCACGGTTGAAAGATTCTTCACACGTTCTTTACTTTCCCAAACGTGAGTCTGCACTTGAGAGTGAAATTCTCCAAACGTGGAAATAATCCGGTGGAACCATGTGGGGTCCTTCAGCGTGTCCTGAAGAGTAACAAGGTTCTATGGAGAACTCAACTCTCTATAATGAGCTTCTAGGTTTCTTGACTAATAGTCCAGAACCTCTCCACCTTCTAAGGTAACAAGAACCAATACGGGGTTCTACTGAGCCTTTTGAATTTATTTTTTTAAGTGCTTTTTTTTTATTGAATGCAATAAAACCCTCTTAAAGGTTCTTCACATTCTAAATGGAACCTCAGAAATAGAAAAAAATCGTGCGTGCGTGCACGTGTGTGTATGTGTG
>179_TGCAGGCGGAGTGGGAAAATCCTTCCAGACTGGACCTCAG_NODE_1_length_228_cov_8.960526
CCTCCCTCGGAACATCATGCTCAGCGCACTAGCCGGGACACCAGACTTATCACCATGTTATGGCATTTAATGAGAATCTCTCAGGTGATGACCAGGTGAAGGTCATTAAAGAACTATAAAACTCATCTTTGCCAACATCATTAGCCATAACAACATCAAGAACTTGTAATATCTGTAAATGTTCCCCACTTTAATTTGCCTTTACCCTGATTATTTTCAGAATCTAGCATTAACAGCAACATTG
>180_TGCAGGGGAAAGTGATTGTGCTTGTCTCTCTTTTGAAGCT_NODE_2_length_451_cov_13.026608
AACAACAATAAAAGCTGTCCAGTGCTTGTTTTTCCCCAACTTCACATAATCCAGTTATAAATATTGCTTTCATTCTCGTCTGTAGATATTTAATTGATTTAATGCCAGTCAACTCGACTGCGCATTTTTTTTTACACAACTGCAAATATTTGAAGTTAATGAGATCAAATGGTTTGGGGCACAGGAGCCGTCCCCGAGATCGATCCCCTCTTTAAAAAAACGAGACACGTTTGTTTTGCAACTCAAAGCCCAAAGACAAGTTAGTCCATTATACAATCAGCCTTAAAACATATTACAAGTTTTATTTTGAAAGGTACTTTGGGATAGTGTGTTGAGAAAGACAGCTTAGCAATACATGATTAGATTGTTTCAAATAGACACTGTCTAGAGGTCTTGGTGAAAAGGGGGGTTTGGAATAATAAGCGTAATAATCTGTCAGATTTCATGTAACAGTTTCAATTCCAACAATGTTT
>181_TGCAGGTTTTAAAAAAAATCTTTAGATAGAACAAGCATAG_NODE_1_length_428_cov_7.759346
TGAGAAACCAGGATGACTGTGGAACCTTGTGCCGTAATCAAGGACTTCTACATGCAGGGTATTGGGAGCTGCAGTAATATTTCATCCCACCAATGTCTCATTTTGCACCAGAGAATTGTAATTATAGATTCACTGCCATCTGGTATCCGTGTTTGTCTCTGCCCATTCGTCACTGGTGCCAGAGCAGATTCCAGTTTCTTCCATGGTGAATGGCTTTAACCTCATATCGGCTGTCCATGTGCGCGTGTCACTACGCTACACGCTTAGACAAGCAACGCCCAAAGCACTGCACAGAGGGTTTAGGATACAAGTGAAGTGAAGGTTGAGGTAGCACAGATTCACCTCTAAAGAGGGTCCATAACTCACATAGATGAATGTCTTCTTTCTTTTTTTTAATTAATTTTTGTGACGTATGGACTGCTTCTCAACGCAGTAGTGTTTGTACATA
>182_TGCAGGATCGACCCGAAGCAGATGGTCCCGTCTCCGGCAA_NODE_1_length_204_cov_29.524509
CCTGTTTGGGATGCACGTCTATGATCTGCTACTGTCATCATCTCCTGTTGTCTATTAATTAGTTACTAGTTAGTCGGGCTGTACATATTGTGTAAGCGCTGTTTATGTGTGTGTCTGTCTGCCCGTGTGTTTGCAGAGTGAGTGCGTTTGTAAGACGGGCTACATGGGGGACGGTGTTGTGTGTGACCTCGTTAACCCGTGCATGGAGAAGAACGGAGGCTGCCAT
>183_TGCAGGACGATGCGATTGGCTCCTGGAGGAACGACGTCAC_NODE_1_length_413_cov_21.927361
TGTTTAACGGGACACAAAGCAGTGACGACGTATGGAGGCCTGTTCAGTGAGCATGTCGATGTTTGAACCAGTGGTTCCCACAGTGGGGGGGGGCAGTTTAATGTGGCCACAGCATCAATCAATCATCCGTTGCACACAGTCAGGGCACGCAACTCTTTGCAAAGTCATGTGCAGGGAATTATGCAGACTGCCAGATGCTTTTATATACATCTACTGGAGCACCTTTACCGCGGCGCATGTCTGTCAGCTCTTTGCTTACAGCGGCCGTGCACACAAACAGAACCTCCTGTGTTTGTTTACTTTGGCTCAATCAGCCATAAGAGTCTGTGAGGGAAAGATGTCACAGACAAGTTGGGCCTGACGCCTTAAACGTCAAAGCTTTTTCTCTGAGAAGAGCAAAAAGGAAGAAGTCCACATCGCGTTGGAGACACTTGA
>184_TGCAGGATTCAGGAATGAAGCTGCTGTCTGCTGGACTGAA_NODE_2_length_444_cov_25.869370
CTGCAGCCTCTTCATACCTGAGAGTCTCCAGTCTCCAGTGAGGATCCTCCAGTCCAGCAGACAGCAGCTTCACTCCTGAGTCTCCTGGATGATTGTAGCTCAGGTCCAGCTCTCTCAGATGGGAGGGGTTGGAGCTTAGAGCTGAGGCCAGAGAAGCACAGCCTTCCTCTGTGATCAGACAGCCTGACAGCCTGCAGACACACAGAATAAGACACATGTCACATGATCTGAGGGAGCTGTGAGGGCTGGAAGGTCACTGCAGTACTGAGATACTATCAGGTACAGAGGGGTCACATTCACATGGTTACTGACTGGTTTCCAGTCACAACTAAACACCCACTAATGTACATCAACACTCTGATAACATTACTACTAACTCTATAATATCAAATATTTACATTATATTGAAAATAAACACATTTTATGGAAATAGTTGGAAAATACATATTTGATTTAAATCATGCAA
>185_TGCAGGATCCATTCAGAGTCTTCCAAGGCTTTGAGGAAGG_NODE_1_length_397_cov_20.055416
CTGCAGGCGCAGCTCCTGAAACGGCAAGCTGCACTCTACGTCTTTGGGGAGAAGTCCCATCTAAGGGTGAGAATGAAAAAGGAGGGCACCTCTGTGGAGACTTGGGGGACATTTAGTCTCCAAAACCGCCCATATGTTCTGTAGATTTGGGGACACCCCGTGGCTTACTTTAGGTGTTAAGACGCCTACCATGTCCCACGAGGCCCCTAGTTCAACTCTGATTGGGAGCCATGTCCTGAAAATCTCAAAAGCTGATACCATGTGTCAACATGCAAAGAAAATCATATTTTTATGTAATCTATTTTTTGTAATCATTGTTTTTCATTGATGAAGCCACGGCCTCTAGAAAGAAAGTTGTAATACTGAATGGATTACCTTAATACATACATGTATACATTAGATATCTTTCCGTGTCGGGC
>186_TGCAGGGTCACCGCCGACCCGCAAACCGGAGCTCAGGGGA_NODE_1_length_262_cov_7.057252
GTCATCTTTTAAAAAAACCTCCGATGGCCGAAAGCGAAAGAAGGTCCATCGAAGTCGCGTTCGAGCCATTTGAATCCCGCACGGGCTGGAAGACGGTTTCATCTTTTTTGTTGTAGGATTTAAAGAGTTTGTGACACCTCTCGACTCCACGTGAAGAACTGTTGTGGTGTGTTTGTGACTCCCAGGCAAGTCCCACCTCGCCGTCGTGCAGCGCGTGAACAACGAGGGCGAGGGCGACCCCTTCTACGAGGTGATGGGCATCGTCACGCTGGAGGACGTCATCG
>187_TGCAGGGAAGCACGGGAATGATATTTTCAATGAAACAAGC_NODE_1_length_406_cov_11.825123
AGCCGAGTAGAGCTGATTTCATTGATGGTTGGACAGCAAGACATGTCAACCTTTGACTACAAGTCCGGAAAGTTCTACGAGGGCGAAGTGCAACCCGTAAGAATTCGACACAGAGCAAGGGTACGGGCCTTTTTCATCGCTTAAAACATTTTAAGACGTGCACTTAAGTGTTTGTTTCACAATTACTATCCCCTCCTTTCTCATCCATTAGAGAAAAATCCGTGAGCGTTCATCCTCGGAGTCCAGCTGGCTGGAGCGAGGAGATGGGGCCGACACTCCGGACTCCCAACACATGCCCACCAACCCCAGTCTGGGGCCCACGACCCTCCACTCCAACCCAACCAATCTCTCCTGGCACAGTACGATAGGAATTCCCAACAAAGGCTCGCGCAACGTGGATGTACCCGCTCAAGATAGAATTAAACTTC
>188_TGCAGGACACAATGCCAGTGTTGATCTAGGGCCTGAACTC_NODE_1_length_431_cov_21.807425
CAAATCAGTTTGTCAAGCATTTGCTTATCTAAAGAGGCCTTTTCATCAATCATACGAAAAACTCAGGGTGAAGACCAAGAGAAACCGGTCCACTTCACCATGCCTGTGACAGATGCACGGGGTACCGACGGAGAGCGTAAACTTGCATTAGGTCGTGTCATATTTGATTTTGTGCCTCCCTTCGCTCAACTCGCTCTCCGTTGGTGGAAGGATTGGGTTTCACGTGTCGACGGCCACAAGAGGGAAATGTTCAGGAAATATATCTCTGCGAGAACCTTTGCTCCACATTTTTGGACAGACAAGCACAATAATTAATATGCTTTGTGTATTTTATACTGTCTCTTCACACAGCACCGAGTCTGAAAAACAGTAATCCTTTGAAGTTAAAAACACAACCCAAATGCCTGGAATGAAAACCGGTTAAAGACGAAGCCGGCGTGTATCCCAAAAAAA
>189_TGCAGGGGGCAAAGGTCGCATGAAGAACCAGAGAGGCCGT_NODE_1_length_237_cov_5.907173
TCTAGTCACTTACTAATCCTGAAACCACCATCAGACTTCAATGTCAATGCTGGAGAGTTAAAGGAGCTGACACACATTCAATACAGATCTATCCAGGTTCGCCTAACACGGAACAAACCACTTTGTGGAAGAATAAAGTCAATTGTGGGTTCTTTGTTTTTTGGTTCAATGGAAGCTTTCCATGTCAATTATATTCACGCAACTGAGCGAATACACAAAGTAACTTGTTCCCAGTACTTTAAACGAAGCAA
>190_TGCAGGACACACACGAGGGTGTAACAGTGATGAGGCCGAC_NODE_1_length_392_cov_10.012755
GTGCACACACTCCAATAACTGCTTTTATTTTCTTAGAGCCCTGCTATTTACTTTATTTACTGATCCGAAAACCTCTCATATTATAACCGATTATAAACGTTTATTGATCCGCAGCGGGACAATTTGGGGCGCCCGCCCTGCAAATAAACAGAGAAAGTAAGCTCCAAATTATTACAGGTGTATATATATTTTAAAAACTTCAATAGAAATACGCATATGGAGACAAAATTGCAAGCTAAATTGACAGTAGTTTGTCAGACCAGCCAGTCTCCATTAATTTAGAGATATAATATGATAAACGTCTTCCATTTTTATATACGGTATTATGTACGTTATATTATATAAAAAGGTAGGAATGTAATATAACGGGACCACTATGGTAGAACAAAAGTACACTATGATATAATACAGGTA
>191_TGCAGGTTGATAAACCCACACAAACAGCCCCCCCCACGTC_NODE_1_length_394_cov_5.225888
CACATCCATCAGAACAAGATAAAGTTCACAGGCAGCATTTAAGTGACTGAACGAAAGCCTTTAAGTGCACTGAGTCCAGTTGTTCATGAGTGGGATTTGATCAGAGCTCTCAGGGACTCAGGTGAGGCAGGTGAACCCACAATGCTGGATGTGTTTGTTGAGAAAGAACCTCTTGAATGAAGAAAAGAAACTGCTGCTCGATGGAGCGAGTGTGTCACAGTGTCATCTGGTGGCCATTTATGGCATTTCAATATTTACAAATAACCCAAAACTACATTGATCAAATGGCAAATATACTTGACAAATAGTAACACCAACAACGTTGTTGTCCAATCATCTTGCCCAGTGTGCTGATAGTTAAGGCATCTTAGCTTTCCCTGTTCAAGTCACATCTCTTCTCATCCAGGGGA
>192_TGCAGGGGCATGCGGGAGACGAGGCCTAAGAATCACAGGA_NODE_2_length_441_cov_20.857143
CTTAATTCCTGACTGAACGTCAAAAACTTGTATTATAATATTTATCAGTCAAGTACAAACTGTGACTCTGAAAATTTCATTTTGCTTGCATGATCTGTTTAAGGGCCTCAGAAGATAAAAAAAAAAGCTCATTACATAGATTTACCCCAATTCTATTACTTGTACTGTCACTGTAATGTACCTGAACCATGATGAGTTAATGACACAGGCTTTACATCGCTGGCTTAACACCTGCTTGTGCTTCAACCAAACAGCCGCAACAATTCACCCGTGATGGCACGTGCCAAACGCTCCGTCACTGTCCTCCGTCATCTGTTCCGCCAACAGAAACTGAGATTACGAGCTTGTCGTTCCCAGCGGATTTTACAATAAAACTTGAAATCCTCTAATTAACCAAAACTGATATCTTTCCCCGGTTGAGATGCCGTTCTATTTGCGCTGGGATGTGGCAACTTCTCCTTCA
>193_TGCAGGTGAGACTTTGGAAAGGTGACTTGGACCTGGCATT_NODE_1_length_193_cov_15.715026
ATCACGGGCAATTCAATACGCACCCCGATTACCTGATGGTCTTGTCGGGTAAAGTCAGCTTCCTCTTGCTTGGCCCACACATATCCCACATAGTCCTTATGGTGCTTGAAACCCACCTAGGGTGGCAAATTGGTAACACACAGTGATATTTACGATAATGTTCCTGTTGATTCACTGACGCGGATTCTTCGGAACATTGAATTGGCTCCTGGGGG
>193_TGCAGGTGAGACTTTGGAAAGGTGACTTGGACCTGGCATT_NODE_2_length_154_cov_18.896105
GTGGAGGTACAAATGTTTACCTTAAACAGTCCGATCCAGTCCCAGGAGCTGCGTGGGTAGTTGGGCGCCAGGCGGAATTTTGCTACGGCATCATCGATACTGTTCCACTCATCCTCCACTATGATGGTGACCAGCGGCATATCTAACTTGTACGGGAACTAAAAAGAACATTTACA
>194_TGCAGGTGCACAAGGTTTATTGTTATTGTGATTGTCCTAT_NODE_1_length_468_cov_19.279915
TTCCTTCTTGTCGATGATGTATCTTTTCATCGTCTCGTGCCTGACAGCGCATGTTATTCTTCATTTTCATCGCTGTCATGTGGAATCACAGAGCAGAACTCTCAAGGTGTCACTAGCCGCCCGTTGTTTCGATGCTTTCCATTATATCGGGCGCGAAGCAATTCTCACCTACCAATTATTCACCTCTTGGTTTATCCTCCAAGACGAGCTAACTTCAGTGTTACCACAAAAAAAAAAACTGGTTTGACGTGTGCTTCTTTTCAGGCCTTTCCCAAAGTGAACAACCTGTCACAGCACGCTATGAATTGATTCTCTGTTAAAAGGGTTTGAATATAATTAAAGCTTCTGTTTGCTGCTCGGCAATCCAAGTAGATTTTGCCATCACACTGTGAGTTGCATCTCGAATTTGTCTCCCTCAACGCCATTAACACTATTTAACTTGGGGGCATTCATTTAATTTGGTATAATTGCTTCCGAGCCCCTCTCTCTA
>195_TGCAGGATGGACCTATGAAGATATAAAAATCCACATAATG_NODE_1_length_121_cov_4.338843
ACTCGGACTGTTTAAAGCGACGCACACAGGAAGCACACGTATCGGTAACAGTGGTGCCCTCGCATTTCCGTTCCTCTTTCCTCTGCATGTGTCAGCTGGAATTTTTCGGCTGATTCTGCCAAACCTGTCGAGTTTTTTTTTTG
>195_TGCAGGATGGACCTATGAAGATATAAAAATCCACATAATG_NODE_2_length_272_cov_13.772058
CTGTCGAGTTTTTTTTTTGTTGCGATATTGTGATTTACTGGACCCCCTTTCTCTTCTTTCCGGATGAGATAATTAATCCATTCAAAGTGTTTTTTTAAACTGCAGACTGTGACAGTAAGTGGACTGAACCCTGAGGATGGTCATTGATTTCACGTTAAACGTTGATGTTACGTTACTTGTTGTTATCTTCTGGCAGTGAACGTAGTGGCACGGAGTTGTGTTAAGCAGCATTATGATCACGCCAAACTTCAGGCGACTGTCGCGTCTGATTTACGTGCATTTCTAATTGTGTTT
>196_TGCAGGCCGACGCTTTGTCAGCAGGAATCAACAGAAAACA_NODE_3_length_274_cov_5.952555
ATGTTTAAATTAATAACATCCTCCTAATTGAAATTGAATATTAATTTAGTAAAATATCCGAAAACAGTCCAACTATTATTATAATATTATGACATGAATTCATCTTCTACGGTAATTATGACTGAAGAAGAAGATCTTCTCTCAGCCTGAAGGTGTCTGACACACATTGTTCCTCAGAACTTTAATAATGTGTTGGGAAACAAAGGGTCTGATGATCGGGGCGGATCAACCACAGATTAATGTGATTCATAATCAATCCTCAGGACGTTTGTCTGGTCTTGAATTTATGGATTTTA
>197_TGCAGGGTTGCAGCGGCAGGGCGTGCAGCTCAGCGCCGCC_NODE_1_length_363_cov_6.338843
AGAGACGTCAGTCAGACAGGCAGAGATCCGAGGGAGGGAAGGAGAGAATTAGTTGGGTGACATCAGCATCGCTGTGGTAGGAGAAGCCATGCGAGCAAATGACAGCGAGAGAGAGTTGGTGTAGAGGGAGAAGAGGAGGGGACCCAGGACGGAACCCTGAGGAACTCCAGCAGTAAGAGGACAAGGTTCCGACACAGATCCTCACCAGGTTACCCGGTAGGTGCGGCCGTCGAGGTAGGACGAGAGAAGAGAGAGAGCAGAGCCTGAGACACCAAGTTCCTGAAGGGAGGAGATAAAGGATCTGGTGGTTGACCTGTTTACAAGACGAGCTAACCTTCTGTAACAACGAGCGATACGTTTAAATGGACTAAACGATGGTCC
>198_TGCAGGCCCGAGTGCACCCTCTCTTCCCCTGCACCACGAC_NODE_1_length_448_cov_7.167411
AGTTTATTGCTCCCGCGTCTTCTTTTGAGCACTCCAACCCAATCACGCTGCGTGGTGTTTTTCTGGAGGACTGCTTCGGGCAGCAGTCAAGACAGACATTCTCCATCAGTGTCGGATGCTGGAACCCCATTGTAGACGTCCTTCCAGATATTCCACAACAGGCAGCGAGACCCAGAGAGCTCGAGCAGCTGCAGTCATTAGCCCATTAACCCCAATGTGCCTTAATATGCAGGCGCATCACTTTACTGGGTTCAACCTGAAGACCTACATTAGGACAGACGAACCCATCTGTGAAACGTGTTGGTTTCAATTGAAATATGTATTAACCAGTAGAATGAGTTCAGTTGTTTACTGACAAATAAATGTAAAAGAGTTCCCTATAAATGTTTTGCGAGACAGATTAATTGATGATGCATGAGTCGCTAATTGCAGCACTAATTGGTGAGGTTAAACATCATTTAGTCTATCAA
>199_TGCAGGGTGGAGAGGAGAACCTCTAAGCCGCTGGAGGAGC_NODE_1_length_245_cov_28.351021
GGGAAGTATTGTGAAGTCAGGGGGAGTCTCCATGTCACTGTGCCTCCCCCTCTCTGCGGGGGAGAGACGTAAGAGAGATGCGTTGAGTGTGCAGAGGGGTGAGGACGCACTTTGGATTTGCTCCGTCTCTGTCCACACCGGATTAATGATCTCCACCTGTCTGATTTGTCGTCCTTCGGCCGGTTAACTTGCTGCCTGTCCGTCCATCTGTCTGTTTATGTCTCCGTCTGTCTGTTTGTCTCTCGTGTCTTTCTGTTGGTTTAACAG
>199_TGCAGGGTGGAGAGGAGAACCTCTAAGCCGCTGGAGGAGC_NODE_2_length_177_cov_11.225988
GAATATTAATTTTCACATTCACAAGCAAAGTCCCACGCAAAACAACGACACTTTTACTTTACGACAAGAAGCCATCGGGATTTTCAATTTGTGGACGATTTGATGACACAAAGAGTGAAGATACGCACAAACCCAAACTGTACAAACTGTGAATATACTTGCACGGGACAGTGGCACACACGCGCACCCTCACTGGCAC
>200_TGCAGGGGTCAGGGGGGCTTGTCTGGAACTATGACTCTCA_NODE_1_length_142_cov_13.866198
GTTCCTCCACGAGAAGGAGCCGGTGGTGGGGAGAGGACATCTGGCAAGGAGTTCAACCAACTTACTGGTCCTCCGCATCTCCTTTGTCCGCATCCTCTGGTCCCATTTTGTAGTCCAGCAACACCCTCCCGCCACAACACGACGTCGCTTGACATTCAGTCTCC
>201_TGCAGGTTAGATCCAGAAGAGCCCCCCATTGCATGTGTCA_NODE_1_length_410_cov_22.624390
CAAAGCCCACGTGATCACCTGGTGAAGTTCAGAAAGGATATAATCAGAATATAATTACCGTTGTGTTGACGCAAAAGTACAATATGCTAATACTCTGTGTGGAGATGATTCAATGTTGTATCATTTCTGCTTATTACATTTCTTTGCAGAATGAACATCTGTTTGAACGGAACCAAACAACTTTAATCAAAGTAAACGACAGGGTTACAAATGATAAGAACAAGTTCATCACCTGAAATCAAAGTGCAGAACTCAAAAAGCAGTCTGGATAAAGTCCTGTTTGTTAAACCTCTTGGTTTCCGGCAGGTTTTGGGCCAACTGATATTTTCCAGCGCGGCTGCGAGTTTGAAGGCAGAAAAATGATTTAACTCACTAAAACAACAGCAGAACGCACGGCGGGCTTCAAGTCCCAGAGAACCCGAGAGGACGCGT
>202_TGCAGGACGGAATATGCGTTCCGTGGACCTTACCGCCACC_NODE_1_length_159_cov_11.144654
CAATGTGACATTTTATTTTTTATTCACCAAACAACACAAATTCCACAATGCATGGGGAGGGGGGGGGGGCTTATCAATAGCTTGCACATATAGCTCCTTCCACTCTGTGGTCTGACTTACAAACTACTAATCCTGACACCCCAACAAGGCGTTGGTCACGGGCTGAGGCACAGGG
>202_TGCAGGACGGAATATGCGTTCCGTGGACCTTACCGCCACC_NODE_3_length_138_cov_4.869565
ATGCTGAGAGAGCAGCAACTATACAGAACTATGACTTAAAGTCATGATAAAATTAATTTTTGTTGATTACAAATATTTATATAGCTGTAAAAATGTATAAGTATAAGAATCATGGATCAAAAAGAAAGATCTATTCTCGACAAAACCTCTCCAA
>203_TGCAGGCAAAGGGGTCAGTAGAGAGCTGGCAGCAGGCCCC_NODE_1_length_391_cov_14.005116
CCTCCTCCTACTTTATTATGCGATCCCCTCAGAACACCGGTTCAGATCTCAGGAGAACGGTGCGCTTTATCCTTTCTCCCATATTCAAAACTTCATTTCCATATTTCATTTTTTTTCATATAAAGGATGTGACACATCTGCATTTCCCTTCTCGCTGATACGAATTTGCTGATTGAAAGTAAACGAAATCAACTCATCGTGGTGACATTGAATTCGTCTCCTATTCTCTTTGAATACTTGGCATACGGTGGGCTCATTGATTACAGGTATAGTCAAACTCACACCTTCGTCAGCATAAAATACTCGAGCTCTTGTCCCTTTTCTTTTTCCCTGCCTCGCTGTAATTAGGCAGTTTCTACCGGAGTACAGATGCTGAGAAATCTCTCCTAAATTATCTTTCAATCTCTGGTTTA
>204_TGCAGGTCGACCTCACCCAGAGGCCTGGGGGGACGTGGGG_NODE_1_length_361_cov_9.299169
AATCATACAACCCCCCAAAAAATGGACAATATATATATACACACATACAAAAGATCCATATTTTAACCTCCGCAGGGTTCTTTCATAAAGCAGGAGGATGAAGAGCTGGAAACAACAAACAAATCACAAGTTATATCTTTTCATCAACACAGATGATTGTTGCTGTCAGCATCATCAGCTGCAGTCTGTCTTTATCTTGGTGCACGAAGCAACCTGAGCTGGAGAATCTCGTCCGAATCAAACTGCGGGTTTTATTAAAAAGAAATCCTCCTCCTCAGATAATATCAGTTATTTCTTCGAATGTCACTTAAAATGTTAATTTAAATTGCTGTTTGTTCGTACCAGGCTGGGACAAGACAGTGGAAATAATGTGAAAAAGCCAG
>205_TGCAGGTTGGCCATGAACGAAATATCACGTCTATGTCTTT_NODE_1_length_435_cov_10.190804
GTTACATTAACACATCTGCAGGACCTGCTTTACTTTCTCTCTTACACACACACAGTCTCTCTTCTCTCATTTTGTTTCTTCTTTGCTACCTTTATTCCCCTCTGACTTCCTGTTTCTCTCCCCCTTTCCTCAGCCGTACCTCTCTCTCTCTCTCTCTCTCTCCTTCCTTCTCCTTTTATATTCTCTCTGCTGTTCCCCCGCACACACAGTAACATGATCTTTTCTATCAGGCCGACACAGCCGTGAATCAACAGAGAAATATAGTACAAACCTTAGTGGCCCCACCCCCACTACTCTCTCTCTCTCTCTCTCCCTCTCATTTACAACATCCCTACCCCCAACCGCCCTGTTCTCTCTCCCTCTCTTTTCAATCCCTACCCCCAACCACACCACACAGCTCTCTCCACATCCCTCTCTCTGAAACAAAAATACTCACTGAGGAGAAAAAAACCACCAT
>206_TGCAGGGAGACCTGCCAATTATCCTCCATGCCTACAGCCC_NODE_1_length_269_cov_15.122677
CCCTCCACCCCCCCACGTGACGGCTGATCCGTCCGCTGATGAAACCCCGATTAAAGAAACGTGAATCGCGTGTGAGATGAGACGATTCCTCTCTATTTACTCAGCGTCCAAAGACTGTTTGTTTCCACCGTGGTTTCTAACATCACACGATTAGATGATCAACGCACTTCAACGCACAAGAGGCTTCCATGCCTTTCCAATCATCGCGTGTACTCAACTGCATTACCAGATAAAACAAAATAGTGTGAAGTGACCACGGGAAATAAAACCACAGCCTGACGTCTCCTCTGA
>207_TGCAGGTCTGGCTAGGTGGTTAGAAGACATGTACTTTATA_NODE_2_length_443_cov_13.146727
CACACACACACACACACACACATGTATACAAATCCATATAATAGCTGATTGTTTACTCACTGCTTCTCATCTTTTTCATAGCTATGATATAGTTATGATATGGAATGCTGGTATCCTGAAAGAAGTAACTACTGAAGCAGGGCTGTACTCTAAATACAGTTTTATCCCGTGAAATAAAATAAAAGAGGTGGAAAGTGTAAATCATACCTACATCTAATTAGATTTAGCTAACGAAAAACATTGATTTGTATTTAATGATTAATACATATTACTTGACTCTGTTACAGGCCAAAGAACTGCTGTGTACGAGAACTTAGCAGGACTANNNNNNNNNNTATACATATTACTCGACTCTATTACAGGCCAAAGAACTGCTGGGTACGAGAACTTAGCAGGACTATGTGTGAGTAGAAAACGATGGAGTAATGTTCTCATAGATTAGGCCGTAGATTACTCACAAACTTG
>208_TGCAGGCAATCCCATTGGCTCATTGAAAATAATTGGCCCC_NODE_1_length_333_cov_12.399400
CCGATAGTAAACGCCGCCCCGGTACATCTACAGCTAATATAAATCTGACTCGAGTCGAAAACCACATGATTTGGGTTACAACCACAAAGAAATCCTGCATGACATTTCTCAAAGGAATGGACTTGGAGATTGACATCTTTTCATATGTTGCTGTCTACAAATACAAAAATAGAAGAAATTTTTTAAAAGACCTGATTTTTAGCGAATGATGACATTTCCATTGCGAAGCGGGGAATATGCTCAATACATTTCTATTCGTCTGTGTCACAATTATTTCAACATTTTCATCATGAAAAGCTTTGTTTTGGCTAGAACACAGGTGATCGAAGACACGGTATGTCAGTGTAATAATAAA
>209_TGCAGGGGACTAGAAGAAGCTGCACTGCAATTTATCTGCA_NODE_1_length_388_cov_6.667526
CAAAATGTATTTAATAAAAGAAGACCAAATATTGTGCTTCAGTCCATATTGGTCGGCATTTAGCTTTTAAAACTGCTCTCCCACTGCACACTTGTATTCATCGAAGGCAGATAATTAAATGGATCAAAAAGAAACTCATTTCATCCGATAGATCGCTTTAGTCAAACAGAATCTAACTTAAGGATTCTTTTCATTTCAAGATGGCATCACGAGAGACCCTCCTTTATTCAATAGAAGCTTTGAATGTTAAAAACAGTGATGTTCAATACAGCCCTGATTTAAATACAAAGCAGCTTGTTCATGTTGTGTGTGGATCGGTTCTCTCCTCACCTTCCTCTGGGTTCTGGTTCTGTGGCTCTACAGCGGACAACTTGTTCTGTGATTAAGTATTACAACACAGAACATG
>210_TGCAGGACTTCCTCTCCAGACAAAGCGTGATGGAAACAAC_NODE_1_length_335_cov_6.525373
CGTTCTCCTATGAGGGATTCTGTTTAATCGTTCTCACCTTGTGCTGAAAGAGGAGAAACACTTGTTACGCTACTTGTGTTATTTCAGTTTATAACAAATATCTGTTAACAAGGTTGAATCATTTTCACTCTGCTTTGTTGTGTACTTAAAGGCGTGAACATCTGGGGATGACAAACATACAGCCAGTGTTAAGAATATGTGTGTGTGTGTGTGTGGCTGCCTTTACTATGAATGAATAACCTTGTTTATATTGAGTGATTCCCTCCATTGTCTCCTGCTTCATTCACAACGTGTCAACATGTGGCCCCTCCTGTGTGCGTGTGTGTGTGCATGTGCGTGTGCAGTACTATG
>211_TGCAGGACCACGTGGGCGACGAACGCTTAACCCCATGCGC_NODE_1_length_172_cov_6.854651
TTGAATGGGGTGTGACTCATCTGGTAACTGGAGGCTCTTTTTTTTTTTTGAGGGAAGGGCCGCTGCTCTGACTGGCAAAGAAGGGCCAAATTGACCGTATTCAGCTGAAGCTTTGGCTTTTTATATATCGAGTTAAAAGGCCTATTTCTGTGTGAGCCCAGCAGTAATAAGCAGTTCTCTAAAGAA
>211_TGCAGGACCACGTGGGCGACGAACGCTTAACCCCATGCGC_NODE_2_length_139_cov_3.021583
CCTATAATTGTAGTCTTTTAATTACACGAGGTGAAAAGAATTCTGATATCATGCTGTTTTGATATACTTTAGTATAAAGTAAATGTAACGGACAAAGCGTTTGTTGAGGAGTTGTTCAGCAGGGTTCATCCTATTTAGGCCTTTTGTGTGGCT
>212_TGCAGGTTGTTGGAGCTCTTCTAGTGTGTGTTGTGTTTGT_NODE_1_length_353_cov_7.495751
ATACTGTTAAAAAAAAAAATCCTGGTTTTGGTGATTGACTCTTCCGCCTTCTAACGTAAGACGATTATCCTGATGATTGACATCTGGTTCAAACTAACGAGACGGTTTGAGCGCCGATCCACATTCGAGCAACCAAGTTAGCTTGATGTCAATCATCTCGGTAATTTGGGATGGATAATGAGACATTTGATTGGCTTAGTTGAAACAGGTACAAGGAACAGGTACCAGCTCAACAAACAACTAATCAAATCCTACTACTAATCAAATCATTGCATAGATTCACTCTTAATTGGATTTTCTATTGACATGTTATCAGGGGAGAGCGCGAACGCAGTCCCCCACTACCAGAAATTATGCAATCGAGATTCCCA
>213_TGCAGGAGAAGGTACTGGTGTAGTTGGAAAACATCAATTT_NODE_1_length_291_cov_15.082474
CTCCCGAGCCCACAATTTTCCCTCTTTGTACGCAATTTCAGGTAACAATTAGAAAGATGTGTGCTCATTCTTGCAATGTCACTTTGGAAAAGGAATAGCATTCACTTCTTTTGTCAGGGTCAGCAGAGGAGTGCCTCCGTTTAAACTCTCTTTGCAATCACCTGTCTGACAAAAGAAGTCCCTTTGCATTTAACATCGCCACGGCAACATCTGAGAGCTGCCCTGCAGACTGATTGAGATGAGCCAATTAAAGGTAGTTTGACACGTGCATTAAAGCCAAAGAGCTTTTCCTATGGGTCTCTATTTTCATGGC
>214_TGCAGGAAGTGTATTTTTTTTTAAGTTTAAAAGGGAACAA_NODE_1_length_301_cov_4.126246
CGTGCGAAAGCCGCGATGAATGAACGCAGCCTCTGGACGCCAATCAAAACTTTCCCCCCCCCTGCGGCTTCCTGTCTCTTCCCCCACGCTGACGGGTGTTAAAATCAAGATGCATGTAAGAAGGCTGGCGGCGTGAATGCATGTATATACATGAACGAACACATTGGAAAATATAGCCCATCATTAAGTAAAAACATCTGGGACAATGGAAAAAGAAGTGAGGCAGATGTTGATGGTGAACAATGTTGGTCTGAACAAAAGAGCCCCGTTCTTTATTGTTCTGCTGAAGGCATTTGACAGTGAGGATTTCTGCAC
>215_TGCAGGGAGCTGGCGGACAGGGAGATCAATGGAGCCGAGC_NODE_1_length_454_cov_18.121145
AATTGGAGCATTCGCGGCGTGAGAGTAGCCATGCTTAGTTGGATGTAGCGCGCAGAGGCCTCCCATTCAACTTTCATGTATTTATTTATCCGTGCTGTTCAATGCTCTCAACAAGGCGACGGCCTCGTGCCGCTTCCTTGGCAAACAGTCAGTTCTGCACCAGCCGAGATCTACGCATGCGGTGTGCGAGTGTTACTACAGCAGCCCAGCGCAGTGATTTTAACTTTGTGTTAAAATGTAATTTTTTACTGGCCAACACTGCGTTCACTGTGCAGTCCATCCTTTATGTGGCCAAATTCCAGTTCCTCCCATATTTGCTGTTGCTTTTAGCTTGTGTAACGGGAAATAGAACATCTCCCGTGTGTCGCCCCGGGTACATTTATTATTATGACTACAAGTCATCACATATTGTTTATGTAGTGTGGCCTGCGTGCATCCAGAACCCAGCGGCATCGTCCTCCCGCGCTAGTAGAAGT
>216_TGCAGGTCTGCACACAGGCTGATTTCTGCAGGATAAAAGA_NODE_1_length_455_cov_11.008791
ATCCAATCAATAGGAATAATAGCCAACTAATCGTTTTTAGGTGTCCACAAAACAAACACGCTTTTAAACTGCAAGTGACTGCACCGATGCCAATTCCAAATGTATATTTATGAATTTTCTATCATCAAAATGTCACACTGAAGAAAACAATTGTACGAAGCGCTTCAACGGCATCAACAATGCTCGTTAGTCAACCAACTGTTTACTTTGCTTGTTTTGTATCTACTTATTCAAGTACAGTTTTTCCAGGGGGGACATTTCATACCGTTGTGACTTTTCTACAGTTTCTTAAAAAGTGTTCTTTGCAAGTGCTTTATTGTGTGTCATCGTGCACTCATTGTAGCTTTTCATATTTTTGCTTAAACGTTTGAAAAGTAGGGTCCAGCCAAGAATCTGCTCATTTTGTTGCAACACAGAAACAGCTCATCGTGTAATAAAAACTGAAGCATGAGTGTGTATCCGTTTGTTATGGGGGGG
>217_TGCAGGTTCCCCTCTTTTGGCAGCAGCGGTATTACAGCTC_NODE_1_length_442_cov_17.119909
AGAATCTCCTCAGCCAGGTTAGATGTTTTTAAGCAACATTTCATTTTTTTAAGATGTGCAGTATTGTCCCTGCTGGTTTTACCAATCATTCTTTGCTTTTATGTAATGATTTTATTGGAAACGTTTTACCTAGAAGTGCATATGGGCATTTTAACTCAGTTCTAACTTGTGATAACAATTTTAGAGAGGTCCTTGTATATTTCTGTGGTGTTTTTAGGCTGAGGAAGAGTGAGTTTAGCAATCTTAGGCAGTGGTGGGACTACGGTAAGATTGAGATTGGGCTCCTCTGTCAACAGCAGACCTTCAACGTCACCTTTTCTCCTCCCTGTATACCAGTGAGTACAGGGAGGAGGAGGCACTGATGGAGGAATTCTGCGGTGAGCTGCCACAGGTCCTGGAGGAGGCCAATGTGCAGCTAGACAGGCCAATAAGTACAAAGGAGCTGAGGGCCGCCTTGATGGGCA
>218_TGCAGGCCGGTTGCTTCGTTCCACGCTATCGGCGCACAAG_NODE_1_length_263_cov_12.163498
CTGTGCATTTGCTCGTGGGTGTGTCCTTTGATTGAATAAACCTCCGGCTGGCTGACGACCTCCCCGTCTCCACACAGGCGTAGACAGTCTGGCACACACTCTCTGCTGACAGCTCATACGGGGGATGACAGGGCCCCCGGGTTACAGCAACAACCCTCCCGCTATCTCACGCCCATGCGTCTGCAGCGTGGCCTGTAAATCTCACTCTGGTGTTGTTTTAATAACACTAATGTTAGCATTAGCCAAGTGGTTAAAAAACGTCACGCATCCAAACCCGGAGTCGCG
>218_TGCAGGCCGGTTGCTTCGTTCCACGCTATCGGCGCACAAG_NODE_2_length_121_cov_5.471075
GTCAGATGAGAGATGTGCTGTCCGTGGTGCTGAAGCACGGTCAAACGAGGACAAGGTCAGAGGGGTCACTCATACAAAAAATGGGATCAAGGCATCATAGGATTTGCGTCTGATGAAGGAGGGGCCCTTTATATCGGCTGGGC
>219_TGCAGGAGAAATAAAGAATAACAGAAGCACTTGTTCTGCC_NODE_1_length_133_cov_20.796993
GGCCTCGGTGACCAGGCGGGGGCCCACTTTCATTTAATTGGCAAAGCAATTTCGATTATTTATTTATTTATTTATTTTAATTAAATCCCCGACTTGTTCCCCGCGCCCACTGATTCGCACCTCGACCTGCTGGTGAGAAATAAAATAACAATAAA
>219_TGCAGGAGAAATAAAGAATAACAGAAGCACTTGTTCTGCC_NODE_2_length_106_cov_16.603773
GGATTGATTTTTTTAATAACAGCAATTAAAAGCCCTAAGTTTGCCACAACCGTCGACCGGGGGCAACCAAAATGTGAAGAGGTCTCATTAACTACTTGAGTTTTTAATTGCAGAACTCGGGGGAGGAG
>220_TGCAGGATTCAACAAAAACAAGGGTCACAATTTACTACTA_NODE_1_length_442_cov_16.287331
AAAATTAAATGAATTTGAATGAAATTAAAGGTTGATAATCTTTACTGAATGTAATTGTTGAAATATTTTCTTGCGCAACCGTGAATTTCCAATGAGTCGTTTCCTGATGTTTTTCAGGTGAGGGAGCTGGAGGGTGAGGTGGAATCAGAGCAGAAGAAGAGCAGTGAAGCTGTGAAGGGAATCCGTAAATATGAGAGACGGATCAAAGAGCTCACATACCAGGTGATTTCTTTATTCTGAAATCACCTTATTCTGAAAATTCTTTATATTCTTCATTTCAAACTAAAGCGTCTTTTACTTATACCCTCCATTCATTAAGACGGATGAGGACAGAAAGAACATGGTGCGTCTGCAGGATCTGGTTGACAAACTGCAGCTGAAGGTCAAAGCCTATAAGAGGGCTGCTGAGGAGGCTGTAAGTGCGAGCTGCGTGCTCATGGTCTATACACAGTTTATTTATTCAT
>221_TGCAGGACATCAATGCTCCGTGATGGATTTAATCTCCTTT_NODE_1_length_288_cov_5.503472
CTAAAGTATCCTTGTGCTCTTAGTTGAGGCGCTATTTATCGATCTGGATTGTTCTGGGGAGATATCCGCCGTCGTCTGCCTTCTCTCCAATATGATATAACTGTGGTGAGGAAAGGCAAAACAAAGCCGTTCGTTACGTTAGCTAGCTCGCAGGTGCTAAGTGAACTAGCAGCGTCGAGTGTAGTTTGGTGAACTATGTGAAGCGCTCACAACAAGGTCTGTGGTTTATATTTAAAATATATTTTTCTGAGCACAAGCCAACTGCCATCTACCTCCATGTTACATATATACATATGACATAT
>222_TGCAGGGACAACTCATCCGGCTGCTTGGCTGTGTACGTTC_NODE_1_length_280_cov_21.567858
CCTTCTTGGAGCTGCGTTCACTTTCGAAACGGCCGTGACGTAGCGTGTGCCGGTGTAACAGAGGCTTTACAATAACAACGTAAAGTTCTAGGTATCACCCCCCCTCCCCCATAGCGAGCAGAACTATTTTAATGGCAGAACTTCTTCATGTGCTGACGTTTTGTGCTTTTAGGAATGAGCGTGCGCGGTGGATCAGCGCCCTGGGCCAGAATGTCAACAGCAGCAAGAGTCAGGACAGAACCAGTAAGTGACAAACAGTCAAATGTGTGGCAACGTGCAGGTATTCTGGCTTCCTTTTGCTC
>223_TGCAGGTCAGCAATGTCATACGCCGGGAGCTTGTGGACAT_NODE_1_length_189_cov_3.978836
AGAGATATACCTCTGTCACCTCAACCCCGCCCACACCGGGGTGCTCCTTCAGTGGGTAACTTCAGTTTGGGCTCTCTTTCTCCCTTCACCATTGCATCCTCCCCTCCCACCCCACACACTAGGGGGAGGTCACAGCGGGGGAGTCCACCCACCGGGCCCACGCAGCTCCCCCAGCCACTTCCACAGAGGATGCAGAGGGTTGTTGGGAGCA
>223_TGCAGGTCAGCAATGTCATACGCCGGGAGCTTGTGGACAT_NODE_2_length_179_cov_16.519552
GGGGTCGCCCCCTCCACCCCGCAATCCATGTGTGGCTATGAACATTGAGGCGATCTCAGAACTGTCTCAGGAGGACCTCAGCCAGCTGACACGGGCGGAGGCGAGGCGACCAGTCACCCGTTTGCAGCACAAGGTGAGACGTGTCTCCTTGACCCCCATCAGAACCACGAGGTTCCAGAGGGCGGTGCAGACACGGCTGAC
>224_TGCAGGAGCAGCGCCACCCGGCCGGCGTCCCCCGGCCTCT_NODE_1_length_304_cov_10.108553
TGCTCTTGGCTTTCGGGCGTTTGTGTGTCGGAGCCTCGAGGGAGGCGGTCGGTGTTTCTAACCTTTTGTTCCGCAGAAGCACTTTAGGATTCCTTTTGTCTGTGTATTTATTGGCTCAGCGAGGCCTTTTTCTCAATATGTGAACAATCTTTGAGAGATGAAACACCATATTGTTCATATTTATGTTACTTCATGAATAATAACAGTTGTGTTTCTAACGCGTGTCTAATAGGACAGTTTACATCCACGGCTTCAACAAGATGGACTTTGCGCTGTGGCACTCGGCCATCACGCTGGCCGCCGGCACGGACGGCAAAGCGCTCA
>225_TGCAGGACTTCTCTCAATAACACATATACATGTACATATA_NODE_1_length_106_cov_6.462264
CCTACAGAATGTCCTTAAAGTGCCACTGAGTACTAAGAGTAATTTCGCTGTGTCTAGAGTTTTATCATCTTCTTCTGTGATTTAAAGCTGTGAAACAGGAAGTTTTCCTTGTGGCGGTGG
>226_TGCAGGCCTTTTTGTTGAGCCATTAAAACATCGGGCCATA_NODE_1_length_430_cov_25.723255
CCCATTACAGCAGTCACATGGCAGGTTAGCGCGGAGACTCATGCGACCATGTGAGCTCTATTTTCTAACAAGTTACAGCTGCCCTCGAGGGCCCAGAATATTCTCACACAGGACGTACCAGCAGCCTGCGTCCTAAGCAAGCAAAACATCGGAAGTGAATCAGCTTCAAGACACAAACAAGGGGAGAGTTACTTTTTGGGATAGTTGTTTCATTTCTATTAATAGTATTGGTTTTGTCTTCAATGACAGCGAAGGCACAAGATCTCGTTCAAAGCTCAAACACCTGTCTGAATGTCAAGATGTCTCACGCAAGCCTATGGTTTTCAACTTGGAATGTGGAGGTTATTGATGTGATCACACAAATACAATAGATAATTCTGCCTCTATATTCAATCACTGCTGACATCATGTCAACAGGCACAGCGGGTTGGACTGAAATTCGTTTTACTCAT
>227_TGCAGGGAGTTAACAGCTGACGGAATATAGATTAGAAATT_NODE_1_length_353_cov_6.062323
ACACACACTGAGAAGGAAAACTAAAAAACAAGCTCCAGCTCATCCAGCAAACATCAAAGACCCATTTGCCTTTTATGAACCATGTAAGCGTTTTCTAATCTGCAACAGTTTACCGCCAACCATCCGTCTGTGCACAGCGACACTCGGCATGTTTTCACTAAACGCGCGAGAGACAACAGCGAAAATCGGCGCTTACTGCAATTCATCCAGCTTAATCGAATGCTGACTTCTTCTCTACGTGCAATAACCGCTGACAGCAGCCACCCGCGCCTCACCTTGACCGGGGGTCTGGAGGGCCGCAGGTGCAGGCTTCTGTTGCTGTAGCGATGGCCGTGGACTCTGTCCTTGTGGGCGTCGGCGGCGGCGGGC
>228_TGCAGGAGGGAGGCCGATACTATTTCCGCGTGTTGGCTGT_NODE_1_length_470_cov_19.544682
GTTTGTCTAGAATTACAACACATATTCCAGCTGTGGTGGTGCCAACTGAGTTTGTCAGAGTAATCACATACTTCCCGACATCATCTTTGGTTGCATCCTTTATGACAATCTTGGATGAGGTCTTTGAAGTAACGACATTAACCCTTGTTGTCTGCTTAAGCACTTGGCCGTCCTTCTTCCAGGACACCTCAGGCTGCGGTCTACCTCTGAAGGGAACATCGATCTTCAGGTCGTCTCCTGCTTTTACACTGTATGTGTCATACAACAGCTTGATAACGGGCTCCATTGTGATGTCTTTCACTAACACGGGGGTGGCCAGAGGCTTAGCATCACTCTTCCCCTTATCATTGACAGCAGTGACCCTGAAGGAATATTCCTCACCAGTTGTGAGTCCACCAATTGTAGCTTCCAGTGCTTTGACTTCACTGCACACAGACCATTTGTCATCTCCCTTTGGCTGCATCTCAACAATAAAGTTTGTAATCTTGCTGC
>229_TGCAGGCTCAGAGGACTGCCTACGGTCAATGGGCCCTCGA_NODE_1_length_352_cov_8.957386
AGGCCTTCAGGTCATGAACGCCGTTCTGGCCAGAAGGTCAGTCTGGGGGACTACATGGTTTCTCCTCCTGACCTCCAGAAAAGCCCCAGCATCCAGTCGCAGAAGAGCCGCAGGAGAAGCGGTGGCAACATGGCACTGGGGGGACAAGGGAAACATGGAGGATGGCGGCAAGCACATCACAGTGATGAGATCGGAAGAAGGCCGAGTAGAGGAGGAGGGAACAGTAGGATAAGTGAGCAGGTTTCACCTCCATCTGTGGGGCAGCTCAATTTGAACAACTTGGAGGACTTTCCCCCTGTTGGGTCTTCACCCATTTCACCTGCGTAAGTCCAAACAACTCTAGGCTACTAAACAAAAGTCAACACTGATCCC
>230_TGCAGGACAAAGAAGGAGCTTTCGTGGTCCGAGACTCCAG_NODE_1_length_122_cov_5.040984
GTCTCCTTGATGTGGTAATGTTTGATGCATGCAACTCCGCTCCTGCAAACACACAACAATCATTTCACGGGCAACAATAAATAATCACTGACTTACATCCGGCTCATACAGACTTTTATTGCAAGAAGCTGCAG
>230_TGCAGGACAAAGAAGGAGCTTTCGTGGTCCGAGACTCCAG_NODE_2_length_120_cov_2.925000
ATAGACGTCTATGGGAGCAGAGGAGTCGCCCCCTGCTGGTCACTACAGAGAAGTAGAGTCATTTCCTCATCAGTAGATCCTCTCGTTAATGTCCAGGTGGCCACGTCAGAAGTGAACGCGGCGTCGGCGGCG
>231_TGCAGGGTCGACTCTTGGTGAAACCCTTTTGCTAACTACA_NODE_1_length_424_cov_8.035378
TGAGATGTAAAATAGCAAACATTATACATAATAACAAATTCAAAGACAGACCAAAAGAAGACAAAGTATTGCAGTAATTCTTAAGTGTAACCTATTCTAGAAATATGAACCCAGATATTTACATCAAGCCACCACATCAAAAGTGTTGTGAACGTAAATGAGCAAGAACAACTTCATGCATATTTGGTGACCGATGTGTCGCCAAACAAGGCAGTAATGGGTTGAACATAAAAAGATTCACACAACGTGTGAAAGCTGCATCACCAAAACATAAAAAACAAAGTTTACTTTGGCCAGTTTAGGTTAGAAAGAAAAGGAAAGACCAGATGACAACTTTAGATTAGATTTGACATTGTCTACAGAATGGGGAGTATTTAAGCACTTGTTTTATTTTTTTCTCCCGCATGTCCTCATTAAAAGAGTTGTCAAAGTCTTGTTGCAAAG
>232_TGCAGGACTTGTTTGCTTCCAAAAGTACAAGATGGTGCTG_NODE_1_length_99_cov_18.383839
GGCCGTATTGTGCTGTGAAAACAGAAATGTGACACTCCGTAAATAGAAAAATGGGTCGACGCACGCAAGGAGGTGTGAAAAGACACGCAAGGGACATGCAAGGGACTCTTGCGTCTGCGTG
>232_TGCAGGACTTGTTTGCTTCCAAAAGTACAAGATGGTGCTG_NODE_3_length_287_cov_12.620209
AAAATATTTTTCTGGACACTAAAGGCTGGCAACGTGTTTTGTTGAAGACGACCTAGAGAGTCACGTCTTTGTGTGTGGAAGTCGTTGGTTGCTTTATTTATTGATCATAGACTTTATTGCCCCGTGCATCCACACTGCTGCTTTTCATCAAGGACACATTTGTCCCGTATTTTCCTCCACGACTTTGTTCCCCTCGTTGGTGGAGATCTCCCTCCGTGAATCAGAGGCCATCCGGCGTCCTCATAGTCCGCCAATGACGGCTTGTACAAGCGCTCATATTTACGCATTTCTTCCCACAAAAGCTCTTCA
>233_TGCAGGCCGGCCGGCTGTGAGCTCTGCGACGCCGGGCCGA_NODE_1_length_395_cov_10.177216
ATCGTTAATTCAGGTGAACACAGTGTTTTCATCTCTAAACATCCCAGAGTATCTGTAGAATGTGAGAACTCACCGGTTTTAAACAAAGTTTTACAAAAAACTGGAAAACAAAATCCGTTGCTGCTATTTTTAAGTATTTTGGTCAACAAGCATTTATAAATAGGACTCAAAAAATAGCATTGTGAAAACATATCATTATTTTGCTGCGTTTAACACGGGATTAATCCATGAAGCGGTGCAGAAAATAAAAAACTAGAAAAAGCAGCTTTGAAAATAAATAGTCTTCATTCACTCCCAGTTCAGCGTTTGCTTTGTTTTTGAATATTTTGAATAATTCATATCGTAACACATCCAGCCAAAAGGCAGCGGCTGGGAAGCACACACACACACACACACGCACACACGCACACACACACA
>234_TGCAGGATACCTCTGTTAAAGCTGCTCTTCCAGCTACGCT_NODE_1_length_430_cov_23.725582
AAGGGGAAATGCTGGCTCCAGAGGGGAGAGTAGAGCAATGAGAAGCAGGGAGAAAATGGAAAAAGACATGTCCTGCCAAAGTTAGTGGTTCAGCGAGTTTCGTTCATTACAACGGCTTAATGGATCCTCCAGGATACCTCCTCAGTTTACACTATCATGGAGAGATGTCCACCAAAGCTAAGCAATCAGGCTTGTTGGTCAGTGCATGTGCTCTGTATTCAATGTATTTAGTATTCCTATGCAGAACCCAATGCCTGCACCTCAGTAGCAGTGTTAGGGATGTGGTGCCCAGTGCTTTGCAGAGAATCTCTCTCTGTGGAGCTTTCAGGCTTTGACTTTCCAAGGCTCCGTTCCAAGTCTACATCAGCCTCTATGAATTACAACCTGTCAAATAAACTCCAGAAATACCTGTCTGTATCGGAGGGGACGGCCCACATCCGTCAGTGCCTCAG
>235_TGCAGGTAGTGTGACATCTTTCTCATCATTCCCCCGTGGC_NODE_1_length_451_cov_13.578714
GTCTAATCCAACACATTTTATTTTTGTAACTGAGAAATCTGTTCAGGGACCCCAACATTTTTTCCAACTGTCAGGGTGTCGTTTGTCATAAAAAAAAGAAAAAAGGAAAGAAAGTGAAACTGAATTCCCACCCCCATTCCTTCTGTATGTTGCGAGGTTTCAAACTTCTACAGTGGGGGGTTTGGGGGACTGTGAGGGAATCATGGACATGGCGACTCGTCACCTTAACTCTCCGTGGTCGGTCGACCCGGCGGAGCGCGCTTAGGCCCCTCCCCTGACTTCCCCTCTGACACAAGCGTCGTCTTCCACCGGCAAGCGCCGACCTTTACGGAGCCAAAGCCGTGGGACTGCAGGGTATCGTCCCTGGTGATTTTAGATGTTAACCTTCAGGGCAGCCTCTTGCTCCTCAGCGTCTAATTTTCTCTGCCCTCTTCTTCTTCTCCTCCTTCTGCTTCTTCCTCTTTTCCTTCACC
>236_TGCAGGAGTGAGTGACGCGGAACAGGTTGACTTTTGAATG_NODE_1_length_366_cov_5.693989
ATCCATGAGTTAAGAGTTAAGGGTTAAAAAGATGATTATATGAATACTGTAACTTTGATTTACTCTACACAATGGCATAACATGTACATTATGATTTGGGCCTGACGAGGCCTTCAACTCAGAGTCCCCCCCCGTCCCCTCACGCTCCCCGCTCGGCCGAACCGTTTACCCAACTACAACCCCCCCTGAAGTTTTAAACCTAGGGGAAACATGTCCTTTTTTTCTCCTCCGACTCTACATATAAAGACGATTAGTGGAGCAGTGGTGTGCCGTTTCTCTCTAAACAGAGAAGGCATCACTCTTCACGGGCTCTAAAGAAACCAGTACAATGACACTAGTCAGGTGGAGTTCTTAAATGCACAGAGTGGAGGATATCTCACCG
>237_TGCAGGGTTTCATCAGGGAGCGAGACCGAGCTGACCGCAG_NODE_1_length_401_cov_12.478803
ATGAAAAAACAGATGTAGATTTTTATTTGCAGTACTGCGCTACAATGGAGGTAAGAGTACAGCCTTAACTTATGAAACTTGATTTTGTGGGCACGGAGTTAAACATCTCAGTGAGATTTACAGTTTACTGTTTTCTTGCACGGTTTTGTATTTTATCCTGACACGCAGTGACCACATGTGTTCTGCTTTGAGCTCATAGATATTTCATGGCTTTAGTCTACATTTAAGACCAAACGTCTGTGGTAAGCAACATCACTGGATTTTGTTTCCAATGTGGGTGTTGATTTTTTTTTTCACAAGCACACCCCCCATCATCGCGTTTGGTGTTTTTAAGTGTAGGGTGGTCCGTCACATTATAGCAGTAAGAGGATGCGGTCCGGCTTCCTTTTATCGCACCTCTTGATGGAAGCAACACTACTCACT
>238_TGCAGGGCACGAGAATAGCTACGGCGTCGGAGAAAGTGAG_NODE_6_length_104_cov_17.855770
TGCATCATGGACGTGCAGCCTGAGCGCGTCCACTTGAGCAGTCATGCTCCAGGCAACGCTGTTGTTAGAGATGTAGCCGGTGCTGGCACACGATGCTCACCAGTAAATGTTGGCAGCCTGAGAGCC
>238_TGCAGGGCACGAGAATAGCTACGGCGTCGGAGAAAGTGAG_NODE_11_length_255_cov_8.670588
AACGAAACAATGACAACCAGTAGCTTTCCTGGGCCACACCTGCAGACTCATGACATTGCCTAATTTACTAAATTCATTTTCAGTCTGGGCACGGAGAGGTGGGGTCTCCACTCTGCTCTAAATGCAGCAGGAACCACAGCACGAGGCGCCGACGCGCTGAGGTCAGCAGCTGCTGAGCGACACGTGCATTCACGTCAGCTCGATTTGTGGCCAGTCGCTTTTGACAGGGAAAAAAAAGTTGCCCAGGGTGTTTGGAAAGATTTAGCGAGAAAGCCGC
>239_TGCAGGGTCATGAGAGCGATTTGCCGTTGGCCGTCAGGTC_NODE_1_length_441_cov_10.408163
TTTTCTAGGTAAACTTCTCTTTACATTTACCGTTTCTTCCCAAAACCGAGAGTATGTTTCGTTGAAACTCTTGCAAAGACACCTTTCAACATTCAGTGTGAAACCACTGGCAGGATTCAATAGCAAGCTCGTGCGCATGCAAACAAAACAAGAAGTCACGCACTGCAAACGTGTTACTTTCCTTTCAGTTCTTCTACCTTTGAGAGTCTGAACGATGTTGTTGTAGATTTCTTTCTGCGTGTCTTCGCTGAGAGATGGGATTGTTGAATTCAAAACCTCAACTCTGAAAAAAGTGATAAAATAGGTCAAGGATTTTTCCTTGTACTGTATGACCACATTGACATTTCATTGGAATCTAGCAGGTAAAACTTTACACTTTTTTAAGACCAAACATCATCTGTGTTCAACGCTCAGGTGTTGAGAAGTGATGATCTTGTGAACTTACCCCTGCTGCTCGATGCTG
>240_TGCAGGTCACAGCGAGGTGTCCTCTGAAACAAGCCTCGTC_NODE_1_length_449_cov_12.645880
CATTCCACTAAAATGAAACAAAAAAGTCTGGCAAAAAAGTGGGCTTTTTTGACATGGAGTGTTTTTAAAAACCTTCAAATTACCGTCATCGAAGTGGTTTAAGATCTTTCACTTACAGGTTATGCTTTTCTGTAAATAGACACAATATCAGTCAGACACGGGGAGAACATACAAACCCCACAGAAAGCTGCTGGACCACCAAGCACCACTGTCTGAAAAAGACCCCAGTCAGCAGGAACGTTTTTTTCATTTCGGCCCTTCCTGGTCACTCCGAGGTCACGGATTTGAATTGTACTCGTAGTTAAACACACACAGCTAAGCAGCTCGAGCTCTACTCAAGCTAACGAGTAACCCAAATTAAAACACCTCCAGCCAATTAGCATCCGTCCCGTCGAACCTTTCAGTGGGACACGCACTATTCAACCAAACGATAAGAGGAGTCTTCTAAGGGTTCTAAGCAGACCTCTGGGT
>241_TGCAGGAATTCAAGAATGCAGGAGATGCAGCTTCATCCGT_NODE_1_length_477_cov_28.788260
ATTAGCGCAGCTTATCATGCCATTCTATGTCTTTCCAGTAAAGGAGACCACATTTCAAGACTTGATTTCACCACATCCTCACGTCGCCAGGAGAGCGAAGAGATCCACTAGTCCTGCGGGCTCATTTGATAGTCATGTGTACTTAGATGCCATTGGGGTGCCCAGAGGGGTGCCTGATGAGTTTAAAGCCAGGAATCAAATTGCGAGCGGCATAGAATCCTTTTTCTTCTGGTGGGTGACAATCAATAAAAATGTAGACTGGATTAATTACATATACTACAACCAGCAGCGATTCATAAATTTCACCCGGGATGCCATAACAGGGCTCCACGAGCAGTTGGATAAGACTAGTTTGATGGCATGGCAAAATAGAATGGCACTGGACATGATCTTGGCAGAGAAGGGAGGAGTCTGTAGAATGTTTGGATCTGCCTGTTGTACTTTCATTCCCAATAACACAGCTCCTGGTGGCTTGGTGACCAGAGCACAAGCCCCACTG
>242_TGCAGGAACAAGGGTAAAAACAACCTTATGTCAGCATTTT_NODE_1_length_338_cov_12.618343
AGAGGGAGGAGGCTCTAATAAGCTCGCAGTTACTTATTTGCTGCTTAAATCTTGGCACAAAAAGACGTATAAATGAGAGCAATTATTGAACTTAAAAAACATTACAATTATGCTTATTACTGAATTGAACTGGGTAATTAGGAGAAGAACTGTGTGGAGGATCTGTGTATTTTGGGTCTGATTACTGCAGATTCCCTCCTGCAGTACGAGCTCCGTTCCCTCAAACACGGAAGGATATAGATCAAACAAATGAGGTAATAAAAATGGGATAACCAAACCGAACTATTAAAATACATAACAGGCTTTATAGTGAGCAGGGATGCGTCCGATGGGAAGTCATCGTCACTGGTTCCCTCCACA
>243_TGCAGGCCCTCGTGCAGCTGCACGTGGAAACCTGCCACTG_NODE_1_length_261_cov_15.685823
CCGATGGAGGAATTTGATTGGAAGCAGAATGGAGCGTTAAGCTGATGCTCTAACAGTGCGGTGGAGCGTTTTTATGCTTCTAACTCGGTAATCGTTATGTGGGCATGGATTCAGAGAAATCCAAAAGCTGGATGATTAGCTCTGGGTAGTGTGTGTGTGTGTGTGTGTGTGTAACTTTCTCAGTGCAGAACATCCAGCAGACGTGTTTTTGTTGTTTGCATTCAGCCGTGGTCGGATAGATAAAATACTTCTCGAGCTACGAGCATCAAGCGGTTTACGATGA
>243_TGCAGGCCCTCGTGCAGCTGCACGTGGAAACCTGCCACTG_NODE_3_length_101_cov_5.584158
CTTCTGTTTCAGCATGCAAATTGCCAAAGTGCATCTCTGAAACGCCTTTAACTCGATTAAAGAGCACAGATGGATTAAAGAAAGGCTAGATCTCCTCCTTGTCTGAGGCAGCACGACCCCCCC
>244_TGCAGGAATTTCACTTCACAGCTCTGTGGGACATTCCTTG_NODE_1_length_447_cov_13.686801
ATGGAGCATATTCCTGCAGCACATTAAAAGGACATCAAAGTCCCATTGTCCTTCTGCAATAGACTGTCATTTTGTTGGTCAGATCCGTGGCATTTAAAAGCAGCTTTTCATCTCTAACGGGTGAACAAAACCACCAGAGATGGTGTTCCTTAACAAAGCATGCTGTATTCGTATTCACAGCACTTGTTGAAAAGAGTAGTTATACACTAATAAGAGAATAACACGCTGACTCAGCGCTTTAGTTGAGGAGGGGAGGGACAGCTTGATTTGTCTTTACTTAAAGGTGTGTTTGCAGTTTTAGGCACCTGAAAGAGCCTTAATGTTATTGTAATAGAGTAGTTTGACGTGTGGGCTGTGTGCAGTAAACCCACCAGGACAGCAGGAGTCAGTGTAGAGGTACTCCAGGAAGGACAGGAAGGTATCTGAGGAGACACCGTGAATGGGCACCACTCGGCTCCGGGCCTCTGCA
>245_TGCAGGCTCGCGTGAGTGTTTTGTGTGTGTGCGACTGGAC_NODE_1_length_389_cov_14.912597
GTTCATATTTTCGTATTGGTGTTCAGAACGAATTAATATTCTGTGACCAATCACAGTTCTCTCCCAATCAACACAGAATAAAAATTAAAATCCTGTTCCGCGGTGATATGTGCAACCCCGTCACTTACCTCCATCTTGTTTAAGGACACCCAGCAGTCTGAGGGGAAGTCCTGCAGCATGGGAACCAGGAACTGTAGGCAGCCGTCCCAGTGACACAGCAGCAGCATCATACCAATCAGGTTAAATATCCGCATCACGGCACTGGCCAGGTCATAAGTCATATGGAAGATCTGGAGGGAGACAATAAGACAGGGAAGACAAACTAGGCTGAGACATGTAGAGAATATCTTGGATTTTTAAACATGGCGTTCCTGTATTTGTCACTTTATACATTGGCTTTATCTCTCGGTA
>246_TGCAGGTACAATAATGTTTCTCTACCCCACGTGGGACGGG_NODE_1_length_471_cov_20.976645
GTGCAGAGGTGGAGAGGTGCTGACATGGATGTTAGTCATGCAACAAAAAGAGATAACTGGACACGCTTGCTGCACTTATGGTAATCATCATTGACATAATTGACGTGGCTGGCGAGCGTCACTCTGTTAGATTGTAATCCAACGGGTTGCTTGAATAGAAATATTCAAATGATGGCATGTTTTATATACCGTTTACTCGTTGGAACCTCCTCCCCTTTGCGTCGGTTAGGAAGGTGTGAGGAAGTTTGGAAGCAGAATCTGTGGCGCATGCAATTTAAAGCACACAACAATAACCTTCCATCTTGTCAGGATTGATTCATTGGGTCTTGTAGTACACAGACAGAAGTGAATTCAATGTAAATATATTGAAATGTTTTCAATCAGACGGACAACTCTGCTGTGCTTACGCCTCAAAATGCACAAACATTTGTTCGTGCATCTGTTGCAGAATTGCTTGAATCTCCTATTCTGCATCATCTCTCTCCCTGCATTT
>247_TGCAGGGACGACAGATTGCAGCCAATCACCCTCTCTGCAG_NODE_1_length_277_cov_21.671480
CCTGAAGTTTGCGGATGACACCACCCTCATTGGACTGATCTCTGGTGGGGATGAGTCCGCCTACAGGTGAGTCTGACCATCTGGTGTTGTGGTGCAGCCAGAACAACCTGGAGCTCAACGCTCTAAAGACAGTGGAGATAGTTGTGGATTTCCGGAGGAACAGAGCCCCACCTTCCCCCATTACCCTGTGTGACTCCCCCGTCACTATTGTGGATTCCTTCCGTTTCCTGGGCTCCATCATTACCCAGGACCTCAAGTGGGAGCTGAACATCAGGTCTATCACCAAGAGGGCTTAGCAG
>248_TGCAGGGTGAGTTTAGCCAAGAATGCATTTTGTGCGTTTC_NODE_1_length_392_cov_7.910714
TTGTCTCTATAGTGCTAGAAGGACAGCGCTGGAATTACATAATTGTTCCCACAGAGTGAAGAGGAACATTTTATTCCCTTTCACAATGAGCGAAATGAGTGAGAACATTACTGTCAATATCTTGTAGGCATATTGTTATGTCAATATTTCGATACACGTCAGAAGTTTCAATCCATTGATTTCCATGACCTCAAAAATCGATGCGATTCATAATTGGCCCCCTAAAATGTGGGCAAACTGCCTTAATACATTAGAAACCTATTACATGTCATTTTATTTGTTTAGTATTTCCTTTAATTATTAGAAATTCGACCAGCTCATGTGTCGAGATACTTTCTCCGGACCAAAGGGTCACCATCAGGTCCTCATTAAGCTGAGAAATAACTAAGCTACAGCAAGTTTGACCCATTCT
>249_TGCAGGTCGTCCGGGTGACGGAGGGCTGCTCGTGCGCCCT_NODE_1_length_457_cov_18.122538
CTGATAAAAAAAGGCCGGATTTGATACTTCTAAGCCGACCGCAGGTCCATCACACCGCTTATACTCATGTGCATGCCTGGAGCTTGAAAAATGAATTATTAAATTCAAACTTCACCAATTTGAGCGTAAAAAGCATGGCAACCTATAGGGAACCTTGGTGTCACTTTTTAGACAAATCACTGGTGTAACCAGTCCTTCACTGACCACACACTTTGTTATATTATATCATATTACAATAAAATAGTGAAACATGTTTGCAGCATCGCAGCTATTATTCGTATCCTAATCTGAACGTGTCAGAAGTAGTGTTGACATGTGGTTGAAAGTTTTATAAAAAAGAGTAAGTGACCGAGCTTATTCACATTTTATTGTATTTACTAAAGTTCTTCAATAATCAAAGGGGGGGGGATCGGATGACCATCACCAAAAGACGCGCACCGAGTAAACTGATCGCAGGTCAGCTCCGACGCGCAGCACTT
>250_TGCAGGGCCAAGAGCATTATTACATTACATCATTTAGCTG_NODE_1_length_246_cov_10.317073
GTCTCCGCTGGTTGCTTGGCAACCTCTCTGTGATCACAAGACATATATATATATGTATATATATATATAAAGTACAACATAAACTACAGCGTAACAGGAAACGCAGAAGTACAACATTGCTGCTCTGCCACCTACAGGAAATTCACTTTAGTGCCAAAGAGTAATTTATCCAGTACTAAAACCCAAATCTTCTATCATGATATGGGTCCTTGTACATCTCGATAACGATATATATAAAGATAAAGCACAGCGTTAAAATAGTCGGTAT
>250_TGCAGGGCCAAGAGCATTATTACATTACATCATTTAGCTG_NODE_2_length_132_cov_3.015152
GCGATAAGATGCGAACAAAAGGACGACGGAATCAGAGCGAATCGTCAGAATTCAACAAAAGTCGTCGCTCATCGCTGAGCTCCTCCGGGACAAAATCCATCTTCATCGCTCCTCCTCACCACAACTTGAGTGGCAACGGTTCAGAATTTAGTGT
>251_TGCAGGGCGGTTGGTCGGGTCAGCCAGCTTCACCACAACT_NODE_1_length_453_cov_9.116998
AAAAAAAAAACATTTATTCAGTAATACATTTTGTTTATTGTTTTCTCCAACAAACTAATTTCAAAATAGTATTTCAAGTCATATGTAGGAAAAAGGGTCTCTGCAAGATTTGCAGAATGGGTTAACCAAATGAGAAAGAGCCCCTCATGCCTCAAAGTGACTGAGGCAGCAAAGCCCTGCTGTGAGAGGCCCAGACTATGAATGGCTATATTGTGCAGCTCAGAAATGGCAAAAGACGATGACTAAATAGATCAGGATACACTTTACCTCCCATATAAGGATCGCATGCTGTGGAAGCCTTTTTTTTTCCTCAAGGATAACAATCAGACTCAATTCATATATTATCATACAAAGATACTGGCTTGATCTCAATGCTGAAACAGTTGCCTTTCATAACAGTAAGAGGTATGAATGCAATCTGCTAAAAACCTACAAAGCTCATTGAGATCTACCGTGATACATGGACTGTTGCTGA
>252_TGCAGGCCAGGGAACAAACAGAGCTCTGTGAGCACTGACC_NODE_1_length_315_cov_6.838095
CCTAAAAGGGTTTCTGTGTTCTTGTTTAGGTGCAAAATGGACTGTCACTACTGTTTATTTCATTCATGTCTGGATGTAATGGAAAACACGCAATCAAATGTAGGACACGTTTACTAGAGTGGTTCACTTCACACTTCTATTCTCACTTCTTTATGCCTCTTGGGCAACAACGGGCAAATTTCTGACAGGCTATTGACTTATTTATAGGCAGCTCTAGTGAGTGCATGGGCTTGATTAGCACGAATCCGCGCCACGATGTAAATCACAAGCTTTGGTTTCCCAGATGCATTGTGCCGAGCGTCCATGCCAAGAGGTTGTTGGTAAAAAAAAA
>253_TGCAGGGGGATGGTGTCCCCTCCCCCGTCGTAGGGCAAAT_NODE_1_length_218_cov_7.357798
ATCCACTAGAGTCTAGATGGGTGGAAAAATCTGTGAACACTCAGTTCAGCAGATATTCACATTTTCGGGTCTGGTGGAAATAACCTGAATGAGTTGACAATCAACACGGCGGCAGATGAATGCAGATTTATTTCAACTTCGTGGAACAACTTCCATGGCTTTTTACTTTAAGGCCCCTGCAGCTGCTCGCAATGGAATATTCCACTCGGAGCCCTGTAGGCGCACCCCTGTGGCCCGGCG
>254_TGCAGGGGGCGCCATCTCAGCATTCCCTTCTGGTCTTCAC_NODE_1_length_109_cov_17.284403
TTGCAGATAAAGTCCTTCAACCGGTTGCGGGGCTGCAACACCGTCACCCTGGCGTGGATGGGCACAGAAGAAAGAAGTCTGTACTGCGTGTACCGCAGAGCGCTGGGAGAGCGTGAAGCTGAGGCGGGGGG
>254_TGCAGGGGGCGCCATCTCAGCATTCCCTTCTGGTCTTCAC_NODE_2_length_226_cov_6.752213
TTGCAGAGCTGCGGTGGAGGCGAAAAGGTCACGGTCACGGTGTCCGGTGAAGGTCAGGTTTTGACCTCGCAGGCCGTCGGGGGAGATTTAGTGCACATTTGGCTCCAGGGAAGCACGTCCTATCTCGTCCGCTTGGAGAGAGAAGGAAGTACCGCAAACCCAGTTCTACCGGGAGGTCCGACGGCCTCGGTCAAAATCCAGGCCTCCTCCGCGTACCACCGCACGGAGGTCCCATCGCTGCCCTCCAC
>255_TGCAGGAGCTGATCACCGCCTGGTACATCGGCTTCCTGTC_NODE_1_length_268_cov_11.022388
CTCCGCCAACACTGGAGTTAATAAGCAGCTGGGTTTGAAGGTTCCCGACTGCACCTGAATGCAACGGAATAAAACTTTCCATCTTTTGGACTGCAGCCACTGAGCTGCAGCCAGATCCGCATTCAAAGCCCCCCCTGCCCTAAAGGGGGGGGACAGACAGAGAGAAAATGTGATGTCTCCCCGAAACGATTAGAACTTCACGGATTATTGCCACTTAAAGTGATTTACACGTTTGTCTCATTCCTTCCAACGAGTCAGAAGGAGGCCATGTACGCACCAGCCCCCA
>256_TGCAGGTCTGGGGACAAAGAGGAACTCAGCGCGCACTAAG_NODE_2_length_209_cov_24.296650
GACAGCTATCGGGAAGCCACGGTGCTTTTCGGGGTCAATGAATTGATGTGTTTACTTGAAAAAGCAATACTATCTCATACCGGGACACCGTCAGAATCTTTCTTAATACCGTGATATGGATCTTTGGCCACACCATGCAGTTTTTTCAAACTGCCTAGTCACTTTCCTGCCACTCTCAGTGTCCATGCAGCTCCCCATGGAGGACAGAGGGGGGCAGCACAGGTGATGGGA
>256_TGCAGGTCTGGGGACAAAGAGGAACTCAGCGCGCACTAAG_NODE_4_length_198_cov_6.803030
TATCATTGTATGAATTTCTCACGTACCGTTCATACCGGTGTTACATCATCACAACTGACGTTGCTGTTCAGCAGGGGGCAGAATTTATTTTAGCACGTCATGGCGCCCAGCGGTCTGAGCTACTTGTCCTATGTGTGTTGGGATAGCGAACAGCTGTTTGCAGCCACAACAAGCTAACGCGCTAACAAGCTAACTTGCCGGGCCAGTTGCGAGCAAGTTG
>257_TGCAGGATTTGGGAGAGGATCTGTTCCAATAAAAACACAT_NODE_2_length_113_cov_24.734512
AAGTTGACTTGAGAGCTATTGACATGTGTTACTTCTGAAAATACACTTCACATTTACCTTCTATTATAGCTCCAGTTTACTTTTTTCTAAAGTAGTTTGGGCTCATAGTTACTTCTCTCCATGCAGTGTTAACTC
>257_TGCAGGATTTGGGAGAGGATCTGTTCCAATAAAAACACAT_NODE_7_length_143_cov_3.923077
ATCTATAGCAAATTGTAAATTGGCTTATTTAAGGAAATTGCACTTTCTTGTTTCTTGTTCTCCTGAGTTTGTACCCTATGGTTGAATGCACTTATTGTACGTCGCTTTGGATAAAAGCGTCCGCTAAATTACATGTAATGTAATGTGTTGATTTTTTCTGTATTT
>257_TGCAGGATTTGGGAGAGGATCTGTTCCAATAAAAACACAT_NODE_10_length_109_cov_3.009174
CAAAATGTACAGTAACATGAAGTCTAGTCACTTTTCTGTAAATAAAAGCACTGGAAACCGTCTGTGGTGACAATTTAAAGTCTTTGTCACATTGTCTTCCTTTTTCAACTGTGTTGATTTTTTCTGTATTT
>258_TGCAGGTATCTTTATTCCTAGGTAGGTCAGGCTTTCTTGA_NODE_1_length_466_cov_18.289700
CATAAAACCGATGAAATCAGTTTAGTTAGCAAGAACGCTAACCAGAGGGGGATGGTGAAATCACGCCAAAGTACAGAGGCGCAGAAAGAGGGTAGAGTGTGTGTTTGGGGGGGGGAGGGTCGCTGGAGAACAGATATAGCATCCAGAGAAGAATAAGACACGGCAGCGGCGAGGGGAGAGCTGAGGGATAGGAAAATCAGCCTTTCAATTACATGAAAGCAATTGTTTTTTATCTTGAGTGCAAGTTAATGAAACTAATTAGTCTTTGCGGCATGAACCCTCCGGCACGTCAGATAATCGCCAGAGGCTTAGATAGCGCCTGTCAAGTTTTTAGCTTACTGCAGTCAAGGGGAAAAACAAACAGGGCCTTATCGCTCCAGAATGCAGGCATTACACCTGGGGTTTACTTTAACTCCAAGTCTTGTTTCCCCTTTTCCAGGTTACTCACTGGCTATTCACATGCGGTATCCACAACATAAAGCTTCCCC
>259_TGCAGGCCTCACATGTTTTAAGGAGGAAACGGCTGGATAG_NODE_1_length_358_cov_9.061453
GTCCCAAAATGACTTGGTATGAGTCATCAGACAGAATGGTTCCTGCAAGCTTATCTCTTCGTATCGACTCCCACTGTGCTCTGAGATGTCTAGTATGTGCTGTGGTAGCTGCAATCCGTGTGTGTGCGCGTCCAAATGAGATCACATTTACACAAGTTAATTCCTTGTCACAGCCAAATCTTCAGTATCTTCCAGAGCGGTGTAACCTGGGCCTTTCCTTCCTGTGCCAAAGTGTGGTTTCCTGTGTTTTTGTGTGTGTGTGTGTGTGTGTGTTTTCATAGAGACAAAGTCATCCTTGGTTTTACATTGTTAAATATTCCCTTATCTGCCCTCTCCTTCCCTTTCCTCTGCTTTGTCCCTATGGACACAGACAGTTTA
>260_TGCAGGGGGGGAAATGGACACGGCGTTTGTTAACGATCAC_NODE_1_length_283_cov_12.554770
GTAACACCTGGACCTGTAATCAGTCATTATGTAAACGTCCTTAGTGAGGCACTGTATGATCAGAGGCTCTGTAATACAAACTGTTTGTTTTAAACATTTTATTAGGTATTGAGATCACCAATCATGCCACAGCAACTCTAGAAGGCAATCAGATCTTCAACAACCGCTTTGGCGGATTGTTCCTGGCATCGGGTGTCAACGTTACAATGAAAGGTACTCTACTGGTCGCACAAGCCGCAAAGCGCCTGTCCATCCACCGCAGCGTACCAACGTCTCCCTCTGCTTTCTCCTCTTCCAGATAATAA
>261_TGCAGGAGATGTGAGGCCCAAGTGCAGGTGGACACGTGTT_NODE_1_length_162_cov_15.580247
CGGAGGTCGGTGGGTCTCAATGGAGAAACGTTCAACATACTTAAAAGGCTCAGAGCGAACTGTGTTTTATTTATTTTATTTACTTCGGAACAGGGACACAAAAATAATAAAATGTCCAACTAAACCGGAGACAAAAGTGTTGAGAACTTCGAGAAAACGGAGTCCGGAGATCTTAATGTACAGC
>261_TGCAGGAGATGTGAGGCCCAAGTGCAGGTGGACACGTGTT_NODE_2_length_175_cov_5.577143
TTATATCAGACGCAATGAACACTCAAGGCGTACTACTTGGGCTCGGAAATACCGAAGATCATTTTAGACCACTGAACATCTTCTCTAAGCTACACGGGACCCTGGAGCCCCTGAAGACGTCTCCGCTCCTCCCCGTGTGCTATAAGGTGCGGAGTGCGTGCTCGTGCCCGTGGTGGATTCACCTCACGTGACCCAGC
>262_TGCAGGCGACGGCGTCGTTCTTCCGCGGACAACCAAGCCT_NODE_1_length_256_cov_14.906250
ACCACCGGTTCCAGCTCCCCACGGCCAGACTCCTCGCCTGGCCCCACTCGAGAAGTTCTCCGGTGAGCCTGGGGAATGCAAGGCCTTCATAGTGAACTGTGAGATGCACTATGCACAATTGCTATCAGCCTTCCCCACAGAAGTCCAAGATGGCTTTCATGATTTCTCATCTCACGGGGAGAGCGAATAGCGGATAGCGTATGGAATGCCACGGCATTGTACGATGCCTTCATCTCAGGACTCGCTGACCCCATACAAGACTCGTTGGTGCCCCTTGA
>262_TGCAGGCGACGGCGTCGTTCTTCCGCGGACAACCAAGCCT_NODE_2_length_107_cov_4.626168
AAGAGAGTTTCAAGTCCGCCATGACTTCCCAGGTGAATCTTCTGTCAAATCAGATTCATCAGATGCTTGCTCATCTAACTCAAGCACCCACAACCACGACAGCTCCAGCAGCTGCCGAAACACCACCGG
>263_TGCAGGATGACATGAGGGCTGATGAGGACCTATGTGAACC_NODE_1_length_395_cov_15.627848
AGGGGGGGGGGTCGCACGGGCCTAATCCTCTTTTGGCTCCGTCACTTCTACTGCAGAGTATTTTTAAATCTTCTTCTCATTCACATATTTTCTTTCTATGTGTGTGTATTGGCGGTAAACAAAAATAGGCTTGTAATTGGACTTCTTGGTTCACGGAAGTCCCTTTAATAAAAAAACACGTTTCGTCCTGGAAAGCGGAAAATAACTGTTTGTCCCGCTTTGTCAACGCGAGCTGCAGAAACCGAAAGCGTGAGAGACATCTATTAACGAGTGGTTTGGAAAAATGGGTTTCTAATCTCCATCAACGGGGTGGGAAATTGTTTCATTTTGTCCGTGGACAAAAGTCAGTGTGCATTTTGCTCCAATTCAGCCACAAAAGCCATTATATCAGTTATCAACTGTCTGTCGGCTCCGGTG
>264_TGCAGGTGTGTGGGTGGCCGGGGGCTCCAGCACCGCCTCC_NODE_1_length_438_cov_7.255708
CGATCGACTAAAATGTTGATGACGTTGATTTATGTGTCAAATGAATATCAGACCATCAAAATGATCGCACTCACTTTCATGTATTGTGCGATAAGTCAATGTATTGCATCTCTCGACCGGCCTACATACACCGTTGTTCTTCTTCCAAGTGTTTCAAGTCCCTATGGACTCTAGTTTACGTTCCAGAACCAGAAGCTATTTGTCCTTGTCGCCGACCTGTCTGACTGTCTGGTTGTTGTGTACCTGTGTAGGTGATAAACGTAGACGATGATGGGAACGAACTGGGCTCGGGTGTGATGGAGTTGACTGACTCTGAACTCGTCTTACACACCCATCGCCGAGACGACGTCAGGTGGCCGTACCTCTGTCTGCGTCGCTATGGCTACGACTCTAACCTCTTCTCCTTCGAGAGCGGCCGGCGCTGTCAGACCGGTCAAGGTACCATTATTTAACAATTG
>265_TGCAGGCGTATGTGCCCCCTTGCCAGCGTCCTCCAGTCCA_NODE_1_length_403_cov_8.523573
AAAAAGTTTGGACACAGTTTCTCAATGAATTGAATGAGAAAATGTGCCGAAACCTTTGACTTGTACTGCAAATAAATATCCGTGTGTGTGTGTGTGAGTTTCAACCTGATTGAATAATAATAATAATTGATTGTCATTGCTTATGAACTGAAACTCCCTCTAACAACAGTTTGAGATCATTGTTTGTCACAAACGATCATTGAAGATGTTTTCCTCCTCCTCCTCAGCTCAGCTCCGAGTCCTGTCCTACAGCACCACACCCTCTGTCTTCAAACAGGACATCCCAGATGAAGATGGGTTTGAGGAGCAACCTCTCCACCTGGAAGAAGGAAAAAACCTGGTGGAGCTCCAGGTGGTCAGCGCCTCCTTCTCGCCGTCTGCTCTGCGGCTCCTGGGGGACGCCGAGCTCTCCACCTTCTGCACCT
>266_TGCAGGACCAGCGTGTTTGATTTCTACTCGTGTTTTTTGG_NODE_1_length_227_cov_5.938326
CAACGAGCTGGAGGGGAACCTCAGCCGGCAGGGCAAGCACCTTCAAGAGACGGACGTGGACGTGGACTATTTGTACGATGCCTTCTACAAGCAGAACTCCTCAGCAGGCTGCGACTGCAATGGGCTGAGGGCCGCTATCGCTCAACTGGGGAGGGGCGTGGCCAATGTGACGGAGCTGGCCAATGAAAACCGATTGGCCCTGGAGGAGAGCGGCGAGGTGGCGCAGCAGTGGGGCGGAGCA
>267_TGCAGGGAGCTCGTGTCTTTTGGACGACACAAGTTGAGGC_NODE_1_length_233_cov_8.030043
TGCGACTTCAGAGAACGATACAAAGTTAAAACTAGCTGTCGTAGCACCACCAGGTGGCCGTACGGTGTAATTATTATGGACTAAGTAGTGGGTGAGAATTCAAACCTTTCTAGTTCAGCTGTATGGCTGCTCAGTGAGGGGGAGCAGAAGGGGTACTAAAAATAGATCCATCCAAAATATCCACCCAATCCCGTCATTAATAAGGCCACAGACAACACAGCAGTCACTAGCCAGGTTAGCCGTGAGGTTAT
>268_TGCAGGAGACAATATCTTATTGGTCTGCAGGAAGCGCAGT_NODE_1_length_426_cov_10.941315
CAAAATAAAATCACAGGATGAATTTTTTTTTTTAATTGTAATTTTTATTTTCCCAGGCAAAGGGAACGGGTCATGGACCCACTGGTTTAGACCACCAAGCCGAGTGACTTTCTGGTTTGGCTTCTAGCTACCTTTGTTACCATGGATATTGTCACGCGGTTTCTTCCTTAATACCAGGTATTAATGTTTCCATATGTTTGCGATTATAACTAAGACTGAAAAATAAGAGGGACAAAATAAGAACCGGGAGGCATGAAATTCCTCTAAACGCAGAGAAAACATCTACACTTTAAATATGAAATAAAATTGATAGAACATAAATGCTGCCTCTGTGTATCTATTAACAGTGCATTATCTACCCCACGCTATGTGCAGGCTGGAGAGTCGAATGTCGACGGATGTCGGAGCCATCATGCAGCTGCTGCAGAGACAGATGGCCCTGGTTCCT
>269_TGCAGGACATCATCCCCTTCATTGATAAGTACTGGGAGTG_NODE_3_length_190_cov_8.315789
CTGTGAGTCGTACGAGGGTCCGATGGTCCCCAGGTCCTACAGGAGAGAAGAAGCCACGACATCATAAACCAACATCCTCCTGCTCCTCTTCCTCCTGCTCCTGCTCCTCCTCTTCCTCCTCCTGCTCGTACCTGGTCCAAAAGGCCGAACTTGGGGTACTCCTCCTCCGGGTCTTTGCTGCCGGGGTCCGGGTGCTCCTTCACCAGGAACAC
>269_TGCAGGACATCATCCCCTTCATTGATAAGTACTGGGAGTG_NODE_7_length_85_cov_2.458823
AGAAGAAGCCACGACATCATATAACAACATCCTGCTCCTCTTCTTCCTCCTCCTCCTCCTGCTGCTGCTCCTCCTGCTGCTGCTGCTCCTGCTCGTACCTGGTCCAA
>270_TGCAGGGAGCGCGGGGCTCATTTTTGTCACCCGATTTGAC_NODE_1_length_426_cov_13.934273
CTTACCTCTACACATGCGGTGCTGAACAGTCCGAGAGCGCTGGCAATGGTTACAATGTGACCATGGTTCTTTGCTTTCATCCGTGGCAGGAAAGCCTTTGTCATCTGTTGGTTTACGAACGTGCATTTTATCTGCTTCATTTTGCTTAATATCCACAGCTATAATTGAGCATCAAGCCAATTTTGACATCTGTGCGACTCGCTTCAGTTATCCAAAATTGCCTTCCTAATGGTTGACATTTGGACTCGGGACAACGTTCTTTTTTCTCAAGAAAACATCCATCTCTGATATCAACAATATAATTCTTAGTAACTTATATCTAGAACAAAAATACCAATATATTATAATCTGTATTGCATTGTTTCTAGTGAACTCAAATTAAGGTTAAAACGTGTCTTGGATTGGTGTTATCTGAAAGTGTTTCCTGGCATCACTTTCATTGCAGTCA
>271_TGCAGGCCGCCGCTGCTGTGGGTCCGATCACTGGAGCTTG_NODE_1_length_295_cov_14.759322
CTTACACGTTCTGTGTGTTACAAGCAAAGAGTATACATTTGTAATTATTATGTGTCATGTGGTTATCTGGGGCCTCAGCACCCCAACTCAAAAAAATAATATCCCACCGAAGCGCAGTGTGTGAAGTGTAACTTTGAAGATTAAAAAAATAAATACAAAAATACCATTAATCCATGTTGTAGCCGTTCCCAGCTGACATTAAACGCTGAGTTGCATTTTATATTCAACTGAGACATGCTGCGGCTATTCTATATTCCACATATGACAAACAGCTAATCCTTATTTATGCCTTGCCAAGCCCGTCACATATTAAGCTG
>271_TGCAGGCCGCCGCTGCTGTGGGTCCGATCACTGGAGCTTG_NODE_2_length_92_cov_6.108696
CTGGCAGGTAAAGTACAGTAAGCCAGACTGGATTTGGCAAGCTTTCTGAGCGTTAAGAGTTTCTTTCTTAAATGAAAGATATGCTCTTTATAATTGACACCTTCCCTTAAAAAC
>272_TGCAGGCTCATGCGCGCTGTGCGTCACGGAGTGGATTTAA_NODE_1_length_190_cov_26.510527
ATGCCTATGGCCCAAGAATCTGTCAAAAAGAGCACCTATATTTTGGACGACATTGAAGACGAGAATATTAAATCCACAAATAGTTTCTGCGTCTTTTTCCTTAAAGGTGTTGAATGTCGATTCCTCCTTCCCCAAACCTCTGTGGTTTTCATCAAACATCTGTCCCGTCCGGATGGATCCGGGGTCATTTCTTGCCTTTAGCGCCGAGTCTG
>273_TGCAGGGGGAGGAGGGTTTGTAAAAAGCCTTATATTCTGG_NODE_1_length_316_cov_7.468354
TATTTAATTCATGAGCCATATGTATTAAAGAAGACTTGAAACTAGAGATTGAGACCATAAACCTGGTTTACAATGTTTATGTGGGAATAAATCAAGAGAGTAGTAGTCATTTTCTCATAGACTTCTATGGGACCAGAGGAGTCGCCCCCTGCTGGTCACTACAGAGAACCCAGGTTTATGAATCTTCAGCATTCACTTCATTCTTCTGTCACTGCTGAGGTGAATAAGCCCCTGAACTGCAGTATTTTCATTACTAAAAAAATACTAAACGCAAAAATATCCTGACGAAAACAACCGAGCCAAATACCACCAGATGTCCTGCCTCTAACGTGTC
>274_TGCAGGAAAATGATGAGATTGGTGGAAAGTGATTGGTGAT_NODE_1_length_245_cov_23.093878
AACAATGTCTACGTCCCACTAAGCTGTAAGGGATTTATTCTGGATGCAGATCCCTGCAGCCGATCCTGAGTCGGCCCGCGGACGAGGTGTTGACGTACGAGGCGTTGCGGTATGCACACTTAATCAAACACACACGCCTGAAAGTGGAATTCTGCTTAATCCTGCAGTGCAAACGCTTCCAGATAGCCACTTGTTTATTAAGCCGTGACCCTCCACCTCCTCCTCCAGGTGGGCGTGGTGTAGCGTCAACACGCGCTCCGTCTTCAT
>274_TGCAGGAAAATGATGAGATTGGTGGAAAGTGATTGGTGAT_NODE_5_length_111_cov_7.009009
CTTGCGGGGCAGAGTTCACGCGCCGCGTCACGTGACTCCCACACTTGATCTTTGCTTTCAGGTGCTCTTTGCTCTCCGTGCAGCCCTTTATCACAACATGCCAGTCAAAACATGTTGCCTTAAATACAGACCT
>275_TGCAGGCTGGGCGTCTGTGTGGCACGGTTTAAAGGGCCCG_NODE_1_length_395_cov_14.481012
ATGTGTTCCCAACTGGAAAACCTGTGAAGTGCAGACCTGGCTGCAGCAGGTTGGCTTCAGTGCCTACTGCGACCGTTTCCAGGTGTGTTTAACAATTCTATTACTCAACACATCCAGCTGATATACAATTTGGATCTGACATTTCTAACTGTCTTGCTGTATAGGAACTCCAGGTGGACGGAGACCTCCTGCTGAACATCACAGACCAGGAACTAAGCACCGACCTTGGCATGACTGCAGGCCTCACCCGCAAAAGGCAAGTGGTGCAAATCCTTCACCACACGAGCACTATGTCAACACCAGACTGACAAACAACACCGCTCTGTCTGACCCCGCAGGTTTTTGAGAGACTTGCGTGTGTTGAAGACGTACGCCAACTACTCCACATGCGACCCAAACAACATGGCCGACTGGCTA
>276_TGCAGGCACCTTCTGATCACATTGTAACGGACTGACGTGT_NODE_1_length_352_cov_12.801136
CGTGGCAGTAATTTATGTACTTGGAAAACTTTTTTAAAAACAAGGAAAAAAATAAAACTAACCGTAACACAATGAGACAGAAAAACAAGAATGGACTAAACTTGATTCATGTTTTTATCTGTTTCTCTTTTGCATTCTGTGATCAGATTAAAGAAGACCTATTCAAATGTTACACAGTGGGTTTGACTTCAAATAAATAGCTAAAACATTTCTAAAAAAACATATTTAAGATATTTTAGACTAAACCAAAATATTTGACCAACTATGTACCTTTCACTTGGTATGTTACATCATCTGTAGATTCCACCAGAGGTGTCAAAAGTATTCACATTCATTACTCAAGTAGAGGTACAGATACTAGGGTTTAAAAAGAC
>277_TGCAGGCCAAAGATAGCATCCCGAGAGGGGGGAGCAAAAA_NODE_2_length_419_cov_5.696898
AAACTAAAGAGATCAAGATACACACACTGAAGCGTGTACCTACACACACACACGCGCACACACACACATACTAAATAGCCCCTCCGCTCACACCGCAGATTGAGACCTGGTCTATTTTGGAGGGAAATTAACCTCCCGCTCGAAGGACCAGCTCAGCAGACACGCGGCCCCCGACTGTAATGCATTCCTCCGCACACCTCGGCGGCTTATTGATGCTGGCACATGCGCGAGAAAAAACTCTCGTACACACGGCTCACGCGAGGCGAGCAGAGAAAGTAGATCTCAATCGAGGGGGGGCTGCTGATAGCTACACGGCTGCAAACTCTGAGCTCACACAGCGATCCGATCCATCTCGCCTCGCCCTGTAGATGCCGAGGAGTGCTACTCCGGGTCTGATGGATTTGTCCAAGCCCGGCCTGATGTGTCCCCGTCTCCAC
>278_TGCAGGAAGCCCAGGCCAACATGATGAAGGGCATTCCCAG_NODE_3_length_458_cov_12.340611
CTGAATGATTGAATGCATTGTACTTTTTGCAAACTGTCCTCAAGTATGTACAAAAATGGGGGAAGCTCACCTTCTACTACACAGTATCTTAAAATAACAAATATTCTTAACCACAAAGTTAAATAAAGCAAACAGACAGCCACCGATGACACCGACCTGAGCCGAGACGGACTCTCTCCTGCTAGTAAAGACCACTTCGCCGGAGCGCGTCGTGGTCATGCCGGAGCTGGAGCTGGAGAAAGTCTTCCTGGGAGGAGGTGGTGGCGGTGGGGACTTGCCGGACTTTTCAGACCCCTGCTTAGCGAAGCTCTCAGTCGGCTTTGTGGTGACGGTCTTGGAAGGTTTAGCTGGTTTCTCCATCACGGGCTTTGGGAGTTTCTCAGGCCCCTTCTGGCCCGGCTTGTCGGAGTGAGGCTCAGACTGGGGCTCTTCATGTCGTGAAAAACAAGAGAGGGGAAATTCTATAAGGGGACATACTTA
>279_TGCAGGACCCAGAGGTAGACAAGGAGAAAGAGGCTTTGAT_NODE_1_length_465_cov_16.217205
TCATTGTAATTCATCCTTATCTTTTGCCACTTCTTAGCCAGTTTATAACATGTATACATGCAATAACAAGGTTTTTTTGTGGGTTTCATATTGGTGGCTGTTTTCATGGAGTTCCGTGTTTTTTTAGAGTTCCTGGCCCAGAGGTTTTCCACTATTGCCTTGTCCATGCATTAAAGGATTTAACCAGGTGTACTGCTCTATAGGGCTGTATACCTTGGACAGCGTTATGATTACAGTTAAACAGGGGTGGTTTAGCTATGGCTGTGTAGGCATGTTTTACATTAACATAACACTTGTCGATAAACTTGGCAATGTGGTGTTTAAATTGCAATTTTCTCCCATGATGAAAATTGGGGTGTTTGGAGTGCCCTTTAGTTGTCTGCCACCTGTGCCGCAGACCTTGAGGCACTGCCATTTGTAACATAAACAAAACAAATGATGATATTACTGAACTCTTGGGGTAGGTAGACTGGCCTGAGACTCGCAC
>280_TGCAGGCCGCTCGACGCCGTTTGTCGTCCCCTGAACGTCC_NODE_3_length_125_cov_5.056000
CAATTTTACCCTCTGAAACCCAAAAGCCGCCAGTGGCATTTAAGGGAACATTTCATTTAAACAATGGTCCAAACTACACCCTTTATCTTCATCTTCATCGTGAGATTCAGAACTGAAACTGTAACAAGCTTTAAATGTAATATAA
>280_TGCAGGCCGCTCGACGCCGTTTGTCGTCCCCTGAACGTCC_NODE_11_length_119_cov_10.050420
TCATCTGACACCAGAAGTCATGTGACCATAAATCTATAAGTTTATAGTGACTATACAAAGCGCTGATGTGGGGTTTCTTCTAGTCTCCATTTATCTCTTTCCGTAGAGGAGCAGGACTTTTATTTTGAAGGGGAAAAGG
>281_TGCAGGGCCGGAGGGAGATGATCGAGGAGCTGAACAAGGA_NODE_1_length_179_cov_8.513967
CATTTTAAATTGAATTGAAATGACAAATAAAAAGATGGGAAAGGTATTTTATTTAAAATACTTTATGTGATTAATTCAAGTAGAAAATATTAAAGAGTAAAAATTAAATTAAAAAGGTGCAATCTAAATCAGGGGCAGAAAAATGTATATTAATTAATTTTATTGACAATCTACAATACTGGCTTTTCAGAGACACACACA
>281_TGCAGGGCCGGAGGGAGATGATCGAGGAGCTGAACAAGGA_NODE_2_length_186_cov_18.709677
CACACACACACACACACACACAGTCCTTCATGCTTTACTTCATGATGTCGTGTTTCTGACATCCGTATAAGTTCAATAAATAAATCTAATTCTGTCTATTTCAGCTCCTCTGAGGATTTTTCTTTCTTTCCTTCTGTTACATCTTCATCTGATGAAGAAGATGAAATAAATACTTTGAACTCTTCTTCTTCCTGGTTGCTGTTACTTT
>282_TGCAGGGGGATAAAATGACAATTAAATACATCAGCACCCA_NODE_1_length_449_cov_16.917595
TCCAGTGTTTCCCCTTCGATTACTATGACTATTATACCCTTATATTTCATGGGGGTGCCACCCTGAAAAGACCCCCGTCGCCCTGAAAACCGTTCCTAATTTTGCGCAAGCAGTTCCACCCCAACACGTGCGCGCACAGGCACAGTCCGGAAAAACAATATAGAATAAAACTATGACAAAAACAATTGCAAACAAGTTGCAAAGATAGGGCACTATGTAATGTTATATATATGTTCTAACTACCCCCCCCCCCCAGACAGAGAGGGAGGTGTCTGCTTCCTTGTGCATGCTTTGTGAGGGGTTTTGTGTGTTCAATGTTCCTATATCATCAAAGGGGGGCTGGACAGAAAAGGTTTGGGAACCCCTCCTCGATATGATCGATCCAGTTTAATACACAGGTTTTCTCTTTGTATTACAGCAGGTTATCTCAGTGGAGAATAAAATGTTTGGATATATGGTTCTGATTTGGTG
>283_TGCAGGAGGTGAAGTTGTCTTTGGAGAAAATGTCGAGGTT_NODE_1_length_403_cov_20.114143
AAATTAGCATTTGATACGAATACTTGAGCCGTTTTTACATTGAAACCTAAACTTCCAAAGTCAACATTTGCAGAGTCGTAGATAATGGGTTTGTTAAAAGAAGCCCTTTGACGCTTGGATTGAAATGTAATGATATTTGTACATATACTATTAAGAGACAAATGATAACGTACCAGTTGGAGTTCAGTCGGTGGAGCCAGCTCCAAATTCCCATAGACAATGGACGGATTATACAGACTGAACACCACCGGATAGAACACTTTCTTATCTACAAACAAACAAGTCAAGTACAATTTAATGAAATTCTTCTAAAACGAGAATATACACGAGGTGTCGAAAACCTACTTGGAGCAGCTTGGAGACGACAAGTGTTTAAGAAGCCAAGAGTAAAATGGATGTCGACGTCACAAAAAAACATTAAGACG
>284_TGCAGGCACAGGATACCTATTTCTGTTAGTCTGGGTGCTT_NODE_1_length_438_cov_9.573059
CAGTCAGATGGGAGGGGACGAGGTGTCTTGCTGTGACTACATATGTAAAGCAGCAGGGAAGCAGCAGCGTGTCACACTGAGGCTCTGGCCCAACCTGGGCTCCTCGCTGATCCCTCCAACACATCAATCATCCAAAACAGGGCCATCATGCCCACATCGCATGCTGAGAGACACACACACACACACACACACGCGCACACGCCTCAGCACGCACACACTGCAGCGTGCTTAAACACAAAACCACTGAACAAACTCACACAGCGTTAAACCAACACAGGTTTATTAATGATATACACACATACTGCACAAATATGTATTGAATAGCAAACACATGCATTCATATACAGTATCAAAGTGCGCGCACACACACACACGTGCAGTTACACAAGTGACCATTCTGCAACACAATTCAAGAAAACCACACAAAGAAAGTGCACATTGTAAAATGGCACGTTGTAAA
>285_TGCAGGTGTCATGGTAAAAAAGCGACCCGTTGCGCTCTCC_NODE_1_length_411_cov_21.099756
AAAACATTTAAATATTTTATACCCATCCGGTCAAAATAGTTAGATATGCAATTTTCAGACAAAATAGAAGAAAAAAAAGTCTTACTTTCATCTTTTGAGGGTTCTTGACGATGTAGCCCTTCCAGCCGAGTAGATAGTACATGTACATAATCTGAAAGTAATTTACAGTAATGTGATGCGGGAGAATCCAAGACCGACTCTCAAAGACATTGATGCAATTCAAACAGTAAGGTCATTCTCAATATTAGTTGGTGTATTTGAAAAAATAGGGCTCTTAATTTTCTAACACTAAGTAGATTATTTTCAGGAAAATTATTTTAGCATTTAAGATGTGAAGATTTGATGCTTTTAGATATATGTGTATGTATGTGATCTTTGGGTTTCAGGCATAGTAACCAATCTGAAAACAAACAAGGAAATACTGTGAAACGTA
>286_TGCAGGATTCAGGACTGAAGCTGCTGTCTGCTGGATTGAA_NODE_1_length_88_cov_3.125000
TGTGAGGGAGCTGTGAGGGCTGGAAGGTCACTGCAGTACTGAGATACTATCAGGTACAGAGGGGTCACATTAACATGGTTACTGACTGGTTCCCAGTCAAAA
>287_TGCAGGAGATTCAGTCCCCAGTTTGAAGAGCCAATGTTGC_NODE_2_length_423_cov_24.144209
AGAGGAGCAGCTCAATGAAGCACTAACAACCTACCGCAAACCCGTCGATGGAGACAACTACGTCCGACGCAGCAACCAAAGGTGAGAAACTGGATTTAGTCACCTTTAATCACCTGACGTGAGGTCACGGGATACGCTGTAGAGTGTGTATCTATATGCCTAATTCGATGCCTAAACTCTGGTTGTGTCTCCAGGTTACAAAGACCAAACGTCTATCTCCCTGTGCACTTGTATGGTCAGCTGGTCCACGATAAGACTGGTTGTCATCTTTTGGAGACTCAGGTAACTCCTTCACTTTATTTCTCGGGCCGTTCCACAGCACGCTGTTCATTTTCCGCATTCATTGTCTGCAGATTTAGCAGCTTTTCTTCCTAACGTGGGTCTTTTTCTGTTCTTCTCCAGAGTGTGGTTCCTGACCTCAGCTATACGGTTCGCTCCCCGATGC
>288_TGCAGGCCTTTTTTGACTCGGTGGTGGCATCAGCCATCTT_NODE_1_length_444_cov_19.182432
GTGATTGAGTAAACATGAACTCAAGTGTACAGCACTTTGAGAGATGGGAAACTTGAAAGAAGCTTAAAACATGCAAGTCCATTCATCATTGCCATTTAAAAAAACAAGATAAGATGAAATAAGATAATCCTTTATTAATCCTGCAGCGGGGAAATTCACAGGATTTACAGCAGCGTAGGGTCGTGTGCAAACAAGAGACGGTTAAAAACGAGATCAAAATCAAGTATTATAAATATACGGTAGTAAAGATTTAACCCAACATAACTGAGATTAAATATACAGTTATTGCTCAGTGTGTTTATGACACACATGATTTAAGTCTGTCATTGATTTAAGTGTTTATAGTGTACTGTGTTTATAGAGCTGGTTGTGCAGCCTGTCAGCAGCAGGAAGGAAGGCCCTGCGGCATCCTCTCCTTGCATGCGCACACCGGGGTGGAAGTGGCCAGTGGCTGAACGAGTCTCCT
>289_TGCAGGTAATTATCTCCATCATCGAGAAACTGTAGCAGGA_NODE_1_length_468_cov_21.801283
AAAACAAAAGGACCAAAGCAAGCAAGTTCAGTTTCTTTGTTTATTTATTCTCAGGTCGACGAATTGAGACCTAGCTAGAGTAACTCAAGTACCCCAACATGAAAATACTGGCTGTGATGTAATAGCAATCTGGGGGGTAGGTCTCAGATGGCCTTGGGGAGTCTGCTTTTTTCTCGATGCAGTCAAAGTTGTACTTCATTGATTAAAGCGTGAAAGGGAACAGCTTCTAAATTCTAAATTGTCTGATTAGTGGCTCTCACCCAGTCAGACACTTATCTCCACGTGTAATGTCAGTACTGACCGTCCAATGGAGTAATACATGTTCAGAATGATTAGCATGAGCCATGACGATGTGCCTCTTCCTAACATTCTCATCCTTTCAAGCAAGTATCAGGAACTCTTTGGGTGTCTTTCCTTTGTGGAGTCGATGATAAGCCACACCTAAGGGGCAGGAGTCGACAGAAGGCCATTCACAACCACTTGATTTAAC
>290_TGCAGGTTACCCGTGGGCCAGTGATGACATATCAGCCTTA_NODE_1_length_226_cov_6.725664
GTAGCACCCTGCAGGGTAGTTGTAAATAGGAGTACTGGCACTGTAGTTGGGCACTAGAGTGGATGTGGCCTGCAATGAGTGCAGAGGGGCAGGGGGAAGTGCTGGGCTGGGCTGAGGGCAGTACCCTGAAGACAGGTAGGTGCTGTTGTATGCGGGAGGGTATTCCTGAGATGACGGGGCATTGCAGGAGCCAGCACCACTGTAGCCCGGCTCAGACGGCAAGTTGCTGCTCACCACCGT
>291_TGCAGGACGACACACAAGGTCTTTTTTACAGGCGTGCAAG_NODE_1_length_424_cov_21.830189
CCCCCGCAGAGGCCTTCTGAGGAGGTAGAGTAGAACCAGGATCTGAGCTCTGATTGTTCTACAGGACTACAGGGATCCGTGTGGGATACTTCACGTTGTGATGTTCTCCTTAGTTCGTCCTGAAGTTTTCAGCTGGTCCTTCATAGTGGAGAAGAATGTTCCTGATGATCGTCATCGGTCTAGATCCCGGTCATCGCCTGTGTGTGCGTGATGCTCCCTGTGTCTCTTTGATTGACAGGCGCTGTGTACCAGAGGACACGTTGATCTGTTGACCGTATCCACACCTGTAATCTGACCCTGGGTCACATGAAGCAGCGAACATGCTGATGGCTGTTGACCTAAAGCATTATCACATTATATTACATCACATGTCATTTATCAGTGGCCAAACGGCTTCTTAGACCACCCTTCTGGGACCTGCCCCGAACTCAGCTGAGACATGGAAT
>292_TGCAGGAAGAACTCGCTGTTGGTGTCCTTGGTGCTGAGCA_NODE_1_length_355_cov_17.419718
TGTCCTCTGACCAGCTGTGATGTAACGTGTTGTGTCTGTATATCTATATAAGTTAATAACAGACTTTAAGCAAGGTCGAGGTGGTGAAGTCTGATCCAAGTATTTTCTTATGAATTATAGTGTAATAATAATTAAATTATGAAATAATAATACAAATAAAATCGAAATAACATTTTCGGAAAATGTATCAACAAACTTGAGTTTCATTCCAATTTAATAAATGAACACGGTCATTATTTGCTATTGGACCGTTTGATAAAGAAATAGCACTAAAATCAAATGACCTCTTGCTTTGTCTTTTAAAATAGGAACCACATTTATTATGTATTCCGAAAATGAATTAAGATTTAAAAATATTAACAGCAAATTGGTTGATA
>293_TGCAGGAGGGCTCAGAAATATCTCACGTGGTTCTCACTTT_NODE_1_length_429_cov_10.717949
GCTGAGGCCGCAGTTTCATGAGGAGGGGCACGCCAACAACGTGCACCCGCACTTCCTCATGACGGAGGGGTTTGTACAGCCTGCATGAATACACACACGCGCACACAGACACAAACACTGGCCCATTGTGTGCGACACTACCGCCTGTGTCTCCGGACGGAGCGTCCCGCCACAGCGCACGCCCCCTTGCTGCTGGATGGCACGCACTGGTACCGACATCATTGGCGATGCAAAGTGCAGCGAGTGTGTGTTTTGTTTGTGCGCCGTGTTCTGGTGCGCGCGGCCCAAACCGTTACGCAATAAACCAGTTAGTGGATCCGTAGCAAGTGCATTCGTTTTGCCACTGATTGGATAAACTGCGGGTCGCTTTGCTGGTTAACAGCACCAGGCAGGTTATGGACACTTGAACTTTGCACTGTTCTATTTTGTTGGGAGCTGGATTTCTTTTGAG
>294_TGCAGGCTGGTAAGAGAGATGAGGTTCTCTGACAGATCGA_NODE_1_length_188_cov_18.734043
TAACCCCAAAAACTGTATACAAGTAGAGTTTATTTAGGTGAAATAATTCAGTAAAATGTCAAATTCTCTCTGGATCTCGACCTTCTCAGGTGACGATGACTGAATCAGAGCCCGACTCTCTTCCGTTATTACAGATTGAGAAACTCTTTTCAATGACGTCACTGTGAAAGGAGGCCAGCCTTCAGAGAGTCCAATCCTGCCAGCGTCTCA
>294_TGCAGGCTGGTAAGAGAGATGAGGTTCTCTGACAGATCGA_NODE_3_length_194_cov_6.293815
GTAACAAATGTGTATATAAACTCTCTGAACACACTTGCAGACAACCTTCGCTTGACTTGTTGAGTTAAATGTTCTTTCAATGCATTTTGAGATCCCGTTTTAGATTATTGGAGATTCATTGAACTTTTATATTTTTAACTCAAGTCATTGTTTAGCAAATTTAGTTTCGAACAACTTGGAATTGAGAAAACAAACAAACAACTTTTGACATTTCTA
>295_TGCAGGATGTTAAATAATCATTTGTGTGAGAAAATGTTCC_NODE_1_length_102_cov_7.950980
CCACTGGAAAGCTACGTTACAATGGATACACCTTAGAGCATTTGATTTCTTGTGCTATGTTTCTGAAAACATTTTTGTTGGGTGGGGGGGATTAAACAGCCAACCACAGAGTAGTTTGTATG
>295_TGCAGGATGTTAAATAATCATTTGTGTGAGAAAATGTTCC_NODE_2_length_270_cov_6.940741
CACAGCTTCATGACACAATCACACTGCACATACTCCCAATCTTTGGGCTGGAGCAAGAATTCACTGTTTGGGTAAAGCGGGACAGAAGAGCAGTATTTCTCATCGAGCTCCACCTTAATGTTGTGGATCACAAATAAATAATTTTCACAACCCTCTGATTCACAGGATGTGACGGGTTCAGAAACACGTCTTGCTGGACGCGCTTTTCTCATCAAGAGCTGCAGACAGACTTCGTGACAAACGAGGCCTCTGCAGCGTCAGTGCAGACGCACTTCAGAGGTGCTCTCTGA
>297_TGCAGGCCCGGGTCTTATCTGCTTCAGCGGGGAGGATGTG_NODE_1_length_435_cov_12.926436
TGGCGCGGCAGAGTGTCATTTCTGTTTTTTTGTACGCCTACAGTTGGCTCGCTGCACGTCCAGTGCGCCTCGCACGACCCTTCGTCCGCAGGTGCGCTTCTTTCGTCCTCAGGCTCCACCGCAGTGCAGTACACATCGTCCCCTGTGAAGAGCGAAACGAATGCTCACAGACCGAGAACACGTTAGCCTAAAAGTACATTAAATTTAAATTTCTTACCGTGTCCTCCAGTGTGTCTGTAGTAGTCCTCCAGGAACTCTAAGATCACCTCCAAATCAGACTGAGTCTCCTGGAAAGAATTCTGATAGAGATAAATAATTTAAAAACAGCCTCGGATATTGCATGTATTAATTAAAATTCTAATTGTAACGTCATCACTGCAAATGTCCGCTCTTTACCATGATGGAGGAGGCTGAACGTGACGCATCCACGCGGTTTGGGAGGCTTTCACAAAACTGA
>298_TGCAGGGCCGTTTTCATTACAGGCATAAAAACCCTGATTA_NODE_1_length_399_cov_7.157895
AGCCAATCGCAGGGCTACACAGAGACACACAACCACTCACACTCACATTCACACACCTACGGGCAATTTAAAGTCCCCAGTTAACCTGATGCCCAGAGCATGTCTTTGGACTGTGGGAGGAAGCCGGAGAACCCGGAGAGAACCCACGCAGACACGGGGAGAACATGCAGACTCCACACAGAAAGGCCACTGGGCGGAACCCAGGACCTTCTTGCTGTGAGGAGACAGTGCTAACCACCGCGCCACCGTGCCGCCCACACACACACTCATATAAGCCAATTCACACATGCAATCGGGACAAGGGAAGCTATTTGAATAAATAACAAAGTTTGTAATCCCCATGAAGTACATTTTATCCTCTTAATACGGACAAGACATCACTACTTTTTACCTCATATTTGTTAACAAAAGCAGATGAT
>299_TGCAGGACTGCGAGCTGTGGTAGAAAGCATGCGTGGTGGG_NODE_1_length_486_cov_18.950617
ACCTTTTGTTTATGGTGCCCCTGCAAAGAGAACTCCTTTGGCAAAAAGAGATTTTGAATCTCAGTAGAAGAAAATCCTGTAAAAAAAAAAGCTTTAAAAATTGTTAAATGAAGGTCGCTAAAGGTGCTTAATAGCACATTAATATCCATTTCCTTCACACTACTCTCAATATGGCAAAAAATGAGCCCATAGCTATAAGCTAACAGTGCTAACAACGCCAACCGTGGCCCTAGCTTAGCTGCCAAACGAGCTAGCAGGCCATCTGAAGAGTCGTGACTGGTTCCGATGGGTTCGTGGCATTCAGGGTTGTGACTTTGTGTAAATGCCAAATGCTCGACCTCCAATACATGAATGATTAGCTAGAGCTGTTTCTATTTTCTTTTGATGAGGCTACATGAACAGAATCCAAAGATGTTCCCACTCTCAATAGCTCCCATGTCAGTGTCATGTTTTCAAAGCCTTTTTCTCTTATGAACATTATGTCATTGTGTGGGATCCACTGTGCGGT
>300_TGCAGGACTTCTAGGACCCTGAATGAGCTAAAAAGATCAT_NODE_1_length_156_cov_26.935898
CAGAAGGAATAAAAAAAAAAAAATTGCTATGGGTTAGTAGTATAAGGCTATCGGTTAGTTTAAAATAAAGGAATAAAAGTTAAAGTTAAAAATTAAAAAGTAAATTGCACCAGCGAACAGAAAGTGACAAGTGAAAGTGACGTGTGCAGTGTAAAAGAAAGTGACCGGTGGAATGTCA
>300_TGCAGGACTTCTAGGACCCTGAATGAGCTAAAAAGATCAT_NODE_2_length_227_cov_6.004405
GAAAAAAGTGTTATCTTTCAGCTGTATATTTCCGTGCTGAAGGAGAAGACCTTTGAGTCGCCTTGATCCATGACTTTGTTACGTGTGTCAATGTGTGTCCTGCTTAGTAAAAAAGTAAAAAAAGTATTATTTAATAAATGTCCTGTTTAATGATTTTACATCGGTGTCGAGTAAGAATATTTCTATAACTCATTTGTTGGATTTATTTAGGGAATCATTCAGGAATTAGGGAACATTTATGTTCATAAT
>301_TGCAGGGAGAATGTCCTGAGAGGCTGAGTTCAGGGCAAAA_NODE_1_length_437_cov_13.006865
CATCGCACCGTGATGTATGACGCCATTACGCTGCAGACAGAAGGACTTCCACCTCATTAATGGAGCGGTTTCATTCGGATCGCATGACGTTCTGGTTATTGTTCTGTTGGAGGGGAAGGAGCCACGAGTTTCATTTCCACTGAGAGGAGGAGAGAGAGGAACTGATCCGTAAAGCCGTGAAAGATGGTGGGACTGGTCATCATCAGTGCTGGAACGTCACAAGGTTTTGGATACTTCGCCCTACGCCGTAAGGCAAAACATAATATCCCAGCTCACATTTTATTAAAGGCTGAGCTACCCAGCAGCATATGAAGCAGTTTAAATAATCCACACCTTCTCCAAGTGCAGCCTCAAAGGGATGGACATAAATATGACTCGGAAACGGCCCGTTCTGGAGAATGAACACTTCTAGAACATTCATTTTATGCTAATACCATCTAATATGATGTTGAATGAAGG
>302_TGCAGGGATTCTGCAAGGCCTGGGGGATTGTTCTCTTTTC_NODE_1_length_413_cov_8.370461
ATAGGGAATTAGATTATTGTCTTCCATACTTGGACAGTCTTTAGAGTTTGTGTTTACATACATACAATATAATATAGACAATGGCGTTAGGGTGAGTTATTGTGTAGAACAATCTCCTGTCAATGAGACGCTCTTCAGCATGTGTAGACACTAGTGGTCATATTCTGCTGTAACGTAACATGAAAGGAACACGCGGTTCAGACAAAGGAGAATAGGTCATTTTGGACTTCTCACTGGGGAGTCATTTTGTAGTAAGGGATGAATGTAAACAGTAGTTACGATATTGTGGGACGCACATAGAGACTATTATGTAATGCTCACCAGTCACACGATGGACTGTTCAGTGGGCCATCTGCCGCCTCGCTGGATGAGTAACTCACATTGACATCGATGCAATCCGCAAGATCTCATTTGGATTTGAGATACTAAATATTT
>303_TGCAGGACCGCGGCGCATCAAGGTGTCGGCTTGGCCCCGC_NODE_1_length_398_cov_12.238693
ACAAGATTATGGAGGAGCGATGCGGAGTAGACTGATGGACCAGGGAAGTTGTGTATCTGCGTCCGTTGGCATTGATTGGAAGCAGAGGCCTGTGTGTGACTCCCCCTCGTCTCTCCTCGCAGAGACTCTCCAGCTGTCTCGGCTCTCCGGCCCTCGCCATCACCGCTCTGTTTCATTTACTATTACCTTCCCATCTCTGCTCTTTTTTTTTGTGTGTGTGCGCATGTGTGTGCACGCACGTTACTGGCCTTAAGCCGCGGACCGAGCAGGACTCCAAATGGAAAGAGATTGTATCTCTGTCTGGCTTGCCATTTCCTAGCACATCTCATCTACTTCAGCGACCAGAGCCTCCTGCTCAATGACATTACCGCGGCGAGGACCCACCATGCGCACACACACACGCACGCACGTGCAGAATCA
>304_TGCAGGTGCCATTTGTTATTAGCTCAAAATATTTCTTAAA_NODE_1_length_381_cov_10.149607
CTGAAATTGACAATGTGATTTTAAAATTACATTCAATTTCATACAATACCATAATGCACCTTTCCCAAGTAAAAGTATTACACAACAGAAAATCCAAGTTTGGCCTATAGGACACGTCGACAATACATGGCCTGGTTTATTCAAAATAGGGGCTTATTGTTGGGGCCTATCGGGTGGAGACCTGCTGCACAGGAGCAGCTCTGTACAGAAAGACATCACAAGACCGAGGGGCTGCATGTGAAGACACACACACACACACACACACACGGGCGGAGCCAAGTCACGACAAAGTGACAACAGAAGATAGCATTAATGTAGCTTTGACAGTTTCAGTTGAAAATAAAAAGGTTTGGTGCCACGCTCTTAACTTCACTGACATTTAGCCGCATAGCATTCGTTTAAG
>305_TGCAGGCCTGACACCAGCCCACTAGTCAGGAACATTTTTT_NODE_1_length_392_cov_20.290817
GGATGTGCTGAGGGTTTCGTCCTTGCAATGAACACAACTAGATGTGGTGTCAACTCTAGTGGTAATGGGGCTTTAATGGGTTGGGAGCGCCAAGGATTGGCCTATTTTTAGTTATTAACAATGCTCGAGGTTTGAGACTAAACTTGTGAGGGCCTGCTCTTTGTGTTCTGGTATGTATTGGCAATGTGGCTTTTTATTTAACAAGATCCAGCCCCAAAACATGTTTTTCCTTTTATGTTGCAGCAAGCCGACGGAGACCAACAAGATGTCGGCAGGTCATATTTTTGCAGCCCACCAGATACATTTGAATATTGATATTTCGAAAACTTAAACTTGTCATTTCAGCTTTATGTCATGCTTGGAGCAATTATTGGTTAGGAAATGACTTAAAGTACAACAATGTTTCATCACCAG
>306_TGCAGGGACGGCAGATTGCAGCCGATCACCCTCTGCAGAG_NODE_1_length_422_cov_20.165876
TCCACACTTGTTTTTGGTTTGCTTCAATCGACCACGTATTGGCGCTCTACGATGTGCTGTGGTTCTCACTTTTGATTAAGCCCACTTTTGAGAAGGCAGCCCTGATTGACAGAGACCACTGGTCATCTCCCGCGTGCAAAATGGGATTCATGTAGTTTGCACAAAAAAATCTCCTTCGATGCCTGAATCTAATAAAGTAAGCCCAAACAAAAAAAAATCTGTATGCATCACGACATCACGCCCCTGAACAAGTGTCTGTATTTGATGGGCTGGGAGTGAGAACGTGTTGATTGTAACTAATTTGCTGCTTCTTTAATTGTAGTGCCAGTAGCAGGGCAGTTTCTACTCCATCATTGAGGCCACTGAGATTCATTTTTCTAGTAATTTGGAGAGGCACTTGTGGCATCTGTGAACACCGCAAACATTATTGCTGTATATCAACAT
>307_TGCAGGGCCTGGACCACTTGAGGCTTCTTTTCCTTGAACT_NODE_1_length_424_cov_13.070755
ATGTGATGCTGGTGTCGGCGGCAGCAAAATGTCTTGCTGCACTGGCCTCTGGTCTCAGGAAGAAGTTTGGAACGTATGCAGGACAAGTAAGTATCTCTTTACACTAATGAGTCTTTTTTTTCTTTTTCTTAAAATGTCCATGACAAAAGTTTGTATTAGCACCTGAAAGGTTGGCGTTTTCATTCCAGTGAAACCATTGTGTATAATCTACAACAGCAATTAGTATTGCTGTTTTCATTCCACAGAATATTGCTTTAAGTCGCTTAAAGGCATTTTCACATTGTTTTGGTTTAAATGTGGAGGTTTAGTTAAAGGTTTTTTTCATGTATCAAATCAATGGACTCATGTGCTGATTCATGTGTGGGAATTAATGGGTGTAGTCAGAATTATAAATTTACCAACTACATGGCAATTTAAGATTTGCCATTCGTGATTTGCTATTCATG
>307_TGCAGGGCCTGGACCACTTGAGGCTTCTTTTCCTTGAACT_NODE_2_length_79_cov_12.974684
TTAGCACCTGAAAGGTTGGCGTATACTCTACAACAGCAAAGTATTGCTGTTTTCATTCATCACAGAACATTGCTTTAAATCGCTTAAAGGCATTTTCACAT
>308_TGCAGGCCCTGAGTGTGCTGCTCTTGGCTTTGGTGTTGGT_NODE_1_length_331_cov_17.329306
TAAACTAAAACAAACCTTTTTACGCTGCCAAACATCGTGCCGAATCAAGTTTAAAGGCTCTGACTCTAGAGCCACTGCTGAGCATCACAAAGCAACACTCACTGCAGTCAAATCTGTAGGTGATCTGGCCCCTTCCCGCTGCTGTGCAGCACGTTACTGCCGTTGTTCAGACTGTCACAGTGTTTACCATTAGTGGTGAGCCAGTTGTTCTGAAGGTTGAGCGTCTCAAGCTGATGCAGATGGGAAATGTGCTCCACCGTTATCTCTGCAATTTTGTTGTTCTGGCATCAGGAGACAGAATACAAAAAGCAAATAAAAGTTCAGAAGAGGCTCAAAATGTGGCTGGGGGGGGG
>309_TGCAGGCCTAACACACACTTCAGACGCACATCAGGCACCT_NODE_1_length_404_cov_11.148515
GTGGCCGTGTCTCTCAGCCTGAGCGTCGGCATTGAACACAGTCACAAGTTGTACCGGGCGCAGAAGACAAAGACGAGGAGACGGAGAAGCCCCCTGAAACAGGAGAGCATACAGAAGAAGATCACAGAGGTGAGACCGGCGTCACTCATCATCTGTGAAGGTGTTCATCTCCGCTCTCTAAGTCTCAACTCGTGCCCTTTGCAGCTGCGGGAGAAGAGGGCGGAGGTAGAGACCATGATGGATGTCGTCTTCAAAGGAATCTTCCTGAAAAGATATCGGTAAATGTTTCCTTGACACTATGGTTTCCAAGTGCATATAATTCAACTTAGAGCTGATTATTGTGCGTGTGTGCAGCGACGTGCTTCCAGAAATCCGCTCCCTCTGTATGGAGGAGTTGGGTGTGTGGATGAAGCTCTACAGTTCTGC
>310_TGCAGGTCTTTCAGTGACAGCTGTTTCCTCAGCAGCCCGT_NODE_1_length_203_cov_4.635468
ACAGTGTCGTGTTGAATTTTGTTGTTTGCTTGATGTTTTTAAACGCCGTTCTCCCTCCCTGCCCCCCCGTTGCTAGCGTACACTCTCTGCGAGGGAGTGTGACCAACGGGCTCCGTGGTGCTGTAGGGCAACAAGTTCAACAGCTGAGGTGGCACTTCTCAGTCTGTCTCGGCGAGCACGTCCCACTCCAGCTGAGCTGTGACGGGGGGGGGGGG
>312_TGCAGGGAGTGAGTCCTGTTGCGTGGGTCCCATGACATGT_NODE_1_length_301_cov_15.026578
TTGTGGTAGGTAGGTTTAGAGGATTGGGGAAGCTCAGGGTCCTTTGATTTGTTTCTTTGCTTTGACAGACCGCTGGCACCGCCCTACTCCACAGGCCTTGTTACCTGTTAGTCCTCCTATCCCGTGTCTTTGTACTTGTGTGTAATTGTTTGTTGAAATGTTTGTATTGTTATTGTAGGGGAAATAAACCCACCATAGCCATCCATTGTAGCAGTGTGCTTTTCTTATTGTGGTAGTAAGCTGGTGCCTTCGCATACAGGCTCATAATCATCCAGTGGGCGTGGTCTTGGGTAGTTACGCCTTCTTCCTCTCCCGAGCCGGGG
>313_TGCAGGTCAAGGGAAATATGCAATAACAAGGAAGTGACTA_NODE_1_length_362_cov_18.472376
CGCCCTCCGTGTGACCGTCAGCCGGTGCGTATCGATGTCGAGCCCTCCCGGGCCTCTGATGTCGGATCGGGTTACTTGGCAACCGGGTCTAATGTCACCGTCCCATGTCTGTGTCACGCAAGTGTGTCGAGTGTTTGTGTGCGTGTGTGTGGATCTGAAAAGGGTGAAATTAAATGTAAACAGCACTGAAGGATATATATAATTTTTGGAGTAAAATTATAGGTTCCAGTTTTTTCCCCCAATGTTTTATCCTTTCAAAGCTCCGTTTGATTCAGTGTATCCACACTGTCAAATCTGTTTCCACGTCGTCCTGCTCGCTCATTGAGAAACGCCACACCGTCTCTTTGCAGCCGGAGGGTGTGTTAAGCCTTCTAACCTTATTCA
>314_TGCAGGTTTGCGTTGAGTGTCTGCAGGGCTGTGTTGTTCT_NODE_1_length_718_cov_43.221447
GTCAGAATTAGAGTCGTCTCTGAAAAAATCTCTTCGGATTAAAGATGACAAGATGGCAGCGTTAGAGCCGCGTCTGCTGGAATCCTCCACCCTGAGCCTAGAGCTCAAGACTGTTAGTCACGTCATTAAACGTCAGGCCTGCTATTTAATAAAAAATAAATTGAACTTTGTAATAGATCCATTTGAAATTGTACCGCAGGTGAGGCTGAGCTATGAGGCCTTGCAGCAGAGGCTGGAGGAAGAGTGGACGGCGTCGAGTTCCACCCCGCCCCAAGAGACTGGCAAGGCAATGGGCNNNNNNNNNNAAGGTGTGGAGATCTAAACTGTTACTACTTTTTCATTTTCAGTGTGAGGAAAAAGAGGAATACATTGAGAGGATCCAGACACTTGACTTTGAAACAAAAGCTGCCATAGCGGCCTTGCAGCAGAGACTGGAGGAAGAGTGGACGGCGTTGAGTTCCACCCCGCCCCGAGAGACTGGCAAGGCAATGGGCGAATGGCTTCGTGAAAGCCAGGAGGCCACCAAGGAACTGCTGAAGCTCAAAGACCGTCTCATTGAAGTGGAGAGGAATGTAAGTGGTCGGCTCATACAGTGAACAACTTATAAAATAGCAGTACTGGATGTTAAACCACACCAGCACTTTTGACTTTAGTTTATGCTACTGGAACAAACAATGTACTGAAGGCATATCTGCATGTCACATTTTGGAATAATACCATCCTCTCCTCTTCTCCAGAAT
>315_TGCAGGATAACAAATAAGCAAGTAAACAGAATTTACATCA_NODE_1_length_396_cov_15.426767
ACGAGGCGCTGTAAATTACACAGTGTCAAAGTCCCTTTCTGCCGCAGCCATCTTGGCGTCGGTAGTTGAGGTCCAGAGCTACACGACGGTCACTGCCGGGGTGAAATATGAAAAGAGAAGATAATAAAAAGAGACTGTCTGGTGCTCCAAGTCCTCTTTACTGAAGATAAACCAATTGAGATTACGAGTGGTGTGAAAAGTAGTGAGACTGTTGCACATGACACCAATTTCAAGTGTAGTGCATTGATACTGGTGCAGAAGGTTCAAGTCGCTAAACAAACTGGTGTCACTGGGAGGCCGCGCGGAATAATGCATTTACATCTTGTAGACAGAATCTGAATTCATTTGGCACATGCATATGCTGCAGGTTGGTGTAGCCGTCACATCCTGGCTCTCGACGAATCGCGTCCATCATTTC
>316_TGCAGGAGAGGTAAAGTCACCGAGTTCATTTCCATTGACA_NODE_1_length_354_cov_15.110169
CCCTGAATGAGCTTTCCTACTCAACGGGCCGCTTCCTGGCGCTGCGAGCAGGATATTTGTGTTATATCACCCAAGGACATTTTTGACTGCTCTTAAAGTACCTGTAACCGGCCACAGTAGCCTCCCCCGAGCTGACATCACTGTCACCCGTCAGCATCTTGAAGGTCGTGGTTTTTCCAGCTCCATTAACTCCCAAGAGACCAAAGCACTAACGGGACAAAAGGCAATCAGGCTCTCGATGCGAAGACACATTCTGCTCAAATACTGATAACAGCAGATATCCTTTTAGAAACTTTAATAATGTAATTGGCTTCATATAACGACTAGAAATGTAATTTTACATGTATTAAGAATATTACAAGAGAAATATAAGAGA
>317_TGCAGGCGCGGTAGGTTCACGTCCGAGGAGCCGAGGTAGG_NODE_1_length_421_cov_10.916864
CCAACCCTCAAAAGAGTTGAGGGTTGGCTTCGGTGCAACCAAGTGAGTGTGTAAACAGATAACATATATTCTCTCTAATCTCCCAGGCTACTCCAATGCAACCTTCCTGAATGACAGCACCGTGTTGGCCTACCGGGGAAACGGTCACATATCCCGCGACCTTACTGATCTCTCCCTAAAGCTACGCACACGGAAGCGCAACGCAGCTATTCTCCACGCTGAGAAGAGCTCGGCATTCGTTACACTCTCCGTCCAGGCTGGTTTCCTCTTCATGGAGCTTCAGGGTCCCAGCGGAGACGGGGATGAGGGGGAGCAGGGTGTGTCTACGGTCAGTCTCAGCAGCAGGACCAGCGTCAGTGATGGCGAGTGGCACAGCGTCCACCTCTTCATGGCAGAGCCGTGGGCACAACACTCCCGCTGGACTTTGATCCTGGACGAAGAAG
>318_TGCAGGGGTCAGAGAGGAAATAAGATACGTCTCTTGACCG_NODE_1_length_430_cov_19.104650
TTCCCACATGGATGAGTGACGTTCTGATTTGACTGCAGTGGTTTGTCCCTGAGGGTTTCCGCTCCCTGTTCGCTCTTGTGGGAACTAATGGACAAGGCATTGGCACAAGGTAAACATTTGCCACTTTTCTCCTTCCGTTTTATAACTCTGTGTCTTTGTTTAGCTGCAGTAATTCTCTCTGTGCCGTTCAGCTCTTTGAGTCAGTGGGTTCACGCCTGCGATGCACTTGAGCTTCCTGCCCAGCAGAAGGAGCAGTTGGACTCCTTTATCGACCAGCTGTACAAGGACATCGACAAAGGTCACACATTTCGTTTCAGTCTTGTATCTTTCCGCGTTAACTGTTTATCGTCTTGATACAAAATGTACACTTTGTATGACAAAGTGTTTGTTATCGTCTTGCTTGTCCCGATACCACTGCTGTGATTATGTAATCTCATGTTCGGGTCAGACAT
>319_TGCAGGCAGATAATAGTTGGTTATTTTGTCAGAGGACATT_NODE_1_length_465_cov_21.292473
CCAAGCTGCCATCCTCTCTGGCGACAAGTCTGAAAATGTCCAGGACCTGCTACTTCTAGATGTCACCCCTCTGTCCCTTGGTATTGAGACTGCTGGAGGTGTCATGACTGTGCTGATCAAACGTAACACCACCATTCCCACAAAACAGACTCAGACCTTCACCACCTACTCTGACAACCAGCCTGGTGTGCTCATCCAAGTAAGCCAATCATTCAAGATACTAGTCTCTAAATTTCGCAGTGATGATGTTTATTCCTGCCATTCGTAGTTTCCACCAGAGGTTGCAAGACCGAAGAGGGCCCCGACCTTCCTTGGATGTCTGAGCGAAATAATTGTACAACTGTAGATGTCTTGTGCCCAAATGGTGTGCCAAACTCTGCATTATTTTCACAGGTCTACGAGGGTGAGCGTGCTATGACGAGGGACAACAATCTGCTGGGCAAATTTGAGCTGACCGGCATCCCTCCAGCGCCCCGTGGTGTTCCCC
>320_TGCAGGAGGGAGTTGCAGTAGTCCAGGAGGGAGACGACCA_NODE_1_length_435_cov_13.262069
CCTCTGTCCTCGTCCTTCTGGACGTCTCTGCTGCATTTAACACAGTCAACCACCAGATCCTTATTTCCTCCCTTCAGGAACTTGGTGTCTCAGGCTCTGCTCTCTCCCTACCTCGACGGCCGCACCTACCGGGTAATCTGTGTCGGAACCTTGTCCTCTTACTACTGGAGTTCCTCAGGGTTCCGTCCTGGGTCCCCTCCTCTTCTCGCTATACACCAACTCTCTCGGCGCTGTCATTTGCTCGCAACTTCTCCTACCAGTTATTTCCGATGACATCCAACTAATTCTATCCTTCCCTCACTCGGATCACTGCCTGTCTGACTGACATCTCTCAGTGGATGTCCGCTCACCATCTGAAAATCAACCCCGACAAGACTGAACTACTTCTCTTTCCGGGAAAAGATTCTCCTAACAGGACCTGACGGTCAACTTTGGCGACTCTGTGTTAACGCCCACT
>321_TGCAGGACGTCTCGATGGTTTCACCAGCGTTCATTTACAG_NODE_1_length_370_cov_16.721622
GTCAAAGTGTGATCGACGTTTTCTGGAATGGACGAGGATTTATTCTGGAATATCCGGCTAGTTTGGACCTTTTTGATTAGCATCAAAGGGCGTCTGCAGCACCTGCTGTGCACCGAACGAACCGAATGAGGACAAAGTCGCCTTGACTAATGGTCCTTTTGTGTCACATTTCAGATGTTGCATCAGAAGCTTCTATTCTGCGATCGTTTTCTCTACTTTCAAAAAGGCACGATGAGTTGAACCTGAACCTTCGGCGTTATTTCCGTTTCTTTTGAGTCGTTTTAAGATGCAGGCTTCTCTTTTTTTTTTCTGCAGCCATGTAGCACGCGAGTCACCGCCTTTTTCCTCTTGACCACCGCAGCCCGAACGCGCCGTCGCCTCTGACAGTCTTC
>322_TGCAGGCTTGTTGGTTCATGTCTGGATGTTAATTACTAAC_NODE_1_length_412_cov_8.332524
AGTTCTAGGAAATAGAGCCGTCTTATCTCCCCATTTATATTGTTCTCTGCAGGTTTGACAAAAAAAGTTCTAATAAGTATTAAAGAACACTTTGTCTCTGTCTGATATGTAATTCCACTTTGCCGTACATGTATGGGGTCTATTTTCATCTTGACCACCAGGTGGCGATGGAGGTCAACGTATCTGGATTCTCTGCAAAAGAAAAATACAACTCTTTTTAAAAAATCTAAAGCTAAACAATAGGCAGAAAGAGAGCTTCAAACACCATGAAACATGATTTAATTAAAGTGTGGAACAATCTTTACTTATTATTTTCAATCCAACACAGAACAGCGAAGGAAAATATAATTTATTAAAATCAATAAAGAAAAACAAATGACACAGCTGTTCTATATTGATTGGAATAAAAAACAAAACTATTAGTGAGTAAAGTG
>323_TGCAGGTGTGTGTTTGTGTGTGATGGTTTATCCTGTCTGG_NODE_1_length_443_cov_15.613996
GTTACAGCTTCATTGTCACTGAAAGCTTTGTATTTTTGTCAAACGCTGCAAGAGAAACACCGGGGATATTTAGGGATTTAAAACCGAGATCTACAACTCACAAGGCTTCCGAGGTCGTAAATCTTGATGGAATAAATTACAGAGGAGGATTTTCTGAAGGCCGAGAGAACATTTCCCGGTACAGAACGTCCCGAAATGTCCTCAAATATCGAATCTACCGTCCTCAAACACCAGAATAACACACGGGAGTAGATTAGCGGGGCCCTGTGATCGTCTGCAGCACACGATATTGAATAAATAATGCCCCAGATTAAACGACATTAGTGAAATCGAGATGCAAACAAACGTCAGGACGTTTGTTTGCACTGAGACGGACGTGGGAGTCACCTTGGTCTGGTACTTCTTCTTCCTGTCTGGCAGTAGGTAGATCTTCACGTATGGGTCAGAGAAACCATTGGCATCCTT
>324_TGCAGGTCTGATGATATTGTGCTCTTTTGTCTCGAAGAGT_NODE_1_length_249_cov_5.461847
CACGGTGTGGTTTATTTCCCGTCTTATTTTGTAGTTTCTGCCTCTTGTCTCCCTGGGTAACTTCACTTTCTGCCTTGTCCTGTCGTCCCCTGTGATTGTCTGATTGTTTCCACCTGTGTCCAATCACCTGCACCTCCCTAGTGTATTTAAGCAGTGTGTGTCTCTTGTCACTTGTCGCGTCATTGTCTATTGTCCTGGATGTTCCTAGTTCCTGTCTGCCTTTTTGCCCCGGTTCCTGTGTGCGTTTTTGCACGTTGGCCTTTTT
>324_TGCAGGTCTGATGATATTGTGCTCTTTTGTCTCGAAGAGT_NODE_2_length_163_cov_6.631902
CTTTTGAACATTTGGACTATTAAAGTTTTCTTTTGTTGCTCGAAGTCTGCGTGTGAGTCCTGCCTTCCCCGCATTCCTGACACCTTCAACCCTGAATGTCCGACTTGCCAAGGATGAAATCTCTACTAGTGAGTCACAGACCACCAAATGGAGCAAGGGCTGCATGTTAGCAGGACGAG
>325_TGCAGGACCAGTATGTGTTCTTAAACCAGTGTGCCCTGGA_NODE_1_length_91_cov_15.384615
AAGCTGAATAAAAAAAAGAGTGATAAAAAACCTGCACTTATAAGAGAGATCTTATATTTGACCAAAGTTTATAATTAATCCTAAAATCAGTCAGTGATTATGCCCCCTGTTGC
>325_TGCAGGACCAGTATGTGTTCTTAAACCAGTGTGCCCTGGA_NODE_3_length_115_cov_25.121738
ACAAATATCTTACATTTACAATTTATAAATACCACAAAATGTTGGTTTGGATCCAGAAAGCTACACGGTTCTCAACAAAAGGTGTACACAACAATAAATAGAGCGCAATTGCATTAAAGCATTCCTCTTGCACGTTC
>325_TGCAGGACCAGTATGTGTTCTTAAACCAGTGTGCCCTGGA_NODE_5_length_124_cov_3.717742
CTTCAATACTATACATGTTGGAAAACCTAAAACTTTAGTTACAAGGAAATATCAAAACACTGTGAGTGCCACCTACTGGCACCAAAGCATACAAGTTTTGAAAAATATCTACACAGCGTTTAACTTATTACCTGAGCAGAAAACTT
>326_TGCAGGGCGGTGTGTTTGCCCTGCTCCACCTCTTATGTTT_NODE_1_length_392_cov_27.344387
CAATTTCATCCCAACAAAAGGCTTGATGCTGTTGCACGTTGGCTCTGGATGAACTGCATCTAACAAACTCATTGTTGCGTGAATCTATCGAAGCTCGTATCCTAAGGAAGACATAGTCCAACGTGACAGCTGTCGATTTGGTCTTAATAAACTAATTTCTTGTAAAAACCACATTGTTACGATGCAGGAAATATATTCTTAACCTCTGAATGGACAAAATATCTCTAGTGACATTTTCAAATGAGGTTTCGCGGTTGGTCGGCTGAGCACAATGACGTGGCAGCACAGTATTAGATGACCTCTCGTCTGAAGACGACAACTCATTGTTTTTATTCAGTGGTGTTCAGCACTGATTCGATTTGATGGAGATTGAAGCTTTGTGTATTTGCATAGTGTGTGTGTGTGTGTGTGTGT
>327_TGCAGGTCCTAATGACGGATGCACATGAGAATTGAGATCA_NODE_1_length_445_cov_19.492134
AATGCACTTCACTTCCTACTGCTGCTTTGATGACACGTAGCGTTATGACGAGAGTAAACAGCCAAATCAAACCAGAGTGTATTTCATCAATCTTATTGTAAATAAGCCCCAACTGTGGTGTTTTTTAAACTATATTTGGTGACTTGGTATTTCTTATAACAAATGTAAAGAACCTCGCCTCACGAAATCCATCTACTTTCAGATGGAACTATGTCAAAGCAAGCAACTAATACGCATGTGGAAATGACTTCCTGTCACTACAGTCATGTTTTCACCAGTGTCTCTGCTTGTGAGTAACTGAGATTGTGTTGGTTCTGTAAGGGGCGGATTTCATGCTGTTATTGCCAGTGGTTATAGACAGTAATAGAGTTGCTAATTTTTGAACGCAATTTTCTTTTTTAATTTAACCAATTTTAGTTTCCAGATTCCATGGACAAATAACATTTAGGAATGTGCCCACATTCCGT
>328_TGCAGGGCTAAGGAGAGCTAAGCAAGTCCGCAGGGTGGGG_NODE_1_length_419_cov_8.646778
CATGATAGTGTTATCACTGACCTTCACATGCAGAACCCACGGGAATCATTTTACTCTAATGCATAAAACCACAATGTTTAACTTGTCCTCTCCTCAGCTCTGACTCTAAATCCCTGTCGGTAATGACTGACCTTGAAGTCTGGCTTCGACGAGAGTAAATGTAATTATAACTGCTGGACAGAATAGACTAGTGAGCTAGAGAGGGCACTTGGCAGATCAGATTATTCCCTAAAACACAGTAACCCTCATACTGCAGTGACAGCTACAGCGAAATATGCCCGAGGCGAGTAAACCTGCATGTGTGTGTCCTTGCGTGTTTACATGTGGGCAAACGTTGGGAGCTACTCACCAGAAGTCTGCAGTCCAACACAATGTGCTGGAACAACAATGAAGACTCTCTCTTCCACTAAACATTTTTTGCCCCCCCCTCCCCTATGGATC
>329_TGCAGGTTCATTACATGTCATTTAGCTGATGCTTTTATCC_NODE_2_length_455_cov_14.173626
CATATGGGGTGTTGAGGTGTTGCAGCATGCAATCCCATGTGACCGCAAAATCCAGCAAACTATTTGCTCCTGCAAGGAGTCCAGCAGAGGCCATGTGATGATGTTCAGGTGGGTCAACACCAGCTTCTCAAAAGGATTTTGTGACCACTGCGATCAACAGGCCCATATAGTCAATTAATCCTGTGATGGAGCATTTCTTGGGAACCGGGATGTTAATGGAGCATTTGAAGAAACAGGGGACTTCAAACAGCTCGGATGTGGATCAGCGTGGAGATGGGGGCCAACTGGTCAGCACAGACCTTCAGGCAGGACGGCAAGACAGCGTCTCGGCCCGGAGCCTTCCTGGTCTTCAGTCTGTAAAAGAGCTGACTCACATCCTCTTCGCAGATCTTTAGTGCCAGTGGGGGGCTGGTTGGGAGATGGAGACAAGGATGCAGGAAGTCATTTGATGTTGTCTAGGCAGTGGGGGGTGAGAAA
>330_TGCAGGTCGAGATGGGGGGCACGTCTCAGTGGGTGTGCTC_NODE_1_length_380_cov_10.642105
CAGTGAGTGATAAACATGACAGTCACCTCACGAGAGGGGTTATCAAGAGTTTTGTTTTGTCTTTGCAGTCCCTCCACAGCAATGTCAATGGCCTTGTTAAGCCGAATCCAGTAATCAACTGCCGTCTCAGCCGAGAATGGCTTGGTGTCATAGAAGTCAGCTAGGGGCATGAAGGAGGTCACACTATCGCTAAAATGCTGTTTGAGTATGTCAAAAACTGGTTCAGGGCCCAACTGCAAGTTTAACGAGGGCCTGCAACGTAGTCCAACTCTCACAACATCACTCGCCCTTCCTTGCAGCTTGTTCAATACTTCCCCTGCTTGTTCACATAACTCAACGCCCCTTCTAGCCAGATACACCCTAACAGAACCTTCCCACTCAGAAATTGAAAGTCGGTCTGTG
>331_TGCAGGCAACAGTTGCTGATGTGCCTCTATTTCCATCCCG_NODE_1_length_445_cov_23.552809
TGATTCAACCTAATGATGCTTTTTGAAGCTGATATTTCTGGTATTGTCTCAGTTTACGTTCATTTGACGGTTCTTCCTCACAATTAACTTCTACAACCATGAACGGTACGTGCGAGTGAATTGGGCAATCCGTTTGAAAATCCTTCCAATAAAAAGCAACTGTTTTTCTATTTTTATTGCCACTCATGCTTTTTCTTTAGTGGCTTCAAAGCAAAAAAATCCCACCCCCTGACGTCAGTTAGCACACACAGGCAAACGCCCTCGCTGTGCAATCAAATCATATCACACATACAAATGACAGCCAGGCAAACAAGGCATTTCTGTTAGTTAATGCTTGCCATGGCTGAATCCCCTCGACCATTTGACATGGCCATTGCTTCATTTGTCCTTCAGGTTGTGGTCGGGCTGTTTACGAGCGGGAGCCACGACTTCATCACCCCGTTCCACCTCCCTCCGTCTTCACGGCC
>332_TGCAGGTGTGGGAAGCATCCCGGATGAAGGCCTCTGGGAC_NODE_1_length_271_cov_7.996310
CTCCCCGTGAGGGCAGAAGCTGCCTGAGCAACGGAGAGATGAATGCAGCACCAGGAAAATGAGGTTTCCATCAGCAGCACCACAGTCTGCGTTATATTGTCAAACCCATTTGCACTCACCAAGACTTAATACATTGCAAGCTTAGCACTACTGATCTGCACATTAGGCTCCAAGCACCCTTTTCCTATGAAACATGTTCCACACATAAACCTTCTTGCACATTGCTTAGCTGGGATAGTTTATTTTTAACCAAATCAAAAGGGAATTTGATCTATTTCTAATTTTTG
>333_TGCAGGGGTTTCCTGTCAGAGGACCCCACCGGTTCTAAGG_NODE_1_length_128_cov_14.421875
ATATATATATATATTGTCCTAGTATACCTGGAGACTGTTTCATGAATTATTTTAAGTTCAGTGCAGTAACTTCAAGGTTATAAATATCAGTTAGGTATAGATCAACTGCAATTCTAGCTATTTAAATGGTAGGATCTTACAC
>334_TGCAGGTACAAGAACCGATGCCTGCTTAATCTGCAATAAA_NODE_1_length_414_cov_10.229468
ATACAGCACTCGACACAAAACAATAACTAAAATGTTCTGACAAAATTATTCTGATAAATTTGCTTCTTTTCTCACCTTTGGTTTAGTCTTCTGAATGTTTATCAGTTGATTATACAATAGTTATTTACCGTTCAACACCATCCGTCACACTTTCAAACATAAATGCACCAATGTGGAGGATGTGGAGAATGGAGGAGAATGTGGATTTCCCTTTAATAGACGTGTCACTCGTGTATTTATTGATTCATACACTGACCTGGCTGTATTGGGTCTTCTATGCAGAGCATGGATGGCCGGTTTTCACTCCCTATGGCTTTGAGCATTTCCTCCTTTGAAGCGTAAGCCCCTCCATTTTTCACCCTGATGCCGGTTTTCATGTAATTGAAGTCGCGGCCGTACAGCTCAAAGAACTCGATCAGCAGGATGCCGAGGTTGA
>335_TGCAGGATTTACAGAAAGTTCCAGTATCTTCTGAACCCGA_NODE_1_length_452_cov_17.840708
CTCTCTTGCATGTGATGGAGGTTATTATGATTTGTATATGTGAGCAGCCTGTTTGTAAACAGAAGATCAGGAGCAGATTCTCCAGGATGTGTCTTTCTTTTCCCATTAATGTTATGATGTTTACGGCTGTTAACGCTTTTTAAGTTTAAAAATTCGGAGATCAATTAATAACCTTCTGCCTGAAAAATTAATATAAATTATTTTTTAATAGATTAACTCAAATAAATGAAAAGAAATAGAAAAGTGACTTTCAATCATGCAGTAATAACAAAATGATTTAATTTGATGTCATATTGTAATCTGACTGATTTTAAACTAAACATTCACATCCATGAGCAGGTAACACTTTTACTCAAAAGGGACAGTGTGGAAGATTTGGTGGCATCTAGTGGAGCCGGTTGAGAATGCAACAAGCTAAATGTAAAAGAGCGCTAACACTGATTTTTAAGAGTTAAGCTTATGAAAACATTTATT
>336_TGCAGGTGGTTGTTACTCAGATCCAGCTCTCTTAGACTAG_NODE_1_length_360_cov_3.805556
AAAACCTTTTTTTCACCAGAAGATGAACCTTATCTATGGAGCCAGAAGATCTAATCTAAGAGACTAAACTAGGGACAAAAATCTGTTTATGTTTCCATCACATCATCGGATCCTTGTGGAACCAACACGTCTGATACGGAGGGAATTAAAACACAATGTTGGCTCACGATAAATCATCACAGGGTCGTCCTATTAATCCTCTTATTCATGCTGTGTGATGTTATTTTAATATGGTTCATTGAGGAAAATGGGAAAAGCAGAGGTGTAAAAGAGACTGAAACTTGGATTTCTGGCGCTTCAGTGACAATCTGCTTGGAGTTTGATGGTTGCTCATTTAAGGTGTAGATGGTAACTGACATTAAATTAGCAAATAAAGATCCTT
>336_TGCAGGTGGTTGTTACTCAGATCCAGCTCTCTTAGACTAG_NODE_2_length_410_cov_22.297562
GTCCTAATGGACACCTGGACTTGTTCCTCCGCTTCCTCCTGGGTCTTTCCCTGGAGACCAATCAGACTCTCCTACGAGGTCTGCTGACACAGACAGGAAGTCGCTCACAGACCAATCAGGAGACAGTCCAGTACATCAAGAAGACGATCAGTGAGAATGTGTCTCCAGAGAAAAGCATCAATCTGTTCCACTGTCTGAATGAACTGAATGATGATTCTCTAGTGGAGGAGATCCAACAGTCTCTTAGTTCAGGACGTCTCTCTACAGATAAACTGTCTCCTGCTCAGTGGTCAGCTCTGGTCTTCATCTTACTGTCATCAGAAGAAGATCTGGAGGTGTTTGACCTGAAGAAATACTCTGCTTCAGAGGAGGCTCTTCTGAGGCTGCTGCCAGTGGTCAAAGCCTCCAACAAAGTTCTGTAAGTACAGAGAG
>337_TGCAGGAAGCAGAAGGTTAGAAAGGTTCACGCCATCATCA_NODE_1_length_430_cov_11.167442
CTGATCTGAGTTCGTGTGAAGCGTCGTGACTCCAGCTTGCTGCTGACGATCAGGACGCTGGCTTAAGAAAAAACCAACGCCGGATCTCACGTTACCAAGCGACTCCGCGCGTTTGTTATAGATGCAGCGTCAGGCACTCGTCTGGAGACACGTCGGCATAATAGCATTTCATTTCAAGAGTCGTCCTTTCCTCCCGACTGCAGGACAAGCTGCTGGACTCGTCCACCGTGACCAACATGTTCAAACTCACCCCTCGCATTGGCTGCGTGATGACCGGGCACGGCGGTATGTATCCACACCATCATGGCGGACATGGTGGCGTTCTCTGTGGTCCACTGTGACTGTGTCTGGAGGACGTCTTCATGATGTATACAGGCGGTGACACAGATTGCCGACCTTCTTCTGTTTTCTGCAGGGGACAGTCGCTCCCAGGTTCACCGGGCGCGAGCTGA
>338_TGCAGGGAATTTGTGACTTCAAGGGTTTTCTTGTGAAGTC_NODE_1_length_224_cov_25.517857
GTGTGTGTATGGCGGAGGTTTACCATCCCATATGACACAGATGGAGGGGCGAAAGTGAAAGGGGTCGGCCCGGTGATTAGACCCCCCGCGAACCCTCCACCGACCCCCCCCATCTGTCTCTCGGGCTTCTTTAATCCTTTTATATCCTCCTGTCACTCAAAAGCGAGGCAGTCGGATCTGGATTGTTTACAGTGAAACGTTTCTATGGACGGAGGCTCCGCGAAGCTTCTGGCTAATTTCGGTCTC
>339_TGCAGGTGGGCTCGCGTGGCTTCGACTTCCACCATTTAAA_NODE_1_length_317_cov_23.447950
TCTATTTTACTGATTAGTGCCATTGGTGAGAGAGGAAAGAAAAAGCGAGCCAAAAACAGAGAGAGAAGTACGAAAAGGAGATACGGAGGAAGGTTTATTGTCTTAATTGTCTCGACCCGTCTTTTGACGTGGTCCAAAACCTGTTATTAAACTATGAACCAGCACATCTATCTTCACAGATATCAGAGAAATGTACAAACATTCAATAGCTGTTAGGAAGACTCAGTGGGAACACTGGTTAAGCGACGTCTAACCAGCTGACATCATGTTTTTACACCACTGCATCTGCTGGCAGCGACCAGAGGGCTTGTTAAAGCAACACTGGGAAGTCCTCACTGC
>339_TGCAGGTGGGCTCGCGTGGCTTCGACTTCCACCATTTAAA_NODE_2_length_87_cov_3.080460
ATAAAGAATAAACTATGTGGACAAATGGAGAGCAAAGAAGAAAGCCATCGGAAAGTAGAGACACGTTTAGTCACAAGAGTCAATACAAGAGGATTTCAGCAGAATGATG
>340_TGCAGGAGGAATAGATCAGGAGGAGGAGATCAAAAATAGT_NODE_1_length_217_cov_7.594470
GTCAGACTATTTGATTAAAATGTAAAACTTGTTTTAAGGCGTGAAAAAAAAAGAAAGAAAGGTAAAATAATCAACTTTTGACACGATCTACAAATGTCGAACTGCACATGATGATCTCTCACCTTGACTGGGGTAGACGTGGCTCAGGGTGACCAGATGACCTGCAGAGACGGAGAAACAGGAAGTGAGGGGTGCTCGGGTAGATGCGCCTCGGGTTACGTCATTAGCGGCGGCG
>341_TGCAGGTTAGACCACCATTAATCCTGGCAATACCTATGGA_NODE_1_length_237_cov_6.358650
CATTAAAAATATAGTAATTAAAAATATATCTCAAATATAGATTTGCAGAGGAATACGTTTTAAAATCGGAGATTTAAAATCACACGTTGCATTTTTGTTCATCCAGTTTCCTCACCTTGAAGTCTTTTGTCAGATTATTGGAGAAAGGTAGAGAGAGAAGTTTTAGCAGTGTTAACGTTTTGTTCTGTTCAATAGAACATCTCAGAATATCTCACTTGTAAATTTGTAAAATATTTTATTTCTAAGGTTGAAA
>341_TGCAGGTTAGACCACCATTAATCCTGGCAATACCTATGGA_NODE_3_length_143_cov_2.895105
TTTAGGGATTTGTCCACGTCAGGTATGCTCAGAGAACCCGACCCTACCCTGAATACTCAACAACTCTGAAAATGAGAGGAATCTCAAAAGGTACGATTTTGACAAAATGTAGAGACAAATGTAGAACAACCACAAACCCTGGCGGGCCGATGCATCGCG
>342_TGCAGGTTGTAAAATGACACGGTGCTTATTGGAGGATCGT_NODE_1_length_115_cov_14.495652
GTTACATTAACTGTTACTAAGAAGATTGGATTGGTGTTCTTTTATTTTGCAGCCTGTTATTTAGAACGCTTTGGGTAATAAATGTGTTAAGCATGGTTAACAAACGACACAGATCCATACATAACGTATTCTACAGA
>342_TGCAGGTTGTAAAATGACACGGTGCTTATTGGAGGATCGT_NODE_2_length_281_cov_9.113879
CACACCAAGCACCATTCTCTCTACATGGTGGAGAAGCTTCATCTGTGAAGGTCCTCGGAAAGCAAAGCGGGCGGCCTGGAGGCCCTGAATTCCTCGAAATTACTCCACCCTGTTGGGACTAGTTCACCCGAGTCTTTCCCTTCTGTGCTGTGACATCCGTGTGAGCAGGACACATCTGAGGAGGGACGTTGCTCTGCAGGAGATCGACAGTGACACGATGTGATGACTAAAGGCATTTGAATTGTGTTGTAATGAATTGCATGTTTTGTATTTCACTGGTCTTCTAAATATATGACTAGATTC
>343_TGCAGGCAAGTAAAAAAAAAAAAAACAGTTGAGGCTGCGA_NODE_1_length_273_cov_18.271063
CCCCTTAAAAAATTGTATTGTATTCTGTAACTTGACCAATACCAATGACCACACGCCCGGTGATCTCGGCCATTACTCTTTATTTTTTCTTTCTAGTTATTATTCATCCAATATTATCTCCCATTTCCGCTAACTTTATTGAAGTATACAAGCTTGTTTAACCCTTTTTGAAATAAACAATCTCAGCCAACGGTAGTTTCATCTGTATGATGTTGTTTCTGTTGATGTTGTTTTTTTATGGTTGTGCAGGAACAAGTTAATATTGTCAGATCAATGCATGTGATTTGATGTCTTG
>343_TGCAGGCAAGTAAAAAAAAAAAAAACAGTTGAGGCTGCGA_NODE_2_length_133_cov_4.443609
TAAAGTTAGTAAAGCCACACTGTATACTTTGAGTTTTAAATATTTTAATTTTTCACAGGTAATGAAGCGACAGGGGATCCTTTTGCTGAGATTAAAGATGTACCAGATGTACTTTGACCAGTGGAAAATTAAGGTTTGTTTACCCCCCCCCCCCT
>344_TGCAGGGCAGCTCACAAGAGCAGACCCGGCATCAGAATTA_NODE_1_length_323_cov_14.303406
GGGGGAAATCAAACAAACTCCCTCACGCTGGTTGGCAGGCCGGGAAAACGCGTTTGCTGCAACCAATTTGCCCGAGATGTGCATGTTCCACAAAGCGTCGAAGTGAACAGAAGCAGAGTGTGAAGATGTGTGTCCTGCGGCTGTTTGGTGGTGTGAAAAATGATCCCAGCTCAAGACGAGTGCAGAGGAAAGAGGGGAGTAGAGATACGAAATGAGAGAGCGGGAGAGGGAAAAAACGTTGACGGGTGAGAGAGGGAGGGGCCGAAAGAAATACAGGGAGACCTTCATTCAAAATGCATGAATCTAAAGCAGAACCTGCATGGCACACTTCAAACACCAGCCAGT
>345_TGCAGGTTACTGCCAACACCTGAAAGACAACACAGACAAG_NODE_1_length_197_cov_11.426396
ATCTGAGACCCGTTCTGGGTCGACCCAACCTGAAGGCAGAGGTGCGCTGCCTGACCACCAAGATCCTGTTTGATGGCAAGCGGGCCGTGGGTGTAGAATACACACAGAAAGGACAGACGAAAACGGTAAGATGGAGACGCTGCTGCAAAGACTTGTAATGAATTTGACATAGAGACTTCTCATAACATTTTTCTGCTTTCTCCTCAGGTTTTTGCAGAT
>345_TGCAGGTTACTGCCAACACCTGAAAGACAACACAGACAAG_NODE_2_length_139_cov_8.352518
CATGAACCTCTTTATCCAATAACCCTTGAGAACACTTTGCAGCCACAACGCTGTAGTCACACATCTCGAATACCAACTGTTATTGTCCATATATCTCTTCCCCTAATCTGTCCAGGAAAGAGGTGGAGTACAGCCAGCGCCTATCTGAGACCCGTTCTGGG
>346_TGCAGGCCACCAAGATAGAGAGCATCCCAGCACTGACAGA_NODE_1_length_305_cov_13.062295
CTGAGACAAAGACAAGCCACAGATACATTTAGATAACTGAACTTTGCAAATTCATACGAGAATAAACGGGAAAACATTTTCAGAAGCTCCAGTGTTTCAATAAGACAACTGTTCCAATCTGGTTTTATTACTTCCAAATTAAGATCCATCGATGGTGACTTTAGCATCGTCCGTTTGATGGGGATGTTGAGCAAAGTCTCTAAACCGGAGCTGTAAGAGACCAGGTCCGTTTCATAGTCCTGTAAAACAAAATGATAATACATCAATAAATGATTTTAATGAGTTTGAAGGCAGTTTATACGTATGCCTCTTTACCTTGATAGCGTT
>347_TGCAGGTGGCTGTTACTCAGATCCAGCTCTCTCAGACTAG_NODE_1_length_433_cov_12.251732
TTTACCACATAGTAGCTTGAAAATAGACCGTCTGAAACACAATGTTCTTTCGCAATAAAACATCACATGTTCATCCTGTTGTTCCTGTTATTCAGGCTTTATGATGTCCTGCTTCATATAATGAATGAATGAAAAGCAGAGATGGGAAGAGACTGAAGATTTTAATGTGTGTCTCTGCAGTGATGATCTGCTGAGTGATGGTTGATTATTTCTGATTTGATGAAGATTCATTCCACATTTCCACTCACTTTGTTCTCTCTTTCTTTCTATGGAAGGAGTCAGATGGAGGATAGAGAAGCCTAACTTTGAATTTAACTAATAAACAACAATAAATATCCAGGCCTCATCCTGATATTAATACCATAGTAATTCCTGTAAACAGTAGAGCACAATAAACCTTGTTCTATGTAGAACAAAAATAATTGTAAACACTTTCACTGAACATGTTTTTTCAT
>347_TGCAGGTGGCTGTTACTCAGATCCAGCTCTCTCAGACTAG_NODE_2_length_134_cov_2.261194
CTGCTGACACAGACAGGAAGTCGCTCACAGACCAATCAGAGAACAGTCCAGTACATCAAGAAGAAGATCAGTAAGAATGTGTCTCCAGAGAAAAGCATCAATCTGTTCCACTGTCTGAATGAACTGAATGATGGTTCTCTAGTGGAGGAGATCCAA
>347_TGCAGGTGGCTGTTACTCAGATCCAGCTCTCTCAGACTAG_NODE_3_length_82_cov_2.243902
TCTTACTGTCATCAGAAGAAGATCTGGAGGTGTTTGACCTGAAGAAATACTCTGCTTCAGAGGAGGCTCTTCTGAGGCTGCTGCCAGTGGTCAAAGCCTCCAAC
>348_TGCAGGAGGGATGCACACAGACAGCAGTTGGACTGGACCG_NODE_1_length_363_cov_8.815427
AGGAAGAAGTTGATGAGTCGGGTGTCATATCAGATCTGACTTTCTCTTCTCTTATTTCTTGTCTGTCATCAACTTGCTCTGAGCTACATGATATTTTGGAGGGTTGAGACATTATTTTACCAGTGACCTTCACGCACGATCCCGTGTGTTCATATTTACAAGGACTCTTCTGCAAACAAACACAAAACAAACCCACTCAACTTGATTTTAATTTCCCTGCTGAGGCCAATGATTCTATATTGAATTGTCCCAATTCATGTGTCCGATACATTCAACCTCAATAAATTCAAAATGCGCAAACCAATCAATGAGAAGATTTTTCATTTAAAGTATAATTGGCTGGAGTTTTATCTTTATGTCAAGCTGCTCCTCTGTCTGTGCAGCT
>349_TGCAGGGTTTGTTTTACGTTTTGTTTTGAATGCATTGTTA_NODE_1_length_407_cov_16.388206
CTTAAATCTGACCTTGAATCGGGTTTCAGGGAAAGCCCAAAGTCTATAGGACATAATGTGAGAACATGAGGTTGTAGAATGAAGAAATCTCTTAGCCGTGTTGTGTAGCAATGATTAAAAATAAGGAGTAGTTCTTTCTCTTTCATTACCCGGAAAACGGGTCTGTAATTATGGCCCCTTTGTGGATGATACATCATACAAACGACTCTCGGCTAGTATGAATATGAAACCACGAGGACATTGGAAAGCAAAGAAACGCTGACCTGGGGCTCTCTCCATCTAATTACACACCTCACTAAATGTCCCTCATCCATCCAAATGACCTTGTTCTGTTGCTCTGCAGTTCAAACGGCGTGCTGATGTAACTTTAAACGTGATATTCATGCTCTGCATGACTGACGTAGCACATCCTTCCTTGTCCGAAACTAT
>350_TGCAGGAAGATTGCTGGCAGGCCCGGGGTCAGGGGTCACC_NODE_1_length_478_cov_20.426779
GCGATATACAGTGACACTGATCTTCCCTTTTCGCGCTCTAATTATCGGGATTAAGAAAAACACTTTTGAGTAATTATTCTCACATCGGATAAACATTGGGCTTGCGCGGATTTAGCTGAGCTTTCGCCCAACAAGAAGCGGAGATCTGAGCGGGCTTACGAGCTCCAGACGGGCAGATGGAGATCCTTTCTAATCAGGAATAACCAACAAACAGACAATGGAAGAAGAGAGAAAGGACAATGAAATGAATGTCCTTTCTTTTTTTCATATAAACGTTTGGGGATTTTCACAGTTGTGAACACGCTGTACACATAACGTCTTGTCATGAGCGTATTTACCTTTCAGATAAGGAAGACGCTATGTTGTATCTTTCTCTCCAGCAGGAGATTTCCTCCCCTTTTGCATGCCTCACTCTAGTTGTGTTTCCTTTTTGACACTGTTTGCTAATGGATTTTCCAGACAAGTCGCACCTTTGAAAAAGGTGGAGGAGAAGAACTGTG
>351_TGCAGGAAGGAGCGGTGGAAAATGGGACCGTTTGAGAAAA_NODE_1_length_448_cov_16.830357
GTTTTCTCCATTGTTCTTTTTTTTTTCCGCTCTCGGCTCCCATTCACTTTGCATCGATCGCTCCCCGGTCACTTTGCACCAGGATGTAGGAAGCACGCCGGAGCAAAGAGGACGGAGAGGGGATGATTAGAGTAGAACAAAGACGTCGTGGCGGCGTAGCCGAGAGCAAAGGAAGCGAGAACCAGCTGCCGTCTGTAGAGGTTCAATGTGCAGGACGTCTTCTCCACTTTAGCACGTTTTGTCTGCCGCTGTGTTGGAGAGTTTTGCGCGTGTTTTTTCTTTCTTTTTCGGGTCATTACCTTCAGAGAGTCCGGACCGGATGTCTGGTTGTACGGATGGAAATGGTTTGACTTGCAGATCGCTCGCAGAGTCACATTTGTTTGTTAAAGGAGCATCAGAAGTAGCTTTGCATCCACACGAGTCCTAAATGCAAATTGAAATGTCCTTGTTGGGTTTTCTTTGTCTCGAAC
>352_TGCAGGATCATGGGAGATCTGGTTCAACAGCTCCACCTGC_NODE_1_length_454_cov_13.546255
AGCCAGGAGTTAAAAATGTAATGTAAGTCGCTTTGGATAAAAGCGTCAGCTAAATGACCTGTGGTGTGATGGGGCTTCGTGTAAAACATCCAGATGTTGGGAGAAATTTCAGCTCTTCCCCTGGTTTCCTGTCTGTGTGTGTGTGTGTGTGTGTGTAATCTGCAGGGTGTGTCCCCACATAAGGCCTTAAATAACATGTCTCACTGAGGAGGACGTCCTCTCCGATGTTCTACACCAACAAACCTTCAACAGTCTGCTTCTCATTGGTTCTCTCCCAGATTGGAAACACTCTGCCTTCATTAATAACTTTCACTAGATGTCGCCATAAGAGAGAGCTAACGGCTAAGCTAACAGCTGGGCGACCCCCATGGCGTCTGCTGTGTAGTACTTCAGACTAAACAGGAACATATGATGCGTTCACTGGCATGTGCCTAACGTCAGATTCTCTTACTCTCACATCTTCACACTTTTTTGAG
>353_TGCAGGTCTTTTGTGTCCAAAGTCTGTAGGTTAGAATCAG_NODE_1_length_372_cov_10.715054
TGATATTAACCAAACCACCATTTCTATTAATATTTCAGCTCCTTGATGTGATGGTATTGTTGTAAGGATTTTCACTTTGGTGACTCGCTGACTCGAATCACAAAAACAAATAAAATGATTGTTTGAAGTCAACGTGGTGACAACGCAGATTTCTCTTTTTAATGCGTTCTGTTTTATTAACCTGAACTTTGATCAGAGTGTACAGATGAGCACAGGTAAGCGGACTGAGCGCATTAGCCTCATTAATACAGAAACGTATCTATTAATAATAGATAGCAATTAATAATGGTTCTACCTGAAGACCATCAGGACCAAGACCCCCCCTCAGCAGTTTGTCTCATTTACTGAAAGACTCCTTCCCGGAATCGTTTTACACAGTGGTTTCTCTCCATGG
>354_TGCAGGAGCATTTATCTAAATGAAATGCAATGTCTCCTGA_NODE_1_length_473_cov_14.661734
CTTAACAATGTGCTTTGTGTTTTGTGACGAATTACTACAACCACGCCGACAGGTGACCGCAGCAGCTATTGTGAAATAAAAGCAATAAAAGATACGGTGTGTTCAACGTGCATCAGGAGAAACATTCATCCTCGCCAGCATCACATTTGCAGCAAACTGTGAATTAAAAAGCAGTTTTAGGAGACCGCTTGCTCATTGCAGACCCGGGCAAAGGCAGAGAGCTTTGAAAGAGAAAAGAGCAGTTTGGCCGGACCTCATCACATTTCAGGATGTCCTCTGGAATCGCTTTAACGGTGAACCTCCTTCACAGTCTCATCGTCTCTCAGATGAATCGGCTGCCAGCCGGCCGGCCCGGAACGTTCTGGTCTAAATGAAGAGGGAGACCGAATAGACGACCTTGTCAATTTGTTCCCAATACCCTGGCTAGCACTTCCACTTCAATCCTCCTATGCTATTAAGAGCATCTCAATTCATGGAGAAAGAAGTGGAGCCATT
>355_TGCAGGGAGAGGAGACAGCGGGAGGCCCAGAGAGCCAAGC_NODE_1_length_389_cov_14.565553
CATGAAAAAGGTCTAGATGCTAATAACTGGGGGGCGGGGGGCGTACTGAGGAGGCCTGACATGAACAGGTAGATGCATTTAAAGAGGCAGCGCCCTCATATATCCAGTTGCCCAAAAAAACATTTGATAAACCCAAAAGCAGTGTTTCATTCCAGAAATTACAACCCGCTTACTCAAAATAATACACACACCATTACTTTTTTGTTGTGAGAATAAAAAGAGAAGAGTCCTCTGCCAGTCAGAAATAAAGACATCTATTTATAACACATGTCCCATTTTCAACACCCTCTCCTAGAAAAGAGGTCTAAAAGCATCTGTGAAGCTTTAATTGAGAATTCCATGTTACAATTTCTCCCGATTGTGGGTCAATTTGTGTTGGAATCATGTGACAAAGTGCACAGGATAACCTCA
>356_TGCAGGATAATTGAGTGCCAGGGGCTGCCTTTGATCAGTG_NODE_1_length_439_cov_19.068336
ACACAGACATCGGCACTTTTAAAGCAGATTTTGTGAATTTGTTACTGATTTGGTTGTTGTGCTTGTGTTCAGCAGATGAATGTTTTTGGCTCAGTTTTTTTTAGGTCTTCACCAACTATTGAGCTAAATATGTGTCTTTTTAGCTGCTAAATGCTCCACTAAGCTCACCAGCTAATTGCTAACTGTGTCAGATGTTTGGTGGCACAGATAATGTTAAGTGGGTTATTTAGGGGAGGTTTCTTCCACTGAAAACAGCTGCCTGCTGGGGACGAAAACAACACTACGCGGGCGCAATGGCTGCAATGTGGGCCAGATGTCTAAAGACAATAAAACTCTGTAAAGCCAAACAGGCTGCAGATTCAGGTGCTAATTAGAGGTCATCACTATGATCAAGGTGTGATCCTCACACTGTCACACTTTTCTCATATCATCATTTGATAAATTGTTATTATAAAAAGATA
>357_TGCAGGGCAAAGCGGTAGAATCGCACATCTTTAGCTACAA_NODE_1_length_262_cov_8.232824
GTCTGCGTCTCCGGCACCGTCCTCGTCCCCTCCGTCTACTCCTTCCAACAGCTTGGCCAGATGCTCTTTCTCTCCGCGAGTCAAAACCACTTGGTCCCCTTCGCCAATCACCAGCTGAAACAAAAGAAAGGGGCTCACCGTTCATCCATTCATATCCTTTCTTTTAAACCGGAGACAAATATCTTTGGGTTCATTCGCCAGAACGTCAACTTACAAACCTCAATGTTTCTCTTGACAAAGTCTTTCTGTTTCTTCCTGCTGGGGGAGGCTGCACAGAGGC
>358_TGCAGGATGTTAGATTATCCTTTGCAGGGTCATTAGGTGT_NODE_1_length_397_cov_6.813602
GTTCAGTATTTAATACTATACATTGAACTTGTATTGAGATTAAAGATTTAAACACAAACTCAAAATCAACTAAATCAAACACAAACCAAACAGTGACCGCAGGTCATAAAATAACTACCCTGGAGACATGAAGTACGCTGGTGCCATTAACAAGGACCTAATGACCAAACACTAGAATGTCTGACAGCCTCTGAACGTATTCAACGTCTGTACGTCTGTCTCACGACTTGGCACAGAAGTTGAACACCCATCAAGGCAGAGAACTAAAGAGGTTTCTCATTAATTAAAAGCTTGTTGTCTTATATAAAATGTTTATTTCTTTCAAAGGGACATCATGAAAATAGAAGAAAAAGATGTCTGTAGTAGCAGAACAGAATACAACCTCAACACTCTGTTCTCTCTTTTTCAGATTATC
>359_TGCAGGGCCAGGGAGAACATGGACAGGAACAGAACCGGCT_NODE_1_length_316_cov_5.319620
TACCGCGAAGTGGCCAGCTAACGTTAACCCGGGAGCAGATGCACTTTTAGCTGGCGTTAGTGACCAAAACCATGTAGTTTGCTCCTTCGTCCAGACGGGGCTGCTGCATTCACGCGTTAGAACTGAGCCCCGGTGCTGCTTTCTTTGTTCAGCTGAGCTGGCACTTGACGTTAATTTTTCTCTCCAACTCTTTTTTTTTATTTCACCAGAACATAAAAGCCTTGTAAGCGAAGTAGCGGTTAGCATGTTGCGCTAGCTGGCCGGCTAACCCGCTCAACGGACGGTTAAGGGAAGGAGTCGCGCGAGGGAAGCGGTTTAAATGCGCTGCTTTT
>360_TGCAGGCATTTCATTAAAGCACTAATAACACATTGGTAAT_NODE_1_length_447_cov_15.758389
AGAACATCACAAATATCAGTCTCGTGACAGCCAATCAAAGGTCAGCAGACGGAGCAAATGAAGTGATCAATTCTAGCGTTTGACCCTGGGAAGAGGAGAGGAGCCAAAACAACCCCGCCTCCTTCAAACGCACCAAACCTCCGACATCTAATTCACTAAAATGTCAGCCAGTCTGATGAAGACTAAAATGATTCCGGGCCTCAGTATGCTAGTGTGTAATGACATCAATAAACCTCACAGGAAATTTCATTTGCACTAGGTTATTTGTTCAGTGCCTCAGGTGGCGAGAACCATCTGATATAGAATAAGGGGAAAGACTAGGGAACAAAAGAAGAGAGAAAAGTGGGAAGAATGCAAGTTTCGCTGTGTGTAAATGCATTTCCACAGATATATTCTTATTTATGATCTACAGTAAGCTTCTAATAATAAGAGTTGAAAAAGGAACAATACCAGCATTCAACTGGATCAT
>361_TGCAGGAACCAAAGCGCTTCAGCCAAGAAGAGAGACGAGA_NODE_1_length_412_cov_7.992718
CGGTCTCGGCCGGCTGCCAGAGAAAACCTTTCGCGCTGTGGGAAACGTGTGGAGATGCTCAGGAGTCAGTGGTCTGCACGGGGAAGTAAGACTCACGTCCGTGTGTGTGTGTGTGTGTGTGTCATAGCTAAATGTTGGAGAGTATTAACAGCCCTGGACCAGTGTGCCTTTTTACGCAGACCGCTCTGATTACGGCAAACTGGAACAACCCTCAGCTTTTTTTTATTTTTTATTATTGGCTGCGCAGCCCTTTTTCATATTGGTGCTTCCTGCTCCTCATCTTTGGATAATAACGTTTTCATACTGTAGACTTTTAGTTGCTGAGTCTGATTTATCCAGGAAGAGGAGTGTGAAGCTCGCCAAGTGGAAATAGGTTTTTGTGATGTAACAAAGTCCACGGACTCTCTATGAACAGTTTGGGGACATGAGGGA
>362_TGCAGGTTGTGGTTCCTCTGTTCTGCTCTTCCTCCAATGG_NODE_1_length_407_cov_16.039312
TCAATATATTCATCTTCATTTGACCTGTACAGCCAATCCTGTCAAATAGCATTATCAGCCCACTGGTAATCAATACTCAATAAGCGACGAGTTCACAACGCACTCACAGGAGAATGAGTCTTACCGAAAGCTTCACTCAGCATTGGTTCCTTGGCCTCTTCCTCGTCATCATCTTCATCAATCAGAGGAGAATGGGAGAACCTGAGAGAAAACCATAATAATCAAACACCGTCCCGCCGAGCCGGCAGAAGAGCTTTTGAGCTTCAGCTCGACTCACCGCTGGTTGTTGGCAGAAGGCCGCAGCAGCACCATGATGACCAGCAGAATGGTGGAGAAGAGGAGTCGCCAGAAAGCGTCGTCCACCCACAAGTCCCTCCAACCCTGTGGAAAGAATAAGAAGAGAAAAGAGCGGTGATCATATCGAGTTCT
>363_TGCAGGTCCAGAAACGCATGTCCAACGTCCACACACTCCT_NODE_1_length_257_cov_23.023346
CCCGATGGAGACGACAGAAACGCCCATGTCCCTCCGCAAACCCACAAAGGGAGAGGAGATTCACTACAACTTCACGCGAGGTGAGAGTGGGTGATCTTCGACTGTAGTTGTTTGTAGGAAGTTGCGACTGTTTTGTACTTTCCAAATCCTCTTCCTTGTCTCCCTCAGTGATATATGTGGATGGCTCACAGTCAGCTCCACTCAGACAGTATCTATACACCATGTTGGAGGGCACTGACCCCAATCAGGGCAGGTAGTGTAATTAGTGTCTTTTGTGTC
>363_TGCAGGTCCAGAAACGCATGTCCAACGTCCACACACTCCT_NODE_2_length_155_cov_7.000000
GCAAATGTATGAATGAAAAAATTAATTGTATTATTGAAACATGACATGAATAGTTGACTTTGATTCATGTCTCAGGGTGACAAGCTGAGAGTCGAGATTCTGTCCCTGTCGTTTGAGCCGTCCTCACGCGTGGCACTGAACAAGTCAGTGCAGCGTGTTTATGTGGAATACCGGCTG
>364_TGCAGGAGGAGACGCTGCAGCAGCAGCAGCGCCTGCATGT_NODE_1_length_370_cov_14.164865
TCAAGTGCTGCTAGCTGATGTTCCATAAAACACGTCCTCCGCGGTGTGTTGTGTCCAGGGTCCGCCTGTGATCAGGGTCACAGTGCAGGTGTTGATATCAGACTGTTAAAATAATGGAAGTATTACTGATGGTTTACAGAGTCCACAACATAATGTGTTAAAAGCACAAACAGCAGCATTCAGTGTCAGAGGTGAGAGAAGGGAGGCACAACAACGCGCACATTCACAAAAGGCCAACAGCTCCACGCACGTCCCGCTACCCAGGATGCATTTCACTTATTGCAGAATAAACCAAGTCATTCTCTGTCCGCTTCAATATCCAAAATAAAACTTTCTTCTTGCCACAGAAAAATAGACTGTATTACACGACCAGTGGTCCTCCTCTTCCATGA
>365_TGCAGGATGAGCTAGATATCAGAGGAACATCTGTGATTCC_NODE_1_length_360_cov_21.424999
TCTTTGGTCACGCTTGGCAGAAAAGCACAGGTGTTACTAATGACACTAACGTTAGCGTGTTCCCAGAGGGCCGGCATGCAAAGTACCACGAAGCACATGAACGAAATGATGCGATAATTGAACTCACATCAACAACACCCTTAATTTTACTAATGTGACTCGACAAAGCGTTTCGTTTGAAAAAAGTCCTAATGTCTTTTTGTTCAGATTCCCTAATTAGTCTTTTGACCTCACCCAGCCAGCTAATGAGTTCATTGAAAACACCTTCTTGCTCCTGCCCCCTTCCCCGTGGTTGGCCGGATCTATCTGTGTCACAGCTTACATGCGTCTCCAGAGCCTCGTGCTCTGTAAGGTGTGCAGAAGTTCCCCAGGAGACTGAACT
>366_TGCAGGGCTGTTTGTGGAGCGTTGGACAGACGGACACAGG_NODE_1_length_285_cov_11.519299
CACAGGTGAGCCCCTCTTTGCAGCCACACTTTGTGTCGGTAGTGGTCGTGCACTTTTCCACTTCGACAAGAGCACCTGCACGTGCAAAGAGGGTTGTCAAAGAACGTCACCACTGGAGGGATTGCTCCTGAGATGGGTTTCAAGATATGACAACTTACCCAAGCACCGTGTGCACGTGGTACACATGTTGGGTTTCTCCACAAATGCGCCGCGTTCACATGGGGTACAAAGTTCTTTTGGCCGTGGACCACAATCTTTCACAAGGCGGTTTCCTACGAAGAGGGTGAATTCTAATAACGGATAACTG
>366_TGCAGGGCTGTTTGTGGAGCGTTGGACAGACGGACACAGG_NODE_2_length_102_cov_7.509804
TGTGTGTGTGTGTGTGTGTGTGCACTAAAGTCATGAGGTCATACTTACGTTTCTCTGTGGGTTCCTGACCTTTGTCACATTTATCCACGCAGAAGGAGCAGCGGTCGTCCCCACAGGTGAGCCC
>367_TGCAGGAGCCTCAATGCTGAGGAGGACTTCTGATCTCTCT_NODE_1_length_193_cov_6.139896
CTCACTTGTGCAAGGACGCGCACGCACACGCACACAGTACCCACTAGTGGCGTGAACGGTAACGGAGGTCAGGTGTGTGTCGAAATAAAAAGCCCCACACACACACGTATTAAGAATAGACCGTTTAATTATCAAAATTGTAACTCGTACAATTCCCTGAAGAAAGTGACTGATACAAACTGTTAAGACAGCGTAACAAAATCATTTCCCCCGTG
>367_TGCAGGAGCCTCAATGCTGAGGAGGACTTCTGATCTCTCT_NODE_2_length_143_cov_2.461539
CCTCTCAAAGTGCAATTACATATTTCAGTCCAGCTTTCATCCCTTAGTGCATTCAGACTCACAGTGTGTGAAACAAAATATGCTCATCATATACACTCAAGTTAGTTACAGGTTTTAGTATCTCTCACTTGTGCAAGGACGCACACGCACGCGCGCACGTACGGG
>368_TGCAGGACCACCACTGAGTCCCTGAGACGTCCGAGCCACT_NODE_1_length_411_cov_8.744526
CAAAACCTTGTGTTTTTTCTGATGAAATTGAACCAATAAAGATCCGCAAAGAATTCTATAAGAATTGGACTCGGCGTTTGGGAGGAGTACGCAAAAATGTGTTGTTGACCAAATTCTAAATGGCAGAAAATCTAATTTGGCGCATTTGAATATCGTGATTGACTTTTTTGTAGCGCGTACCCAGGAGCACAAGTGGGCCAAATTTCAAGTCAATTGGGCACCGGGGTAAAACACTGGGTTTATGTGGTACATTTCAAATTCAGAGCTATAGAGACATTTCTTTATACCCGAATGTGACACCCCAAAAATATCACATTTTCCACCAGTCCTGATCTTCATGTCAAATGTAAAGACTTTTTGGATATAATAAATCCTCCAAAAAGGAAAAATTCCTTGGAAAGAATAATACGAATTCTTTGAAATACAATAGGTT
>369_TGCAGGGGACTAGAAGAAGCCGCACTGCAATTTATCTGCA_NODE_1_length_380_cov_7.797369
GTCAAAATGTATTTAATAAAAGAAGACCAAATATTGTGCTTCAATCCATATTGGTCGGCATTTAGCTTTTAAAACTGCTCTCCCACTGCACACTTGTATTCATCGAAGGCAGATAATTAAATGGATCAAAAAGAAACTCATTTCATCCGATAGATCGCTTTAGTCAAACAGAATCTAACTTAAGGATTCTTTTCATTTCAAGATGGCATCACGAGAGACCCTCCTTTATTCAATAGAAGCTTTGAATGTTAAAAACAGTGATGTTCAATACAGCCCTGATTTAAATACAAAGCAGCTTGTTCATGTTGTGTGTGGATCGGTTCTCTCCTCACCTTCCTCTGGGTTCTGGTTCTGTGGCTCTACAGCGGACAACTTGTTCTGTGATTAAGTATTACAAC
>370_TGCAGGGAAATCCCAGTGCTGAGAACCGGCCGCTGACCGA_NODE_2_length_124_cov_21.008064
CCGGTGTTTCCCGTTTCTTATTTTCAACTCACAAAGACAACACACGCCATGTTTTGCCGTATTGCTCATTGCTTCAGAGTAAATGTTTGTTTTCTTCTTTCACTTAATCCAAACCACTGTTATACTCACCGTTTCTTTGTATCTTT
>370_TGCAGGGAAATCCCAGTGCTGAGAACCGGCCGCTGACCGA_NODE_5_length_105_cov_13.304762
AAAAAGATTAAAGACGACACGAGGCAGGTTGATGAAAGGGTTACTCGTCTCATCACGGAGGAAAAGCGTGAATGAGCCACGGAACACGATAGAAGCACGATAAAGACACACACTGAATGTCTGGCAC
>370_TGCAGGGAAATCCCAGTGCTGAGAACCGGCCGCTGACCGA_NODE_6_length_154_cov_5.012987
ATTACTACTATAATTGTTGGAAATGAGCCAGATATTTTAATTCTTAAAAAAAACACAACAGTGTGATAATAAGTCCTGTCCATTAATCCATAATAACCACTGTAAAGGCACAACAGACTTCTGATGCATTCAGTCGGCACCTGGCGCTTCGCTTTCCCAGCTGACAGGCGGCCGGT
>371_TGCAGGCCACAACAATGGCGTCAGCACAGTGGAGCCACAT_NODE_1_length_126_cov_9.634921
ACAACAGTCTGTTAAGCAAATAATATTCAATATGTATAAAACTACAGCAGAGTCCCCTTCTGGACTTTTGCTCTCATCCGAACATCTTCAGGGCCTCCAGAGCAACAAGAGGAAACCCCTTGTGACCTTTGACCCCCCCACA
>372_TGCAGGTCTCTGTTGGACGAGAATAAAAGTGTACAAGCAG_NODE_1_length_219_cov_13.534246
GGCTGCTGTCATGTGCAGGTCACTTAAAAGAAGATCAACACGGTTTGATTAGTTCCTCAGACTGCAGAGCATGTGTCACCGCTCCCAAAAGCTCATTGTTTGAGTCTTACAGTTGCGTGAATGTGAGATTAAAGGCTGTCTCTCAATATGTATGTGTTAGCTCTTAGATAGACTGCTGACCCGTCCAAGCTGCAGCCTGACTCTGCCTGTTGTAAGCTGTGGAAAGACATGAGTCCACAAT
>372_TGCAGGTCTCTGTTGGACGAGAATAAAAGTGTACAAGCAG_NODE_5_length_147_cov_7.775510
CAAGGACAACTCATTTGCAGTTTACAATGACAACGCTGGCAGTCTCATTGCTGGAGACTCGTACTCATATTTGCAACAATGAGTCCTTGATTTCAGAGCCGCTCATTCGAATAGTTAATGCCATGTTTTTAGATTCCGGCGGTATGTAGCTCGCTAAATCCACGCCTTC
>373_TGCAGGTCGGGTAGAGCAGACAACACAGCACCCATCTGAA_NODE_1_length_419_cov_19.930788
CTGGTAAATGATACCAATGCACATGTATGCTGAATGTTTCGACGGTGGTCCTAATAGTCCGTACAGGCAAACTACTTAACATGCAATTAAGCGGAGCCCTGAAGCATAATCATAATGTGGTTTTTCATAAGGGTATTTATAGAGCTAAGTCACCCCGCTGTGTGGTTGAGGCTGGTTTATTACGTGCTCAGCGGGGGCACCTGTAGGCCAGTGAGGCTATCTGGTCTTGTTTGGTCATTTCTGTGTGATGTGTGTTCTGCTGTGGGGAAATACTTACAGAGAAAATACCAGGCTGGGCACTGAATGCTCATTGTGTGCTCGTACAGCATGTTGGTAGACCTCGGTCAAGTGTCATCAATTAATTCAAGCCCCATGCATTCCAGAAAGTACTTCAGCTTCTCTATATGAATCCGTTATTTAGACCACTAATTTAGTTAGTGT
>374_TGCAGGCTGGAAATAAAGAGGGCGCGGTTATGAAAATTGA_NODE_1_length_113_cov_9.008849
CACAGCGTCACATGTCACTGCTGCCTGGATGACTTCCTGTGGAATAATATTTGACATTCACAGTCCCAGAGAAATCATTTCAATGTTAACTTTTCAATTTACTGTCACTGTGAGTGTCTGGACAGCCTGTGGGTT
>374_TGCAGGCTGGAAATAAAGAGGGCGCGGTTATGAAAATTGA_NODE_3_length_235_cov_29.765957
CCTATAACAGGTTTCTAATAGTGAGAAAAACTTGATTTTATTAACATCTCCTGATCTGAATAAACATTGTAGTATGACTTTAACCACGGAACTCTCAGGCAGGAAGTAGGATGCCTGTGATCACATGATGTACCTTCAACCAGGATTACAACCAAGAACCGAGCTCACAGCTGAGCAATAAATAATGTCTCCGTAGTTTTTAAGTGTTTTTCCTGTGTCAGGTTTCATTGACGAGCTTTTGAAAATCTGTCACCGGA
>375_TGCAGGTCCACCTCACAGACCGCAACACTCAGGTCAGCTT_NODE_1_length_99_cov_11.575758
GTTTTCTGGGGGCAGCAAGAAGACCAGCCCCGGTCTTGCACAAAGAACGGATACTCCACCAAGACCTTCAGTAACTCCTAAACAAAACCACAACGATGTTACACACTCAACCCAGAGGT
>375_TGCAGGTCCACCTCACAGACCGCAACACTCAGGTCAGCTT_NODE_3_length_193_cov_6.113990
GGTAGGAGGTGGGTGGTGAGGAAGAGGGGGAGGAGGAGGTGGAGGCGGCATCTCCTCCCTGTGCGAGCTACCGGATTGTCCTGCAGCCCTGGAGGGGTGGAGTTGCGCTCGATGGGCCCTTGAGCCGGTGCGCGTGTGTGTCCGGTGGGTTTGGGTGGGGGTTGCAGAGGGTGTGGGGGTGAGAGCCAGGCAGACATCCCCCTCAATGAGCTG
>376_TGCAGGAGCCCACCGGGCTCCACGAGGGCCTCTGTGATGT_NODE_1_length_429_cov_22.130537
AAATAAAGTACCATCAGGCTGAGATGAGGAAGTATATGAAGAAACATTTCATCAGTTCCTCCTGCTCGTCACGCTTACAGACCCTGCAGAGCTTACGACACGCTTTAATGCTCATCATGACTCTTACATTCACTTCATGTATATGAACATCTGTTAGCAGGACTGTGCAGCAGCAAAAACATTCAAACAACAGATGCAAAGCGTTTCCGCTGGAACTGCATGATGCAACATTTAGGTCACATGACAGCAACAGAATAACACCCACAGTCACGATAGAGGCGAGTGGAAACAGTCCAGTGTTCTTGACTCCAGATCAGCAAAAGTCCCCTGAAATGAACCTTTCATATAAAAGGTATTAATCTCTGTGATTTAGGCCTCGGATCCTTCATGTGTCTTTTGTTTTGTGGAACGTCCTAAAAACAGCAGCTTTTTTATTTTCAGGTGCTCTGAG
>377_TGCAGGCCCATTATTCTGAGTTATACCTTCACCCGTTGTG_NODE_1_length_211_cov_5.597157
AACCCCGGCGCCGAAAGCTGAACTGCCCACACACCTGTGCTGACCTTCAGCGCGAATGGGGAAACCCAGCAGGAAGGTGTGTTCAGCTTAATGTTTTGAATCGGAGAACGTTTCAAGGTGTAATTAGAGCGAACAAACCCAGAATATACAAACCAATTCAACCGATTTGGATTTCATTTGCCTTCGATGCCTGCCACAATATCAGCCATCTTTTTCCCGGATCCA
>378_TGCAGGCCGTATTGGAACAGCGGTTAACGGGAGGGAAACT_NODE_1_length_374_cov_18.254011
AGAGAGAGAGAGAGAGAGAGAGGATCTGTCCAGCGAAGCATAGCTGTCCACCTAACGAGACTGATTTTAAATCTTCAGTTCTTAATAATATTGCAACAAATTAAATTAAGCTTTGGGCTTTGACAATTTCCTTTACAATGGTTGCAAATATATATTTTTAATGTTAAAAAGCATTCAAGGTGTTAAAAGCAGGTACAATCAACTCATGTGGCGGATCACCACCAAAATAATGAGTAAAATAACAAAAAACACTATAATATAACTAGTTGAACATTGTTCTGGAGTCCGATTGATTCAGTAAGCTGTGATAGATGTAGAATGTATTTCAGAACCATACCTTCCAAATGCAGTCACCGTGCGTTTTGACCTTGGGCGTGATTTGTTTAAATAATGTTC
>379_TGCAGGGTCACGTGTCACATGTCAGCCCACATTTGTAAGG_NODE_1_length_136_cov_6.036765
GTAAGCATCTACCAACCTCCGCTCTGCAGCTTTGCACTGGAACACAACAGTAACCTCGACTTGATTACCTTTCGCAGGTGGATCGTCAGTCCCAGTTCATCCAGGGTTACAGAGTTCTGTACAGGCAGACATCGGGACTGCCTTCGCCAG
>379_TGCAGGGTCACGTGTCACATGTCAGCCCACATTTGTAAGG_NODE_2_length_156_cov_5.442307
CTTTGGGCTAGTGGCTGTGCGTATGAGGTAATGTCATGGTGATAATTGGCAGAGTGTGTCATAGCTTGTGATAAACGGCCCATTAAACCAGGAACAGCCTCTAAAGTGTCATCAATCCAATCTTGTGAGGAAGGAATGCATTGCCAAAAAACATCCTTTTATGTTGTCTA
>380_TGCAGGGGGGACAAGTTCACATTCAGGGGGTCACTTGCTG_NODE_1_length_193_cov_9.481865
ACACACACACACACACACACGTCATGCGTAACCAGCTGGTCCTCATTGGTCGGTGGCCTCTCGTCTCAGCTGGCGTCTCCTCGTCCTCTCGTGTCCAGTCAGCATTTCTCTCCTCAGTGACTCATCTGAGCCTTTTGTCCTCCACGCGGGGACATTTGTGTTTCAGCACATTTCCTCCTCAATGCAACACACACACAGCTGGTTGCCGTAGTG
>381_TGCAGGCAGAAAACACACACAAGGAAACCAGCGTGAACAA_NODE_1_length_401_cov_15.800499
AGACTCCCTTCACCTGAACTTCAACCCTCTAATGCTGCACTGAAGATTTACTATAGATGGGTTGGAGGGGCTGAGAGAGAGGAGACAAAAACAGGAGTTACGGGTGAAAAAAGTAGGAAAGACGGACACGGAGCAGAAAGAGAAGCCGGGATCCCACAGGGTCGGTCCTGTTAGACGGGCTGGAGATTTACCACCATCCCCTGGTCCACAAACACCACGTTTCTGTGGCTTTTAAGTGAGCGTTCTCAAGAGTAAGCGACGCACATTCGAGGCCTCTCCAGGTCAAACAAAACACAAGCTACCAAATATTTTGTTGGCCTGCCCGTGTGTGCGCGCCTACTTGTATTCCTCGTTGTCAGCTAACACACATGTTGAAGATCCAGTCCCCATTTCTACTGAGTTGTTACTTTTAGACCTGCATCC
>382_TGCAGGGTCGAACAGAGGACGGACTTGGGATGATGTTTGG_NODE_1_length_286_cov_7.073427
CAGTCTGCAGGATCAGAGGGATTGTCAAGTTGGATGTGCTGGATAATCACTGTCGTTCGTGCAAGTAAGAATCTACGTACTTAACTCTATGGCCTCTTATAAAGTACCAGTGAAGACTCCCTGTTTACAGAGCTTAAATCCATGGCTTTGGAATAGTGATATACTCTTTCTACTGACCCGGATGGAGGGAATAGCAGGTGACCTTGGTTTCCTGCAGTCTCTTGGCCAGCTCATGGGTGAAGAGAATGTTGCACAGCTTGCTATCAGAGTAGACCTGCAGCTGCTGCATGAATGAGGTCCCC
>383_TGCAGGTGGATGAAAGGGTGGAGTTTGGCAGCAACAAGGA_NODE_1_length_392_cov_26.737246
GAAGCACCGCCCGCCTCCTGGAACGCCTGAAACACTACACCTTTCACACCCAGTAACCCACACACGGACATGTAAAGCAGACACACAATTTCACATGAAACCTCACACGCCTTTTTTTTTTTCAGTGTGCCGATTTAGTCTTGCATGTGTGTGAACACCCGTGCAGGGAAGGATCGCACGTGTGCTTTAGCTTACTAGTGAGGACCGTCATTGACGTGATGCATCTCATGACCTGTAACGTAACACGCAAATAATAAGTCTGGTTTGCCATGAATCAGATGTAATCGCAAGATTAATATCTTCCTTCCTCCAAGATGGACCAACCATATATAAATTATACATGGGACACACGTCAGGCACCGCTAGCATCCCTCCATAGTAAGTCACACACGTGTCATCGTGTCATCACACTCC
>384_TGCAGGTCAGAAGATGGTAGATATGCATTCACACTCCAGT_NODE_5_length_158_cov_20.303797
AAAAAAAAAAAAAAACTATTCCAAACTCCCTTTTCACCACTTAATAGTTTAAGCTATAAAAAAAACCTGCATGACAATCCACAAAAAAAGTTTGCATGGAGGCGTTGCTGTTACACGTGAGATATGCAGCAGGTCGTAGGAGGTGCTGGCGCTGTGGGTGTGACATGGAATGCAGCCTTA
>385_TGCAGGCAAAAGGGGCGCTGAGGTCTCGGAGAGTTCAAAT_NODE_1_length_490_cov_15.271428
CTCTGACTCCCAATTATCGCCTTGCTTTTGTCTTCCACTTCTCGTTCCTCCTTTCTTCTCTTGTCCTCTGTCCTGAAGAAGCTCCTGTCCTGTTCCAATGCTTCAGATTAACTTTTTATTTTATTTTAATAGGCATTCCAAAGAAAAACAACTAATCACAGGTTGCTAAAAACGATCCAAAAAGTGCACTCAAGTAAATTTTAAGGTATTTGTATTTTGAGTGTTATAAAATTCCACTTCAATGGTATCAGGGGAAGATATTNNNNNNNNNNCTTTAAGGTATTTGTAGTTTGAGTGTTTTAAAATTCCACTTTAATGGTATCAGGGGAAGATATTGTACGTTTCATTCGTTTGTCTGACAGCTGTAGATACTTAGATACAGATTCCTTTCTAGTTCAGTGAAAACCCAAGGACTCTCCTGATGTGTTACTGCTGAATGTTTGTGATAAACTGGAGAAGGAATTTTGCTTTTATTTATGGAGAAAATCCAACTACTTCTTAAGCTAAAAAAA
>386_TGCAGGTGTCGGGCAGGTTTGGGGGCGTGGCTTATATATG_NODE_1_length_329_cov_6.732523
ACGAATGAATATTCAGGAGGAGTTAAATGTTCGAATGGACATTCGAGTTGGACTAAAATGTCCTTTTGTCAAATATCTCGTTTAATTCAAAATGCAATAAGCTTTGTTTGTCTTCACATATATTTATATATTATAAGATACTCTCATGTCAATGTCAGAGTCCACTCATTGGATGGTTTCAATATTCCGGCTCCAGCACGATGCCCCATCGTATGGAAGCCCCCACCTCGGCGATCCATCACCCTGCTTCCTGCCTCGACTTTGGTTTACATTCCTCCCATCTGTTGCATTTGTTTGTTTATTTCATGTTTATTTTAACGGACAACCCCTCCGAGCCGCCCCCAC
>387_TGCAGGATCGCTACCTGATGTCCGACTGCCAGTCGTGCAA_NODE_1_length_306_cov_11.826797
CCGTCTCCGATGAGGGCCCGAACTCCAAGCAGCTCCTCTCCGGAAAGGGAAGGGAAGTGGAAGGGGGGTCGGGATGGACAGTAAGGGAGGGTTGGGGGTTAGGGCTGGTGCCAGGAAGGTGGTTATGTTTAGGGAAAGGGTCAGGATGGGGGTTAGGAGAGGACTCAGGGATGGGAGGAGAAGGTAGATTAGGTGTGGGGTGGGGGGTTCTGGAGTAGAACATGAAGTGTTATCCACCGGATTAGGGGTTCGGGGTTCAGGTTAGAAAGAAAACTCCAAAACAACAGAGATACTTGAAAGTAATGATCTTTATTATCATGGACAATCA
>388_TGCAGGGACCACATGACCTCCGCTGAGCGGTCAGTGCACG_NODE_1_length_286_cov_20.433567
TAAGGAACTCAAACTCTCAGAGTAATAATAATAATTTCATCTATAGAACTGACTACAATATAAGAGAAATTATATAAATATACTGTATATATAAAAAACTAAATAATAAGTGGAGGGAAAATAACCTCCCTTCAATTAGGAAATACTTAGTAAAGTACATGTACCTCATGTCTGCGCAGTACTTTCAGGTACTTCACACTCCTCCAAAGAAAAGTAAAGCCGCCTCCCTCTGAGTTGTGCTTGTGTCCGTAGTACATTCAGCGGTAAAAGTACACGCAGGTGTGTTTCTGCAGCTGGAGGGCCGTCAG
>389_TGCAGGGTCACGTACCTGGCATCAATTAACTTTCCGCACA_NODE_1_length_465_cov_15.552689
ATACAAAATACGCTGCAGGATATACAGGATCCTTACAGGGAGTCGTCTGTTTATTACATTTACATATTTAGTATTCGTGCCGCTCATGTGACACGTGGTTCAGCCCATACATGCAGCAGGCTGGTGTCCAATAAAATAGAACCAAGTGCCAACTGCTGCATGTCCATGCTTGTACTGTATAAGCTGCGAGGAAGTGGTGGCTTGCTTCTGTTTTTTGAGCTACAATTAGTTTTTACGAGGCACTTTCAGTTGAAGGGCCACTTTACTGGTGCACTTTACAGAACTAGATTGTTCCTATTATTTTCAATGTATGACTGTTCCTATTGTGTCTACAAAACGCACGCGTCTTTTCCCAAACTAACTTGGGTTGATCCTGACCTTTGACACTTGAAAATGTTGAGTTATAGCATCCTGGAAACTACCGAATCATTGTCTTTGTTCACATTGATGATCTTGTATTTTACCCAGTTGAATAAAGTTGCCACGT
>390_TGCAGGAGGGCCCAGAGGAAAAAGGTTCACAAACTTCTGA_NODE_1_length_363_cov_17.360882
CGCTAGCAAAGTCTGCCGGCACCTGAGACGTTTGGAGTCGCCCCGTGACCTTTGAGGTGGAGCCGAGACACGCGCTATTGATAGAAAAGAAGATACGGTTACATCGACACTGGAAGTTGTCATTTTTCAATATTTGATACCAGAGTGTGGACGCCGTCGTGCAGACAGATCGAGGTGCCACAGCATCAGCGGAACAAGACTATTTATAAAAAGGCTTATACATTACACGTATTGATGTGTTACATCTTTGTGGAAATATTTCAATTACAAATTGTATATTATATTGGTCCACAAGAAAAAGGAAAAAAAGTTAAGCATATGCATCCATTGTGCTCAAAAGTGACTCACCGCATAAGCTGCTCTCTGAAACAGCACAGAGACGCCA
>391_TGCAGGCCCGCAGCCGGAGCCGGAGACGGACAGACCGCTG_NODE_1_length_283_cov_9.646643
TGCAGATCTGGCAGGCTCCGTCGTAGAGAGTCAGTATCTTGGCGTTACTGAAGCTGTAGCCGTCATTGGAAACCTGCCGTCAGCAGAAGCTTGATTACCGTGGATCGCTGGGAAAAGGCGTCCAACGGAGCATTTGAACGACATGCTGGTCCTCCTCATTGAAAAATGTTCTCAACCGAAGCGGCGTCCAAACACCAGTAAACATTTACATCTGTCTGCGTCTCATTACTGCAAGTGCAGGTTCACTGTGTGATCTCACATGGGGAGTTTTTGAGATAGTGAAATAAAAACCTGCAAAATAAT
>392_TGCAGGCCTCTTTGATCAGATACATCAGGATGCGTGGTTG_NODE_1_length_398_cov_12.037688
TACTGTTACTGTTCTACTGCCATGACACATTTCTTAAAACACTATACACTATGTAATCATTACAATATAGTCGACATCTAATCCATCCTTGCCATCAATAGTACGGGATGCTGGCAGAGGTGTCTTATCATTTTCTTGTGCTATTCACTATATCAGTGGTCCCCAACCTTTTTTATCTCACGGACCGTTTTGTGTTCGCTGGTGGGCGAAACTGCCGTGCACGGTAAGAGGACAATTGTAAACGTGAAGAAAAACGCCTGGTGACGCGTGGAGAATATGTCAGAGGGACGAGCGCACATAATTAGGAGAAAATCTGGTCAATTTTCAAAATAAAACATTTTTCAGAAAATATATATATATATATAAGCTTTCTGTGGTGGTACCAAACTGTGCCCGGTACCAAACGGCCCACGGACCGGT
>393_TGCAGGCTTTCTGAATACATCAGTGATACTATGATGAATT_NODE_1_length_400_cov_7.672500
ATTATACTAACTTTCTTTTCTCTAGGCATGTGTTATTAAAACATCAGTTTAGTCTACTGTTCCCAACATTGGAGTTGCTAGTCAAGGAGCTATAGTATCCATCAAAAAGGTCACGGAGCATAATATTGATTCGTCACATGACGAGACGTCCATCACCAGGATCCAGGTGAATTCTGGAGAGTGAGACTGAGTTCGTTAGTTTCGTTACTTCCCCCCAAAAATATTTTTTCCCCTTGTCTTATTTGCTGATTCCCTCAGTGAATCCCATCCAGGGTGAGAGTTTGAATTTGATTCATTCTTGCATTACAATTATTTTCTTCTAGTGATCAAATGTGTAGAACTGCTAAAGAATGTGGTAAAATAGCTGATTGCCATGTCGAACAATATTAAAACCTGGATAATATTATCGTGCATTAGGTC
>394_TGCAGGCCCTGGAGGCCGAGGTCAAACAACTCCAAGCCAG_NODE_1_length_417_cov_5.908873
GTAACAAGATCAAATGATAAGAAAATGCTAATTTGTGTCGAAATCACACGCAATTTCAGGTGATTTTGAGTGTAGATGGAAAGGCTCAAGAATTTGGTTTTTATTTAACATGATTTGAAAGTAAAACCTTAAGAGAGTTCAATTTCGATTTTCTAAACTCCTAAAGAAAAACTGGCTATTTGAGGCGTTAAAGGGACTCCGAAATATCAATATTTGATCAAATACCAGTGAGAGTTTTTATCGGAATAAAAACATGAGTTTGATTTGAGCATAATAAGTACAAGGGGCACACAAAGAAAATTCCTATTGAAATGTGCAAACTTCAAAATTTGCATTCTTTTTTTCCCCATCAACTTGCCTGTACAGATGGAAACTAATTTTCATCTACATGTTTGTCAAAGATTCTTTGAACCAAACGGCACTGAACCGTGTT
>395_TGCAGGTGCCATAGTCAAAGAGCGAGTCCATGGGTGCTTT_NODE_1_length_444_cov_10.727477
ACAAAGGAAGAAGGCCGTTAGCAAGAACACATGAATGTAAATATATATTAAAAAAGTATTATTCAAAAGGAAAATACATTTAACATAATTGTCACACCTTCATGATACACTCAATGCTTTTTAGGGAACTGGATTTATTGGCTATACAACGTCTGTTGGCTTACAAAACTCCCAAGGGGACTTTTTCCATTTGAACCAGACTTTCTTGACGCTGCTAAAGCCCATCAGCTCACGCAGAACATTCTGTTCATTCCAGGGCCGCTCTGCTCTCTTCAGAAGGTGCCACCTTGCTTTGTCCAAGGCCGACACCGTTGGTTCGGTTCCTGGCAGAAATGCCGCCTCTGTGGACTCAGGAGACGGCGCGGCCCCTCAGCCCGACGGCGACGCAGCACTCGGCCTCTCCGAGCTCTCTCACTTGTTCGAGAACGACGACGGCTCCCCGTCAACTCAGGACACGAGTGGCGGG
>396_TGCAGGCCGCGATGCGCGGCATCCACAGCTGTGTCCCCTG_NODE_1_length_391_cov_12.317136
CCTTCCGCCTCTGTGAGAGGTTTCTCAGCAAAGTGTCCGCGCCGAACCGATCGACAGACCCGATTAGTTCATGACAAACTCTTAAATACGTCGATGAGAGGCACGCGGGCCCTCTGACGACCGCGCGCGCGTAAAACGGCCGATATCTTAACGGAGTTCGGGGGAAGATCTCCCCGCGCGCCGCACCGGTCGATGTCGTCAATGATCAGATCCACATTCCCACGCCGATATCGATTAATACACGCGGCGGGAATTATGCAAATGCGCTCACGAAGACCGTTGCACATGATAAAAATAACCTGAGAGATACGGAAGTTGTTCCGAGCGCGTTGAGACACGTCCTGCTGTCCCCGGCTGTGTCTCTGCGTGCCTTTCATAACTCTGTCTGTTCGTCTCTAGTTAGTCCTCGTGTT
>397_TGCAGGCATAAATCAGTACTCATCACAATAGATACTCACT_NODE_1_length_245_cov_20.489796
ACTTTCTTGTTTCTGTTCTCCTGAGTTTGTACCCTATGGTTGAATGCACTTATTGTACGTCGCTTTGTATAAAAGCGTCCGCTAAATTACATGTAATGTAATGTAATTGTTGTTACTCACTGATGTCCAATGGTCTCCTGTCAGGGCGATATGATTTACTTGAGCCGAGACAGCTTTCCTTTTTTCTTTTTCGTTTTCATAGCACTCGTGGATTTTCGTCATTTTCGGCTCATAGGATGAGTCCGGAGACGCCACTTGCAAAACATC
>397_TGCAGGCATAAATCAGTACTCATCACAATAGATACTCACT_NODE_2_length_409_cov_12.398533
CATCAGCAATTTTGAGGACAACAATGTACGAAAACATACAAACCTCGTGACTCCCAGGAGAAAAAGACAACCTGGGTGCAACGTGTCCACCTTCTTACGCGGTGTTCAAAAGAGCAGGTCCTCTGTCCTTTTTTTTTTTAAAAGCTTACAGCACCTGGTATTCCCAGGCGGTCTCCCATCCAAGTACTGACCAGGCCCGACCCTGCTTAGCTTCCGAGATCAGACGAGATCGGGCGTGTTCAGGGTGGTATGGCCGTAAGCAAAGACACGGCCTGCCAAAAGGCTACTTGTAGTTGCTCTAACGCCACGCTGTGCTCCTCTGCCCGCCTCAAACGCCACGCTCCTCTGCCCGCCTATCCGGAGTGCGCCTCCATTTTTCCCACAACACACACGCACATATTGAAAAAAACACTGTGTGAAAAGGTAAAAAT
>397_TGCAGGCATAAATCAGTACTCATCACAATAGATACTCACT_NODE_4_length_108_cov_8.101851
GTCCCACTTACGTGCAACAGACAGGAACTGTTCTTTGCAAGCCTCCGCAAAATGACGCTCCTCAGTTTTTAATATAGTCAGCGCAAAAGACTTCAGTTCCCACGTGTCACTGATGAAATGTGCAGTTACT
>397_TGCAGGCATAAATCAGTACTCATCACAATAGATACTCACT_NODE_6_length_158_cov_8.088608
CTCAGTCCCAATTGTTGTCGTCTATGGCGTTATATTTGTGCCACAATCCTGAGCGCGTAATTTAAAGTTTTGAGCACAGAGAACCATATTTTAGCAAAGAAAAACATATTCCGTGCACGCAGTTTACTCAGGTGCCCTCTCCACAAACTGGTTTTCTGCGCGCAGGCAGCCGTTGCTGCG
>398_TGCAGGTCTAAAAAGTGAAGCCTTCAGATGGCGGATGGTG_NODE_1_length_413_cov_13.651332
GGCGGAGATGGCCACGGCGCGGCCCACCTGGTGCACAACATCCGTTAGTCTGTCAGCAACGTCCCAGTTCAACCTTCTTACATCTCCGTCTATTGAAAACACAACTTTGCACTTTGTGTTGTATCTCTTGAGGTCAAGTTGGTAGGTAACTTTTGCAGTTATCAAAATAAAAAAAATCATCAACGTGCAACAACCGTGGAAATATGAGCTGATGACCGATGAGTAGCTTCGGATTCCTGGGATGAAAATTGAATCATTCACATACCAAAAACCTGCAATCCGTACACATGTGCGTGCTAAACACTGTGAATTGATCGTCTACTACGATGAAAAAATGTCTACTGTTTGAAGTCAGCCATTAAAATCATAGAAACGCCCAATAATATGAAAATAACTGGACATTAGTGCATTTAACTAAGGACTCTTATGACGTTA
>399_TGCAGGGACGGCAGATTGCAGCCAATCACCTTCTCTGCAG_NODE_1_length_277_cov_19.104692
TTACTCTGATGGAATAAGGTGGGTGATGCTTCAAACCGCAGCAAAAATGACAAAACCTGTATTTCCAAATGCAGAAATCTCCAGAGTGGTTGCTTTGTAAGTTGTTTGCTTTGTTTGTCAGACTTACTCGTAGCAACTCCTGCTGAGGTTTAGATTTAAGTTACTGGAAGCGTAAGTTATAAAAGGCAGAACGTGACTTTAATGGTTTTGTGTAGAGCTGGATCCGCCCACTGACAGGACACGCAATAGTTCAAAGGTGTTTATTGGTGGAAACCAGTGGTGGCATTAGGGTGGGTTGG
>400_TGCAGGTAATACACACACAGTCGCACACAACCTCCCCTTT_NODE_1_length_453_cov_22.198675
CTGCTACTTTTATTTGGTATTACTTGAGAATTTGACTATTAGTGTTTCTTACAATCAAGTCCACGAGGTCTGTGGTCTGGAAGTACTGCAGGGCTTCATTGAAGGAGATGAGCGGAGTTGGGTTTGAGTCCTCAGTGATAGCTGGAGGATTTTATATAAAAAGTTAAACTTTTAAAAATGCAAAATAAAGACCACATTAATTAAATCAGCAAAGCCGTCAGTATCTTAATGCAAACAGGTGATAGAGCAAGAGGCATCTGACCTGGTTGGACGTTCTCCAGAGCCTCCCACTCTTCTCTGGCCTTTTCCAACTCCACATTTTCCTCTGTGAGGAAAGTGAAAAAATAAATACGTCAAACTAAACCACTTGTCACACACACAAACTTGACAAGGAGCAAAGATGAGTGATGAGTCTCTTCTCAGCCAATTGGCTGTGGTGCAATGGCCATCACCGACCCAAGCCTTTCTCAGTCAT
>401_TGCAGGAAATCGTTCCCTTAGACCTTGTCCTCCGGCCTCT_NODE_1_length_275_cov_6.112727
AGAACTGAACATAAAATATTTAGAACGTAAAATGTTACGTTATAAAGACACAAAATGTGTCTTTGTGTAGGTAATTATAGGATCAATCTTTATGAAGGTTTATCAAAGAAACTAAATCTCAAAGCCTCCATGTTTTAATGGATTTTAACACAAAACCTGAGGGAGTATTTATTTCACCGTGGACAGTCCAGGGGGAAAAAACCGTTTTAATACACTTTCTAAATATGATCTCCGATTTTTTTATTCATCACTGGAAAACCGCTCCAGTGCGCCACCTAGTGGCCGGAATGA
>401_TGCAGGAAATCGTTCCCTTAGACCTTGTCCTCCGGCCTCT_NODE_2_length_113_cov_4.380531
CTTTATTTTTACCGATTAGCGAAATACAAATAAAGAGGCGCAGAAACGATTGTGTCCTCTTGTGAAAACCTTACAAATGCTGCCGCCTGGTGGAGGAAAACAACCACAACGTGTTCTCTCTCAGAACTG
>402_TGCAGGGACGGTTTTATTTAATTGCACTGCTTGTTTCTTC_NODE_1_length_259_cov_6.436294
TCTCAGACCCATCCTTACTGTAATTGGCTGGTTTAATATATACTCCCATTTGTGCCACGCGGCTAATTCAATTAATTGGCAGTCAGGAAATAAATACTTTGGGGAAGCTCTGGTCTTGTTCTTTCTGTTACACGTGATCATGAAACCCAATGCTGTTCCTGGCCTTCCCATACCAGGCCTGCGCAGCATTAAAGCGCTCGGATGGCCACGCGCCAACACACACGCTAACACAATTGTTTTTTTGTCCAATGTGTACTGTAGTGTTGACCCTAGTAAATC
>402_TGCAGGGACGGTTTTATTTAATTGCACTGCTTGTTTCTTC_NODE_4_length_98_cov_12.510204
TTCTCTTGTCTTTGAATGAATCCAACTCAAGTGTGCCATTGCTCTTTGCCTATTTCTTTTAATTAATTGGGAGAGGCTCACCTGCTTCCACCTCGTTAGTCAGTGACTGGCTTCCTGG
>403_TGCAGGCCGACCTCAGGGAGGCTCAGGACCCGCAGAGTCT_NODE_1_length_332_cov_7.954819
AAAGCGCAGGTAGCTGGTCAGAGCTTCTTCACGTGGTGCACACTAGAAGGGCAGGAAGTCCTGTAGGGGTGTGGTGTTCCATTCCCAGACAACCCCTGAGCATGTTCTTGATGAAGTATGGACAACATGGTTTGAGTACACAGACTGTGTGGTGTGACATGATGGAGGCTCTATTCATTATGGACCTGCAGTCCGTACAGTAGCCACAGGGATTCAAACCGACGCCTCACTCTGGAAGCACAACTGTGATGTTTGCCATCGAGGATTTCCTTTTTAAAGCTGAGCGGCTTCTGTCCAATCAGGTGAGCAGAGACCCAGGAGCTGAGCTGTGGTTGGCTGATATCCAGGAG
>404_TGCAGGAAGGATTCAGTAGATTATTAATAAATGAGAATTT_NODE_1_length_450_cov_12.682222
CAATGACATCCTGCCTGCCTCTTCAGACAGGATTCCTCTCATTGGTAAGGAGGGTTGCAGTCTACACTTCACATGAGCATCAACCGTACTGATTCAATATGTCCACATTGACGCTGCCTTCCCCCGTTAGCCATCTACATTATTGATGATAACTTCTCCTTTCAGCAATCTACTGCATTGGGGTTTTTGGTCTGATGATGCTGAGCCTGGTGGAGACGATTTTGATGATGTATCTGTTAGGAAAAGACGCTGCAGCCGAAGAAAACAGGGAAGATGAAGAGCAAAGACGGAGTGAGTACTAATGAGACAAATTGGGCAAAGCTCACTGCTGGTGAGGTGGGATGAAGCACAAACTCTACAAATTCCTCATTCAACTTCACGTTCTCTACTGTCATTGAATCTAACGTATTCTTTTAGATTTGAAGAAAAGGACGTCTGCTGATGAATCTCCATCCGAACAACTGTCGGTCGC
>405_TGCAGGCGTTGAGGGACGATGAAAACTCCCCTTGGAGCGA_NODE_1_length_419_cov_9.083532
GGAGCCGCCGACGTTCCGAAGATTTCCGTCAAAGTCGGCAAATCCTCCCCGCTCTCGCCGGACTCAAAGGAAGACTCCAGCCTCCTCGCCCTCTTCCTCTTCCTGGGCGCGCTCTCCGCTGGCGAATGGGAGGTCGGCTCTCCGCTGCGCGACGTCGGTATTCCGAGGCCATCGGGGGTTAAGGAACCCTCTGCATTTGAGAGATGTTGAGCGCTGCAGACAGAGGTGCCTCCCCTCGTCTCCTTCCCTCGGCCGGCGTCCCTCGCGGAGCAGCCCGGCTGACTCCCCGTCCTCTGAGAATAGTTCGAGGGCTCACGTGGCTCCAAGTGTTCGGCCGCTCCGAAGCAGAGGCCGGAATGGAGCCCTCGAGGCGCAACCGAGCGACGGGGGCTTTTGATATCCCGCGTTGACACTTTATTCGGAGTGAGGCCACTGCTGACA
>406_TGCAGGTCACAAGGTGAGAGTTTTGCGGTTCCTGTGCTGT_NODE_1_length_363_cov_20.490358
AGATCCATCTGCTCACAGTGGCCCTCCATGTAAATCTGCAGGATCTCAGACACGTTGTCTCGGTTGATCCCCACATTAGTCACGTGGTCCCCCAAAGCAATCTTATTCTGATTGAAATAGGGTTTCAAAATAAAAAAAGGTTAAACAAACGAGCGGAAAATCTTTTATATATACTGTGTAACCCATGAGAGCAGGGCACAGGTTGCGAGCATAACCCCATGAGCGCAATGAGAAACATTGCGTTGCGATGTAAAGACATGGTGGCACAGAATGGCCAATAGCTTTGGGTACTGCTTTAAAAATCTGTGTACCAACAGCTGAAAACACTGACACTCTCCTACACAGACTTGTTATTTAGCGTCAACATGTTAACTTAATAACTCTG
>407_TGCAGGATACGAGTGTACACACACACATTCTCAGATAACA_NODE_1_length_471_cov_11.029724
CTGCCTTTTGTTCATTTCATTGATGCCAAACAAAGGAATTGTATTCTCCTGCTCATTCGGAAACAATAAATATCAAAGCTTTTATGACCTAGAAGATCTAATCACCATCACGTCATCGCTGCAGGACATTTGTTTGCAAGACAGTTCCAGCGTCCACAACAGGAAGAGGAAATGCGAGTGTGCAACGTGGTCTCCAACACCTGTTGGTAAAAATGGATACGAAAATCTTGAACATGCAAATTGGTAACAATACACAGGAACTGGCGGCGGTTAACCACGCCCCCTGAGTGAAGAACATGGCGGACCATGTTGGATTCTTGAGTGAACGTCTCTCCGCCATGTTGGATGTTTTGAGGGGGTTAGGGTCAGTATTCTATTCTTACAAGTTAACATTGATTTGTCGTTACAAATGCAATAATAACACGTTTATTTTACATGGTTAGACTTCAGTGTGTTTACGGGCCGCAGGTCCCCGTTCACTTTGAACAGGGCG
>407_TGCAGGATACGAGTGTACACACACACATTCTCAGATAACA_NODE_5_length_85_cov_18.247059
ATTCTATTCTTACAAGTTAACATTGATTTATCGTTAAAAATGCAATCATAACACGTTTATTTGACATGGTCAGACTTCACGAAGTGTGTTTACGGGCCGCAGGTTCA
>408_TGCAGGCACCGCCGAGCCACAGCTGAGTGTTTTCCTTTCC_NODE_1_length_236_cov_26.385593
CAAAGATGCATTTTGACCTTCTGATATCTGGTAAAGACCTTCGGCTTCAGCTTTTTGTAGCGATGCATGAATTAAAATCATCTGCCACCTTGCAAAAATATGTTCTTACTGCTCTTACTCTCTGCACAGAGAGCTGCTACATGGGGTTTTCACTCACCCGACATGCACACGCGCATTCACACATGCACACAAACGATAACCACAAAAGGCCCACTTCATACTGCCCCAGCGTGCTTGTACACACTGAGGCCAGGGTTC
>408_TGCAGGCACCGCCGAGCCACAGCTGAGTGTTTTCCTTTCC_NODE_2_length_101_cov_10.000000
AACGTCTTTCTAAATGAATACCAGTGAAGCAGAGTTGTTTAACTCAGTATATCTCTCTATCTATGTATTGGAATACTGTCCCTCCTCAGCTCAACAAGGAAACACAAAGAGGGCATTTTGTGT
>409_TGCAGGTTTAGTTGTAAGGGGAGGAACCAGGTGAAACTGA_NODE_1_length_453_cov_17.057396
TGTCCCGTACCTCTCTGACCGCCGAGTCATCAAAACAGTGCCAGCATCTAGTGCAGGCGTTGTGACACAGAGCTGTGTAGTGGCCCATGTTCAGATGGCCTGTGTGGTTCTAGAAAAGGACGAATAACAATAGTTTTTGGTTTTAAAGAGAAATTGTGGAGAAAGTCATTGGCCCATAAAGGATCATTTCACACAAATATGCTGATTACTTCATCATTTTAGCAAGTGCTTCACGCAGTTGGAATTTTTCTTTCATCAAATGAATCTAAACACCACCATCCTCATCACTCTGCAAACCGTTGCCGTCCTGTGACAAACCATCTTAAAAGATAGATGAAACTAAGGGAATGAACTCCATAACGTCCTGTTCTAAATGAATGCAGTAACCTTCAAGCCAAACGGCAGATTTGTGCATATTACATAAAGTCTCTAAAGTTATATTATGTTAAATTGAGCTTCGGTACTTAAAGAATCA
>410_TGCAGGTTCACGTGAGAGCCTCTGTGGTTGTTGTGAGGTT_NODE_1_length_401_cov_19.885286
TCAATCTAAGTCAGTGAGACACATCGAAATGTTGTTTTTCTTAAGGAAGCTTTAAATCACCAATGAATCAAAGTAAATGAAACAGAAACTGAATAAACAAAAACAATACTACACTGAGCAGCATGTTTGAAAATAATACTACTCCATTATGATTGAACAATGTTATGTGATCATGTGTTTACAACCTGGAGGGAAAATAAAGTCTTTAATGAGTTTAGTGTTGTTCATCCAGCAGAGAGCAGCAGATCACTGAAGGAAGTAAGACGAGATCCATTTAAACTGAACTCCAACGCAATAATGTTCAAATGATTGAGTATGATGAAAGTATTAACTTGGCGTGGGGTTAGAGAAGGTGTGCTGGGAAGCACAAGGTTGGTCGTTTGATTCCAGGCTGCCCCATGTTCCATGTCGAAGTGTCCCTGA
>411_TGCAGGTAGATAATCCTTCTTCTGTCCTTTTATTATTTGT_NODE_1_length_362_cov_12.121547
TATTTTCAATTTAATTGGCACGCATGTCCTTATTGCCAACACTAAAAGTTTTATTTCAAAGAATAATGTTGACACAACAAATTAGGAATAAACTGTATTAATGTATTGTGCATATTTTAACCTGATATTCATTGAGTTCTACCATCGAGTAAATAAGTTCCAAACCTCTGTAAAAGAAACAAATAATTCAGTCAGTTGGCTGTGATTGTCTCTCACTGAGACCAATTCGAAAAATTAAGTTTATGGGATCAATTCGTTTTTGGAACAGGACATAAATGATGTATTTATTGATGTAAAAAGTCATGCTCATAGAGTGATGCATCGAATACTGTGAGAGACACAGGTCGCCTAAGCTGCCTTGCAGGCCTGGTGATTAGCGGTCCA
>412_TGCAGGTTACTACACACACGTCTCCACGCTGGCTGACGTC_NODE_1_length_390_cov_23.994871
ATTACAATGTGCCGTATGAGCTGTGGCACATATGTGTCACACAAAGCTAAATGGTACTTCAAAAAACCTCAGTCGAACTACCTTAACTTCTGTTTAAAAAAATGTGTAACAGCACATTTAGGGATATACATTTGTCTCTTGCCGTTAACGATTGCACATATTAATTCAGGTCCCATAGTGGTCCACCAGAGCCTGAAAGTTTATAAGTGTCAACTCAATCTTCACGCAGCATCCTAGCAACTACAGAGCGAACACCATAAAAGCTATTTAACCACCAACAATTTCTGCCCTAATAATCACTGCGGAAATTGCTTTGTAACAACCTGGCAACCACCTAGCAGTTCCTCTCATGTGGTTTCTGAATAATACCCCATGTGAGACATCCGTAGGGGACTTTACCTCTCTCTGGAAG
>413_TGCAGGCTGGAGCTCTACGCCAAGGTGCCCAACCTGAGGG_NODE_1_length_327_cov_5.529052
AGATTACATTACATTACAGATCCGGTTAAACCCCTTTACAGATTCATTTAAACCTCAGTAGAGGTCTAGTTAAACCAATAGCGATGAAGTCAAGCCCCAGTAGAGCTCCAGTTACACCCTAGTAGAGATCCAGTTACACCAGCAGCAGTCTAGTTGACCCCCAGAAGAGATCCAGTTAAACCCCAGTAAAACTCACCCCCCCCCAGTTGAGGGTCCTCGCCAGGTCGTTGCCGGTCCCCAGAGGTAGAATTCCCACAGGAGGCTGAGGACAGAGCTTTAGCTCATCCAAAACAGACAAGATCCAGCCGACCTGACCACACACACACACATACACGCACACA
>414_TGCAGGAAGCACAAAAAAACCCGGCTTTAACACTCTTGCA_NODE_1_length_304_cov_7.065790
TATATATATATATATAAAGCCGAAAGTATCTGCACAAGCTTCGCTACTACCTCCTGGGTCGGAGCTTCACCCTGGTGACAGACCACGCCCCCCTGAAATGGATGGCGCAGGCGAAAGACTCAAACGCCAGGGTCACCCGCTGGTTTCTGGCCCTCCAGGACTACAAATTCAGTGGAGCACCGGCCGGGGAGGGAACCTGCTAACGCTGATGCAGGCGGGATGCTTGTATGTGGGCGGTCCGTCTGGGGTGGGGGAGTTGTGGCAACCCACGGACACAGCACTCTGGACAGCCCCTCAAGAGAGCAGCACAAAGAGCAGGG
>415_TGCAGGGGAAGTTGTTATAGACAGCGGCGCAGTAAGATTA_NODE_1_length_382_cov_10.819372
CAATCTGCTTATATAAATATACATATATATTTGTCAAACTTTGGCTTATTGTGGAGCATGCCTTGTTTTATAGCGTTTATATGCCTTCTGTCTAAAGTCTATTAGTAGTGTGGAAGTTAGATGGTTAGGGTATTAGATGGAGCAGGAAGAGTGGAACAAACATTGGAAACAGAAAAAGGTTGCATTTCACTGTGTATTCTTAGTGATCATGTATTTTAGTCTTTTTTACGGCGATATAAAAAGAGTGGTCGGTAGGCATTGATTACATTCATGATTAAAAAATACATCACCAAATTAAATTAACCGTAATATCTTGAATGTTCATTTCATGGCGTTAAATGTTACATTTGAGTAGGTTATGTGCTAGGTCAGGGTTCGGCAGCATGGAGTTCCCCAAGACTTTG
>416_TGCAGGATAATCTGGTTAGTCGGACTATTTATGCCGAAAG_NODE_1_length_464_cov_24.362068
AAGATACTGTCGGACTCTTCAAGGCCTGGAGAAAAAGAGAAGAAGCCAGAGGAAAGGTCACATATGCTGGCAGTTTGGCCTCATCCTCTCCACAAGTTTTATTCTTAGACATAATGGATTTATAGGTTGACAACGAGAAGTGTCTGAGTTGGCGGTGTCGTTTTGTAGTAAGTTATATTATATACCTAATTTCTTTGCAACAACTTTGTCGAGCTTTGCATCAATGACGCCGACTCCGATGTCTTCATCATCAAACTCATCCAGGACCTGGGCTGCAAGCTGTAAAACAAAGACACTGTCATACAACTGAGGACGTGATATATCAGTGTAGTAAACACCTAAAAAACATGGGAATGGGGCCTGCATGAGTGCGCAGTATCTCGTGAACATTTATACCGTTTTCACAAAGTGGTCTCACTCAATAGTTTCATTACCATAAAAGCCTGCTTTTCAGAGTGCTGCTCATGCACTTTCTAAATCTGTATG
>417_TGCAGGGTTTTGAAGACACCTCAAAGGAGGCCTTGAAGGC_NODE_1_length_473_cov_24.511627
AACTGTAATGTCCAACTGCAGACAGTAAACATCTCGCAATCCATAGGAAAATTGTCAATATTTTAATGTCTGAAATAAATAATAATAGATTACTGGGTTTTTGGTTTCTGAAATGTACTCGTGCTTGGTTTTTCAGTTTTGCACTTGACGTAGTGTTCTTATCAAAGATGGATTTAGTGTAAATCAGACAAAGCTGAGGGCAATAAATTACAAGTGACGCAGTGTCCAGTTTAATGACAAATGTGCACATTTAACTGCGTTCGCCCAGAGCAAGAGCTGCAGACTCCTGTAAGGCTAATCGTACATGTGGCCTTTTCCTTTTGTAATAAATTGATAACAAAGTATGAAAAACACATGTGTCCTTTGATTATGCACTTGTGGTGTGTGAATATCCCGGAATGGGGAAGAACGAAATGTATTAATCAGCAGACTGTCACTGACTTAAGGGTGTAGCTGGTTCAAGCTTCGGCTGATGACACAGAAAAATGTCTCTCT
>418_TGCAGGACACTTTCCGGCAGTACCAGGCCCAGACGTTACT_NODE_1_length_155_cov_5.529032
GATGTAAACAGGAAGTGCACGCAGGTACTGAGGGAGGACCAGCTGCAGGACGCACACACACGCACACACACACACACACACACACAATAAAGCGTCATTCAGATTCAGTCACTTTTAGCCGTTTCTAACGGTGCATCCTGGTGGTTTAAAGGGGCGAGAAGAAGCCGTTTTGTGGAC
>418_TGCAGGACACTTTCCGGCAGTACCAGGCCCAGACGTTACT_NODE_2_length_220_cov_15.663636
CGGAGCAGCAGTGTTTGCGGTAGGAGGCCAGGGCCTCCGTCACCTCCGTCTGCAGCTCCTCCCTCAGCTCCTGTAGAGGGCGCTCCAACACCGAGCAGTAAACTAGACGGGGAAGCACACAATCAACGTCTGCAAACACAAACTACTCCGTCATGAGGAGGCAGCGCCTGTTACAAATGTGCAACATGATGGCAAACATAAGCACTTAATAAACAACATTGGACTGATATAATTATTATTAT
>419_TGCAGGGTTTGTTGCTACTTGGCTGCAAAATATTGTGGCT_NODE_1_length_403_cov_12.468983
TCAGGAACACCAAAGGTATTCAAATTCACTCTGAATTCAGTCCAAGTCTCAGCCACATTGGTGGAAACAATCAACAGCCCGACGCTTCAGGCTGAAAAACGGGCACGAGGAAGCCTGGTGCAGTCTAGCATGAACAATTACCAGGTAGGCCTAAAGGTGTCAAAGAATGGATATGGATATAAAGGGTACTAGAAACATGAAGTAATCCATAGAATTAAAGAATGTAGTACGGGACAGAACAGTTCAGATATGAGGAGAATGGACAGACAGCAGGCGGGAGGAACGCCGTCTCCCTCCCGTTAGATTGGCCCAGCAGCAGTAGATGATCTCATTGTAGACACGAGTTGTTCCTAAACGATGTAGCGATGTATTGTACATGTCACACGGTGTTGTAGGACATCCCAACGCCCTGAAACCTCAATACA
>420_TGCAGGGGGGGTCAGTGCCGGTCTGCCTCAGGGATCCTAA_NODE_1_length_299_cov_14.408027
TAGACTCTCATGCTGGGAAAACGCTGTGTTCCATCCCGCCTAATGAAAGAAAACAAGTGTGTGCTTAATCCCCTTCATATTGGTGATGACAGGAACATGAATAACACAGGAATATAAATCCCTGGCAGGTTTTGTTTCTAGTTTTGTTCTACATCTCCAATGCCTGCAGATCATTATAAGTGAATCACACAGTGAAGCTTTAGAGAAAAGGGTGTATGAGTCATTTCGTAAGAACTTTGTGGCTCCACTGGAACCTTCAAAGTGTCCTCACTTTCTAAAGCTGCAACGTGTCTCTCATGTTAGACAGAGACCAGGAACCAG
>421_TGCAGGCGGCTCGTCTTTAAATAGATAAGCACTTTAGTTG_NODE_1_length_497_cov_6.408451
CACCTTCTGGGGAGAGAACAGAGAAAACACATTATTATTACGAAGGAGGACTGAGTTTGCAAATATATATATGTTTAAAAAAAACGTATTTACTCATTTACTTGAGTGCCCGCCAGAAAAATAAAACTGCCAATTCCCCAGTTTAAATTTTGGTATTATTAGTTTTATTTGAATTTGTAAGCGAGCCGATAAGAAGTACTCAATCCAAAGTAGGGCTGCAACTAACAAAGATTCAAAATTAGGGAGTAATTGGCCACTTGTTGTCTGGATAATTCAGTTATTCATTTGTAGAAGCAATATTATAATGTATATTATAAACAAACCAATGGATTATTGTCCATTTTTATTTAAGATTATTTTTAAATTAAATTATTATTCAATAATTATCTTGGCAGATTAATCTCACTCTAAATAGCAGTGTGATATACTGAAGTTTTTCAGAGTTTTTTTCCCCCCAAGATGCTTCAGGATTTTTTTTTTCTTTGGAGAAAAACACATTTCAGCTCAACTCTCAGTGGG
>422_TGCAGGACATTCTGGTGAGCTGTATCAAAACTCAGAAATC_NODE_1_length_373_cov_4.664879
TAATAACATTAACTTATTGACCTTGAAATCATGTAACATCAAATCCAAGACAAATAGAGGACGTTGGGTAATGAATAATCTAGTTTAGAGTAAATCCTTTCCAAGAATTGCGTTGCTCTGAGCCACTGTACCTCCCCGTCACCGGCTCCGCGCTGGTCACACTTTGGACAGGGTTTTGCTTGTGTGGCCATGGATGTGTTCCTTACACTTTCTGAATTTCACGAAGGTCTTCAAGCAGATTTTGCAGGCGTACTTCTTCTCCCCTGTCACCTGCAGCATTTTGTCTTCAGCAACTCCAGTCCATTGCGGACCTTTTGAAGAATCTCCCACAGGCACTTCATGTCCAGGCACTTTAGTGGCAACTCGACCGAAGGTTGTCCCGTCGTC
>424_TGCAGGCTTGGCAGGTGGCGGACAGGTGTGTGGATTTGAT_NODE_1_length_370_cov_8.664865
AAAACATAATGTCTTTGAAATATTTGAAAAGGTTTTGAGATATTGATTAACCTGATAACAAAGGGGACTGACAGCATGATCAAAGTCAAGAAGGAGAAAAGGCAGAGCTGCAAATTACATTTGATTCTAGAAAGTTCCATATTGATTTTCATTAAAAAATGCTAAAAAAATGTTGAACCCACTGGCAAGGAAACCGATATATGACCTAAATAGCTTCCTTGAATAAGAGCCTTTTGTATCAAATAAATATGTCAAAGCGATTACAGTCTCCCAACAACACAACAACTGCACTGCATTATGTTTTGAGACATGCTCAACGCTGACACAATATTAAAAACAAATTAACGTAGCAGTTAGTCTCCTGCTTTCAGGATTGGTCCTCCCCAGTAT
>425_TGCAGGTAGTCGTCCCACGGTGCAATATGTGGCGTCGCTG_NODE_1_length_228_cov_16.776316
TCAGAGTCATACAAAAAACAAATGATTCAGTATTTCACTTCTTTTAAGATTCGTGAAACGCAAAATACATTGAGTATTTTAGAAAGTTTAAGGCCGTAAAATAGGATTTCAGGGTTATCTAATCAGTACTTCTACATTGTATGCCGAGTTATGAACTGGTACGTGTGTGTATAGACCTGTGGACTGTAACATCACTAAAGTGAGAACATCAAGGAGGGTTAGGTAGGATTCATGTACCTGGATCTGGGAC
>425_TGCAGGTAGTCGTCCCACGGTGCAATATGTGGCGTCGCTG_NODE_2_length_159_cov_6.628931
AGGGGTCTATGGGCGGCCCACTCCCATTCCGCCAGATGCTTCTGAAGCCAATGTTTCATATTCTCAGTGGATTTCACTGCCCTCAAAGAGGTTAAAGTATCCAACATTTAAAACTCATAAGAATTTTAGAGGTTGAGATAGTTATCAAGCGAGTACACGATCCAAAAGGATTTTTAGAAAC
>426_TGCAGGAGGACAGATATAAACACCATCAGGAATCTTTGGT_NODE_1_length_429_cov_20.687645
ATCGGCGCTATCGTGTCCCGTAATGCTGAACCCGACCAACAAGGTAAGTTATGTAACACTTAACATCTCACATTTTTCTGTCTGATAAGATATGCTGTCATTAATGTGATATGCTGGCAACACCAACTGTTACATATTAACGTCATGCCCAACTAACCGTCTTAAATGATCCGTTTTCTTTATTATGTATCTATTCACAGTACAGGGGAGAACTGCTAAGAGTTTGACGCTGCATTCAATGCTACATTATTTACTTTTATTTGCAGGTTTTCGTTCCAGGTGCAATACTCACATTTCCGTTGGTACATCAAAAAGTATTTTAAGTTCAGTGCACTGACAATTTGTTGACCACACATTGCGCACTTATCTACTAGAAAGAGGAGGTATAAACACAAGGACACATACCTGTATGTTATCTAGTCCCAGCGGGTGGTCCCACTTCATCTGAGTG
>427_TGCAGGAGGGGCAGCACCAAGGAATCATACTCGGCGTCCC_NODE_1_length_343_cov_4.148688
CAGAGATGTATTCTTAATGTGACTTGATCATTTTGCTGCGAGTGCAGTATAATTTTACTGTTAAAGGACTATGGAAATAAATAACTGTTTAAAATCATAGAAACGGGACAATAGAAGTAAACATGTCAATGAGCTAGCTAAAAAGATGATTCTATGGTCTTTGTGGTGGACCTTGCTTTCCGGCCCTGAAAGTGCCCATGTTAGTTTGAAATGGTCGGAGACTGACGGCGTCTCTCTGCTCTTTTCTCGCAGCGGGTAACGATGTGAAGGACATCTTCGCCGGTGCCCGGAGCGGCGACCAATATCGAGTCTTAAAGATGGTCATCGATGGTGGTAAGCAGTCCCCCCGAGTTCTGA
>428_TGCAGGGTCTCTCAGATGCCTGATTGGCGGTGTGTTTCTT_NODE_1_length_395_cov_14.962026
ACTAACAGTTTAAGATCCCTCTGAACGGTCGGTCTCAGGCACTAACTGAACATTACAAGGTCGTCTCTTGCTGAGATTCGTACCGTCAGACATCACAGGAGGGAAGTAAATAAACAAGAAGGTAATCAATGGACGAGGATGAATCTGGCCTCTCCCGGTGGTTCTGTTTTTGATTTTTTGAGTAAACATATTTTTGTACTTGCTCAGTTGTTTCATGCAGTGGCCTCCAGTGAGTCGCTGGTTATCCCAATTAAACCAAGAATTCAAACATCCTGGTTATTCTCATGAATGCCCCATCTAATAACTATTATTATCCCACGCTATTGGGTCGCCCTCCCCAGAAGGTCTGTCAGTATGCAGACGGTTTCGGGGAGGCCGGCTCTTCCCTTTCGATAAACAACCTAATTTACTGCAGCA
>429_TGCAGGGTTTCCTTTGGTACTCTGCATCCAACTGATCCAA_NODE_1_length_346_cov_22.638729
ATGATAATTAACATATTTCAGTGAACATACTAGATCTCTGAATCAGATGCACGTTCAAATGTACGATTTCTCTGTTTCAGAATGTTATGAAACTGTTTTATTATGACAAAAAAAACAAACAGTTGTTTTATATGCAGAGCTTAACTATACAAGATGGATGATTTAGTCTGACCTGCCAAAGGAGCCTATATTAGGACCGGGGTGTTCACAGCTCTTTTAAAAACAAAATTATCTCATTCTAATGTAAAAGATTGTCTACATGAAGGCTAGATATCTCCGTGATAGATGGAGAACTACGTCAGCGCGCCCAGACCTTGTTTATGTATCCATATGTCATGGATATACCTGCACGTATCATCACTAACTCT
>430_TGCAGGTTGGTTCATCCCTTTTTTCCTCCCCAGTTAAAAG_NODE_1_length_314_cov_18.764332
TTGGTCAAGTAATTAAGGTTCTTTTCAAGTATGGCGATTGGCTGACTTTGCACAGTGGCGCCTGTTTCTAGTGAGAACAGGTTCATCTGAAGTGTTATTTCGTCCATCTGGTTGTGTGTGTTAAGTTATTCCACTTCAGTATTGTTGTTGAAACAGAACTGCCTCCACTGAACCCACTCAGCATTCCGCACTTCTGTGGCAGCCTAAAAATAAAATAATCTGATGCATCGTTGTATCATCTGCTCACAAAGACCATGTGCCGGCGTCTTGTGATGCATTAGGTATGCAGTCAATTTTTAAGCTTAGTTTCCAGCGAGTGGCCAGATTTGCACCGTG
>430_TGCAGGTTGGTTCATCCCTTTTTTCCTCCCCAGTTAAAAG_NODE_2_length_92_cov_2.467391
GTTAATAGCATGTAAAGTAGCAAACTATGGATATTTGTCCACATGAAACCTGCTGTAAAAGCCTCAGACCCCGATGAATAAGTCCGGTCAGTAACGCACAGAATTTCTTTGCGT
>431_TGCAGGGGACAAAACGTTTAATATGAGCGAGAGCTGCTGG_NODE_1_length_409_cov_12.048900
CTGTAGCGTTTTTTGAAAAATCTCCATAATAACAGTGTTCATCCAGTCGAAAGCTTATATTGATATAAATAAAAACATTGGTGCAAAAAACACGTCGGAGAGTCAATCCCGTGTCTGTGCAGGTGAGCAGGGGTCTGTGGAAGAAGTACGGAGACAAACGCATCATCGACACTCCGATCACCGAGGTGAGACTCTCGAGCCTCCGCTTGCCTTCTCTGTTGAAGTGAATCCGCTTCGTGATCCAAACAGCCGGTTAACGTCTCTTCCCCCTCTCTGGTGCAGATGGGCTTCACCGGCATCGCAGTGGGAGCCGCCATGGTGAGTCTCTTTCCGTCCCCATGGTAACACATCAACAAAACACACGTGAATCTGTAGCAGTGAAATAGCATTCGCACACTGGCTAAATTATCCCGCCACATGCCGGCTGCTCA
>432_TGCAGGAAGATGCGTCCTCCCCGCTTGTTCTGGAAGCACA_NODE_3_length_409_cov_21.352077
ATAAAGAGAGCGCGCGGCCACTGCCATTTCACACCAGGGAAGAAAAGCCAGCCGGAGTTCTTGCTTCAACAGTGTTTGAACGGAACTTTTTCGCCGTTAAGCTCTATTTTTGNNNNNNNNNNCGTCCCAAGAACTACATCATCTACTCTGCATTCCGCGCTCCAGAGACCTTCACTACTTGAACACCACCGAGAAAGTCGCCGTTAAGCTCTATTTTTGTACCGTTTTCTTAAGAAAAAAACAAAACCTCACCAGCCAAAATGGAGTCTCAGGTCCGTCAGAACTACCACCGCGACTGCGAGGCCGCCATCAACCGGATGGTGAACATGGAGCTGTCCGCCTCCTACACCTACACCTCCATGGTGAGCAGCGCGCCGAGAGGGCTTCTTCTCCTCCTAAGAAATGTAGCAAAGTATCTGCATCTGTTGGTT
>433_TGCAGGGCTCTGCATGGTAGACAGCACCTGCGTGCCGTCT_NODE_1_length_346_cov_19.384394
ACGTTTTGAGATTGCTTTTTGATGAAGTATGAGAAACACACAGGAGAATACTGGTTGTATTTACTGTGCATTACAGTTTCTCTTTATGGTTACACGTCGTTATAATATGGTTTACTCTCACGTTCCGCAGTGTGTTTTCAATTTTACCGACCGAATCAACCACCATCTTGTCTCCCATTCGCAGTCCTCCAACCACAGATGCAGAGCATTATGACGTCACCGCAGCTGCAGCCGATGACCATTCAGCACCAGCGTGTTCTCACCCCAACCGGTCAGACCATCCAGACGCTGTCCTCGCCCGCCACAGTCCACACTATGCAGCAGCAGATGCAGCAGGTTCCTGTGCGTAAGCTCGCAGTGGACAGCGG
>434_TGCAGGAGGCCTCGGTCCTCTGCAGGAATCATCTGCCTCC_NODE_1_length_294_cov_6.585034
CACACGCTGCCAGCTTTCTTCTTCATCTTAATTCACAATTACTTGTTTTATATAGATTATTAGTTATCTTACTAAAAACCAAACTACCCCCGAGACAACGTCTAAAATACAAATTTTAATCCCATGTCAATTATTGTCATCAAACTATCGTTCTTCTAATGTTCACTCGTCACTTCCTGTTTGCTTAGTGCACTTTTTGTTATACATATTTAAAATTTTAAACCAACCCATAGCATTATATTTTATTCCTCGTGTCGTCCAGTTTGCTGTCACGCACCAACCGCCAAGTCACATTCCTCGTATGTCTGAC
>435_TGCAGGTTCTGTCCAACGTTGTCTCATTCAGGACTGATTT_NODE_1_length_385_cov_8.636364
CTTTTCATGTGTTTTTCTGCAGACGGGAATGTAGGACATCATTTATCAGATGTCAATGTGAAAAAAAGCCCAGATTCTGGACCTTAACCCTTCTGTTTGTTGGGCTGTATTTGTTGAGAGCAGCTCAATATTTTAAGACTTTTAAGAAACCGCTTTGCTCGTAACAATGTCGGAAGCGCTCATATGTTTCAAATACGGAAAAGGCATAACCGTGAACTCTTCTCACCTTTTAAAAATATAAAACTTGTATCAACCTTTTTATTTCACTGAACTTCCCAGAGTTCAGACATTTGACAGAAGCTCTGGATTTCTTTCAGCGTCGACTTTGACATGAAGAAGCAAGTTAGTCCCAAGAGAGAACAAATGTCATTCCATTTAAAATCACCCCAGAAGATCTGCTTCAAC
>436_TGCAGGTCAGTGATGGAAGAACAAACAGCCCTTTAAAGAT_NODE_4_length_245_cov_19.893877
TTCCAACAAATAATCTCAACATCTGTAAAATCCTCTTTGTTTCCTCTACATAGAAACTCAATGTCTCCAAGTCCTCCATAACTATGTACCCACCTGTTTGGTTAAATAGCCCAATATCACAAATCACAGTTTGCCTCAGAGCGCTGAACAATCTGTACAACACAGGACGTCTTTTACTGCATCAGATAAGGAAACACTTTTGTTAAAATATACATGTGATATTTTACCAAAAGGTGCTTTTTATCTCACTGGGATTGTCATGATTTG
>436_TGCAGGTCAGTGATGGAAGAACAAACAGCCCTTTAAAGAT_NODE_8_length_120_cov_5.083333
ATCAGGCTGTGAACATGTGACACATTCTCAGCTGTGCTGCGTCATTTAAACCAGGAAGACTCTTCTGATCTGGTTCTTGTTCTGTTTTACAGATCCTCCCTCTCACCGTGTCTGGGTGATTGCTGTTTGCGTTGTCATTCTT
>437_TGCAGGAAATTCCGTACTTGGTTCAAAAACGCGCCCTTCA_NODE_1_length_427_cov_12.135832
ATCCGTTTTTGCATGTCTTATGCTAAAAAAGAATCAACTAGCACTTTGGGATTCATCTGAAAGAACACACGTGTGATGGATTCAGCAGTTTGAAAACCAAATTAATTTGCGGCAGACCTATCTTAGACGTGACAAAGACAATATACTATTTAAAGATAAACTTGTCGGGGCCTTCTGGTGGATAAAGCATGTAATGGAATTTCTTTACTGCTGTTAATCATTCCCCAGACATGAATGCCCATATAAATGTATCAGCAATTAACTAAAATAACAACCAGCCTTGCATATGAATCCATCATCGTAGACATTAGTACAATTATCAATTGTCACTGCAAAAGAATGTGCGTTGGTTTAAACATTTTCTAAAGAGTTAAATTATTTGTTATTGTAATACTATTTTGCTAATCATTGAAAGTTATTTTTTAGACAAAAATGCCTTGAAAAAAAAA
>438_TGCAGGGCAAACAGGCCTCTGCGACAGTGTGCACATTGTT_NODE_1_length_312_cov_9.823718
CGGCAACAGCGAGACATTTGCAGCAGATATAAAAGTCTAATGTAATTGACTGTGCGCCACGATCAGAAAAGCAGGCCCATTTCACCAATTCCAGCGTTTTAATGTGAAAAAGCCCCGAGGCTGACGTAGACCGCTCTGGCCCGTCACTCACGGCAACAAGCCAGACTTATTAAGTCACGCTGCAGAAAGGCGCTTTATGTCCTCAAACAAAGAAAAGGCCGGACATGGCGTTAATTACTTTTTTTCCCATGTTCCGCTTTTCCTATTTTCAAATAACCACAGTTTGGTTGACCAGACCACGTGTTCGGCACCCGATAAATCGTGAACGTCCCCG
>439_TGCAGGGGGGCCGCAGCATGAGCCAGGGGCACCGCTGTGA_NODE_1_length_450_cov_9.091111
CGTCAGGCAGTTCTCTACTGAAATTTGCTGATAACTACGTTTGGATGACAAGAACAATTAATGCAGATCTTAAAATCCCGGATTTGTAAGTGTTAAGCAGCACGAGACCAAATGATAGAACCATTTGTACTGCTTTTGTTTACTGCTTATGTCTTAACAAATGTGTCAGTATCTGATCAAATTTTCTGCTTCCGCATCCAGGACGAGGCGCTGTCTCCACAATCGCAGCCGTCTCCTGTCTCCGTCTGCTCAGATTCCAGTGGGCTGTCGGTAGTCTCTCCCCCAGCTAAGAAGGCTCCAAAGAGGACCAACCAGAACGCCCGAGGTGAGGCAGCCTCACCCGCCGCACATCCGCTCGTTCAGCTATCCTCTATATTTGTACCCTTTGTCTAAAAAACACCTTCCGGGTTTGCATAAAAATAAAGAACGCCCCCCCCACTCCCTGTAATGCTAAACGATCATTTCCTACACG
>440_TGCAGGCCTGAATTTGAGCTGCTTACTTGCTGATGTACTC_NODE_1_length_493_cov_24.283976
TTCCTCTTCCTTCTCTCTTCCTGTTCTTTCTCTCCCCCCTCCCTCTTTCTCCTCCCAGTGGTCTTTGAGTTGGTGTTTGAAAAGCTTTTAGACAAGGTCACCTATAAATAAGGCATGCTGATTCTCCTCATGTCATCATCGCAGCCTGGTTATGCCTTACATAGTATACCGTCCCCTGTGGCTGCAGTGGGCTCTGTGTTGCTTTCCTCCCCTATTCATTAAAGAAGATCTGACAGTTTGTCTGGAAATCAACTCCTTGCACTTTTTAAGCCTTGTGGTCCCACTTGGATTTGGATGGAGCTTTTAGAGCTCTGGTAAGAGGGGGGTGGATGATAGAAGGAGGCAGCTGTCAGAATGCTGCTTGTTACACTCTGTCACCATCTAGTGTCTTTGGTGACGAAAGGTCTCATTTCTTTGCATGCAATAATTTCTCCTCCAGTTGATAGTGTGATCCCATTAAAGACTGTATCTTCACTCATCTTCACTAGTTTAACTACTATAGTTTTAGCACATAA
>442_TGCAGGACGGCAGTAACAGATTGCTGCAGCATATGGTTCA_NODE_1_length_388_cov_21.154638
AATACAAAGAATCACAGGTTTGTTTCTGTATGTGTGTTTGCAACTTCTCTTAAGTGCTTTATTTAAACTTCTACATGGCTAAGTTGCAACTGAAGCCTCAAAAGAACAAAATGAACAAAGGATGATTATTTATTCCCTAACTGAGGAGTCATTTGCATACTATTCACAGGATTAGACATGTATTATAGAATATACGTTAGAAATATATGTGGAAATACTACTGTGTAAAACATACAAAATTATAAGTAAAAGTCCTTGCACACAGTAAGCACAAATTATTTATTTATTGTGCTCAATGTATCAATTCATCATCAATCATTAATATCAATGACACCTGCATATAATACTATACTATATATCATTACTGATACTTTTATGTGTCAGAGATTTCCATTACACTATTTTTCTTT
>443_TGCAGGCGTTTCCAGGGAGAGCCGGACGGGCTTCTGTAGG_NODE_1_length_380_cov_6.952631
CTTTTGAAAATCAACATAACTCAAACGATGCACTGCCGATGCTGATAAAAGCGACGGGAAATGGTTCGGACGCAACTGAAAGGTCCTTTAAGAGAATCAACAACATGCCGTCCGGGTGTGACCAAACATTTCCAGCCTCAGTATGAGTCACGAGTCTTAGAAGGCTTCTCAGAAAGTTCACTTCCAGTTCCCAGCTGATAGTTGACCCTCTGGTTTGGAAGGTTGTGTCCTGGGATAGGAGCCGCATCGCGTTACTCCTCCAGGCGGCCCTAGATACCCTCTGGCTTATTTGGGCCTCCGAAGAAGTGAGATGGTACTGTGGTGGTACAATCCCAACGCTCAATTAAGACGTCTCTGTGTTTTGTGTCGTGACGCGATGAAACGAGGACTCAAAAGTG
>444_TGCAGGGGGACAGACGAGACGGCGCTCTAAAGGGACTCTG_NODE_1_length_447_cov_12.780761
TGTTGTGCAGGTAAGAAGTTAGAAAGTCCTCATTGAAACTAGTGAGCCAGTGAACAGGAAGTGACCATATTTGGAATGTGGAGGAGTGATGTAGAGACCTGTCAATCAGCGTGTAGCCCCGCCCTAAAGCATCCTCTGCTTTATGGTCTGTTTGACTCTAAATGGACCATCATTTACTAAATGAACGTCATGATGTGTTGAAGAAGACTTGAAACTAGAGACTGAGACCATGAACTCATGTTTACNNNNNNNNNNCGTTGTGTTGAAGACTTGAAACTAGAGACGGAGACCATGAACTCATGTTTACAATGTTTACTGAGGGAATAAATAAAGAGAAGTAGAGTAATTTTCTCATAGACGTCTATGGAAGCAGAGGAGTCGCCCCCTGCTGGTCACTGCACAGAATGCAGCTTTAATAGAGAAGCTTTGACGTCACTTTTTTAAGAACCCACGGTTGCTGCCTGCTTTT
>445_TGCAGGCAGCACCTGTAAGCAGGTATAATTGTAGGCCGGA_NODE_1_length_462_cov_17.086580
TCTGCCATTCCCCTTTTCTCATTCTCTCTTCCTCGCAGTCTGTTTTTTACTAGTTCAAGGGTTAGTTAGTTATTTTATTAATCTGTTATTCTTTCTTTTTTTGTCTCAGCGTTGGAACTTTCCTCCCGTCATTCCTCCTCACTTCCCCCGCTCATTAAGTCTGCCGAGGTTCCTGTTTTTCAGTCCCTCGCTGGCCTCTGCCTGGCCTCAGCTTTTATCCCTCACACTCGATGGGATCCATTTCAACTAGAATGGTTTATATCATGTGTGCTAAGTAGCGGTTTAATTGGAAATCTTGTGAGAAATGCAAGGTAATCACATTAGTCTGGATTTTTAAGGTAATTGCCTCGAAATAGAAGAATGCACCAATGCGGCTCTTTGGGGGTCACACTAATAGGCAGATATTCACAGACAGAAAAACAACTCCCTTGTAGCTAATCTGCGCAAAAAAATAAATAAAATGTTATCTCAATTAAAAATGATC
>446_TGCAGGACACATGGCCTCATAATCAGGCATTAGAACAAGC_NODE_1_length_385_cov_18.519480
CAGGATGATGAGGAGCAAAGGGGGCAGGATTATTTTAATACAGCGCTCAGATCAGATTTCCTTCAAACGTAATTTTCTGCCGCACCTTCTCAGGCGGTGTTCTTCAAAGACGGAGTCAAGGCAGAGAGGAGGGGTTGAAAGTTTTGATCAAGTCTCTTTCACTATATTTGTTCCTTCAAAAATAACGTAGCTGCAGCGTGAAGAACAAAACAACATGTTTTTACACTTTTTGTATACAGAATAAATATGCAAGATATAAAATTATAGTTTTAATAGGTTATTTGATTTTTATTCATATTGTTTGTTGTTGTTGTTGCCACTTATTTCCACTTATTTATCTTTGCGCAAAGCTGACCTTCAACGAAATAGGGTGATGTCAATCTCTTCATCCAACTAAAGGTAGAAGG
>447_TGCAGGGTTTCCCCCTCACAATCTGCCAATAGCCCTCTAA_NODE_1_length_446_cov_9.946188
TGACATCATTCACCCATTCACACCCATTCATACACTGATGACAGGAGAACCACACACAGTGACACCTGCCCATCAATAACTATCATTCACACACTGTAGTCACAGCTACAGGAGCAATGTTGGGTTGAGTGTCTTGCCGAAGGACACATCGACATGCAGGTTAGCCAGGCCTGGGATTGAACCGACAACCCTCTGACTGGAGGACGACGGTGCTCCCCACTCGCCCACAGTCACCCAGCTGTGGGTGATGCACGGATTCAGGAAAGGAAAGAGGAGGAAGAGAGAGTAACAAGGAATTTGACCTCTTTCATCTCTCTTGTACACAGAGATGTAAAAGCAGTTGGGGACAAGGACTTCAAAGCCAGTAAAATAAAGGTACAACAGACAGGACATTGGAATCAAGAAGATAAAACCAAAGGTCTATGAATAAGTCACAAGTTTTGTAAATTGTAAACACTAAAAAGTGCA
>448_TGCAGGGGATCAAACCTCGCCTCCATCTCTAACAGAGGAT_NODE_1_length_429_cov_19.284382
CTTCACTATTTTAGGGGCAATGATGCTTTAACCAGATTAAATACTGAGTGGACATTCATTGAACAAAGCGTGTGTCCTTTCTGCTTATTTTAAGCTCAAAGTTTCCTTATTTTCACTGATACAGTAACTAATAATTAAGTAAACCAGTGACAATAGTTTGATAAGTGAAGAATCATGAAAAGGTAATATGAATATGATAAATTGCCATCTAGAACTGTGCTAAAACAAATATTGTATCATGAAGTTAAACCGACACAAGCCTCCAAACGCTACATAAAGAACAGAAAAATGGAAAACTAGAAAGACTCCCGGGATTTTTCGTATGACATTAGGAAAACGCAGTCGGGGTGACGTCGGGCAGAACACCACCACGACCAGCTGACACATAGAAGTGGGCTTAAAGTCTGTTTAAGGTCATTTTCTTTGTATCTAAAGCGCTGTTACATTTAAA
>449_TGCAGGAGACACAGACTCTTTCATCACGTTCTCCTTTTCT_NODE_1_length_447_cov_19.306488
CTGCGTGCGTACGATCCACCTTCTGTTGTTTCCCTCAGGTGTGCCGGCTAAACGGAATGAGCTGTACTACGACTGCTGTAAGGAGCCATATCCAGATGTGACGTTCACAGTCACTATGCGCCGCAGGACGCTTTACTACGGCCTCAACCTGCTCATCCCCTGTGTGCTCATCTCTGGTCTGGCCCTGCTGGTCTTCCTGCTCCCCGCTGACTCTGGAGAGAAGATCTCACTGGGTACAGGAGAGACACACACACACAAACACACGCACACGCACACACGTACATGACTAACCCATTGCTAACCCATTTATTTGTCATTGCTCTTCGCTAATGTTGACATATTGGCAGTGAATTTGCCTTTGAATTGGGATTTTAGTCATTAGCAGAGAAATAGAAGTTCCATCATAAAACAGAAAGGTTCATCACCTGGACCTGAAAATGTCAGCCTGTTTCCAAATGACATTCAGTGA
>450_TGCAGGCCCGTGGAGAAGCCCACAAGGCCCCAGGTATCGC_NODE_1_length_272_cov_10.970589
CAACAGGCACCTGCACATACAAAAATAATAATAATTATATGCGCACTGTCGTGTCAATCAAATTGGTGGCTTTTTTGCAGGTATTTGTGCACATGGAAAATCCATTTATTCTCAGTAATGAAGACATAATTAGAATATTTCCAGAACAGAATAATTATTCGTCCCATGTGCTGTACTACAATTTGTTCTGAAGCAATGGGGGGAGAAAAAAAAGAAGATGAAAATAAAAACAATCAAGAGAAAGCCAAAATGTTGACCCACGTCATAATTTAGATTTATTAATAATTAGGTG
>451_TGCAGGCCTCAGAGACTCTGTGGGGCTAATAAAGTGTGCG_NODE_2_length_258_cov_8.527132
TTCTTTTAACAATGCAACTGCCTCACCTCAAAGTCCCAAAGTGAATAAAGTGAAAACTGTGTAGTTTCTTGTTTTTTCTCTGGTGTGATAGATAATTCAACCTCTAATATCCCCTCAAATGAATCAATCTGTAAAGACCCTTAAGTGGTTGAATCTGTGATGAAGGGGCACACGTGTGTCATCGCTTCGCCTCCATCCTCGATGAGTAACCGCTTCTCCCAGTGGATTCCGTTTGAAATAGTGACATTTGGTCTCCGTGCACCGCTGCCCTGCGACCCGG
>452_TGCAGGTTTGCATAAAAGCCCAATTGAAGGGTGAGACCTT_NODE_3_length_228_cov_10.021930
ACGCGCTCTGCCCACCGCGTGAAAGGACTCAACGTTGACTGTCAGACCCTTTCCTGTGTCACCACTTACTGGTAGTTTTGCCCCCAATGATCCCACCGGGGGAACATCTCTAAACGGACCCATCACGCCGAATAGCGTAGATGAAATAAAATCCTCCGTCATTGTGACTCATAACATGAGTTGCGGGTGAGAAAGTGCTACTTTTGGGGCTGGTGCAGCACATACACGTCACACGTGTCATCCAGGCGTG
>453_TGCAGGGTGCTGTGGGTGTGTCCCATGTGACGGCACGGCG_NODE_2_length_185_cov_9.978378
ATCATTTCAGTTTAAAGGGCACCTCAGCATTAAAGTGTGCTTACCAATCTGCGTGTTAGTGTTGACTCTTCATTTGCCTTCTGGATGCTACTTCCAGCTGTCATGAAGAGGTTGCTCATTTGAAACGTATACTGAACTGTTGTGCACGTTACCTGGAGGGACTTGACCCCCAGGACACGTACGGCCCGCCGGATCACATCCGTCA
>453_TGCAGGGTGCTGTGGGTGTGTCCCATGTGACGGCACGGCG_NODE_3_length_162_cov_5.129630
GGATCACTTGCACCAATAACAACAACTAGTGACACCAACTTTGTATATGTAAAACATTTATTGTGTACAAAAAGTAGTTAACCATGAAGGAGTTAAGCAGAAACATCAAAGTAACATCTAGAATGTAGAAGTGGTCCGACCGGGTCATGGGACGGCCCCTCCAGGGACAATACATCATTTCA
>454_TGCAGGATGCGTGTTGCTCAACATCGGCATTGCAGGCCTC_NODE_1_length_422_cov_30.954977
CAGATATCATAACCCGGAAGGCCTCCTTCTTCAGTCGGATGGCTTCCCTGACTGCCCCTTGATACACCTAAGATCTTGAGGCCACAACACTGCTGCTCTCTACTGATAAACCGATAACCGAGATAAGCCTTCTTTCATGTCATTCAATCAAACTGCCTGATAAATCAGTTATTTCAGTAGTTGCATTCAGGTTCTGACATATAATATAGTGCTACTTGTCTTGGACTTGGACTACTTGGACTAAGACTTCGGGCCACACTAACAGCCTTAAACTACTAACCCATAGCATTACATTTTATTTTATTCCTTGTGCACTGTTGTCTTGTCGTCCATTGTCGTACTGTCTGCTGTTACGCATCAACCGGCAAGTCAAATTCCTTGTATGTCAGACATATTGGAATGAATGTTAAATATTTAACTGCAAAGTAATAATGCGTGTTTGAT
>455_TGCAGGTGGAGAACGGCTGCCTGCTGAACGGAGCTTACCC_NODE_1_length_361_cov_12.160665
TTCTGGTTGAACAATTAATCCCTAAATTTACTAATAAAGTGGTATTTAACTATTTATTTTGAGCTTTCCCTAATGAACTGATTTGTGTTATTTACCCGGTAACACACAACATGGTCTTCTTGGGTCTTCTTTTGTTTTCACAAAGTACAAAATATAACAAAAACCCGACAGAAAATGACAGATTGAAATATTGGATAACAGAACGAACCATATTTTATTTGCTTCTCGCTCTAAATTCTGCTTTGTGTTTCTGAATATTTGTGAAACTGGTTTTTAAAGACCTTTCTGTATTACTTCAAACAAACTGAGGTCTCTCAACAGCATTATTGTAAACAAAAGACTCGTATGATAATATGAATCGAAATACAACACACAGACACACA
>456_TGCAGGATGTGGTGTTCTACTGGACCAGAGGGAATGATTC_NODE_2_length_118_cov_12.974576
ACCATTATATCCTCTGACCCACGGCAGTTCCTCCCTGACACGTGTGTGAATATTTCCGTGTACGCAGGCATGTTCCAGAATCAAACATTGAATGAGATTTTTGGATATTAATTCAAATGGATGCACTCAAATATACCAAC
>456_TGCAGGATGTGGTGTTCTACTGGACCAGAGGGAATGATTC_NODE_6_length_148_cov_20.898649
ACACACACACACACACACACTCCCACACACGCTCTAGTGAGGGATGTGGAACTGACCAATGCAGGTCCTCGCTGGAACGGACGACTGGCTGATCCAGAAAGAGACCCAGGAGAGAACTACCAGCAGGATGGAGGGAACGTACGTCTCCAGGATGAAGAACAGCACGTTTC
>457_TGCAGGGGCGACAGGATTTAACAAGAGGAAGGAAAAATCG_NODE_1_length_159_cov_4.440251
CCTCCTCACTCCATGCTCCCCTTTCTGTGCCTGCCACTAACTGGTGGTTATGCCTCTGTGTGCACAGTCCCTGTGCGGTTCCATTATCAGTTGACTTTTTTTGGTGACTTTCATATGCACACACAAGTGGATCTGTTTATATTTTCTTAAAGGCAAACTTTGTAGCGGCAG
>458_TGCAGGAACTTGACCATGACAAACTTTTCCAACAATTGAA_NODE_1_length_440_cov_10.409091
ATTGTGACGACGAATCATTACAAACTGTCTTGACAAATAACTTGGGTGTTTTTTTTTTTGTTTGTTTTTTAAATCTCCAGGAGTGTACGGGTTGCCGAAGTGTCCCGGAGAGAGCTCCCACGTCTGTGACATGATACGCAAAGCTCTGAACAGTGGCGCTTACACCGACTTGGTTCAGAGACAGTGCGTTGCTTCCTTTGCCTCCTCCCAACAATTGTCCCCCCTCCCGACTGACGCAGATGCGTTTCGTAGCCTTGATATTGTGTGGCTGTCGTCCCCGCTGCGCACACTGACTGGATGTCGTTCTTGTGTTCATCAGCCTGGTGCAGGCCCAGTACTGGCACGACCCCTTAAACGAGGACCTGTACAAGACGCACAGCCTCTTCCTGGCCGACATCAACCAGGAGAAGGTGACCATCATTAGTTAGCTTGCCAATGCCAGGGAATAATATGTTTGGTCTT
>459_TGCAGGAAATTGACAGTAAAAACAGTAATTTTCCCATTTT_NODE_1_length_415_cov_11.036144
CATAGACAAAGGACACAATCATTTTTCAGATTTTCCTTTTTCCTTCAATTACTTCCTGAGGACACTGTGATACTTTTTGTAATAATCTATTTTAGGGGAAGGGGGAAGAGGAAATAAATGTTTCACCAAGGACACTAACTGTCCTGAAGGAAATGCATGTGTTTTAAAGAAGGGAATAGATTGGGCCTCAAAATGTGATTTTTGGCATTTGATTCAGTTGAGTATACCTACCCTCACGATGTCTCTTTCAAAGTGAATTGTGTTGGTGGACTTTTCTGCTACCTCATCTGTGACGGCATCTGGGATTTCAATTGATTTAACACAAGGCTGACCCTCATGCATTGATTACCTTTACTTTACCTTTACTAGATCCAATGATTCAATTCAATCAGCGCAATCCATTCAAAAAATAGCCAGAGCAAAAAGTAATGGGTTTA
>460_TGCAGGTCACACCTTTTGTGACTGAATCGCTGCACATGTT_NODE_1_length_427_cov_12.985949
GTGTGAGTGTGTTTTTCAGTGTATTTGTAAGTGTTTGCGTGTGGCCGAGCATCTGTGCTGTGTCAACTGTCATAGCAGGAGATGTCTCCTCCTTCCCTTCGTACACACTTCCATGTGGTCGACTCTAGAGGAGCATCACCCAGAAGTACACCTACACACACACACACACACGCACACGCACACGGACTTGTGTGTACTCTCTTGGCACAGTTTGCCTGCGTATTTATGCAGAACGTCCTTGAGCGCTGCAGTGGGACATGTTTACTGTGAGCAGATCTATAAGGCTGGCAGAGGAGATGCTAAGAGGCAGATGAGGAGGGGGAGGAGGGGGAGGAGGAGGGCCGGCTGGGAGATAAGAGGAGAATCTGTGCGTTTATCTGAGCCTTCTTGTAGACCAACATGCATGCAGACTCTCGGCCCACGAGTGCCATTGTGAAACGAAAAACCAG
>461_TGCAGGTGCTGCGTTGTCCTGTTTGGGAGCATCTCATCAG_NODE_1_length_439_cov_20.118450
CATTCCAGTGTGGATTTTCAAGTGTTGAACGTGCTCCAATGAACCTTGTGGACTGACGAGAGACAGTACACACTATAGACTGCAAAGACAATATAGATGTTAGAGTGTTTGGACGAAACAGACGATGAACAAAACCCTTTTTAAAGTAAGATTACTTTAATCAGTAATAGATTACTTTGTAGGTGATAGAAAACTTTGCGTTCATTCTTATATTTATATACAAAAAAGACGAAACAGACAGTAGAGACAAGTCCTGAATTTATGGGTGTACCTGAATAAAGACTTGTTGGTTGATCGGAATGACTCGTAACTCACTCGACGTCAAATGATTTATGACAATTAAAAAAAAAAAAAGTGAGTTATGTCATCATAAATAAACAACTACAAGTAAAGACAGTAAGTCAATTTATTCCAACATCCGGGGGGAGGGGAGAGCTAGCTGGAAGCTAAGCTAAAGAATG
>462_TGCAGGTGATGGCTGTGGCCCCAGTGTGCTTGGCCCCAGC_NODE_1_length_435_cov_21.321838
ACTCGATCACGGGGCCCACGGCTTTCTCTAAGACTACACGCACTCCAGTAACCCGGCTTTCTGCAGCAGCTTGACTTCTTGACAATTGTGCAAACAAATACTTGATGTTTGCAGGATCACAGTGAGAAAAGTGCAAAGGGTTCGTTTTGGCCCCGTATCCAATATCTTCACAGCTAAAAGGAAAGAAAAACAACCTGCTGTGAAGCGTTAAGTAACGGGCTTCATACCCTAAAAACCCTGAGAGTCAACTCGGTAAACTCACTAATGTCAAAATGATTTAAGCATCACTGCAGGCAGCACAAACATACATTGTTTTTCTTTTTTTATTGTAGCCAGGATCCAGCCTGGCTTCCTCTTTCTATTTAACCATCCCAAAAGCCCTTCTTCACTGCATTGAGTGTCCGTTTGTCTCTCACCAATCTCCCTCCTCTCGGGCCCGACGCCGTTGTAGAGGCGG
>463_TGCAGGGTAGCTTAGCTTAGCAGAAAGACTGGAGATGGAA_NODE_1_length_191_cov_4.738220
ATGGAAAAGGTAAATACTTATATACTGAATCCACACCTCAAGAAAATCAAACCACTATAAAAGAATAAAACATTTAAATATAGATGGCATTTAAATGTAGAAAACCTTTCTTTCACAGTCACGTTCCTGTTGAAGTGTTTTAAGTCTTAAATGCTCCAAACATCTACTTTCTGCAACAGTTCACATTAAATATGTCAGTTTTTCT
>464_TGCAGGAGGTGAAAGTTAAATGTCTTGTTTAGAACGGTGA_NODE_1_length_451_cov_14.904656
CTTCTCTTTACCTGGGATCTGATTACAAGTATCATGCCAGTTGGTTTGCATTTATTTTTAAATAACCAGACAAAGGCACAGGATCAGCTTATTCTCTCATCATGCCAATTTCCCATCATTAGAAGGACAATCAGGCAGCTCCCCGATTCACTGTGCATGTCCTGCTCTGGGCAAAGGGAGGCTCTAGATTTGATTTTCACATTATGAAAATTCCTTCATGGAATGTCGTTATTAACTGTAGGAATTAAATAAGGTCCAATCCTTCAACATATGATTATACTTTATTATAAAAGAGCACTCCATGTTCCCCTGTGCCAGTCAGGCATTCCTCTGCGGGGAGTTGACTGGTGCTCTTCTGAAACCAGACCTATGTGCTTCCCCCTGCTCTGTTTCACCACTGCACCAAACACTAAACCCAGAAAATCAGCTTAAACAAAGGCATTTATTTTGAAAATCTCTGCTGCAAAAACTCA
>465_TGCAGGCCTGCAAACAGGGAGAACACACACGGAGCTTCCC_NODE_1_length_225_cov_25.195555
GTTCAGGATATACAAGGAGGACACGCAAATCTCCCCATGTGTGGATAAAAACGATGCTCTCGCTGCAGCTACTTGTAAGCTTAAAACAAAAATACCACAACCAACGGGACTTAAAAACCCCGCGAGTGATGTCGTTTGTTACTGGCCGCATAATGAGATAAGATATCAGGCTGACACGACGTCGAGGCATTTCTCTCTTTAATCTGGAGGATTTGAAGGGAAGCCCAGGCCTTGTGTTCATCTGTTG
>465_TGCAGGCCTGCAAACAGGGAGAACACACACGGAGCTTCCC_NODE_6_length_188_cov_12.696809
ATCAATGATGGTGCTCACGTTTATTTACTTTGCTTCACTGAAACATAAATTCAAGGCGAGCCACTTTTCACACACTGCTCAATACATAGCAAATAGACACTCAAGAGCTTATTATACATTGTGTATTCACCCAAATGCACAAAACAGTCACCATTAATAAATGCATCATTTGCACAAACACATCAGTCTGCAGGTATCATGCGTTGTTTC
>466_TGCAGGTGTGACCTCATGTCACATCAAGTCATTATAAAAC_NODE_1_length_106_cov_3.301887
TTTCTAAGTACTTCAAAACTATTACTGTGCTTTTTTGCACTCAAAAGAGATACTCCATCGCTCTCCCAGACAAAGAGAAAATAACTGTTCAATTACTGCCTTGAGATTAAACCTGGTGTACC
>466_TGCAGGTGTGACCTCATGTCACATCAAGTCATTATAAAAC_NODE_2_length_187_cov_6.903743
GTTTGGCAGAAAAAAACAACATCTTCTTTTGACAACTTCCAGATTTTAGCTTTTGCTCTAATTGACGCTTACATTTATTTTCAATAAATCCTTTTTTCTCATTTTTCATGCACACATCAGCCAGGGGCATTTTTTGTCATGGTTCAAAGTAGCAACACTAACACTAAGTAATACATTTTATTAGTGCAGCAAGAGTAAAAGAA
>467_TGCAGGCGCTGCTGGAGCAGCATATCGATCAGGCAAGAAA_NODE_1_length_388_cov_24.873711
CAGAGAAACAGGTTGACCAGCTCCTGGTGTACACAAATACAAGAAGCAATCTTAGTAACCAGAATAAAACATGTGGTGAAATGGCTGCTCTTACTCCCGTTTGAACAAAGAGACACTCTAGTCCCTTAACCAACGTCATCAATACCAATTCCCAGACTTCCATTAGTCATTCAAATGTGTAATTCCCAAATCACAAAACCGAGCATAGTTTCTTTTCAAGACAAACCTGCGTGCAGTAGCTGTGGGCACCAATGAGTGTGGCGGTGGGCACGTCCATATCGCCTCTTACTCTAAAGACAGAAGAAAGAGAAGGACCACTAAGGGTGATGTTTCATCATTTAACCAAAAGGGATTTTTATACAGCACATCTTTGTTCTGAGCCAAAAAGAGAAGCCGCAAAAGTACTTCTC
>468_TGCAGGGAGGATGCGGCGCTGAAGGTGAAGTATGTCCTCT_NODE_1_length_422_cov_8.054502
ACCCTCACGGTCAACCTGAAGACTGCAGGTAGGACAGCTCGTCTTTCCAGTTCCCCCGTGTTAGCCCCGACGGGGAATCCCACATTTAGCTTCATGAAAAAAGGGAATATCTCTGCTTTTGTTCTCTCAGCCTTTTCGGCCCCCACATTTAAAATCTCCGGCGGCGTCCTGGTTGCTGAGGCGCCCAGGTGGTTCCCCAAACCCAACGTGACGTGGCGGGACGAGGACGGGGGCGTCCTGAGCGGAGACACCACCGTGGAGGAAAACGTGGGGATGTTCCGCGTTGTCAGCGAGCTGCGGCCCGTCAACGTCAGCGACACCTACAGCTGCAGGATTGAAAACGAGCTGGTGATCTCCGTCTCTGAGGCCACCGTAGCAGGTAGCCGACGTGGAGGCTTTATGTTCTCCTCAGACTTTAGTGTCTCTGAAAGGGGACAGAAAC
>469_TGCAGGACTTGTTCGCTTCCAGGTCCAGCGAGCTAAAAAG_NODE_1_length_340_cov_18.202942
TAATGACGGCCTGTAATCAGGAATCAGGAATCAGGAAACATTTATTGCCAAAATATGTCAAACATACAAGGAATTTGTCTTGGCGGTTGGTGCGTGACAGTAGACAGTGAAACAATAGACAACAAGACAGCAGTGCACAAGTAATAAAATAAAGTAAAATGAAATGCTAATGCAATGGGTTAGTAGAATAAGGCTATGGGTTAGTATAAAACAAGAGAATAAAGTTAGAGTTAAAAATTTAAAATATTAGCATAAAGTGCACTAGCGAACAAGTAACAAAGTGACGAGTGACGACAAAGTGAAAAATTACAGTTAAAGTGGCATGTGCAGTATGAAGGGGAGTGACCGGTGGAATGTTATAG
>471_TGCAGGCAAACTGTCTCCTCCCGTTACACCTGGTTGGCTC_NODE_1_length_306_cov_21.248365
GCTGTTTCCCGTCACCATGGTCACAGTCCTGGTAGCGCTGGTGTCTTCTTCGGGGGACCACGAGTGGCACTTCAAACCAGGTAAGCTGTCGTGTAGCTGAACAAAGAACGTATTGTGTCGTTTTATTGGGCTGGTCTTACTAAAAAAGAACGCCACATTTAAAACTGCGTGGCAGTTCCCCCGAAACTCGGACATGATTTTTGCCCCCTCGCGTCCACCCGGCACAGCCGTGGTCCGTCCTGCTCCTCCGACATTCTCCTCACATTCTCAGGTCAGTAAGGCGCATTCTCTGTCAGCCATCAACAGGCTATCCTGTGTCCTCTCCCTG
>471_TGCAGGCAAACTGTCTCCTCCCGTTACACCTGGTTGGCTC_NODE_2_length_100_cov_3.200000
GTGCAGGTTTTACAAGCACAGACAAGAATTCTTAAGCGGATCAATTTAAATCTTTTTCTCCGACAGGTATGCCTGTGGACACCTGTGTGTCCCCGGACAGGTAACCAGCTGCGTTGCTGCCG
>472_TGCAGGTGAGAACCTGACGCGGACGTCTACACCTGCACGT_NODE_1_length_373_cov_19.702414
ACTTAATTAACTTTTTTTAAATACTCTGTTTACTGTTGTTTATGTTAAGTTTGGTAAATTGCTGATTTCTGCTTATTTTTCTTGTAGAATCAAGATTCACAGATAACCGATCTAGATGCTCAACGGTTTTGTTTTGAAGAACACCTACAAATCTAAAACCTTAGGAGAAAGGTCAGAACGTTAAACGTCTTGATAAATTATTTCCACTTAATAATCAAATATATACAGTGCTGTGAATAAGTATTAACGCTCTTCCTGCTTTATTTTTTTTGCATATGTGTCACAGAGGTTTCAGATCAAACTAATGATTTAACATTTTTCTAAGACAATGTAGTTTTTAAATGATCTCATTTGTCATCTTAAACCGGCTCGCCGGGCCGACAGCTCCAGCAGGA
>473_TGCAGGTGCATCCTGGCAAAGAAGAGGGGGAGTAGAGAGG_NODE_1_length_446_cov_7.461884
CATTGGCTGTATAGTCTACAGTTTTGATTTATCACAGTATATATAGGTTTATATAACATGTTATTAAAAATATATAAATGGAAAATTGTAACTAGCACAACAAAAGGCTTTTAGTTGTTGTTAATCATTCACGTACACTATCAATGGTGGTGGAGCTGCCAGACGCTGAACCAACCTTTGGGGAAAAGGGTCCTGAGATTAAAGCACACTGTGACTTGTGGACTGAGGGAGCGGGTCGGACCACCTGCTGGGAACTACAACCAGTTTCAGTGGAATACTTTAATGTCAATTATTTTACACTGCATCTATATCAAATTGCTTCATGAGAGCTGCTGTATATCTGTATCCTGATTAGCATCAGCAAGATGAGGGAAAGTTTTTGCAAATTATTTTTTATTTCTGATAGTAAAATTGACTCAATAAAACGAGAACTGATAATTTCTTTATCGGAGGAAACCAACCATCATG
>474_TGCAGGTTCCACGCTTCCACACACGCTTTCAACTATTAAT_NODE_1_length_175_cov_7.480000
GGCTCCTGGAGGGCCTGATGCTGAAGGAGCAGTCTCTGGCCCTGACGGCGCTCTCCAAACCCACCACGACAACGCTGGGGCCTTGCTCGGCGGGGGGGCTGCTGAAACCCCAGGAGGAGCCAGGAGCCGGCGCCGGGAGGGAGGCCGCCGAGAACCGCCAGGAATTCTTTGGTGAGATACCTCCCTTTTTAAAAA
>475_TGCAGGTCAGGACTTAGTGGGAGTGAATAGTTGCCATAGT_NODE_1_length_121_cov_3.289256
TGAGATTACATCATCGATACTGTCAGTCTGATTGGACCACAGGAAGAGGATCTGAGCCTCATGAATAACTAAACGAATGCATTAGTTCTTTAAGACTCGAGGGCCCAGCAGGTTGTTCCAGGTTGGCTTGGTACT
>475_TGCAGGTCAGGACTTAGTGGGAGTGAATAGTTGCCATAGT_NODE_2_length_269_cov_5.475836
AGAAGGATCAGCCCAGATGGGCGGAAATCAGAAGGATGGACTCGTCATTTTCTGAGCGATTTCACTGCAGTTCATTGTGTATTGATGCGACTTCTGGTTCCGGTCCGGCTCACAATACGCTTGCCGCCCACAAAGCATCCTGGGACAAACGCAGACCTCCTGCGAGAGTCTGGCTGATAGACAGGAAGTGTGCTGCAGTGTAAACCTCCCAGCGTATTAGCTGAATGCTAATCGCCGTTTATCTGCGACCGAGCCGTCGTCCTAATCTCCCCGGGGGCTGAAG
>476_TGCAGGAATTCAGCCGTCTTTTAACGGAAGCCATTTGTAA_NODE_1_length_403_cov_16.394541
CGCCAGGTCCGGCGTTTTCGTCCTCTGTTTACGATGATGATTTTTCTATTTTTCATGTCGAGAGATCTTTGCTGATGAATAATAGAACCAGGAAAACAAGGTATAACTCTGCAGTGACTTATTTACAGGGGAGAGTTTGTGAATCAGTTGTCGGGCTGAGGCTGGGAAAAACATGTGGAAAGAAACAACTCATTTGTATTTGCATATAAGCCCACGGATGTCCCACAAAGGCACAGTTAATAAACTCATGGAGCCCACATGGACAGATGTGACTACTGGGGACTTTGTGGGGTTGCTTCGTCACCTCGTCCCTAATTATACCTCTTTGTGAGGTTGTCTCAAGAGATTCCTCCAGAGCCGCAGCGGAAAGTGGCGTGCGCGTGGACCTTTTCTCTCGCACCCAGGTACTATAGGCGGAGACGGAT
>477_TGCAGGTCCGTGGACCCCAGCAGGTTTCACACGCCGGGTC_NODE_1_length_373_cov_20.782843
TGTGCCTTTTTATATAATCATTAATTTACATATTACTGTTAAATTTGTTTAGAAATGCAAATATTAGTCCCACCACAAATGCATGTTCATGTGCCATCGGCAGAAAGAAAGAGAAGCACACTGTCCTACCCAGAATGCACTTTTTTTCTTGCATATTTGGACATTTTAGAGTAACACTGGTTCCCGACAAGAAGTCTCAGACATTTTCCACAGCAGATATTCTGAAGCGTCATAGAAGGAAAAGCGCCAATGCAAATTACATCGACAATGATTCTGCTGGGTTTGGAGCCTCTGAACACCGGATGATACACACTTGTGTTCTAAATCCGCCTCTGAGCTGAAGGATCCGACATGAACTTTCACCAATGTGTTCACGTTTTGTCTGAACTTCTTTG
>478_TGCAGGTGCCCTCTGACCTGGGCGGCCTCGGCCTCTCAAA_NODE_5_length_144_cov_10.340278
TCTTTTCCCGAGATTCTCAGAGTAATAACTTTTTTTACATTTTTTTTTATAAATGGTGCGGACGACAACAAATTCTTACCAGTGGCGAGCTTGGGGAGGTACTTCTCCTTCTGGGCCGGATTCCCAAAGAGCAGAATGCCCTTGAAGCCGATGGACTGGTGGGCTC
>478_TGCAGGTGCCCTCTGACCTGGGCGGCCTCGGCCTCTCAAA_NODE_7_length_119_cov_6.436975
CGACTGAACAGCTGTGGTCTTGATGGAGGCGGCGTCTGAGCCGCTGGCCGGTTCGGTGAGGCAGAAGGCTGCGATAGTCTCAGCTGGAGGGGCCAACGCAGAGGTTATCAAACGGCTTGTTTCATAGCATATTGTAGTTTT
>478_TGCAGGTGCCCTCTGACCTGGGCGGCCTCGGCCTCTCAAA_NODE_10_length_114_cov_4.263158
CTTTCAGGCATTACAGAGTTACGTGACACATTGTAGAATGCTGCCACCCTGTGGTGAAAACAACTGGGGCCACGTGCGCCTGGTCCTCACCTGATCCAGATCTTGCTCCCGTTGAGAGTGAAGAACTTGCCGCACG
>479_TGCAGGTTGTCCTTCACAAAAAAACGACTCCAGTAGGATA_NODE_1_length_184_cov_9.005435
GTCCTTTGCCTTAAATACTATAATAAAACAACTGACCTCACTGAACATTTGAAGACTAAAATACATTTGAATCTTTGAAAATCACCAGAATACATTTACTCAACTGATACTCACCATGTTGCCCGTTTGGGGGCAACTAAAGGACGTCTACGATACTGAACATAGACACCTGCATTGACTGGGAAAAACACTGCCTTGCT
>480_TGCAGGAAAGCTCCACCCTTGTGCCCCCTGCTTGCTTTAT_NODE_1_length_412_cov_13.555825
AGCGTCCTGGTAGCTAACAACACACGTGGAGTCACTTCAGTCTGGATACTGTAGTCTGCCAGACATACTTATTTTGTTAGAGGGGGGGTGGGAATGTTGAAGGGATATTAATTCCACATGCCACTCGGAGCTGCCACCCATGAAGCTAACGAGCCTCTCAAAAATGCTAAAAAGAAACAACACTCTGCTCATTTGCTGCCGTTGTTAGCTTGTTAGTACCTGCCTGCTGGAGCTCACCCCAGACTTGCCAGCTGATAACAAAAGCTGAATTTGCTGAAATTGATGTTTGTTCTCTCCGGCATGTGGACACCGTAGGTGAATTGTTCAGGGGTCAATTTCTCTGCTCTTATGTCAACTGTCTTGCACCAAACGTGTTAAAAAGCTGTTTGCAGGACGACGCTACGCCGAGGCGCTGTGTTCGGAAGAACAATTGA
>481_TGCAGGAAAGCCAAAGGAACAGGGTTTTTAGAGAGAAAGG_NODE_1_length_320_cov_11.784375
CTTCGTACCTTGGAGTTTCTGCGACAGTATCGGTGACGGAGGCTAATTGAAGCACTCATCATACCCCCCTCATTTTTCGTCAAAATCGTTTGCATGCAGCATACAACGCCCACAGAGCGCCCTCATCGGAAGCTGTTGCTTAGTTCCAGCACGAGGGAACGACGTCTTAGAGAAGAGCTGTTAATCAACCTGACGGGATGGAAAAAGGTGTCAGGCCGTCTACAGGTGAGAACGCTGTCTTCACACAAACGGCAGCGTTCCAACTTGAGACCATTTTGAAATGTGGCGTCGCCAATGGCTTTGAGCTTTGCCCACCGCTAAACCTTCTATTTACCACCACTG
>481_TGCAGGAAAGCCAAAGGAACAGGGTTTTTAGAGAGAAAGG_NODE_2_length_91_cov_2.307692
CATTTCACAACAAAGGGTTGAAGTATACCTTTACAAGTTACTTGGGCTCTTGTTATAATTTCCTAGACAGCTTTTCCAAGGCTCGTTCCAATGTTTCACAACGCCTCTGCTCC
>482_TGCAGGCTCAGTACCACAGGTAATCACTAGCCTCCTGTAA_NODE_1_length_322_cov_19.956522
GTCACAAAGAGGACCCTGGAGCCTTGGAGGAGGGTCGTCACACCTCACGATCAATAGTTGGACATTTGACCCCTGCTAGAGTTTCAACAATCCCTCCCTCCCCCACTTCACGCATCCCACCTGCACCTTCTTATCCCATGAAAGCAGAAATCGGGGCGGGAGCCAATAATACAGAGTTAAGAGCAAACGCTAACATGGCCTTTGCAAAGCACGCAGGCCTCGCACCACCTGCGACCGTTCACCTGAGGCTGAAAGGGGAGGACACGGCACTAAATCACATTCATAGCTTCATGGCAACGGCTCTTACCATGACGTAGTGGCGCTGCATCTCCGTCTTTTCATTG
>483_TGCAGGCAGTCTGGGCCCTTACGTGCCCTCTCTTTACACA_NODE_1_length_233_cov_11.128756
GGTGTGAGGCTGGGGGCTATGCACGTAAAAACATGAAACATTGCACTTCACCACACAGAGCTATTACAAAAAATGTAGCTTTAGACCTCCACTTAAGACCTGCAGCTTGCTGGTGTCTGCCACGATTCAGCTAAATCTAAAACAGGTAGATGCTTTTTAAGTTATAAGAGAGGAATATTAACTGCACATTAAAACAGTGCATTGAAATTATTCCAACAACGATGAAGAAAGAAGAGGAGGAGCAGGAGAAGGA
>484_TGCAGGTGTCCAATTATCACATCGTACTAGAGGTCAAGTT_NODE_1_length_435_cov_11.926436
AAATGAATTTACATGAAATACAATTACAATGAACCACATACCTCGCTCCGCATATCAAAGGGTGCTATAAAGTGGTAATCCAGGGAAGACTGCCGCCATTATCTTAATTTAGACGTTAGAGAGCGAGCTAGCTTCTCGTGTCTTCTATTGAACAAATGTGAGCGTGAGCATGAGCGCGAGCGATTAATCACGTGAGCAGATAGTATGATGTCAAAATAAAAGTCACATAAAATGTAAGTAGGAAACAAGATCATCAAAATAAAAGAACACTGCTAGTGGTCATTTACAGCATCCCTGCATTTGAATAGTAAGTCTGTTACACCTACACAAACACGTATTACGTTAAATGCATTGGTAATGACGTCTCGCTCCCCGTCATCAGGTGACAGCTGCGTGTCCCTCGCGGGCTTCGCCTCCCACGAGTCGTGTGACGCGCGTCCCGTGCAGCGTGAAAGAT
>485_TGCAGGACCAAACCCCTTTTTACCAGGCAGCTGTGGGCAG_NODE_1_length_333_cov_24.774775
GAAAAACATAGTGAAAGAGAAGCTGAAGCTGGTGCAGAACTTCCTGCAGAAGCTCCGTTTCCTAGCAGACGAGGTACTGTACCCGACCCTCACCCGTACCGCAGGTACACAGCTGACACAGAATGAGTACTTACAGCTGTTAACGAAGACGCAATACACAGTACTCACGCTTGTACTATTGTCACACAAGTTAAAATGGGGGAAGAATCCGGAATAAGTTTTATTTATCTTGTCTCAGCCTCAGCACAGCATCCCAGATGTTTTCATCTGGATGATGAGCAACAACAAGCGCATCGCCTACGCCCGGGTTCCTTCCAAGGACATCCTCTACTCCATAGTGGATGAGGAAACGGGA
>486_TGCAGGACGTGCTGGTGGTGAACTGCTCCAAGGAGTTCAT_NODE_1_length_171_cov_12.871345
ATGAATATGTAAATAATTTAGTGAAAAATATCATAAAATTGTAAATAATTCTAGTAATTTTATGTGAAAATCAGAAAAATAAATAACAAATAAAAAAATAGGAAAAACAGCTGAGACGTGTTGAAATAAAATGGTATTATTGCCATCTGCTGGACTGAATGTCCCTGAATGCTGCTGAATGTGAGAGTAGG
>487_TGCAGGTCACAATGTCATGTAATCTCCCTCTTAACTATAA_NODE_1_length_368_cov_5.453804
ATTTGTAAAGCCCTTGAACATCCCCCCCTTGAGAGACACCTTTTCATTGCTGGCATCCCTCAGTTTTGAGCCTAACTTTTTAAGAGCCTAAGAACCGGTTTTCAATCCATCAACTGTAAAGTTCAAAGAACTGTTATGTCTCTGAGCCAAATTCGGCTCCGTGCTGGTGCCAAGATTATAGCCTGCCACATACAGACTATTGGTATTATTTGCACAGCAGAGGGTAGAACACGGCATGGCAGAGGGGAGGAGCAGGAAGTGCAATGGCAGATTGATTGAATGTGATTATATGCAATTATTTTGAGGTTATTTGAAAGTGAAAGCTCATTTTCTTCAACTATTCAGGGGACAAGACAATTTTTCCCAAAAATCAGGTTTTCCCCC
>488_TGCAGGTGTGGTTCAACAACAACGCCTGGCATGGCATGGC_NODE_1_length_449_cov_23.458797
CCGTGCTGTCGCAGCTTTTCTTCCTCCCGCTCCTCCGCTCTGTCCCCCTCTCAGTTCCCCGGTCCCCCTCCTCTGCGTCCCCTGATGCAGTTTTAGAAAATCTATATCTGCGTCTTCCAGCAGTCTTCCAGAGTCATTGTTACGTAAAAGGGCTAAATATTTATTTCAAAAGGAGGAGAAAAAATTGCAGCAACCGGAAATAAATTATAGACACCATAAAGAATTTTCTTGTAACACTATTAGGTCCTGAGCACGTGTTAGACATACAGATTACACATGTTGGCTCGCCCATGTCATATTTTAGTCGCCTTGTTCCTTCCTGCCCTTTGACCCGGACCACTACGAGGCACACGCGATGCATTAATGACCAACACCATGGGATTTTCAACATGTACCTAGCGTGGGATTGTACCTTCGCTCCACGACGCTAAAGCCCCTGGCGGCATCTAACCCGATTTTGTTCTACTCACA
>489_TGCAGGGCAGCTCTCTTCAGATGGACCCGCCTGCCCTGTG_NODE_1_length_308_cov_10.769481
CAAGCTCTGCTCGAGTGCCACGGAGGCCCTTTGTGCTTAATGGTTAGTGACGCAGACACCAAACGGCACCATTCAAGCTCTAAACCCCCCCCCAAGAAGAAACGAGCATCACATCATGTGAAGGTAGCCTGTTGCAGCAGCAAGACATTTCTTGCAAAACATTCCTGAATGAAAGAAGCTTAATCAAAACTTCTCAACGATCCTCTGAGTGCAGTGAAGTAATTATCTCACTTATTGCATTTCCACGTGTTTTAATCCACGTTGCTCCTCTGTGAGTGTCCTTCGTCCTCCCCTCCCTCTCCTCCAGCCAAGAGCAGCCCACTGCGTT
>490_TGCAGGGAACTAAGAGCCACTCTGGGCCTGGATACAAAGA_NODE_1_length_446_cov_21.892376
CCGGTTGTTTCGTGGGAAATATAATTGATCACAATTTCAAACATTTTTTTTTACAGATTTACAACATTCTCAAAACATTGAGGTTTCATCTTCTCTACTGAGCAATGCTTAAACAACATATTTTAAAATGGGCGTTCAGCAGGTTTATCTTTGGTATATTGGCACATTAGCAGAACTAATTAGAAAAAGGCACTTTAACCAAACTAATTCTTAATCCTGATTTGCTTTGGGTGATTATTGGAAATGTTCTGAGAGAAAGTGGAGGAGCTTTTATTGAAGAAACCCGTAAGTGTCGAGCATAAAAAGAAAAAGGCAGGCCGGGTACAAGGAGAGAGGGATAAACAAACATCTCTGCACATGTCATTTCGTCTCAGAAATGTGAGCACACCTTCCTGAAAATATCAAAAGATCCCCCGGGTAAGAAAGAAAAAACACAAGAACAAGCTAGATCGTTGCAGCACATCAAAA
>491_TGCAGGCCTATGGGGTCAGCTGACTGCAGCAGACGTCATG_NODE_1_length_336_cov_13.125000
TCCACGTTTTCCTACTCACGTGTCTGAACCGGTGAATATAATCTGATAATGACTGGACTCCAAATGTCCCGGTATTATCCTTAGAACATATACACTGGCAGCACTCCTTCTGAACTATTGACTGTGTTTATTTTGGAGGGATCTAAGCACTATTGGCAGAACGTAGGTTGACGTGCAGATGTATATATAAATATAGGGTCCTTTCTTTATAGACACTTAACTCCAATTAACCTTCATTCTCCTATGCGCCTGTAATCACATTATCCTCTGGCATTTTCTGTCTATTTTTCTTTCGTCCAAGAGAGGCCGCGTCCTCCTGCTATGGGCAGAGAACGGCAAGGCAGTGCAAGAACAAGCT
>492_TGCAGGATAACCCCTGGTTCTGTGACTGCAAAATCTCCAA_NODE_1_length_229_cov_38.611355
GGGAACAAGAACGCAAAAGTGAACGAGAAACAAATGACAATCGACCCACAATGTATCTTTACTAAAGGTAACAATACACAAATAAATCTGAAAAGAGCATTGTTTGGTTTCTCACATGCTTATACTTTAATAAGCCTGCATGTTGTACCTGTGTTGTTGACCAGAGAGCCATCGGATTTATCCCAATAAAGAGTTGGTGTTGGAAACCCCGCGGCATCACAGCGCAAGAGGACATTGCTGCCTAAAGGAGA
>493_TGCAGGTTTTCAAGTGGGTTCTTTCATATGTTGGAGGCCT_NODE_1_length_419_cov_22.725536
ATTATTCCCGTTGTTATAATGATGCTATTCGTATTGTAGTATTTAATGGAAATATTTAAGACAGTTACGAATTTATAGACAACAAGAATACTACAATTACACTACGCCTAGTAATACTAACAATATACTTCGGATATCATGGCTTTCTCTACGGGAACGAAACGCGGATCAACCTGCGCTCACTTTAACACTTTATTTACCGCTTTCCTTCAAAGCCGTTCGGAAGAATAAAAAAAGAACAGAATAGAGAGTGAGTGACAGACCAAAGCCAACGCTTTCTAAGAGAAGTAAACCGCCGTTTATGCTCAAAGACACTTGTAATCGCTCTGTCTCAGTCTCTGGGTCCATTCGGCCCAAAACAAATAGGGTGTGGTGTGAGAGAGGAAAATCGGGACAAGCGAGGAAGACGACGGGAAGAAAGAGCTGGTGCGATGGGGAGGA
>494_TGCAGGATTGTGGTCACCGATGTGATGATCCCCAGTTTGA_NODE_2_length_421_cov_14.230404
GTTGTAGGTTTCCCCCGTGGGACCATTTCTAGTATGTCCGGCTTCAGCAAGATTCCCTCGGTTAGGCCGAAAACTAGTTTGTTTATTAGGATCTGTTAAACTCAATAAGTCATCAAAGTGGCCTCTGTCACTTGCATCACTGAAGGACTGTTTTTTCACCATCAACGGGGGGCGTGCAAGCTGAACTCAGTATTTCTGCGCTTTAATGGCTGCACAGGGCGGGGGTTCACAATGACGCCTTCCTGACAGCTCCTCTTGTAACTTGTCCCTGCAGTGATGTCCCCGTGTATTGGGACAAAGACAGCATTCAGGACTAACAGAGTTCATATCACACGTACGCCGAAGGCGGTGTTTTTCGGGCCGCCCTCAGATGGAAGGAGGCCATAGCTGTTCTATGTCCGTTCTACTTCGTATTTCTACGGTGAAACAAAAGAGCGTTGAGC
>495_TGCAGGTAGACATTGTTCCACTACATCTCTTCGCAGTAAA_NODE_1_length_319_cov_13.764891
CCTAGACATCGCTTGCAGAAAAACCCCACGTCTCATTTTATGGCATTATTTATTTGTATAGCAGAGGCCATTTATTCCAAGCTTGGAGAGCTCGCCATTGCATCACCTAACATGGCAGGTTGTAAATAGGTTAAGGCTTGCGTTTTGATTTCAGACATATATATCATTACAGAAGTTGCTGGGTTAGCCTCAGACAGTTGTTTGTGAAAGTGGCACCAACAGCCCAGCCACACACAGTCTTTTGGGATTATTTCAAAATCTGGTCTAGCCATTGTGACAGTGAACAAAGACCTAAATGTCAAGGAACGAGGTATTGACTTTAAAAGGGCACAGACAAGTCC
>496_TGCAGGATTGTATTAGTTTAGCGGCACTGACGACCTCCCT_NODE_1_length_205_cov_6.126829
ATCCGCCAGCTCTGTCTTCCTTACCGAGACACTATCAGCTCCTATTACACAGCTAATGTTTTACAGCAAATCCTGCCAAAGCGAATAAGCTAAATGTGCTAAATGTGTTAAATGGGACCGCTTGGTCCCCGGGGGGGGGAGGGGGTGGGTCATGGCTTTATTTGATTGTCCCAAATTGCGCAGATCTGAGTGCAGCTGGGAGCACGTGGGCTCGTCTTC
>497_TGCAGGACTAAACGCTCCGGAGCGTTCGTTTTTTTTATTC_NODE_1_length_91_cov_4.439560
TGTGTGTGTGTGTGTGTGTGAGGCTTCAAGCCGCAGTGACTGTCTGGACTCCTCAGTGCGCCAGAGATCCGCTCTGCTGGTGTCTGGCCTGCCGCCCAGGTGAGGGATTCA
>497_TGCAGGACTAAACGCTCCGGAGCGTTCGTTTTTTTTATTC_NODE_2_length_237_cov_10.573839
AATGCAAAATATTTCATTTGAATCCCTCTCAGTTTTAATAACCATGAAGTTATTACCTTATATACCTTTTGCGTCAAATTGTATACATGCGTCAAAGTGTCACAATTCCCAAGAGTCAAGAACCATGCATTATTTTGAATGCATTAAACACCTAAATAATTAACATTTTTGGTTAGTAAACTAATCAAATGATAACGGTTTTAGCTCTGCTATAACTGAGAGGTTTAATATGCAGCCTGTGTGTGTGTGTGTGTGTG
>498_TGCAGGTAAATCTGTCACAGTAAACCACGTCTGAAAAGGA_NODE_1_length_376_cov_7.260638
CATTGACTCCATAGTCCTGCTGGGCGTAATCCCTGCAACACAAGCCACACACCCAGCCCCAGGGCGACCTTTGACCTTTGCCTGTGTGCCTGAAAAGATTCTATTTTGTCGATGACTATGTGTATGTCGCATTATAAAGCTGTTAAGTTGTCTTTTGTGAGCGTGTCTGTGCCTGCTGCGGATCATCACACCTGCAGAGCGAAGCCTGTTTCGGTCTGTTTTCTCACAGTTGAGTGACTTCTAAAAGACAACAAACCCTCCTGAGGGTCGTCTTTAATGAAATCACCATGGCAACAAAACAAAGAGCTGATCTTGACAGACGTTTGGTGCTTTCAAAGTCATTCTGATGTTGACTGACTAACAAGAGGACATTTTCATGACAGCACATTTCCAT
>499_TGCAGGTTCCCCTTCTTCGGCAGTAGTGTTATCACCGCTC_NODE_1_length_254_cov_10.452756
AAGGTGGTTCTATCGAACGTCCCTCCGTTCATCAACGACTCTCAGCAGAGAACTCTCCAGACACGGAAAGGTGGTTTCACCGATCAAAAAGATCTTGTCTGGATGCAGGCCTCAATTGCTGAAGCACGTAGTGTCTCACCTCAGGCACCTCCATATGATACTTAACAACCGGAATGTGGAGCTCAAGTGATGAGTACGTGATTCTGGCATCATCGTCGGCGATAAAATGTTTCGGTTGCGGCGAGGAGGGGCACACCGTGGGTGCCTGCCCGAGGC
>499_TGCAGGTTCCCCTTCTTCGGCAGTAGTGTTATCACCGCTC_NODE_4_length_321_cov_17.838007
GATTTTAGTAGTCTTAGGCAGTGGTGGGACCGCGGTAAGATCGAGATTAGGCTTCTTTGTCAGCAGCACACTTTCAACGTCACCAGAGACATCACCAGATCTATGAAGGACCTGGAGACTGATATAGTGGAACTAGAGCGTTTAAACGAGTCCACAGGAGAGCGAGACATTTTGAAGTCCTCAAGATCAAAAAAATGGCTCTAGACGTTAAAGTTCAGGGTGCNNNNNNNNNNGACATTTTGAAGTTCTCAGGATCAAAAAAATGGCTCTGGCCGACCTGTTAGACGTTAAAGTTCAGGGTGCACTGGTCAGGTCCCGATTCCAGACCATCACGGAGATGGAC
>499_TGCAGGTTCCCCTTCTTCGGCAGTAGTGTTATCACCGCTC_NODE_7_length_89_cov_4.696629
TGTTCTTTTTACCTCCACGCCATCTCTTTTATTAAATACATTCGATTTAACCTTTTGATCAGCGATGACCTCTGTCCGTCCGGCGTTTCTTCATTTTGGAACACAACACCG
>500_TGCAGGTTTTCCTACACCTGCTATGTGCCCCACATCCTCA_NODE_1_length_344_cov_17.534883
AGGGTAAAGCAGTCTCTCTCACTAGCTATTTTGACGGTCCAATTCTAATTTTGGGATGGTTTCCACGAACCCCGAACGGTCAGTCACATTGGTGGCAGCGGTGTTTCATGTAAACCAACTACGGAGACTACGTGAGTTCGCACTTCCGTAGTTGGCAGGCTGAATCCGCTTCAGAGTTAAGCGCCGCCAGGTTCAAGACGTGCGTGGAGATGCAGACCCGTTTGACAGCTCAGGACTGTTCGCGGCCAGCAGAGATCTATGTGCCTCTGCCTGCTCCGTTTTCTGAAATAATAAACTCATTGTTGGGTTATCAAGCCTCATGCATTGACCGTGACACACGTATTTCAACCAATTCACACGCCATCA
>501_TGCAGGAGAAAGATCCCCTTTTCTTGAGTAGCCTTGGGGG_NODE_1_length_433_cov_17.660507
AACCCAACACAGCACAGAGAGGAACCTTCCTGCCTGAGCCACTTCTTCCCTTCTTCTGTGCCCTTGTTGCCCAGACTCGTGGACGGTTCCATACATCTGTGGGGTCCAGTTGCCATTAGCCGGAAACAGAAACCCTCATCCCCCAGAGCCGTGGCTCCCTGGCACTCAGCCACAGGCCATCGGACAGTTGCCTTCTCCACATTTTCTCTTTTCGGTGCGAGTATGCAGCTCTGCCGGTAAAGACATCTGTGCCAATCCTGAAAGTATGCATTTGATCTGTCTCATTGTTAGTTCAAGACTGGTTTTGAATTAATCACCTCAGTTAGCGAACCCTGAGCATCACCCGCGATCCATCACCATTCAATCAACACCATTTGCAAACTTGTCAAGATAAGGCATTGATTAAAACGGGCCCTACCCTTCTGCTGGGCTTTCAATCCAGCGGATGGATTTGG
>502_TGCAGGTATTCCCCTCTGCATAATGTGCCGCAGCCACCTT_NODE_1_length_384_cov_23.828125
CATAGTGACGCATTGATTGCGTGGTCGCATACTGCCACCCGCTGGACTAAATTAAAACTGCACCCAAGACTAATGACATTTGAAAAGTAAGTCAATTGATTTCAATGTACTGTGATGGTACTCCTACTTGCATTACCTTTGGTCCACCCCCCAATAACTATATGAATTAAAACAATTCAGAACTAATGAAAACTTCTTTATTGTAGCACATCAGACAGTATCTAAGATTCTTTACCAGATCATGTTTCTTTCTCCAACAGGACAGTGTGTTTTCCCAAAAACACCCGTGACACCGTTCTCTCTCTTCAATCGATCCAGCTCAGCCCCAGTGTCTCGGCGATGAAGGAGAAGATGTGCGTGTCCTCCAAGATGGCCTTGCTGGTGGGTTTCCCTGCACCGTGCCCAC
>503_TGCAGGGTTATGAGTCATTAATTGTGGGGTTGTGTCCAAC_NODE_1_length_410_cov_13.834146
CTTCTTAACGATCTTCTCTGTGGGATAGAAACAATGTCACAAAAGAAACCTATAGACTTACTCGGAGCAAGAAAGAAATTCAACACTTTCAAAGCATCAATGCTACGCAGTCACACGTTGGTCTCATTCATAGTTTCTTTTGTTACGTTCCTTCTCCACCTGCCACTGTGGGCCATTAAGAAGATGGCCTTCCTAGGAAAAGTTTATATTCTGAGTACTTACCCTTTTTATATGTAGCGTTTGTGTTGTGATGATGAGGAATTTTACATTTGCTTGTGTTTTGACATGTCAATTGTGTATTGGGCTCTGTTAAACATTGTACTGTTCTCTGCTCATGTTCTTGATAACAAAATCAGCTTTTACTTGTTCTCTTCTGGTCCAGCCCCCCCGGCCAGAGACCGTACCGCTTCGATAGATCAGATGAGGAGGAGG
>504_TGCAGGTAGAGACGATCTCTACTTCTTTGCCTTAATTCAG_NODE_1_length_328_cov_7.503049
AGTACTTGTACCCTGTGCAATGACAATAAAGTTGAATATAATCTAATCTAAATCTTCCTGTGAAGAGGTTAGCTGAGAAGGCCTTCTTCTAACAGTAACAGTGACATCTGGTGGATTCTTTTACAATTACAATCCTCAACCAAGTGGTAGAGATGGCTCAATAAGGTTAAGTTATGGTCAATATATTTTTCAATAAGATATAGTGACTCAAAATGTGCTCTACCAAAAGGTGGAGCAGGCAGTTAAAGGGTTGCCTTATTTCTTCTAGTGAATCACTGCTGTACAGTTTATATTATTGTTTTAAGTTTAATAAACAGGTTCCTGCACAATGATGGATTTATTTTGT
>504_TGCAGGTAGAGACGATCTCTACTTCTTTGCCTTAATTCAG_NODE_2_length_106_cov_4.688679
TTTATTCTCTCCTGATTTTATTTATTCACATATTACACTTAACATATGCACATACTCTGCACTTTTTTGCTATTTTGCACTTCTGGTTGGATGTTAAACTGCATTTTGTTGCCTCAGTACTTGT
>505_TGCAGGCCTGCAAATAAGAACAGATGCAGCAGTGTGCAGA_NODE_2_length_102_cov_17.029411
GCTACTGATTTTGTTTCTTTTCTTCTCATTTTCCACTGACACTGACATTTATTTAGGGGTGGTGGTGGCGGGGGTTTAAATAACCAGGAATCCCCCCCCTTTAAAAAAAATCGCGTGG
>506_TGCAGGCTCTCATCGTGACCGTTACCTTGTGAGTGAGCGT_NODE_1_length_400_cov_15.502500
ATGCCAACAAAGTGTTCACAGTCAGACGCTAATCAGATTTAGTCATTCTTGTGAAACACTGAATTTGGCAGCTTCTCGCCAGCAGTCAACTCTCAAATTTCAGATGTAGTCACTCACTTGAACAAAACAGCAAGGTGGATTTTCATAACAACCCTGGCAAAATGTCAAAATATTGAACCCAGTAAAGAACAGAAACAATATAAACAGTTATGGTCGCGTTTTTTCGATGACAAGGACTTATTTTATTGAACTTCCCTGACCTCCCCCGCCTCTTCTTTCAGGGCGCAGCTCCACCGTGAGTCGGGATGTCGAACCGGGACTCGCTCGGGTTTGGGGAACTGATTCCTCAGGACGTGGTCAATATCTTCGCCCAGGAGAAGCACGGCAAAAGGGGCCGCAAGAAGCGCAGCCGCTCGCTGCGC
>507_TGCAGGATGCATGCTGCTGTGCCCCCATCACGGGGGTGGC_NODE_1_length_244_cov_9.045082
CTCCTGCAGCGCGTCGCAGAAATCAGACAGCTCACTGTGGAGCACAGATGTGTGTGTTAGAACCACCAAAGTGAAAATACCTATCCTGTAGAAGAACCGACTCGTACCATAGCTAGAAGGACCCACCCGTACTATATGGAGACCTTACTGATTGTAAATTGCGTTGGATAAAAACGTCAGCTAAATGAAATATGTATATGTTAAGTGAGAAGGACTCGCCTGTTTTCTAGAGAAGAGGACGCCGCTGTTCTTTAGGGAGAAT
>508_TGCAGGATTGTGGTCACCGATGTGATGATCCCCAGAGTGA_NODE_1_length_474_cov_21.837553
CTGTCAGAGATGGAGAGAAAACTCAGTTGTAGGTTTCCCCCGTGGGACCATTTCTAGTATGTCCGGCTTCAGCAAGATTCCCTCGGTTAGGCCGAAAACTAGTTTGTTTATTAGGATCTGTTAAACTCAATAAGTCATCAAAGTGGCCTCTGTCACTTGCATCACTGAAGGACTGTTTTTTCACCATCAACGGGGGGCGTGCAAGCTGAACTCAGTGTTTCTGCGCTTAAATGGCTGCACAGGGCGGGTGTTCACAATGACGCCTTCCTGACAGCTCCTCTTGTTTAGAGTCTGTTCCACTTGTAACTTGTCCCTGCAGTGATGTCCCCGTGTATTGGGACAAAGACAGCATTCAGGACTAACGGAGTTCATACCACACGTACGCCGAAGGCGGTGTTTTTCGGGCCGCCCTCAGATGGAAGGAGGCCATAGCTGTTCTATGTCCGTTCTACTTCGTATTTCTACGGTGAAACAAAAGAGCGTTGAGCTGCTCCTG
>509_TGCAGGGTCCCATCAAAGTGACGGTGCAGGAGCTGGATGG_NODE_1_length_452_cov_10.825221
TACATCCCTCTCGTAGCGAAGCTGATACTGCCACATGAAGTCAGCCTGCTCAAACTCCACCTTCCTCAGAATGGACATGTCTGGGTCGATGCGGATCCACAGGAGGGGAGAGTCCGCACTGCAGACAGCAGGCCGACAAAGTTAAAGCGAAAAGGGAAGTACCTAAACTCACGCAGGTCATCCTAGCTCAAAACAATACCCTCATAGGACAGCAACTAAACTCAAACATAAAATGCCAAATAGTGAGTGGTGTCTTACTCCATGGCAGATAAATCCATGTCGACTTCCTCTCCGTTCATCAGAGGGATCTTCTTTTTCTTGTTTCTGGAAGAGGAAACCAACAGAACGACCAGTCAACAGAAAACTAAGACTAACATGGGACACATTATTTTTCTATTTTTCAATCTATTATTGATATTTCGTTTTCTCTTGAAACAACAGTGCTAACCGCCACACCAGAGATATACGACATCT
>510_TGCAGGCGCTGTTTGTTGCTCTGAACGACGAGGTGTTTGA_NODE_3_length_284_cov_11.500000
AACTCTGTTAAGATCTGCAACAGAATTCAAGACAGAGTTACGGTGAGAAGCTTCTCCATCAGGAATAAAGCAGTCAGCCATGCGTGGTGTCTTAAAACCGTGTCTTGAAAAAGAAACCCTTCATCATTATAAAGGAATTATTTGGATGTTTAATAACACTACTGCCATCTAAAGGTGTCCAATTGAAACAACAGACAAGTTCTTTTATGTACATGATACAAATATTGTATTTATATTCAACGTGTGATTTTATATTTTTCCATTTCCTTTGGAAACTATGTGGATTTATGGATTAAAAACATGTAT
>511_TGCAGGCTGCCCGTCACCGAGTCCAGCTTGTCCTCCAATG_NODE_1_length_353_cov_9.322947
GTCCCATTGCATCGATTGTGGAACAATAGGTTAAATTATGGAGATGCTTTTTATTATATGAATGAGTTGTGTAAAGCATATACATAATGCATTAAGGACCTCCTCTGGCTATAAATGGATTGGAGGAGCTGGTTGTGAAACTGGGGAGATAAAAATCAATGCTGACTTGCTGTAACTATACAGCTGCCTTTTACACTGCTTTGTGTCATTATGCCCTTCTCTTCAGACTGTGCCAGTTGGATTTAGACTGCAATTTAAGATATGACATTTTTATTGTCTGGCGATGTGTACATGCTACACCTCCTACAAATTGCATTTTTCGCATCTTTTCATGTGGATCTGTTGTAAAACCGATATCTATCTCGTCTCTCTCAC
>512_TGCAGGCTATACTTGCACTTACAATATTTTCAGACCAACT_NODE_1_length_420_cov_19.395239
CCGACTTTTTCTACATCATGTCCGTATTAAATGACACGGACAACGTGGCAAACTCCAGTGCTCCTCAGCCGGCCCTCAACACGAGCTCCCCGGGGGCTCACCGGGCCGAGATCCTGGAGAATCCACTCCGGGTGAGTTTGATTCACTTCCACGCTGTTCGGTCGCGTAGCTTGTGTGGATGACCTACCAGTACTTGGTTATTTCATTGATTGCAGAATAGCTTAATGCATAACATAGACGAAAACACGCGTGTAATGTGAGATAAAAACGTATACTTTCAAGGACAACAAGAATATCACAAAAAGTACAGTGTTGTAGTGAATGTGACTGCATAATTCACCTTTGTTCCACAGTGTCACTCTAATCTTTTCCCACCAAATACCACTTAAAACAGCCAGTGTATTAAGCTAATTTCTGTGTCAGTGTGTTATTCCTTCGTTAT
>513_TGCAGGAAGTCCAGGTCCTTGTATGTGGGAACAGACTTTT_NODE_1_length_396_cov_24.371212
CATTCTGCTCTGGTGACAGTACTCGCTCTGTAATGAGTCGATGATCGAGCTATCAAACTCTGGGGCGAGTGGATCCCTCTTCTACGTCTCCAGTGATGATGAGTTCATCATTAAGACAGTGCAGCACAAAGAGGCGGAGTTTCTGCAGAAACTGCTCCCAGGTTACTTCATGGTGAGAACTAATTATTACCTTCAATATGTTCCCGTTGGCCTTTTTCACTAATTACTTAAATACTGTAGACGACATGATTAATTCAGGGAATAATAAACAATGACTATAGTTACTTTCAGTTGGACCCGAGGCTATTTGGGGATTTTGTGTTAATATTTTACTCTCCGTCTTCTGTCCTTTGCCCTTTTTTAGAACCTGAACCAGAACAAACGTACCTTATTACCAAAGTTTTATGGGCTCTACTGT
>514_TGCAGGCGACTCGGGGTCAAACCCGTGGACCTTCTCATCA_NODE_1_length_181_cov_9.441989
GCTTCACCAGCATGAGAGCCGCTATCCTGCGGTCTCTCTCCGACACGGTGACGCACATCTCCTTCTGAATGTCCCTGGTGAGCTGGTCCACGGTCACCTCGGTAGCCGCCGGGGTGTGCCGGAGGTGCCCCGGGCCGAAGCTGCACACTGTGCTCCTGTCTCTGTGAGAGCAGGAGGACCTGCTGGCGGGGGGGCCCCC
>515_TGCAGGGTGAGTAGAGCTCGCTCGCTCCTTTGGCATCGGG_NODE_1_length_250_cov_11.700000
GCCAACAGCATCATGACCCCGACAGACAAGAAGGCCACACTCTCCCACCTTGAAGGTGATCTTTATTCTGTACTCGATTCCCTCCTTCATCACAAACGGGTTCTTCTTTAATTTGTCCAAGTCTGGAAGGGAAATCAACATGAAAGCATTTAGGGCTCGAGCGTATAAAAGAAGCACTCCACTCAGAGGCTGGTTGTGTTGTGCAGCCTGTAGTGATCATAGTGACCACCGGGAGGCAAAGTGCATTAGGAAACAGCACATTAACCCACTAA
>515_TGCAGGGTGAGTAGAGCTCGCTCGCTCCTTTGGCATCGGG_NODE_2_length_156_cov_5.314103
AAATTATTCCTCTGCATGAACCACGTCAGAGGCTAAACGAAATGATCGGGGGAAGCCTTACGTTTGATTCCTTTCCTGAACGTTTGCTGGGTGTACTTCAGGCCCGACACGATGTCCTTGTTGACCTGCGAAGGGAGACACGAGTCACATCCTGCTCAACAGTTTCCCGCGGCAACGA
>516_TGCAGGGCTGAGCTGCTGATGGAAGACGGAAAACTGTGGA_NODE_1_length_180_cov_7.044445
CCACAGCGGGAGACACATTGCTCAACAGAGGAGTAAGAAGTTATTTCCGTCCTCAGCATCGTGCGGGGAGTGAAAAGTCGACCCTTCAGATAACATCTGTCACGACTACTTAGAGACAAGAAGCAGAAGAGGAGCCGGACCCCTGGACTCCTCGACCCCTCGGCCGGTTTTCGCCCACTGTGCCGCCAGAACCACCGTCC
>516_TGCAGGGCTGAGCTGCTGATGGAAGACGGAAAACTGTGGA_NODE_4_length_161_cov_9.074534
GCTGACCAGTTGGGATCCGTGCTGGTTGGAGGCTTCACACTGATAGTGGGCGGAGTCTTCCAACTGGGCGGAAGACAAGCTGAAGGAAAGCGAGGAGGAGGCGGGGTCAGTCTTCTTCAGCTCCGCCCCCTCTCTCCTCAGCACCAGCGTGGTGGGCGGGGCTCCGTCTGAGCGGCAGGGG
>517_TGCAGGTCAAACTTGTTCCCACACAAATAGAAACAGTCAC_NODE_1_length_400_cov_19.947500
CTGAGATTCTGAGGTTGTGAGGAAACGACCAGCCGATGCTTTGATGATTAGCTTTTTCTGCAGATAAAAGTAAACAGACTTTTCCTGACACTCCACCCTGTGCTTAAGTACATTCAGCCAATTAAAGCTTTCCTCCTAAACCCCTTAAACTCTCCTCACCTTATTTCATTTGTACAGCCTCCTCTCTCTCTCTCCCTCTCCCTCCCTCTCTGTCCCTCTGTCCCTCTGTCTCTCTGTCTCTCTGTCGTGTCAACACTGCTTTGCACTGGAGTTGATAACACGTTGTTACAGACTGACTGAAATGTAAAAGCTGTTTGGCATCACATGGATCATTTGCCACGATACCAAACTTTCAAAGCTGCATTACAACTTCCGTGTTCACAGTCATAATTCCCTCGACTCAAAGAAGCATCACATTTCTG
>518_TGCAGGCTGTGCAGAGATATTGCTGCTGTCCTTTGAGGTC_NODE_1_length_367_cov_16.054497
AGAAAAATAACGCCGCAGTCCTCCACTTCAACTGAAGCAGGGCAGAGTGCTCCTATACTTTCTGAAACATAAACTGGAAAATCCATAAGATAAAGGATCACTTGGCAACTCTCTCTGCCTGTGAGGGATCAAACATCTGCCGTCACAGTACACTCAGGCCTTCATCTTGATCAAACCCAAAACAATTGTTATAGACGTGACAGGCGAAGACTGCTGACGCGCTGCCCTCCGGGATACAGTCATGACCATCCCTAAAAATGAGCAATTAGCAGTGTTCACCCGTGGTTCCAGTCAAATCCGAAAGCAGGTACTGTTGGGCGTTTTGATCATTTGAATTAGACAATAGACTGGATGACACAAGCATTTGAGTGGCAGGGTCGTAAACCCCA
>519_TGCAGGAAATATTACTACGCCGCAAGTACGCAGAGGCAAA_NODE_1_length_442_cov_17.990950
TAAACCCGCCAGTGAGAACAAGATCGGCACAGGGAGGGGGACTCTGAGGCTTCGCTCCAAGGGCCCAGCTACTGTAGAGGAGGAGGTAAGTACCCTTTTTTGGGCATCCTGCTGAAACCTGGGACAATTGTTCTGGATGTGCTTTGAGAAAGAGAGCTCCTCTTTTGATACTTTCACGAGGACCGCTTAGATGTTTTTTGCTCCTGACGTGGTCTCGAATGCTGCTTCTGTTGAAGATTCACTGATATGACTAAGTGAACAAAACGAACCACCCACTAAAGATGATGCCTGCGGATCCCCACATTTACGATTTGTCAGCGTTGTAGTGAAGTACACCTGACCGGAGGCCAAGACCCGAGTATATATCGAGAATGAGTAAAGACTGATTTGCAACATCCTGGGAGATACTTGGCAAGGGCTTAACGGCACCAAATACAGGGAAACAAAGATACATTTTTTTTGTT
>520_TGCAGGACATAAGGCCTGAACTGCTTTTTCTACGACATCT_NODE_1_length_240_cov_12.050000
CTTATTATTTAAAACGCAATCGGATTCATTATTTCTAATTCTTTAATTCAGTGAACAGCGCACGGAAGAGGAAATCTCAAAGGCGAAGGGAAACCCTCAGAATGTTAACTACAGCCACCAGAGGCTTATTACATTACATTACATCATTTAGCTGACGCTTTTATCCAAAGCGACTTACAATATAGTTGTTATAGATAAATTGGACTTATAATTGCACTTAAGTGGTACAATTTGTTCGTGTTTTAGTCAAGGTAAAGTCTGA
>520_TGCAGGACATAAGGCCTGAACTGCTTTTTCTACGACATCT_NODE_2_length_81_cov_2.580247
GTCCGTCAGGTATTTACCAAACTCATGTGAGCCGACTTTGGTTGTATGCAGGTCGACGGTCAGTGTGGAGCCGAAATGCATTCTGACCACAATTTCTCTTATT
>521_TGCAGGCAGGCAGAAAATGACTGTATATGATTTTCTCGCA_NODE_1_length_452_cov_15.776548
ATTCTAGGTACGAAGGTACGGGCCTATATGTCTATTTGGGTAAGGTCTTCACAAGGTGTCTCTTAAACGGCTGGATTAGATGATATTAGTATGCGACCTGTGAAGCATGCACAGGATCACATTCTGCAGACTTATTCCTGCTGCATCGAGCTTGAAGGGCAGACAAAAGTGGCCTTTTGTTGTAGCATCAAACATGGCCGTCTTCCACTTTCTGAATGTTGAATTTCATATCATTTTATTTTTCAAAAGAAATTGAGGCCACATGGGAGACTCCTCTTAAGTGACAGGTTTTAAAAACATTTACGGTAGATGTGATGACGGTTCATGCAGGCTCGGGTGGACTGATCATCGAACAGCTCTGGCAGAGCCACACGAGGCGTAAAGCCACAGAAATAGGGTCTCAAGGGCATCTTCAAAAGAGATATGAGAGTGGATCAAGCCACCTTTCAACTGTGTGCACGCTCGTTATATTGT
>522_TGCAGGAGGTCAGACCTCAGAAAGTCCAAAAAAGTATTTA_NODE_1_length_397_cov_24.612091
CCCACTGACTTCTGCATCGCCCCTTTGATTCTTTCGGTCGCTCAATCTGTCCCTTTCTCTGTCACTCCTGGTCCCTTGCCCCTGTCTCTATCTGTCCCCCTCCGTCATTCTCACTTCTTCCCGCTATTCTATTTTCTACCTTTCCCTTTGTCCTTTCTTGTCCATTCACTGCTCCCCCGCTGTCTGCCTTTGGGTGTCCCGTGTCTTCCCCTATCTGTTAATCTATCTGTCTAGACATCCTCCCACCTCTCTCTGTCTCACTCATCCTCATTTACTTTCATCCTCTTTGGCTTTAGTTTGTCCCTTTTATCCGTCCTTCCTTCTCTCACCAGTCTCAAGGCAGTAGAGGAGACGCGTAGGGAACATCGACCCAATGCAACTGATGCTCTGAATACACTCTACATTGAGGATATATGAAT
>523_TGCAGGAGGACACAGAGAGGGCCATCTCCAGGGCCGCTGC_NODE_1_length_100_cov_5.300000
AGCGCTACCTCGTCATCGTACCCCCCCTCTTCTGACTCAATGACAAAGGTCCCCACGTTGGGAATGGCCACCTCAACCGTGCGCTGGCCGGGGGACTCGTCCGCCAGGACCAGCTCAGGGAG
>523_TGCAGGAGGACACAGAGAGGGCCATCTCCAGGGCCGCTGC_NODE_2_length_200_cov_13.080000
GGGGGTTCGGTGGGGGTGCGACGCTGGACTTCGGGCTGTGGGGAGGGGGGAGCGGGAGGAGACTGCAGAGAGATTGGGACAGATGAAACACGAAGGGGTACTGATGGAGACGCAGGGACCAATACACAGAGGACAAAATATGAAGTATTAGAAAGATGGATATGAACTTTCTATCCACGTTCGGATTCACTGCACACAACCTATTCTCCTTCATGTAGTTCT
>524_TGCAGGGAAATGCACGTCTTTCACTGTCCTCGATCCACCA_NODE_1_length_414_cov_14.070048
CCCAGACTGGTGAAGCAGAGAACATGGCTTTCCTTCCTTAACATCAAATGCTAAACTCTATTGAGGTAATTCCTAAATCTGTTTAGAACAGACTGACATGTCATTTAGTAATAAACAACACTTCGAAATACTGTATCCCGTCTTTGTTTCTGAAGAAGAAGCAGGATCAGTCAAACTCCAGTCTGAGTATACTGCATGTCTGTGGAGTGCCTCAGAGTTTATCTAAGCAGGCGTGGGCGTATTTTACATGCGTCTGAGCTCGACAAGTGTTGAGGGGATTGTATGTTTTTAGAAGAACTGGCGGGTTAGTCTCTGCATCTTGACTCGGCCGGGCGTCTGTTCATCATGACAGAGACTGTTAGTCTTTGCTAATCTCCTGTGTTCATCTTCACAGTGTGTGGAGGCCAGGCCTCTCAGTGGCATCAGAGCAAATGAT
>525_TGCAGGTTGGTGATGTCATCACGCAGGTGGAGTTTGTGGA_NODE_1_length_150_cov_18.180000
AAATGTTGCCAATCTGTGCAAGAAAAAGACACAAAAAATATGTCTTTACACATTTACTGTGTTACAATAGGAATTATAGGACATTATTGAAGTTGTATTGTGATATTTTACCTTATATGTCATTTTTGTTGTGTTTTAAAGCATTATGGAGATTATTGAGTGCGTGCACACC
>525_TGCAGGTTGGTGATGTCATCACGCAGGTGGAGTTTGTGGA_NODE_2_length_121_cov_4.421488
CAATATAATCTGCCCGCAGTCAGTTATGTTAATAAATGCTACACATCAGATCATCAGGTGCAACAAGTGAAAAGTGGATTTACGGACGTTTGTATGTTATTATACATACAAATGTCCATAAATCATATTAGATTCCCGTCTTT
>526_TGCAGGAAACAAAAACTGGAATTTGTTACTGTTACTTCAA_NODE_1_length_409_cov_10.403423
TGATGGTCATCAAAATTCTCTGTAAATAGCTTGTTTGTCAAAAAAAATGAGTGATCTTCAACCAAAAGTACATCACTTATTTGACAAAAGACTGGCATGTCTTCTTCCATTGCACTGCCAATAACTAGTCCAGCTTTATACTCTACACCATCAACTTTAACCCAACTAGTTGAGAAAACATCTTTTGACAAGATTGTTTCAAGCATTTCATTGTTGACCACATTCTCATCTCTGAAGAGAAAAGATTTAATGGGCCCATACTCATTTTTTTTGAGGGTGAAGGTTTCCCAGTGATAAGCAATGGCCATCTGATGCTTTATAGCAAGCGATTTGGTTATGTTTTTGAAATTTTTTAAAGAATCTTTAAACAGCTTGTGTTTGGCCTCAAACCTCATACACCACGTATATAATAAGGGGCCAATTTTCCTTTA
>527_TGCAGGACCCATTTAATACACAAAATACCATTTCGCCGCA_NODE_1_length_261_cov_9.061303
ATTTGCTTTGTGGATGATGATGAGCGGACTAAGACCATGTGTCTCTATATGAAATATGAACCTGGGAAAAGGAGATGATAGCTCGACTCGGCGTAGCTTTCCATAAAGATTGGAAACGGCAGTCCTGGCTCTGTCCTGTGGCAAATACAGAGGTGCTGGTGTGCATATTTTAATATTTTGCACGGAGGCAGGCGAGTCGTGTCCTCCTCCTCCTCTCAGTCAAAGTTGGCACATTTAACGGACAAACACAGGCAGAGGTGTCAATCTTTCTATCTATTTCTCT
>527_TGCAGGACCCATTTAATACACAAAATACCATTTCGCCGCA_NODE_3_length_209_cov_13.210526
CAATCTTTCTATCTATTTCTCTGCTAGGAAGCAAGTGTGCATGTTCCAAAACCTGCAGTTTGTGCAATGACGAGTGGCATGGTCTCCAAGCAACACCGCCGACCCCGTTCAAATGGCGGCAAAGCCTGATTCTTGACCTCACGCACGCGTCGCTCACTTGCTAATTGTTTAATTACGGTGCTTATCTTCACAGTATGTGACCTCGGCTTGGCGCTCGCTCTTGTGGATGAA
>528_TGCAGGATCTCATCCTTTTCAAAAAATAGACCACGTCTGT_NODE_1_length_414_cov_8.026570
GTGACTTCCTGTGTCCCCAACGCTCCTCTGCTAACTGATATTCAGCTTATACATCAACATGCTGCTTGTTACTGTTGTATTGGGAGTTTGTTCTGTTTCCATTGAGGAATAGACCCCTTCAATGTTTGCAATCATCCGGTAGAACGGGTAGGTGGGCGCGCAGCCTGGGGTCAGAAAACATTGCGTGGTTAACGTTAATAGACCAGGGTTTGCGACCACAGGAATTGAGGAATGAACGGGGACAGAAGCGGTAACATCAAATTCAAACCATAAAAATATGGATCAACCGGACACTTTCTCAACGTATTTTAATGGTCTCGGACACTGATGGCAGAACAGTGGGTGCCGTGGATGAAGGAAATAAACAGTTCCATAGAGCGGGAGATCCTGGCAGATGTCCGAGTACGGCACACTATTCTCAGACACTCATTTGA
>529_TGCAGGAGATTTATGGATGACAATATATAGCTGCAAACAA_NODE_5_length_105_cov_4.990476
CCTCAGGTACACTGCAGCGTGAGAGGACGGCAAAGAGCTCAACCGTGAGCTGAACTTGGATGATTCAAGTGCCAAATTTATTGTAAGGTGATTCTGTGGAGAACGCAACACACACACACACACACAC
>529_TGCAGGAGATTTATGGATGACAATATATAGCTGCAAACAA_NODE_11_length_163_cov_18.736197
CACACACACACACACACACACAGTGTTCGTCACAGAGAGTCATGGACACAAAGGAGAGAAGCTCATCTTTCATCATGCGAGGCCACTGAAAACACGGAGCTATCAAAACAGTCAGAAGAGGAACGGACGGATTTCAGCGCCGAGAGGAAACTCAAACCGCTGTTAGACCGGGTCAGAGCCCAGTT
>530_TGCAGGTCTCTGCATGACACATGTCACTTCTTCCTTGTGG_NODE_1_length_151_cov_9.099338
AATTATGACATTTGTTGACATTTGAATAATCTTGAAGAAAGTAATTTGACATACAGATGTTGTACAGTCTCGTTCATTAGATGTTTGAATAATTACCATTGTGTTATACCAGCCTTGAGGTCAATTTGGTCCAGGTCCAGCTGCAACTGAGGGCAAAGAGGAGAAGCATAAGA
>530_TGCAGGTCTCTGCATGACACATGTCACTTCTTCCTTGTGG_NODE_2_length_281_cov_28.249111
GACGTCTCACTTTTACATACTACACATAATAATGTAACAGGGCATTTATGCGCGGATGATTAACTCAATTTCAGAAGACGATATGTACCTTTCCAATGAGTTCCCGCTCCCTGCTCATGAAGGAGACGCTGTTCTTCACGGACAGGTCCAGTCTTCTCTGTGTGGACTCCTCCAGAGAGAAGTCAAAGTCAAACCTACGGCAGGAGAGAGAAAGTCAACCAACCGCTTCCACTTCTTCCCCATCGTACGTGTTCACCTGGTTTACATCACCTCTCGTTGAATTCTGGGTTGAGGTCTCTCTTC
>531_TGCAGGACATTGTTGACCGCTTCGGATCCCCCTCTCTGGA_NODE_1_length_341_cov_8.375366
CAACTCCACCTGTGTGGAAATCCCTAACTGTGAGTCTCAGCGGCTTATTACAGAAGATACTTGACGTTACCATTAGGTAGCAACGTGTGCAATTACTAACGACTGCTTTTTATTAAAATTGTTTGTTATTTAGATCATCACAAGGAGGCAGGATTTTGGTTAATGGTTTCCATCCTCTCTGCAATTCCATTCATAACGGCGGTGTCCATCTTGGTAGTGAAGAGGAAATCGTAAGTATCTCATGTGAAAAAATATGCAAAACTCCTCTAATGAAATCCTGATGATACTGAATAATACATGAATAATTAGACTGATGATTCCCTTTCCTTTGATCTCCAGTGTGAAGCAGTGGGTTCTGCCC
>532_TGCAGGAGTGCTACGCTCTCCTATTTCTATCACATACTAC_NODE_1_length_217_cov_8.341014
TTTAGACTTGTAGGCGTTTGTCAGGATGCCACTCTGCAGTGCAGTGCGAACATTGGTGACACAAGTTGGGGGTTGCAAGCACATTTGGAATGGAGTTGATCCTAATTTGACAATGACAGGAATGACATACCTGCTACCCTACGAGTGATCTCAACACATTAGGGGATGTGCAGACAGCGAATCCACAGCTATTTAATAGGTTTTATAATCTGCCGCTCACACACACACACACACACACA
>532_TGCAGGAGTGCTACGCTCTCCTATTTCTATCACATACTAC_NODE_3_length_95_cov_11.789474
CACACACACACACACACACACAAACAAACACGGTACCATGGCTCCTGAAGTCCTCCTCAAAGTAGTCTCTGTTCAGTGCAAACTCTGGCTCCTCCGTGTAACTGTAGAGCTCTGTGG
>533_TGCAGGGTCATGAGGAGTTCTATGATGCAGCGTGGGGACA_NODE_1_length_151_cov_15.337749
GGGGTAGGTTGGAGGGGTGGGAGGTTCCTGGAAGAACGGAGTGAAAGGGAGGTTTTTTGTCAAGGAAAGAAAAGTGCGCGTAAAGGTTTTTAAGGCTGTTTATGGGGACTAGCATGAGAGGCCAAGGGTTAACTTTGGAATTTCCACATTCCAGAACATAAAAAACA
>534_TGCAGGTGGATAGCTGACCTCCGAAAACGAACAGGAGAAG_NODE_1_length_416_cov_10.987981
ATTTTATACATGAAACTTTTCAGTAGTAATGAACATGGAGACTGGATGGAGAGATCCTCCTTGTTAAAAAGAAAACATACAGTCCACTCTACTCACATGAAGGACAGGTGTTTGACGTGCGCTTTCGAGTACATTTTGCCGCTTGTTTGCCTTGAAAATACAGAACCGTGAGGTTTTAGGTATCTGCGTTTATATATATATATATATTTATATAAATCATAAAGCAACACAATATTTGTTTGTGCTAAATCTGCAGAATATTTCCTGACTACCTGACAGTGTAACTCACATTATAGTGGCCTAAAGACATTATTGTAGAGCTAAATAATCGCTAATGACACACATTTTATTGCTTGATTTGACCTGATAAACAACTTACTTACTTCTTTCCCATCTCTGCAGGCCAGTGCCACGTGGAATTAGGGCACCTGGAGCTCA
>535_TGCAGGATCCTCCAAACTACTCAGCACTTTACGGAGTCTC_NODE_1_length_374_cov_15.796791
TCTATTAAGGGACCTGGATGTGGATGGCAGACAACCTGCCGTCGATGGAACTGGTTTGAAACACTCGCCTGGCGTCTCCGTGTTCCACGTGTGTTGACACAGGCGACTCTACAGGTGTGTAGTGGGTGAGGCCCCGACGAGGGACGCTGCTCACACACATTCCATCGCAACAACAGGTGCTTCCATTGGATGCTCTCTATGTAGTAGTTCCTTTGTAAACTTCCTGGATTGCTGTCCAGTTAGTCAGGAAATGGCGTCTGTGGTGCTCCGTGTGTCTCCGTGTGTGTTATTTGTTCATGCCTCAGAGAAGGAAGGTACAACAATGAAGACACCAAACAAACTCATCCTGGAGAAAAGTGAAGTTAAACGCCAAAACAATCGTCCGTGGAGCAACAT
>536_TGCAGGCTTGTTGCTTGGTCCAAAGTTCATATTTCAAAGG_NODE_1_length_438_cov_13.401827
ATGAGTTTGTGACGCCGATGAATGGGATGAAGATTGGGCGGAGACGAGGAGGAGGAGGGATGTGTCACAGCAGCATGAACGTAGAGACACAGTAATATTTAAAAGAGACAGCAGCAAGGTGGATCACGATGTCATTGTTTCGTAAATTATTGCTTTCAGACGAGCTGAACTGCTGATTTTCTGATTTACAGCCTCAAACAGTGACCACGGGGAAACAATGAGTGAGCGGTGGTCGCCAGATGTATGAGAAATAAAATACGGGCGGGAAAGCAAGAGTCTTCATGTGTGAACTCACGTGACGACCTGTGACCAGCATAGAATAATAAATAGAGGTTTTATTGCAATGATGAAAAGTTATGTTTTAATATAAATCATGTAATACTTCCGATAGAGTTCATGATTAATTACCACTCATAAAATAAAACAAAGTGTACACTTTTCAATTCTACATCATTCATCC
>537_TGCAGGACGTTGGATGTCTTCTAAAACCCGCGCGGGGGGG_NODE_4_length_180_cov_6.927778
GAGTCTTTTCTTTCTTTTCTGGCCCCCCAGCCGAGACCCCTCAGCAGAGACTTGGCAGCCGACAGAGTGCACGCGGCTTTTTAGACTGAATAATTCATTCAGCAACTGCTTATGCAACATCGAAAAGAGCTCCCGCATTCACACGTTAAAGAAATAAGCATCTGGATGAGGCTGAGCGTGCACACACACACACA
>538_TGCAGGAATCATCTTTGTAGTTTGGTGTTACAGATGTGTT_NODE_1_length_457_cov_8.415755
GTCCACACGGGCTTCGAGTGGAACAAATAAAACCAGACCCATTACGACTTCGACAACCCGCCGCCCAAGATCGTCCAGGGTTACAAGTTCAACATCTTCTACCCGGACCTGATCGACAAGCGCTCCACGCCGCAGTACTTCCTCGAGCCCAGTCCCGACAACAAGGACTTTGGGACCTTGCGGTTCCACGCGGGCCCGCCGTACGAGGACATCGCCTTCAAGATCGTGAACAGGGAGTGGGAGTACTCGCACCGACACGGCTTCCGCTGCCAGTTCTCCAATGGTATCTTCCAGCTGTGGTTCCACTTCAAGAGGTACCGCTACAGGAGATAGAGGCCACGGACCAGCAGGGACCAGAGCCCCAGTCTGCAGGGTGTTCACCATGCTTTCTATATTATGTGGTTTTTACAGTCAACGTACTTAGTTTTATGGTTTTTAGCTGCTCCAACACCGAAAAGCAGCTGGTTAAAGCTACAAAT
>539_TGCAGGACAGACGTGGAGTAGCACGGCGTTAGCATGCAGA_NODE_6_length_166_cov_10.246988
TCCTTCTCCACTCACTTCCTGTTTCCTGTCCCTGCTGCTCTCCAGGCTCTGAACAACCTGCAGTCCACCAACTCCGGCTTTGGCTACGTCAACAGCGAAAACGTATTCAAAGTGTGCGATGAGCCCCACCCGCTGCTGGTGAAAAGCATGCTGGGACATTGCGTGGAGGGCGACATCGACCAGGCA
>540_TGCAGGAGGTGAAAACAACATGGGCCAGAATTGAAAGGAC_NODE_1_length_452_cov_17.457964
AAAAGTTCAAGTCATGGTTTTAAGATTGTTGACTTCAGTTTTCACGAGTTAGTCAGCAACTGTAATAAAACCTTTCACAAGCTCAGTCGCACAGACATGAGCTGAAGTAGGACTGTGCCCAAGAAATGTTTAAATCTTTTATAGTTTTTATACTCTGCAAGCCTGCACTCTCAAAATCCCCCATTTTCTCCCCTTGTCAGACGGAACACCTGCGAGGGGCTTTTTGTCTAATGGTGTGAGTTCACTTTAGTGATGCAGCAAGCAAGCATAAATCACCCTTAAGATGTGCAATGCACTTAGTGGTTCATTAAAGATCAAGTGTGCTTAATTCTTCTCATTCTCACGATAAGTCTTGGCGACTTTCTGGACCTCAGTCTGACCCCGAAATTTGATTCCACTTTAGAGGTTTTTGTGGACAAGTTGAGCACAGCCCTATTCGTCATATGTTGCTGCTTTGGTCCCCAGCGTCTGTAT
>541_TGCAGGAGTTGCTTCTCGCCGGTGGTCACAAATATGGGAG_NODE_1_length_318_cov_16.440252
ACGTGACCTTTACTCTGATAAGCAGTTGCTTTTCTTTTTGTATGTGTTTCAAACAGAAAAAGTCCGTCCCTTTGTGAGCCGTGACAGCTCTTGTTTAAGTTGTAGGTGTTTTAGCACAATGCCGATGATCCACATGATCTCCCATTTGAAGAAACAGGGTTGATTTTACTTTATTTTAACTTTGTGCCGACACGTGAGCTGATTAATTAATGCAAACTTCCAATTCTCCCCTGTCAGAGTTCCCGTCATGGACATACGGCCATGAGGACACAGAGAGCTTCAGCGTCTATGATGTCGGGAGGAGACACGAGAGCAACTTCAGTGTGTCCTTCTTCCTGAG
>541_TGCAGGAGTTGCTTCTCGCCGGTGGTCACAAATATGGGAG_NODE_5_length_91_cov_2.087912
CCGTTGTACAAACTCTATGACGTAGAGTATTTGTTGCAGTAACAGGAAACCTCATCTTTGACAATTGAAGCCAAGATACAGGTGACAGCAAAGAGGGTTCAGGGTGGGAAGCC
>542_TGCAGGCGGCCTCCACAAGCCTACGATACACAGACAACAG_NODE_1_length_260_cov_4.076923
AGGGGCGCGCCCCCAAAGGCGAGGCGGTGTCGGAGGGGCAGGAGCACACCTCGTACCCGTTGTCCGCGTGGTCCGGTCGGCGGTGCACGTTGGCCCTCGTCTCCGTGCCCTTGGGTTCCGCGTCCGGAGAGTCCGACTGCATCTCGGTGCACAGCAGCCAGTCTTTGGCGACGAGGCGCGGGTACCCGGCCTCCGCCTCCATGTCGCTGCTGGGCACCCGCCAGTACTCCTTCCCCTTGAAGAAGTAGGAGGAGCCTTCGGGGAGAAAGAGAGA
>543_TGCAGGTCAGACGCAGGGCGCCGTTGCAGGAGAGCGATGA_NODE_1_length_410_cov_18.943903
TTCTAAAACAAAAAGTAATTTCCCTCATCTTTACTCTGAAGAAGTAGCGTTGTAAACTTCACATGAAATCCCTGTAGGGCCGTCGTGATGAGGGTCTCTTCTGTTACCTGCTGTTCATGAACTTCTTCCAAGAACACGTTGACAAAAGAAAATAATCATTTTAAATTTCATTTCCAAGTTCCACAAAGAAAAGAATTGCCTATACACTCATTTTTTCATACTGATTTGCACTGGCGTTGTTGAGCAGTACTTCCATCTTTTCTCTGTGGAATCAAATCTCCCACATGTGTCCATTCAAGCGCTGAGGAGGGCGCGCTCAGCTGTCCGCCTGGATGTTGTCCCAGACTCGAACTACGTCCGGACAGTCATTGAGGGCTTCGATGAGCGTGGACGCAGCGTCCAGCTGCTCCTGGTCCAGAGGGCAGAGGGTGC
>544_TGCAGGCGAAAATACCTGCGCATCTGATCTGATCGCACGC_NODE_1_length_443_cov_16.374718
TTTCCATCTTCCTTACAGGCATCCACATGCACACTATTCTAGATTGAGCCCAGGTCGTATGAGGACTTGGGCCATTTACCACTTGGTCACAAAGGAGAACAGCCTATTTAATGATAAACATGATGAGAGCCGGTCCCTGATTAGCAGAGAAAGCAAACCGATAACATCAAAAAAAGAGCCTCTGAGATTCTGATCTAATAAAGCTGCTTAAAATCTGTTCTTTTACCCCAATTATGAACTGGCGGGCCAGAGATGTTTCAGAAGCATGGTCAGAAGGGGGGAAACTCTGCCTGCTGCTGTGACCCCTTTGGCTCAAACAACTCTGTCTCATTGCTATGCAGCGCTGATCTTTTCTGCTGAATGAGAGCGTAAATGAGAGGCGATGGAGAGACGGAGAGCGGAGAGTTTACAATCAGTAAAAGCACGGCGAGAGCCCGAGATAGAAAAACCCAGAGAAGAGAGTCG
>545_TGCAGGCAGCAGTAGTAGAGCTGTGTCGAGCAACAGGAAG_NODE_2_length_147_cov_34.163265
AGTGGTGGGGGACTGACAGCTTTTCCTACCATTTCTCTCTCTGCCTTGGCTCTAGGATTGTTAGGTTTGTTGTTTTCTGACCGTATCAGACTAGCCATCACTCGGTGATTTTCTAACAAGGCTATTAAGGTGTCCACACTGAGAGGCCCCTGCTGGGCGACATACCTTT
>545_TGCAGGCAGCAGTAGTAGAGCTGTGTCGAGCAACAGGAAG_NODE_6_length_145_cov_28.551723
ACCACTCTATCCACTAGGGGCGGCCCTTCTGCTTCTTCCAGCCAGCTCCTGGTATGACGGACTAGCCCCATCACCTGTGCCCGGACAGGGAGAGCGGGATCGTAGCTCCAGTCATGCACTCGCTGTGCCTTGGCGGGGAGACTAAGTCCATATTGAGCTAGGATTAC
>546_TGCAGGTAAAACAAACGTTGCAAACTTGTGCCAAATAAAG_NODE_1_length_403_cov_17.258064
CCTCATTCCGTCTGACATGTTGTGTCACGTGTGTCACAGGAAGTGATGCACGCCCTGCGGCAGACGTGGCATACCACCTGCTTTGTTTGCGCGGCCTGCGGCAAACCCTTCGGGAACAGCCTCTTCCACATGGAGGACGGGGAGCCGTACTGCGAGAAAGGTACGACCATGTTGGCGCTGTCCCGACGTCAGAGGCGCGAGGTCGGGGCTACACACTGTTCACGTTGTGTTTTTGTGTTCAACGGGCTCTTTCTGGTCTCTCTTGTCAGATTACATCTCACTCTTCAGCACCAAGTGTCATGGCTGTGAGTTCCCTGTGGAGGCGGGTGATAAGTTCATCGAGGCGCTGGGCCACACCTGGCACGACACCTGCTTCGTCTGTGCGGTAAGAAAGAGAAACAAACACCATTTCATGTGCGACATAA
>547_TGCAGGTTCTACCGCAGCTCCCTTTCAGTCCAAGACACGA_NODE_1_length_137_cov_9.700730
TGAGGTTCAGAGGTGGAATCAGTTGTTTCACTTCTGTGATGAGAGTGTGCGTCGCTGTGTGTTTTTGCCAACTCTCTCTCTCTAACACTTACTACTTCCTCATCCTCCATTCTGTCCGCGGCGGCGACGCCGTCGCTCCGTTGGACTTGAC
>548_TGCAGGGAGGCCCTGAAGGCCGATGCAGCCGCCGTGTTAA_NODE_1_length_344_cov_7.741279
TGCTTTATTTTTATTTGACTTGATTCTTATTTCTTTTTTCACTGTTGACATAAAATCATTTCCTCCTCAATTTCCTGTTTCTTGTACCCTTTTAATTCCCCAGAAAAAATGAGTGAGTCAGAATATTGCTTAAACCTATAGCTAGAAATCGGATTATCATTTCCGGTCCTTCTGGCGCATGTAATAGATATCTGACAGTAACGGAGTGCACGGCTGACCCTCTGAGGTCGGTCCTGCTGGCTCCTCCTGCCAGTCTGAACAGCTGCAGTCTGCTGCGACAGATCTCCGACTGCTCCTCCTGTGGATGAAGTTTCCTCTCAACGGCCACAGAGAACAGGGAACTGCATCTAAGGGCAGCGAACGCAC
>549_TGCAGGTAATGGAAGTGGGTGTCGCACAGGGTCATGAAGC_NODE_2_length_405_cov_20.765432
GGCTCGATTGATGTTCGAGTGCCATTATGTGAATTACATGCCAGATATCTTGCAGGTTAAACGTCTTTGGGAGGGTTTGCCCGTCACATTACTGTCTTTGTTACATTTGCAACAACAACCTTGTTGGCCGTAGGAGAAATAGATGTAAAGGCTACTTCAACAAAATGTGCCAACAACGAGTTACGCAGATGGCTTGAAAAAAGGGGAATTCCTCCTGACGAAAGATCTACGTCGCCTTCGAGTCAAAGGGTGAAGCAGTACACCAAAAATCCCTGCATGAAAGAACCTTTTAAAAACTAGGATTGTCAAAGTCCTGCCAGTGACACACCAAACTCTAGAGACGCACACAACCAGGGAAATTCTAAGAATATTTATTTACTCAAAGATAAAAAGGTAACTTTAACTAACATTAAAGGCGTCTGGTGTC
>550_TGCAGGGTTTACCAGAGGATGTACAGTACACACTTCACAC_NODE_1_length_374_cov_18.294117
CCCTGCGTAAGGTAGCACCCGCCTGTCGGCCAGCTGACGCTGATGGCGGATTGAACTTTCATGTTGCAAGAGCATCGAGTACTGGCCGTGGACGTTGCGATTTTTGCTCGGATTTTCCTGCTCATGATTTATTCAGACAGGAGACGCTTCACAAGAAGGCCTCTGTGCAGCCAAGTAGGGAGGAGGGATTCTCAGTAGGCTGTTGGTCTATCATGTCTCATGTTCTCCTTCTCAGTTCGAAAAGAGAGCCGATACAAACGTCTCGCCACTGATTATCAACACTTTGCAAAACAATTCAGCAGCCTCTGCACTGACTCCAGCTCAGCTTGTCACCTCCTCTGAAGAAAAAAACAAGAGGACCGACGGCTTAAAATGATGATCGCAAATTGTGCTTGT
>551_TGCAGGCGGACTACTTCAACGTAACGTTACATCTTCAAAC_NODE_1_length_293_cov_5.716723
CTTATTTTTAACTACGTTGCAGCACGGAGTTTAACAAGCAACACTGACCACAAGCACCGCCCGAATAGAGACGCGGTGTGCATCATTCCAAGCGCTCTAGTTGGAGTAGGCCGGTGAAAAGAAATCAACAGAGATTCAGTGTTCATTTTGAAAGCAAAACAGCTCCACGCAAAGCACGCCGTCGAAACGGAGTCCTTGTTAAATACAAACATACCAAAATGAGTTAGTAAACAAGCGCTCGAGTAGAATTTTAAACTTCATGTCTTACAGTCAACGTGATGAGAAGCTTCGCTTGTTTCCCGCGTGT
>552_TGCAGGGCCGGAGTTAGTCTGTCAGCAGTTAAATGCTTAC_NODE_1_length_357_cov_4.739496
TGGTTGCGTAGGACAGAGCTCGATGCTTATCCCTGTTTTCCAGATTTTAAGCTATGCTAATTAGCTGCTAGCTGTAGCATCATGGTGTGGATCATCTTCTCAACTAACTTCTATGAAAACGGCAATATATAATAACAACAATAACACTACATTTTATTTATATGGCTCTTTAAAAGGCACTCAAAAGACCCTTTTTTTTATTGATGACATCATGGCAGTACGGAGAAAGAAAGCAAAGAAAAATAAAATAGTGACTTGTAGTGAACTGTTTCTATACAAAATTGAATTCATTAAAAGATGTTTATAATTTCAAATGATTTTTGATGACAGAAACATTTGACTGTAAATCTGCTCTGAGTATTTAAAAAGCAAC
>553_TGCAGGGTTTGTGGGGCTCCGGTGGGAAAAAGCCAAAGGG_NODE_1_length_152_cov_7.394737
CGACCGTGGTGTCTGTAGCCCACGCTGGCGGATGGCAGAGGGCCTGGACAGACATAAGAGACAACTGTCACAAGAGATTGTCAGCTTTGGACAGAGGCCAACGTGCTGCTTCACTCTCTCTCCTTCTTGTTGTTGCAAAGGATATTTATTTATAAGGAGAATATTCTATA
>553_TGCAGGGTTTGTGGGGCTCCGGTGGGAAAAAGCCAAAGGG_NODE_2_length_220_cov_7.581818
CTGTCCCCTCACAAAGCTCCTTTGTGGGTGGGGCAGTGACAGCCCGCTGCATACCACAACCTCGCTGCACATTCATCCAGAGGAGCGGTGTGTGAGAGGCACGCTGCTGCAGATAGAACAAAGTGTGGAGCACATGATTCCTGAGGAGACAGTGATCATTCCTGTATTCTTTTGTGGTACTGCGTAGAGGCCTATCCGGCAGCATGTTTCCGCGCTGATGAAACCGAAATGCACCGAC
>554_TGCAGGGAGGGACAGAACAAGCTGGACGCTCAGAAGTGGT_NODE_1_length_168_cov_13.404762
ACACACACACACACACACACGCACACACGCGCACACAGATCGGGTGTTATTGATTGGCTTCGCCAGGACACACGGTGGACACACTGTGGTCTCTGTGCGCAGATGTTTGCACACTGTTCATATTCGAGCACATTGTGTAAGTCGTAAAAGTGCTGGTGTAGTTTTGGGTGTAATCGGACGCAGCCTGA
>554_TGCAGGGAGGGACAGAACAAGCTGGACGCTCAGAAGTGGT_NODE_4_length_96_cov_4.375000
CTAACGCCGCCCGGGCCCGGCCGCACACTGGAGCTGGACTCTGGAGAACGAGGCTCTCTTATCTCAGGGAAGCACGCAGGAGGAATTGCAGGCACCTCCGCCCCCCCATCGGCTAC
>555_TGCAGGAGGAAACGCGCGGGGCGGGGGGAGGGGAGCGCGT_NODE_3_length_92_cov_4.076087
CAGAGGACCAGGTGGAGAAACCACGGAGGGGAGGAGGCTCCTAAACTCCACTGATCCAGTTCTGGTTTTTGATTCAATTGAAGAACACCACGCAGGCTTCCAGTGGACAAGGAG
>556_TGCAGGCACACATTGTATTTCCATGTTTGTAACAGATGTA_NODE_1_length_458_cov_14.683406
CCCACTTATCTGTTAGACCTCACAAAGATCCGCTGCGACCAATTGCTTCACAAGTCACATAATGAGTGACCGTCTGCAATTACAGGTGTTCTGTGAAGGCCTCAGTTTGTTAGAGAGAGCATCACTAAACAAAGAGCCTCACAGGGACAACGGTGTAGCTAAGTATGAGTTACGTTAGAGAGTCGCAGGACTCACGCCTTCAACCATAGTTTATGACAAAGAAAAGCAGCAAATATTCCCAATGAGAGGATACACTGGGGTTATTATTGTTTTAACAGAAGCGATTGCTTGACTAAAGTCCCAGCTTGCATGACTGGAACCTGGATTGAAGACGTTTTGACCCCTTATACAAAATTGGGGCTACGGGCCGCGAGAGGCTGACAGGCAGCTCAGTGAGGGACAATCGCACACGTGTGGGCAAGAAGCGACTTATGATGTATAAACACAAAGGCCCATTAAAACCAAGCTGTCTGGTATGCC
>557_TGCAGGTCATTCAGAAGGACCTTCAGATGTTGCGTTTACA_NODE_2_length_264_cov_19.905304
AAAAAAAAATCCTTTTATCCAGCAACCATCATCCGAAATTGACATTTTTCCAAATGCCTTTGTTAATTAAATTGTTTGGGTTTCATCACAAGCATTACAGTCTCTGAGGGAACACTGTCTGTAGACTCTACGCATCTCGGTTTTGGTCAATGCATTAACTGTTCAGTTCAGCCAAGTGATAAAAAATGTTGGACTGTTGGCAAGTGAAACAAGAAATTTGAGCAAATGGAAATTGTAAAATATAGTTGTTATAATTTGATCCCTTTTTTTCTGAGACCAAAGCATT
>558_TGCAGGGCAGAAACGACAACTCAGTAAACCCTCAAATCCT_NODE_1_length_450_cov_17.540001
GGACACATTTAAATCTTTTTTTTTTGTGTGATGGCTGCCTTTTGTCCTTCACACCCTCACAATGAATGAGCTCTGAACAGTGTGTTCTCACTGTGTAGCTCCAGAGAGACCAGAGCAGAGACGTCGACCCGCCTGCAAACCTCAGACAGGTTGGTTGGATCGGGCGCCGGCCGGAAAACGTAGACTAACTGAATTGACTCCAGCACAACATGCCGCCTTCCTGACACGTGTCCCTCCACCCGCAGCTGTGATATTGTGTCTCCTCCCTTTCCCTTGTCATAAAATACAGCAGCAGACACTCTGCCTCCATGCAGCCTAACCTAACCTGATCTCTGCAGTCATGTAAGTGGCCCGGAGAGTTTTCACCCCTAACTTTACGGTCCTCCGTCTCTGTATGTCTCCCTCAGTCCGGCACGCTGAGGTTTTGTGGCACGACAGAATTCGCCAGCGGTCAGTGGGTTGGCGTGGAGCT
>559_TGCAGGCTGCTTCACCCCCGCCCTGAGAAGAGTAGTAGTA_NODE_1_length_389_cov_9.879177
AATTAGCTTGTGCTCATATTTTCTCAAATAATCACAATATTATAGCTATAGATTCGATAAAAGTATTTAAAAAAAAGCTCTGGAGAAGTTAATATTTTGGATGATGGTTTTGGTTTAGTAGTAAAGGAAGAACTCCAGATCTGTGTCATGGTTTGAAATGATATTAGCAAGACTTTCTAAACACCATAACCTAACACATAATAATCATTTCACGTAGTACAGTAACCAGATTCAATTAAAATGTGAACGCTCAGTGATGCTGTACAGCAATACCACAGAGGTGCACCATTATTCAATCATTCTCAATCGAGCTGATGTTTCAATTTGTTGTTTAGTGGTCTTGCAGCACCAAAAAAAACACACATACGCGCAGGTGGCTGTTTAATTTATGTGCACAATCAGTCGTGTGGA
>560_TGCAGGCGTCTTCCTCAGTGCTCCACACACAACCAAGTCC_NODE_1_length_186_cov_11.010753
CAATGGACAACTCAGTGTCTCCGGAAACTGACGTTAACGCGGTTTACGTCTTGTATTGAGATAGAATTCACAGGGTCATGTTGTTATGTGTATACATTTTGATGTTCATATGGAATATTCCAAATTTTGTGTTGTTAATGTTTAATGAATAAACTTTTGTTTGTTGCAGATCGCGGGGAGCTCCACCAAGTGGCGGGCGTTGGCGG
>560_TGCAGGCGTCTTCCTCAGTGCTCCACACACAACCAAGTCC_NODE_2_length_110_cov_9.100000
GCCACCTTGCTGCAGGAGCTCTCTCTGTTCACCTCACAGGAGCCTGTCAACAATATATTGCTGCACCGGGTATTTGCGCACACATTCAAACACATACTGCACAACCGGCACACAAATGCATGTATTAATC
>561_TGCAGGGACCAGAGGATGACTCCCTTCATGACCTCTCATC_NODE_1_length_206_cov_10.703883
CGCCTGATGCGTGACGTTTCGGTGGCTCGAGTAGGATGAGGTGCAGCCGAAGCCCCAGAGTAAAGCTCACCGATTTCACTGAGCACTGCATCGACACAACAAGATACTTCATCGACCGAGCCTCGCACAGATGTTAGATACTGCCTCAGGTCGGAAATCTCCTCCTGGATCTTGTTGATGCCTTTCAGCTCTTTAAGAATATGTTCCACAATGTTGCCAGAGCCTCCC
>561_TGCAGGGACCAGAGGATGACTCCCTTCATGACCTCTCATC_NODE_2_length_250_cov_10.132000
GTCCCCTATCCAAGTAGCTGGGTTCAGGTTTAGAAGGGCCGAGCATGCTCATGTTCGAATCATGCTTTGAGTTCTCATTGTCGGTTTGGTGTTCCAATTGGGGGTTGACTGTGTCATTGTGCCAATCTTTAGGTGATCTATGGGAAGGCAAACGTTTGGAATCGTCTCCGCATTTGCTGCGATGCAACAGTGGATCGGTGTCGCTCCCTTGAAGAGATGTGATGGCATTCTGTCTACCCAGGCTTCCTCGCCTGATGCGTGACGTTTCGGCG
>562_TGCAGGAAACATATTCATATTCAGGAAACGCTGTTAAGTT_NODE_1_length_417_cov_15.426859
AGTGCCAGTGCCCTCCTCCCCCACCTAGTATGTCTGATTACAACTTGGTCCGGTTAATACCAAAGCATGTTCCTATTTTGAAGAGGTAGCATGTAACCACCATGACTGTGAAGAGGTGGAGACAGGAGGCTAAATGTCACAACCGGACAATGAACCTGAATCCAAATCCACAACTCCAGTTGCAAAATGGAAGTTTATTACAAAAGGCCAAAAATGAAAATCGTTCTCGGATAGGAAAACCCTATACTAACCCTATACTAAACCGTAGAAAAAAAAAAGATCTAGAAAATAAAAGCTAGACTGGAAAAAAAAAGAGTAAAACAGAAATCGAGCCTGAACAAAGAACAAAAACCTGTCAATGCCAAAGGGCATGGGTAAACGCGGGTTCTCTATCACACAGGTCAAGACGAACTGGCACAGGGCCAAGGGAGAGCAGACA
>563_TGCAGGCTTGGGTTGTCAGTCCATTTAGTCTTCTTCACAC_NODE_1_length_273_cov_17.230770
GCAAAGTAGCTGCCACTCTGGGCAGGGCAGAAAAGAAACCTTTTGGGATCTTGACAGGGGGGGAAAAAATCACTACCTGGTCCTCCGCAGCGCAATCTGGTTAAATCGCCCCTTTGTTCCTCAATCAGGCTTGGATGGTAACGCCTTTTTTATTCTACTAACTCATCCTCCATGTGTCTTAAATTATTTAAGCTTGACGTCACACAATTACTCGTGTGCTTGAAAAGTTCAGTTGATTTCATGAATAATGCCTTTCCTTAGCAAAGAAAAGGCTGACAAGGATTAGGACCCAAAT
>563_TGCAGGCTTGGGTTGTCAGTCCATTTAGTCTTCTTCACAC_NODE_2_length_132_cov_6.037879
CTGTTTATTACAGGGAGGCCGGTTCATTATTTACTCTGTATAAATTATGGTCCGATAAAATTGATTAACCCTCCCAAGCTCACATTGCTGCCCTTTAGATGTTTATCTGCTTGGGACTAAGAGATATTGACACAGAGAGTCTCGGCTCGCTGGC
>564_TGCAGGAGGGACGCCGACGCTCCGCTTCAGGGATTCCCAG_NODE_1_length_204_cov_10.171569
AGGACGACCGCAGGAGAGGGCCTCGCCGACGTGACCCGTGGAGTGTGCGTGGGCGCTTTTCCTCTCAAGAGGAGCTTCCCGCTTCACTGAAGAGCAAAGTGGAAGCTCTCGTTTGTGCGTTTAATGCAGCAGCGGTGAAACCGGCCTTTCTGTCTCTTTGTGGTTTTAAGAGATGGGTTTAGTCATCGTTCGCCGACGCTTTCTGTGGTCACGCTCATTTCT
>564_TGCAGGAGGGACGCCGACGCTCCGCTTCAGGGATTCCCAG_NODE_2_length_132_cov_2.272727
CACATGCGTCCACGCTTGTCTGGACATTCGGCGCTTTGATTCGCGCGATTTTACACGAGCGCGCACTGTGACGCCTTCGTCACTTCGCTACGCCGTCACTCGCGCCGAAAAAAAAGCAGCTGCCTTCCCGGAAACGGCCGCCGGCGCCCC
>565_TGCAGGGTTACCGGCTCCAGTTTGGCCGGAAAGATGTTTC_NODE_1_length_155_cov_15.883871
AGCTGGACTGGCTGGGGGGAAAGCGGAGCTCCCTTGATGCTCCTCCTGTGCCGGTTTCCTTATAGGCCAAAGTGTACTCTGTTATTACCCCGTTTCTCTCCGCCAGGATGGGAGGAGACCAGGACAGCTGCAGTGAGCAGCATGTCACGTTTGAACCCTCGTGAATTTGAGGGTATC
>565_TGCAGGGTTACCGGCTCCAGTTTGGCCGGAAAGATGTTTC_NODE_2_length_145_cov_3.820690
CAATATTTTCTCTTTCTTGAGGAGAAGTGGAGGTGGTTGAAGGAGGGGTTGGACAAGTGTGTGTTGTCAAGATTTTTTTTTTTTGTGCAAATTTCCAACCCCCTGCCAACCGGGTTTGAGAAGAAACAGGCAATCCCTACCTGTTGGATCAAAGGCCACCGTCCGAT
>565_TGCAGGGTTACCGGCTCCAGTTTGGCCGGAAAGATGTTTC_NODE_3_length_87_cov_9.448276
CTGGATAGTCGGGCTGTATGGCCCCGGACCTACAATGGTATGTGCACGTATTTTCACATCGTACGCCGAGTTGGGTTTGAGGCTGTTGACAACATAGCTGGACTGGCTG
>566_TGCAGGAGTTTGATCCTGAGGAGTTCTACCATTTGTTGGA_NODE_3_length_100_cov_14.640000
GAACACAGCTGGGATGGATGAGATGGATACGATTATGTACTCACGTCCACTGAATCGTCCGTCTCTGGAGTTTCTGGGTTCCCACTGTCATAGCTGCTCAGCTGGGCCATTTCTACAGAGAG
>566_TGCAGGAGTTTGATCCTGAGGAGTTCTACCATTTGTTGGA_NODE_6_length_290_cov_11.737931
TGATATGAGAATATCAAAAGATGTAAATATTGTTTTGTCTCACCCGTAGGCTCCGTTGCTGATGAGCTTGATGTTTTCAAAGTCCTCCTCTCGAGGTGCTTTGGTTTTAGACTGTGGAGGAGCTGCTGGGACCGGGGTGCCTTGGCCCTAAAGCACATGAAACACACCCAAGCAAAGTCTTTAATGAATGAATTAATAAGCTTGTTTATTCATTCACCAACTAGGACCATTTTTCCTTTTCATTTGTATATGCGTGTTTATTAAAGAGAAGGTAAAACCTTCACATCAGTTGCTTTTGCAGGTAGAGTGTTC
>567_TGCAGGAATGTCCATCCACACCTTCCACGGGAACTTCTTT_NODE_1_length_386_cov_17.194300
CTTCATGCTGTTTTCTTCTTCGCTTTAATTCACGTCAGTTTCTGCTCCCTGACGTGAATGAAGAAGAAGACAAACACAAAGTGGCCGGTGTCGGATCCTTCGGATGTTTTTAAAGCGAAACAACTGGAGGAGGTCTGAGCTCACATTGAACCGGATTCTAAAACGTATGAGCAGGACTACGCGACATTAATAGTCTTAAACCTTTGAATCAGGGGTTTACATTCACATCTGTCTCACCCATGCAAGCCAGCAGTCCAGTGATGGCCTGAACATCAGCTCCAGCAAAGATGTCTGACAGAGAGTTGACCACAGGGAGACACAAGGTGTGGACACGGATCCTCCGCTCTCCTGCAAGACGAAACCAAGGGTATCAAGAACAAAGAGGTCTCTCAACGTGTGTGTGTGTGT
>568_TGCAGGAGGAGAAGGTATTTAGGAATCCTTTGTGGACCGC_NODE_1_length_136_cov_5.867647
ATATCTTTAATTTGTCTTTGTGTCATTTACGAGCTTCGTCTCCTCCAAACATAACGCAACTTGCAAGGATGATTGAGTCATTCATTAAATACAATTTGAAAGGCAATTTGTTGGTCCTTTATTTGTTCTGTAAAGTCCAGTTTAACAACGTTTTTACA
>568_TGCAGGAGGAGAAGGTATTTAGGAATCCTTTGTGGACCGC_NODE_2_length_161_cov_6.838509
ATGCCTTTGTCTCCATCCACGGAGCGAAAGACGCGTAGGAGCAAGTGACGTGATGGACGAGGACCAACGCCGACGGCAGGTCGCTTTTCACTGAATAGAACCAACAAAAGAACTCTCGACCCTCCGTTAATTACGAAGCGTTCCGGTCGATTACCTCATGAAGCCGAAAGAATGCGAAGCTGC
>569_TGCAGGGCGGCCTTCAGAGCTTCGTATTTCTGGTTCTTCT_NODE_1_length_238_cov_5.000000
CCTACCCCCCCCCCTCCCCACCCAGAGTCCCAGCGTCTTCAGCTGGACCTGGAGAAGGTGCAGCAGCTGGAGGGGAAGATCACAGGTGAGCTCAGCACCCTGAAGGAGCGCGTCACGGCCATGGAGGCGGAGCTGGTGACCTACCGGGACCTGGACGCCCTGAGACACACGGCCGAGCAGAAGAAAAGGGTAACGAGAGCAGCGCAACGTCACCGCATGCAGCCATGTGCCACATAACAGATGCCAGTGTGG
>570_TGCAGGAAGGTGTCGATTTACAATAGGTATAGTAGGTTCT_NODE_1_length_462_cov_20.580086
TTAATGCTGCCATACATCTATTTTACCACAACGCATCAGGGGTGGCACCTGAACAATTTTTGTTTGTTCGTCTGGTTGCTATGGATACAGACTCATCTGGGTTTGAATGGACATGGTTTTTTGTTTGAATTAGTCGATGAACAGAAGTCTCTGGACAATGAAAAGAACTCAATTGGAACAATTGGAACATCGTTGCAGTACTAGTACAGTACTAACCAGCCAGCTCACCTTGTTTGGTCGACGGATTAAAGCAATACTCATTCCTGCTCTTCTGTTACAGTTTAGCAAGCCAATGCAGTCGCTCCTCCTCGCCGGTTCAGAGGCGCTGGTGGCGATGTAGTTCACTCCAGCCCTTTGTCTCCCCTCCAGACTTGCAGATTAATAACTACTTTCTGTTCTCCTTCATTTCTGCAGATAATCGGCCTATTAAATGTGTTCACGCCACAGAAGACACTGGAAGAATTCCAAGACGTGTGAGTACTAC
>571_TGCAGGGTCGGGATGTTGCTGCGGCCCAGCGCTGGACATT_NODE_1_length_371_cov_6.212938
GGCTCTCGTCGTTTGCAGTTCCTGTCTCCCGTTTTGCCCCTTGCCCTTTTGTTTTTGCTTTTGACTATTAAAGTCCCTTTTCTTTTTGAACTCTGCGTCTGAGTCCTACCTCCCGCAATCCCTGACAGAATGACGCGACCTAGAAAGGACTCGGCAGAGTTTTTTCCCCTGGACGAGTTCAGGGGAACCCGTCTGGCAATGGGCGGTCCACGGAGTCTCCAGCGGGCTGCTCGTAATGGGGGAAAGGTCCTCCCGGGGGTTCCAGCTGGGTACCTGTACCACTCCGTCTCCCCATCTGGAGCCCTCAGTAGGCATCTGGGTCACCATCCACCGCCCACCACATGGTCCCCAGAGGAGGAGGCCATTTCGTGGTCGTCCGGCGGCGAT
>572_TGCAGGAGCAGCGAAAGACAAGAGGGTGAATGAAAGGATT_NODE_1_length_367_cov_24.910082
GGTCTTCTTAAAGGGCTGCCGTGCAGACCGACTAGTCCGGAGCTAACATGCTAACGTTAGCATCCGTGACTGAAGTAACGCATTGTGACCTGGCTGCAAAACTCTGCACCATGTAACTTTGTTTGGGTCCAAATATTGACAGAATAGTGGAAACCTCACATTTTGTTCAGGCGTTAAGTGACGTATTATAAAGTTTCAGCCTGAAGTCGTGTAGCTGTTATGGTACTTTGCTGTCTTTATGTGCTCTTGTGTATTGAGTCTTTAATGAGCTCTTGATGTTTGTGGCATCATCGTTACTGCTGTTTTACCTGATTCTCAAACGCCTTTTGGTTTTCTGCAGGAGGGAGTAAAGACCGAGAACGATCACATCAACCTCAAGGTTGCAGGGC
>573_TGCAGGTTCCGTTCTATTCGATTCAGTAGAGGTTCGCACC_NODE_1_length_92_cov_14.467391
GCCATTGAGCCATTCGGACTGGAACCTAAATAGGACTGTTCTGGACCTGCGATCAGACTTGCGAGCCGTCTTGATCGTGCCTCGACCTGTTTAAACAGCTTCTTTTTTGGGGAC
>573_TGCAGGTTCCGTTCTATTCGATTCAGTAGAGGTTCGCACC_NODE_5_length_253_cov_16.363636
CCGTTCAGGTTCCGCTCTCGCACCTCTGAGACAACAAGCGACAAACGGCCGTTTCACAACAATCATTATCGGGTTCGAGCGCAAAATAATTATGTGAGGAAATGACTTTGGACTCACATCTGGGGTCGACGATGTGACGCAGATCTGTGCTCCATTGAACACCGCCTGTCACTCACATACAAGCCATAAACCGCTGGCAAGTTTGAAGCTATTCCTGAACTCGAGAGACGTCTTGCTCTGCGAGATGGAACCGGAGGGCCGACTGTCATTGGCTG
>574_TGCAGGGCTGCACGCCACAATTCAACTCCATGTGTAGCGC_NODE_1_length_330_cov_15.042424
TGTGTGTGTGTGTGTGTGTGTGGTTTGAGTATGAAGCTATGGTTGTGTGTGGGGGGGGGGTTTCTCCATTTTGGTGCATGAGCGGTGAATAGCTGCTGGACTCCCTGTTGGTACACACTCATTGTTTTACCCTCAGACTTTTATTCTTTAATCTGCAGCTCCCTAGTTTGCCATTAATGGCCAAACAAAGGCTTGCTCAAGGGCGAAGTCTGAAAAAAAATCGTACTTTCATTGAGCCTTGAAACTATTTCTGTTTCAGAAGCAGACCTCATGTCCTGCCCGTTCTGCTCCGTGACTTTCTATGACGTGGCTTATGCCGAACCTCGGAGATCAAACAGTGCACGGCTTAAAA
>574_TGCAGGGCTGCACGCCACAATTCAACTCCATGTGTAGCGC_NODE_2_length_78_cov_3.846154
ATCAAAGGCCCGTGGTCTTGTGTTTGTGTAACCAAAATGTACTAAATCAAATTGTATGTAAAACTGAGAAAAGAGAAAGTGTGTGTGTGTGTGTGTGTGT
>575_TGCAGGACTTCATCGACAGCGACGGTGAGCTCTTTGTTTT_NODE_1_length_390_cov_14.405128
CCTGTGGGCGGAGTCGCTCTGGTCGCCGGTGCTTTGACGGCCCTGGTCACAATGGGACGAGTGCCTGCCCACACGGGAACAACCGCCGTCCTTATTCAGGAGCCCATAAATAAAAACAAAACACTCACAGCCTCTTCAACCCCTAATGAATACTTCACATGCGATCAGTATGGATGTTTACATGGAGAGCGTGCCTTAATTGTAGAATGCAAGAATGCACATTATATATATATATATATGTATTTTTTTTTTATTTGTTTGCCGGAGTTAGAAGGCCATAAAATTAGCAAAATAATTCATTAAATTCATCTTTAAAATGGTCCTGGCGTGTTTATGGGAGGCAATATGACATGAATGAATGAATAAATAGGCAATATTTATAATAAAAACTCATAACCCATAGCTATAATTT
>576_TGCAGGTTTAAATCCACGTGTCCACGCCTCACACCTCATA_NODE_1_length_113_cov_22.044249
CAAAACATCATGCATGGAGAAGCACACATAAAAAAAGGGACACACACACACGTACAGACAAAACAATTAAGCACAAACAACACAGACGAGCATTCAGAAAAAGACCCAATTAGAATATTTGTTACTTTCTTGCAT
>576_TGCAGGTTTAAATCCACGTGTCCACGCCTCACACCTCATA_NODE_2_length_222_cov_15.360360
GAAGTATTTTGGTGCACAGCAAAAAATAATGAATCGCAGCACCAAAGAAGTCATTGCAATCAAAGGATCATCAGTAATCACTCGATTATGAACCCAGCACAGTGTATCAAAGTAGCCAAAACAGGGCAACGGACCAAAAGTATTGAAATGATACTGCGATGAGCCACATCGCGTATTCACGTACCTAATGTCATAATTTCCTTCAACCAGCGATGGGCAGGTGGAGGACGGAGTGAGCGTGCTC
>577_TGCAGGAAGGTAAGCGAGAAGATGAATTGCCTTCCACTCA_NODE_1_length_392_cov_10.612245
ATTTATTTTTACGAGCCCCTTGACTCCTCATGAAAATGAAACCGCTGGGCTGAGGATAATGTCGTCAACGTGGTTCAGGGATAAACAGGAATAATTGTGGTCAGAGCTCCACCCTGTGGAAGGCCGCTGTGCTTACAACACAGACCCAGAATTTACTTAGCTTTCATTTTATTTCATAGCACTTAATTTTGAAATAATATCTATTGTTTTTGGGAAGGTGAAGGCACAGTGGGACTGCAAAGACGGCATTAATGGGGTTGTTGGGTTGCAGAAACATCTGGTATGAAGACACACAGGCAGTCATTTAACTAGTGTCCATTAATCGGGGACCTTTTTTTATACGTGATTTGAAAAAGGAAATATTACAAAACAATATTACAAACAGCAAATGAATTGTTCAAAATTTAATACGCT
>578_TGCAGGTAACCACAGCTGCATACCCAACGCGGAGGCGTCC_NODE_1_length_317_cov_25.164038
GCGGCTTCGGTCCCGCTGACAGCAGTCCAAATAACTGATGCAGATCTCCTGAAAATTGAAGAAAACATAATTGAACTAAACAATTCCAGTTAAGTCCTACGGACACGCTACTGGTATTTTTCAAAAAGGGCAGAAATAATTCAGGTTACGGCCTCATGCAGGAAGTCGCTATGTCCATCTTTCTAATGGTAGCAAACAAAGACTTCCCGTCTCCGGGAGATTTGAAGGAAGAGCAGCACGGCCGCCGTGACATTACTGCGCCGCGCAGACGCAAGGCTTCTCATTCTGTCTGACAGCTTGACAAACCAACCCCAGTCCTCAAAGCCTCAGCCTTCTAAT
>578_TGCAGGTAACCACAGCTGCATACCCAACGCGGAGGCGTCC_NODE_2_length_85_cov_9.188235
GTGTGTTTTTATTTGATCATTTACAGGCGGATTTCTAAACACTATGAAGTGAATCCTCAGAGGGATTACGGATTCTTACCTCAGAACCTTGTGTCTGCTATGGCGGC
>579_TGCAGGAGCTGAAGATCAGCGAGAACCGACTGAGCAGAAT_NODE_1_length_436_cov_16.032110
ATTTACAATTTTTTCCTTCAGGTACTGTACCTGTTTCTGCCAACTGTACAAACATACTGAACCATTGAGGATTGAGTGCTGTTGACTGGGGTCTGTTTTCTGTTCGCACCATTACACCACAGCAGCCGTTTGCCATTTGGAACCCAGTAGATTTCATTAAAGCCAGAGCTCTTAACCCTGATGCGAGGTATCACATACCAGCAACGAAGCGGGGAGGCCCTGTGGTATGGTGCGGAAGTGGTTCCGGCCCAGTCGCAGGTACGAGAGCTGGACGAGGGGAGCGAATGCCAGAGGATCTACATTCCCCTCACTCAGCAGGTTCCCCTCCAACTCCAGAATCACCAGGCTGCTCAGACCTTCAGGATATAAACACAAACAGATAAACGTCGCAGGGAACTGGAAATCTGTCTCGGGCCACAGCAGCAGAATAGCAGATTCTCATTTCTCTGTGTGTAGCG
>580_TGCAGGTTTGGCTTCGCCGTTGTTGTTGGAGGTGGGGATG_NODE_1_length_448_cov_13.087053
CCCACGGTGCTGTCATTTTTCCTTTTTTGTATTTACAATTGCCTTAATGTGCAGTTTTCCGTAATAATGTGTTTTCCATATACAAAATCAATACTTTAAAATGTACTTATATAAAGTATTATCATCAAGCAATTGTGCGCATCACAATCATTAGTAACGGAAACTCGTCCTTTTCAGCATCACACCACTGGAGCCAACTGTGAGCGCTGCATCCCCACCTACTACAGGTCACCTGACCACAGTATCGACTCCCCATTGGCCTGCTCACGTGAGTGACAGGATCAAATGAACACAAAACATTAAAATGCAAATATAACATTTCCATCATTTATATAATTTCTTTTTTTTTGTATTGTCATTTTTTGCACCTCCTCTTCCTCCCTCTTCCTCTCTGCAGGCTGTGACTGTCAGTCAGAGTTCTCAGATGGTACCTGTGAGGATCTGACCGGTCGCTGCTTCTGCAAACCAAA
>581_TGCAGGTGTTTTTTCACGCAGCATCAAAGGCAAACCACAA_NODE_1_length_409_cov_20.327629
AGGGTCCCGAAGGAACCACGATCTACGGAGACCTGCTAGGGGAGAAAGCACAAAAAAAAACTCCCGGAAAGAAGCTGAATTAGTCAGTGGGTCCTACTCATTTCAATTTCAGTACACTCAAGCTATTTACCCGACTATTTACTCAACGCCTCACACCGTCCTTTGATAGATCAAAACGTTACAAAAGTCATAATACATCTGGATCAGCGCTAGATTGCAGCCCAATCTTACTCTCAAAGCTGCTTCGTGTGCACGTGTGTGTATATTTGCGCGCATCGAGTTGTGACAAATCACGCCTCTCACGGCGTAGTTACATCTGTCATCGCTCCATCAGCCGCGCTCGTAAGGAGACAGAACAAGTGTGGAAATGATTATATCGAGGTGCCCAAAGCTGTACACAGGCGCCTGATCAATATTCAATCTCAGTTATT
>582_TGCAGGAGCAGACTTGTGCGTGTGAGCACCTCCCTCCCGG_NODE_2_length_125_cov_24.104000
AAATAGAACGATCATGATGCCAAACAGCAAAGATCTCAAAACCCTTCTGGTGGCGTCAAACGTCCTGAGAGCTTTTAAAGAAGGTCCAATCTGAATCCCAGAACCCCCCTACATCGGACAGGAAGGCCTCCTGCCTCTCCTCCTCCA
>582_TGCAGGAGCAGACTTGTGCGTGTGAGCACCTCCCTCCCGG_NODE_3_length_253_cov_7.750988
CTGCCACTTTGATGGCGTGCAGAACGCAATGTAGTCTAATGATAGTTTTGAATGTGAGAACATGTGTGTGAGTGTGTATGAGAGTGTGTGTGTGTGTGTGTGTGTGTGCGGTCTGTCAGAGAGGCTGCAGACGCGTATTGTTCCACCGGAAGCCACAGGTCTTTTCGGCGTGTCCTGTCTTTGTCTCGGCCGTGGCGTTTCGCTGTCACTGACTCCATGACAGCCACGAACACGAGCCACAGCGAAGGTCACCTCCGAAGGTGATGATACCAAAA
>583_TGCAGGATGACCTCAATACTTTTCGCAGTGGTTGGGACAA_NODE_2_length_478_cov_27.596233
CTTTTTCTTTGATTTGTGGAGGTACGGTTGCAGAGGTAATTCTCTTTCTCTTGCTGACTCAGTCTTTAGTGGCTAATGAGGCCCAGCCATTAAGGGTTTCTTCTCTAAATCAGTGCTCACATCAAAGCTTTAACAACATCCATTTGGTTTGTTTGAGTGTGGGTTTCTGTCTCTGTGCAACTCTCAATTNNNNNNNNNNTTCACATCAAAGCTTTGACAACATCCATTTGGTTTATTTGAGTGTGGGTTTATGTCTCTGTGCAACTCTCAATTCAGTTATTTTACAGAGAAAGAAATTGCTCACAGAACTGAACAGTAGCAACGTAAATATCACAGCCAAAGGACTGGGATGCAGCTCTTGGGTTAACTGCATCTCCTAAAGATGTCATTTGTTCATCAGTCAGTGGGCAATCTGCATCTGGGACAATGATGCTTGAGTGGTCATCATGGGGAAGTCCACTGTTTTCCCACTCGATTTCTGGAATGTCCATATCCTACAA
>584_TGCAGGCGTCCGATAGGCCGCATCCGCTCGTCACTCTCTG_NODE_1_length_387_cov_7.457365
AGCAGCACCCGGCGGATGGCAAACAGGGCCTGAAATATAGAACGGCGTGTTCAAGGATGTTTTACTGCTATTTTTAAAAGAGCCGATTCTCGCCACATAGAACTTTCCTCAGGCAAATAAATAGAGAGCGTCGCACCAGATCACATACCTTTTGCTTCATATATTTAATAGGAACGTAAGCAAGATGGAACAAAAGAGCATTAGTCCGTGTGGTCTGCAGGTAACGATTGACTGGAGAGGTTTCCACACTATTTGCTGTTATCTCAGTAGACACAGGGGGGGGGGGCTCCGCCCCGGCCCACATTGGTATTAGTCTCTCTTCTGCTGACAATCCGTGTCCAACTGCAGAAATGTCTTTTGGGAGAAACAAGGCGAATCGGTGGCGTCTCGATTGGCGGCAAAAAC
>585_TGCAGGAGAGACGCATACACAGGTACACGGGCCCGGGGGG_NODE_1_length_378_cov_8.941799
ATATTCCCAATATAGATTACACTTAAAACTGATGATACATTTCTCGGCGTCTAAAATGGGTCTTGCTGCTGCCCTCCGTCCACAGCAGCACATTGCTGCGCTGTATCACTGGTTCGAACCTTTGATCAACGCGTTAGCGTACATTCTTCCATGTGAACAACAGATGATCTAATCAGTCCGTATCACAATGCGCTGAACCTTCATCACACTCTTTGGTAAACACAGCTCTCTGTGCTCAGAAACATGGTTAAAGGACGTAATATCAGGTTCAACCATTATGTAAATAAAAGTATTTTGCAGGGCGCCGTCGTTGCGCTTTCTTTCCTACATCTTTGCCTGTAACGCCGTCACACAGGACACCACACTGAAAGCCGGGAGAGGTCACCTCGACTTGGCCGTC
>586_TGCAGGTCCTCCGTGCCCACCTGGATGGCGGCTTCAAAGA_NODE_1_length_442_cov_19.072399
CAAACCAAAGCTTGGGTGGGTACATGCGGAAAGCTCCACATAAACAAACTAAGAAGACTTTGTGTGAAGCCGATCTCTTCACAACAATGCAGTTTCCTGAAAAACAATTTTTGCTTTGCACACATATGCTACTAATTCTAAAAATAATGCTTGCGCAGATAAACCGCCACCATTGTTTTACAACTTCAATCCGGCCTTGAATTCAACTCCCCCTGCTCTCTGCCTTCATTTTGCTTTAAAAAAAAAAAAAAACACTTTCTATTGCAAGTCAAAAGGATGTGAAATCTACCAAAACAAACAGACCCCAAACTATTGTTCTCTGTAGGTGGAAGGAAGTAGCTAAAAGCCGTCCTCGTGAGCAGAGTCGGCTCAGTCGGCTGTGGGTTTCAGGCAGAGAAGATCTCACCATAAATTCTTCATTATCGGGCCTTTTAATTATTGACTCCAGAAACTAGAGTTCAAGC
>587_TGCAGGCATGAGGGCTCTTGTCTCCCTGCATGTCTCCCTG_NODE_1_length_237_cov_15.552743
CTGTACCGCGAGGAGCGTGACGAGCGGGCAGCGTGCCCACGGTGGGATACAAGGCCTGGACACGTGCAGCACCGGGGAATAAGCTCTGTCCTCTCGAACACGTGTCTCTCGCTGTTGTCCCTCTCTTCAAGCACTTCCCTGGAAATCTATTCAGCTGGAACCACTTCATTCACATCACATCGGAGATCTAAAAGGATCTAAGAGGAGTGCTCTGACTCATCCTGGCTCTTTATTTGGCAAACTGTGTTTATTAGTGCAC
>587_TGCAGGCATGAGGGCTCTTGTCTCCCTGCATGTCTCCCTG_NODE_2_length_91_cov_5.813187
CTCCACGCTCTATTGGCCTTCAAATTGAATGCTAACGAGACGTGTATCTCCTAATTAGCGCCGAGTGGAACGGGAACGTCACCGCGGGGGGGGGGAGGCCAAGGAGAGGGCGT
>588_TGCAGGTGACAAGAGACACGACAAGAGTCATGTGAAGTCC_NODE_1_length_307_cov_18.804560
TGTTTTGACGTGATCTGCTCCGCAGGCACCTATGGGACCGTTTTCAAGGCTAAAAACAGAGAAACCCACGAAATCGTGGCTCTGAAAAGGGTCCGGTTGGACGACGACGACGAGGTAACGTTATGCACATTTATAATGTTCGCTAATATTCATTGAATCGTATGCTAGCTGTTGTTAGCAGACTAGTGCTAACCCCCGCCGGGTGTCATTTCTCCAGGGGGTGCCAAGTTCTGCTCTGAGAGAAATCTGCCTTCTGAAGGAACTGAAGCATAAAAACATTGTCAGGTCAGTCCGCCGAACGCAAGTTGTTGTGACGGATTAAAGTTCGG
>589_TGCAGGCAAAAGAAATTTTCATCAAGTCTTGAACCTCTTT_NODE_2_length_369_cov_5.043360
ATGACGTCACCGGGGCGTCCATCACACTGCCCGATCAAAAGCAAATGATCTAATGCAGTGGTCCCCAACCACTGAAAAATGTTTTATTTTGAAAATTGACCGGAATTTCTCCTAATTATGTGCGCTCGTCCCTCTGACATATTCCCCACGCTTCACCAGGCGTTTTTCTTGTCCTTTTACCGTGCACGGCAGTTTCGCCGACCAGCGAACATAGAGCGCGCGACTACAACCCCCGTCGGTCTCTCCGCCCGCAACGACTGACTAGATCCTACCAGAACAGCACTTTCCAAAGAGAAACAAGAGAAACAAAGTCTGTGGCACACAGGTTTATTTAACAATATGGTATATAAGTACGAAATGAGCCATTTGAACCAGTTTGTACAGTGA
>590_TGCAGGATCCTCAAATAAAAATGGACCCCATAACTAATGT_NODE_1_length_436_cov_16.458715
TCTTTTTAATGAAGCTTCAGGATGTCAGCACACAAAGATATCGGCAGAGTTTGTCTTTGAGGGTTAAATAAATGTAATTCAGGGGGGAACTCACAGGACAAGTTAACATGCTACATGCACACAAACATGAGTCCAACATAACAAAGAATGACATAATTTCTCAACACATTTTGACTTTATTGCGGAAAGTCAAGTTATTAATAATCATAATTTGATGGTCAAACGTTCTGAACGTAGCTTGTAATCAGTCGGTTCTTTGTCTCGTGCTCTTTACTCATAAGATATTTAGTGTATTCTCTCTCTCTTTCCCATATTCACTTTGCATTCATTCACTGTTTACCTCCTCGCAGGTCTGTTTCAGCCTCCACTGGGGGCCGTTCTGAAGGCCCGATTAGGGTTATTAACCTTTAATAACCCTTTGCAGAACACAAGGACCCCGTGTCTCAAATGTTCACCAC
>591_TGCAGGATGTTTGCAGTTTGAAACTCCCATTGACTTCTCT_NODE_1_length_397_cov_7.216625
GATGAAAGAGGATCTCAAACATTTTGCTTGTGCAGGCGAGCACAGTCCGGTGAGCGTGGAACTCCTGGTTGTCTACCATGATGACCACATCACACAGGGTCCCGGCCAGGCGCATCTGGTTGGCCTTCTGCAGCAGGGCAGTGGGGTGGTTGGGGTTTTGGAGCTGTATCATACCCATTTTAGACAAATCCATTATACCGATGCAATCCACGAGGCCGACTCATGAGGCTGGCCTTCCCCGTTCAGCAGTGTTTTTAGCCAACTTTGTGAACAAGACGAAACCTGGAGAAAAAAAAACAGAATGGAAAAGAAAAAAAAATCAGTTCTGTTAAATTCTGAAGCAAAAGTAAAAATGTTGTGCAGGAAAAATCCCCAAGTATTTAAGCTCTTAACTCCAAGAACAGCATCACTATTC
>592_TGCAGGACGAGCCTTTAACAGGCATGAGGGATGGAGAGCA_NODE_1_length_463_cov_12.222463
CACAGCTGTGTTAAAGACGTTAGCCTGTGCTGACTGCCTCGACTGTGCAATGTGGAAACACTTTCATACCGAGAGGTGTGAGAGGTGTTAGCCTGGACGGTGCACCACAGGCCGACTGGAGCCAGGCTCTGCCTGAGAGGGAGGATAAAGGCCTCCTTCCCCACTCTACCCACACAGGAAGTGAGGTCATCTCATAGGATCAACGAGTTGGCCGAAAGCCATTTCCATTTTGCCCCCGAGCAGAAATATAACGAGCCAGACTGGATTACTATGTGGACAGTTAACATATACGGTTCTACAGGAGCAGTAGGTTTGTAGGGACACTCAAAAAGCAAGAATCATTCAGAAGAAATGAACAAAACTTCACGTTTCTTTTTACACACACCCGAATCCCAAAGACGGTGCCTTTATTCCATCATAACTTAAGAAATACTTTGTCTCCGTACAATGTAGTTTCTGTGTCTTTCTAGGAGTAAAACATGAGA
>593_TGCAGGCCCAGATTTTTATCGTAGTCTAAGTCAGCTCAGT_NODE_1_length_268_cov_5.354477
AGGAACCAGTGCGGAAGTTTAATTGGTACCTTTCCTTTTTTAGAAATCTCTTTGCGACTCGCCGAGTTCCAGCAAATGAGTCAGACATGCTTTGCAAGCACACTCAGATACTCACACATGGTTTATGATCATTTGCCTTTGTAGTTTTCACTTTGAAGAGGGTTTGAGTTTCTTCCCTTCGCCTGCATGACATCTGGGGAAAATGATTTGAGAGATTTCCATATTTTGAATATAATATGGGCAGCGAGCAGAGGTGTGTGGTCTTTCATTCACTATTCATTC
>594_TGCAGGGACTTCATAGTGAGCGGGCGTGGGAAACCGGCGA_NODE_1_length_331_cov_13.018126
GTCCCCCCTGCACATGGTGACCAAGGCTGATGGTGGTTGGCGTCCCTGCGGTGATTTCCGTCGCCTGAACAACGCCACCACCCCCGACCGTTACCCAGTGCCGCACATACAAGATTTCTCCGCCCACCTAGCTGGTGCCACAATCTTTTCGAAGGTGGACCTGGTGCGCGGTTACCACCAGGTGCCCGTCCGCCCACAGGATGTTCCCAAGACGGCAGTCATCACGCCCTTTGGCCTTTTCGAATTCCTGCGGATGCCATTCGGTCTCAAGGGTGCGGCGCAGACGTTTCAGCGCCTCATGGACTCTGTGCTACGAGACATGCCGTTCCTGTTTGTGTACTTGGACGACATTC
>595_TGCAGGATGACACAAGAAGTGTTTTCTGGTCTGAAGCATC_NODE_1_length_403_cov_18.325062
TACATTACATTAAATTAAACCAATTATAAATGCATTTCTGGCAGGAAAAAGAAGGAAAACAAAAAGCCAAATTATATAGGTACTGTTAGCTGCTTTAGCTCCCCGTGCTCGGGATGTTGAACTGATGGCGAGGTCTCAAACCACATCTGTAAAACAAGGATGGACACGTCCAGCTTTGTATGCAGCACCAACTATTCCCAAAACCCAAATGTGTGAAATAAATAAGAGGTCAAACAGGAAGTTAGACCTCAATGGGGTTAAAGTGACCCAAAGGTCGTCCACCTTTGTTTGCAAAACAAAATGATGGTATTCCTTCTCTCACGGAGCAGCACTGTTCGTGGCAAAGGGAGGAGTCGACATTTCATTGAATTTCATTTTTAAACCGTAATATTCTCATTTCAGCAAATGACCACAAACAGCATTTG
>596_TGCAGGAAGATCAAATATCACCCACTTTGAATAATCAAAC_NODE_1_length_440_cov_13.227273
GTAAAAGCCTGGCTGAACATCAACCAAATTCTTCCATCCTTTGGTACGTTGTTTGATTTAAACGTTTAATCCAAACCCAATTTTTTTAACCCATTTAAAGCAACATATGATTTTGGTCTCTTAACAACCCAGGAAACTTCAGAGTGCACCCAACACCAGCCAATCCCGCTCCCGATCAGCCCGGAGAGACGCTAAGAAGAGAAGGTGAGTGAGTGTGGAGCTGCCCGACGCTCCAAAAGGCGGGCGAGCGCGTGCGCGTAGCCTCCAAGCCATGTACAGTTCAGTTTGACGCTTGCTGTTTGTGTCCTGCGTCTAATCGAAGCCTGCCTGCATTCTGCAGCGCTCACAGTGAACACCAGTGCGGAAGGTGTTGGGTGTATGTGGTTATTGCAGAGCATCAATCATCTCACTCATGTGGCGCAGTAGCAAAATAAAAAAAGAGAGAGAGAGAGAGAGAAAGCA
>597_TGCAGGTAAAAAACTAACTTTTAGCAAATGATTCCATAGG_NODE_1_length_102_cov_11.284314
GTGTGTGTGTGTGTCTGCTCTGGCTCTTATCAAACTATTTCCGGAGTAACTGAACGTATAAACAATGAGGGTTTGGGCGCGGTGGAACGTTTATCAGGTTGGCTTCGCAGGCTTGA
>598_TGCAGGCCGGAAACCGTTTATACTCCGCCACATCAAAGGA_NODE_1_length_321_cov_11.697820
AAATTCCATAAACGCTTCGATCGAGATAAATGATGACTGATCAAAGTAAATGACCACGCCGCGAGGCTTCGGAGGGCTAACATGCTAACATGCTAACGGCTGGCCACGAAAGAATCTGTTATTCACTGCACGTAAACGTAAAAGTTTAACAAGGTAGCATGTTAGCATGCTAATGTTTGCTAAATAGCACGAACGTTATTAAAAAATACATGATTACATAAATGATGCATTTTAAGTTGCATTAAAACTCTACATTCAGAGGTTCAGTATATTTAAAGAGAATATATTTTAATTGTCGGCTTATTCAGATTTTGCTTTCTAACACAGACAACAACAAAAACAA
>599_TGCAGGAAAAAAGCTGAATCCTGTCTTTAGGAACATGGCA_NODE_2_length_131_cov_3.106870
AGAAACAACCTAATGGTGCGCTAAAAGGAACCGCAGGCTAGAGGAGGGGAAATAAATGCAGCAACAGTGACGGTGGAGGCTGAAAATCCCCAGGAGCAGGTCTGAGTGAGACGCCCGACAACCCAGAGGCCCCCAGGTCCTCC
>600_TGCAGGATGGTTGTGCTGGTCAACGTCAGCCCTTTGGAGT_NODE_2_length_337_cov_12.394659
CTTGAACAGCGTTCCTCTTCGCTCCGTGTGCGTCCACGGGGCGGACTTCCTCTCGTCAGGAACAGGTTGTGAGCGACGTCGCCGTCCANNNNNNNNNNGACGTCCACAGGGCGGACTTCCTCTTGTCAGGAACAGATTGTGAGCGACGTCGCCGTCCACAAGAAAGTTTGTGACTCGACAGACGGCTTCGGCGACTTCCTCCACCCTCTCCGACTCCGTGTAAAACAAAAAGCCTGCCGGAAAGTCCAACAAGCCATAAAAGCCCTTTTCAGGAACCAGGGGCTTGACCGGCATAGATTCTATCTCGAGCTGGTGCTCCAGGTAATACCCGTGGAGGTGCAGATGATTGACGGACGCAA
>600_TGCAGGATGGTTGTGCTGGTCAACGTCAGCCCTTTGGAGT_NODE_4_length_148_cov_8.770270
AGGCACCTCTGGATGATATCTGTTACATCTCTCTCAGAAATGAGCTCATAATCCTTCTTGTTCTTAAAAGGTAAATGTCCGGCGAGCTCACAGAGAGCCACATTGAAGGCCGATTCCTCTTTGGCGCCGAAGCACGACGCTCTCGGCCACACGGCGACGCGGACGCCTCT
>601_TGCAGGAAGCTCGGCAAAACAGAGGTGAGACACGATCTTA_NODE_1_length_443_cov_17.548532
CTATATATTTAGTAATTTTCTGTGCTAAAATCTGAATTTACAATTTTCTATGCTATTTTTTTAACCGTTTTTTTTAAACATTTTGACCTACTAATTATTTACCTTTCATTCCATATTTTTCAACACAACATGACTTTTTTTTTTTTAAAACACATGCTCTTTGGATGCGATCATCCGGCACAGGAGAGACCTATTGACTCTGAGGCGAAGACTGACCTCCATTGCCCTGGCTGAAGACAGCCATGGTCTGTCCACCCGCTGTATGCATAGTGAAGGGATGCTCTCGTGGGACCTGCGTTGATGCATCGTTCTCCCCCACACCGCTGCGGGCCGTCAGCTCCTCATTCAGGCTGAAAGATACCTGGGAAACACACAGCTGAGTCAAGGCTCTGCAGACGAGTCATATTAACAACCAGCTCTTTGATTCATCGAATAGGGTGAACCATGATGATGTGAGGAGACTTT
>602_TGCAGGTCAGACGGGTGTTTGTTTGTTTTTTGGGTTAGGG_NODE_1_length_247_cov_11.024291
TAGCTGTTGAGGACGTCTCCCAAGGTGTAGAACACACAGATCACCGCCATCATGGCGCTGAAGAAGACGCCTCGAGCCAGCGGGGTGAAGCGCTCCAGCACCGGGTAGACCCACACACCCGTCACCTGGTGCACCCAGCACGTCCTGGGGGGGCGCAGGGGGCCGCAGTTAGTGTGGAGTCATGTGCATACGTTCCATTGGTTCAGTTAGTGGGCGGTGGACTGGTCTCTGCTGGGGGACCTGGGGCGGTCCACAGTGGACTGGTCTCT
>603_TGCAGGGTGTTTGGAAAAGACATCCAGGGAAGAGACTGCG_NODE_1_length_531_cov_6.529190
ATTAGTCAACACCGCTCACACTAAAAAGGTTACGGGATTAGTCAGAAGTGAAAAGGACCAAATGATCATTTAGAAAACCTTGTGTGCTGTAGTGTAGAGAAACCACAGATCTGTCCATCAGAGACCTTTCGTGGTTCAAAGTCAACTTTGCACGATCGCCTTGATATTTTTTTTTTATATATATTTGTTCCTGAAATTGNNNNNNNNNNGAACTTTGCACGATCGCCTAGATAGTTTTTTTATATTTGTTCCTGAAATTGGAGCAACATTTCCAGATGGGAGCGACGCACCTCGTCGAACGCTTCACAGTCACTGACGACAATGTTCGGGCGGAATCGCTCCACCGTGACTTCGTGCTCCAATTTGCTGCTCAGGTCCTTGACAGAAGACTCGGACAGCAGCATCACAGGTCCGATGTCTGCGTAGGCCAGCTCCTGCAACGATCACAGACCTCCTGTGTGCAGCAAGGCTTAAAAAGATTTACAAACATACCAAACACCTTACAACATACAGGTAAAGCGCCATTTCACTAAATGAGTCACGCAGAGACG
>604_TGCAGGCATTTTGTTTAACTTTTGGTTTTGCATTTTGGAG_NODE_1_length_298_cov_6.734900
GTGTTTTTTTTCGCCGTTTGTGACGTCACTCGGCTCCTAGCAACCAAAAAGGTAACGCGGGTTTGTGCAGACAAGAGTGTGAGGAAACCAAATTACAGCACGCACTTGAGACACTGATCTAAAAGAATAACAACAGGGGGACCGGGGGTGGAGAGGTGGCATTTTGAATGTCGTTAGGGGTCACAGTTTGAGCCCGAACCTTTGGTTTATACCACTAGGCTATATCAGTAATTGCAATTGCATTGCAGCATTTGCATTCTTCAATTTTTGGGGATAAAAATACTGTAGTCCACTTCCCCTATTAGTTGATGCAC
>605_TGCAGGAGAGACGGGATGATGGTGTTGAAAGCAGAGCTGA_NODE_1_length_348_cov_16.451149
GGTGGCTGAGGGAGCAGCCAGAGCGTCCTGAATGGAGTACAAGGGGTTGTCCATCAGGTATCATGGTTTAGCCATCATCCTTTATAGCAGTTGAGATGCTGCTGCTCCAGAAGACCACCCCATGGAAGATGGTTGATCCCACCACAGAATGGATGAAGGTCTTCGGGAGTGCTCCCTGAAGACAGCAGACTCCTTATCAGGGGCTCTATCCCTTTTTATAGAGTGCATTAGTGTTGTATGTCCAGTCCATTGTTCTACTTAACACCCAGCTACTTAAATGGTTTAACAATCACTCGTTCTGAAGGATAGTATTTGCACGGTGGAAGTCCACCACCAATCCCATTTATCAGGTCAATTTAGAAGTGAAGTT
>606_TGCAGGACTGGAGAGAGAGGCAGGACGCATCCACGCCGGT_NODE_1_length_470_cov_16.176596
GATGATTTCAAAATTTGGCCAACATGTGCAACACGTTTACAATACAGCACGAAGCAATTGGGCTTGCAACACAGAGGCACATAGTGAAGACGGATGTATGGCTAAGCTGAGCATTAACAGGAGTCGTTTCCCCTGATTTCTGATCAGTTTATTGACTCAATTCCCAGAGGATCGATAATAAGTGACTTGGAAATCAGTGAGGAGCCTCACTACAAAGTCACACTCTTGGCTGATTGTCTCCATCTTGTGGCCTCGTGTGAAACTGGTACTTTTGGTGACAAAGCGACCTTGGATTCAACGTTCCCCTGGGAACAGCGAGCCGCGTAAAGCTTACACTTCATCATCCAGACGACAAATACAATCTCTAAACGCCCCGAGGCATCCATCTTCACCACATACACTCCTCTAGCTCCCTCTGGTGTGTGCATGGGGATGACGGGAAGTAAAGTATTTCCTGAAATAGATGTTCTGCAGAAAAGGGAGGTTGACTAT
>607_TGCAGGTTGTCACACATCTCCTGGCTGTATGTAATTCTCT_NODE_1_length_380_cov_20.294737
CGTAAGCTGGTCAACTTTTCGCCATCGTCCTCCCAGGACAACTGCGGGGAGGGGCACCTGGCCGTGGTGTGCTCCGAGAAGCAGGCCAAAGTCGTGCTGATGCCCTCGCAGTCCTGCCTCTTCGTCCACAACATCACCGAGTCGTCCTTCGTACTGCGGGCCGACGTGGTGTCTGTGTGCGGCAGCGTGTGCCTGGCCTGCTTCTGCGCAAACGGACACGTCATGACCCTCAGGTATGACTCAGATAATGCCGAAATTACAGCGCCAATGTATTCTTGATTATAGTGTTTTTGCTGTGTCCCAGACGAAGGCTCAGCCATGAATCCTGTGGTTTGTTTAAGTCTGAATTTAGGAAAAACCCATTCCTGCTTGGTTTGTCTCTGATTTGTGGCGGGTTTCTTT
>608_TGCAGGCTCAAAAGGAAACAACACAAGTTACTTCCCGATG_NODE_1_length_445_cov_14.431460
ATTATCTCTGCAGAATCTGTCTTAATGGAGGCATTGAAAAAGTTCATACAAAAGAGGACCAACAATGGAGCCCTGGTGAACTCCAGTAGATTATGATAAAATGAGTTAAAATGAATGCTCAAGGTTATAGATGTCATTTCTTCTATGTCCTTAATGGTATCTTAGTGTCTTTCTCTGATTTCCTGCACGCATGAATGTCAGTCAAAATAATATATTGCCACAGCTTTCGACTGATATTCAATATGTATCTGTAATAGATCAGATTGTCAGATTCAGGGTCGTTTGAGAATGCTACCTCGTAGTTTTATTCAGAAAGTCAAAGACCAGGTTCTCTTCAAATACTTAACCGTCTAAACACGGTGACACGTCACGGCTGATGAGTGTAGAAGTGATTAATCCCCGTAAATCCTGAGCACACGGAGTTGCAATCAGATATTATGCAAATGTGAGAATGCTTTAGATTAATG
>609_TGCAGGACACACAAGGTCCAAGGTCGGACAATGCCATTGA_NODE_1_length_297_cov_12.013468
GGTTGAGACCCAGCCACGACCCATCTTCAATGCCCTCACTGATGGAAGGAGGTTGTTGGCTGAGATCTGGCGGTGCACGGCCCATCCATCCTCCCCCCAATGCGGTGCAGAAAGCCTCCCCAGAGGATGAGGTGTCCACCTCCGTGCTTCATGGTTGGGCTGCTGTTCTTGGAGTTGTACTCATCCTTCCTCCAACAAGCACGGCGGGGGGTCGTCGTGGCGCAGGGGGTAGAGCAGGTGCGCTGGGAACCGCAAGGTTGGTGGTTTGAGTCCCGACTGCCCCATGTCGCAAGACACCTGACCCCTAGTTGACCCGGGC
>610_TGCAGGTACCCTGTGGGTATCTTTCAAATTAATCGTCTGG_NODE_2_length_333_cov_11.972973
CATGATTTATAATGCTCTGGCAATTGCTTTTTCTCATTTCAGCAGATTTACCTCAAAACATTAAGCAAATCGCGGATTTATGCGAGCATTAGCATAACAAAACATTGAACTGCACCACAAACAATGCAAAGACGCTTCTGCATGTTGCATTTTCAGCATACTCATATGCAAGATTAAACACAGAGATCAACTCAATTCAAGCATGATCCTCCGGTTGAGGCAGTTTCTCGTGGTATTGTTTTTCAGGAATAATAAATAAATAACTAAAGACGTGGCTTCAAGCCTCGGACCCTCAATCACACGCTGCTCCTCTTTTGTCCCCACACTGTGCCTTTGGCGTGCCCCGGCTTGCTTT
>611_TGCAGGTTTTGTGAATGAAAGGTTTTTGGACTTTCTATCG_NODE_1_length_266_cov_8.270677
ACCCCGAGTAGCAGTATTCAAATACTCAATTGGAACATGTGAGGAGTGAAAGGCGCATCTACTGTCGCTGTGTCTCCGTCGCCTGACCAAACACTACTACTACTACTACTACGAAACTTGGTCTGTTACACGTGGTTGGATTTAATTCTTAATGCGGTGACATCATCGGTGGAAATGGCCTCATATGAAAAAAAAAAGGTTCATATTTTTAATGGTACCCATTTCCCAGCCAAAGGGCATGGTGAAAAATTCTGGGTGAACCTAAACAATGTGCTGTCAACTTA
>612_TGCAGGCAGAATAGTGCCACCAGTTGACCCCTTTCAATAA_NODE_1_length_438_cov_12.554794
AGCCCCGTTTCTAAGGTGACACTTTATGACGCGGGTGGTGACGTGCGGTTACGTTTGCTTCACTCTAGATTAAACTAAATACGTTGATGGCTCCACTGCATCAAAACTTGTACTGTGATGTTGTACATGTTCATACAAGCTCCTTTTCCCGCTAGATGCAACATTAACATGTCTTACGTGTAATCTATCATAGTATTGTATTCATCCCTACTACCCATCCCGTAATATAATATTATAACATTCTACAGCAAACACACTAATAGTAGTAATTGCTAGTGATAGTAATTAGTAATAAGTAATCATTTACATTATGGGTTTTTGTTTGAATTGTGGAGTTTTTCCCTTTTGTATCTCTACTCACTTGCAGTGATGTAAACGTAGATTGCTGCCCCCTTCTGACTCAATGATCAGCTGATGTGAGAAAGAGTATTGTTGGTATGTTGCTTTTTCTGATAAAAAT
>613_TGCAGGGCTGGAAGTAGACAGCTGGATATGTGATCATCAG_NODE_1_length_294_cov_10.765306
GGTTCGGACCAAAGGGCTTTGTGGAATTGAGTCAATTCTTTTCATGAATATTACTTTAGCTTGAGTATAATACTGTAGTACTTCAGACGTTCTCCCTGCTCTCTCACACAGCGATTGTAAGTCTGTCACAGCTCACTGGAGCTCCGGTCACTTCTCCTAATATTAGTGACGCATCAGGAAGTGCATACAAATTCCCGGCACATCACTCTGAATATAACTGCCGGATTTAAAAAATACCCTGATTTAAAAAAAAAAGAAGAAAGAATAAGTTGAAGTGACAATAAAGGAGGCAATGTTTTACCTCCAAAACGGCCTG
>614_TGCAGGTACTCAAAGGTAGGCCTCTCCTCCGGGTCCTTCT_NODE_1_length_374_cov_21.160427
ATATTATTGTTTTTTTTATCTTGAGAAACAATGATAGTACATTTCAGAGATATGGAACATTGGAATGATGAAACATCATAATGGTAGATTTAAACTACCATAACTGGTGCAAATATCGTATACAATGTAGAGTCAGCGGTTTCGATTATGTATATAAAAAAAACCTTCTTAAACTCTGATCTATTGCTATCGGAGTCCTTCTCAAAAGTGTAGTACTGGTTGGACTTTACAAGACTTCTAATTACAGTTATTCTGAGTACTTTCTATTACAGGATAAGGTTTGAAAACAATCCAAACTCAAAGGTCCACTTCTTCATTGTTTTAAAAGATGAAGCTCATGAAGAAGCCGGTCAATGAGACAAAGTGATGTGCGGTTCTTGTTCGAAAGCTGAGTCT
>615_TGCAGGGAGGATGCATATGAGGGAGGAACTTACTGCTGAT_NODE_2_length_379_cov_24.849604
GCCACCACATTGTGTTTTAATCACTTTCTCAACTTGATAATAATAAAAATATTCTTTCTCATTCTTTAAACTGTGTCCCTGCAAACATTTCAAACGTCTACAGAAACGAGTACCCCGCATGTTTTGTGTTTGGTTATTGTTCATGTGCTGCGGAGGATCACACATACGCAGCATTTGCTGTAATACACTGCTGTAGTCTCATTTCTGTTTAACCATATCTAAAATTAAATAGTTCACATTCCTCTGCCTCTGGGTCCCCCTCAGGTAAACACCACACGCTTTGCCACCTTCCTTTTTGTCAGGTAAACATCACACGCTCTGCCACCTTCCCTTTTGTTTCGCACTGTAGGTCTTCACATGTGTTTGTTGTCAGCCGGCAGCTTGCACTTTTTTTTAAACGA
>616_TGCAGGCATGTGGTTGGTATGCTGGAACGGGGGAAGGTTG_NODE_1_length_321_cov_17.704050
AATTTACAATAAATAAATAAAATGTTTTTAATTTTCAATTATGAAAAGTTGAATGAATATAACAATATCTCAAATGGTGCGCCCTCCTGTAGCATTAAAGTAAATATATATGAGCTCCGGAGAAAATGGTATACAAAACGTACATTGTCGGTTAATACATTTTTAATCGGTTAAATTCTGAAGGTCATTTAATCATCCCTAGTTTATGCTTTGATCAGAGTTGTGATTAAAGGTTTGGGTGGGCCGCAAAAGATTTTCAGATTTCAAATTGGGCCGCGGCATTCTTGAGTTTGGGAACCGCTGTTTTAGAGTATAGACGCTTGACATAAAACCAACCTGTAAA
>617_TGCAGGATCAATTCGATTCATTCAGAGGGTTTTACAATCT_NODE_1_length_492_cov_15.052846
AGTATAAATCGTATATAGTTTTCCTTCGGGAAATACATTGCATGTCCCAAAGAGCTGCAGCCAATAATTGGCTTAAATGAAGTGTGAGTGTGCCAGAAGAAATCTAATACACGGCTCTTTAACCTTCAGGGGAAAACAAAGTCGTAATATTTGACCGAGGAGAATCGTTTAAAGGCCTCGTAGTAACCACGTTGCTGTATTGTTATCAGGGGGAGATCGACTTCAAAGATGACCTGTGATGACGCCGTGAGATGGAAAAGTTCGATAAAGATCTCTCTGGTTCCCTTTTACTCGGTTGTTTTCTTGAAATGCTCATCGGACGTCGCGCCTCGCTGGAGCCGACACATTGACCACATGACGTCTTCTCACACACACACACACACACACACAAGCCCAGATACACACTCTGATACAAGAGCAGGCGGTGACATCATCAATAAGTCTCACGATCCTCCTTTGGTTCCTCCCACTTATTGTCTCATGTCTTCAGGCGATGATGACTCATTTTAAGGTA
>618_TGCAGGTTCTAGAGACCAGGACTAGAATCATTGAATTCTC_NODE_1_length_145_cov_8.993103
CGATATGTTGACATTTTAACACTAACCACTTACTACTATTAACCCTTTGCTTTCTTCATCATATATACAGGAAAACCTTAAAGAAGTCTGAGAAAGCGTTGGCACTTGGATCCTCCCGTTGGGTCGACGTTGACGTGACAGCGTGTGACGGAGCCGGCCGGCAGCAG
>618_TGCAGGTTCTAGAGACCAGGACTAGAATCATTGAATTCTC_NODE_2_length_269_cov_11.884758
CAGGTGGTCTGGCGGCTGTGTATTCTGGGCCTTGGTAAGTATACTCTTTAAGTCGGGGCCACAGACCAGTAGGAAGCCATTCATTACGCAGCGCGGGGAAGGAAACGTGGGGGGAAAACCAGGCCGACCACGTAGCACCAAGCATGGCCACCAAGTCCTGGCCTGCCCTCCCGCCGTCCGTCCGTCTGCACGCCAAAGCAACACCCGCTGGCGCATGCGAACCGGGTCCGTCTCCCTGTCACTTTCACCTTCGGAGGGCTTTCCCACCGACGAGCCTGCAGCGGACTCCCG
>619_TGCAGGGCCTTTAGGACAGCCCCCCCGATGGAGGTGGAGG_NODE_1_length_441_cov_17.258503
AGCATTTAAAGCAACTTTTTAAAAGAACTCTCTGTCATCAGCATTTTGGAGTTGGGGTGGAGACTAAGAAAACCTAAACTAAACTTGTCCATTTTCTGGTTTGTTTGTTTATTCTCCAAATAGGAGGAATGCATAATCCAACAAACGAACACATGTTTCAAATATGGCTTTGAGTACCTGGGCAACTCTGGTCGGCTGGTGATCACTCCACTTACTGACAGGTCAGTCATTTGTTGCAATGTCGCCAAAAATACATCAGAAACAGGAATCCATCCGTCACTTGTCACTTAAGTAATTAATTAAGTTAAGTTAATCAAAGTATTTTACTTTTGAAATTTTAGTTAACTGAATGAATGCCCCACATCTGCACACATTCGAATGGTTCCATAATTGTGTGAACTAGTTCATTAAATAACAGCAGGAAAATACCACCAATAGCAATGTTACTGCAGTATAATCACTA
>620_TGCAGGACTGAATCCTCGTGCGATTCGATCGGCCGGAGGA_NODE_1_length_347_cov_8.097982
GGTCTTACTTATTGAATAATCGACTAATCCATTAGCTGCTCGACTGTAGTTTATTCAGCAACTATTTTTTTCTCTGATCTGTCACAGACCAACCTAAAACTTCATCAATCAAAACGACTTGTAGCAGCCTGCACCTTTGATTTTATAAAGTGGAAAAAAATCTCATGGTGTTTTGCTTAAATTTCTTCCACGAAGGAACCGGAGCTCTTGTCCGTCTCACGCTTCAGCTTTTCAACTAAACATATAGAGTTATAAGTTGTTTCAACAAGATTAGAATGGAGAAAAAAATCAGTTATCAATTATTTAAAAAATGTCAAAATTATAACCTGCCATCTCTCTGATCTGCAGACCCCATATTAATATTA
>621_TGCAGGTGAGTCATCTTTTGCAACAGCTGTCCCTCAACGG_NODE_1_length_153_cov_9.320261
ATGGAGATGCGTTGTGAAGGCGGAGGGATGCTGGTGCTGATGCTGAGGGTATAGTCGGCGGGGGCTGTCGTCGTCATCGTGTCACAGAGAGCGAGAGGGAGACGGGAGCGGCTCTGACATGCAGGGAAGCGGCTGCGCGTCGGCTGTGAGCTCGGGCCGCCCGCGTCCGCG
>621_TGCAGGTGAGTCATCTTTTGCAACAGCTGTCCCTCAACGG_NODE_2_length_113_cov_8.672566
GTCCGCGGGCTGGATGCGCCGCGTGAAGCGCCGCAGGACCCGAGGCGGCGACACCCCAGTGAAGTTGAATTCTTCACGGTGGGATTGAATTATTCCCGTGCGTAAAAGTGGCCCCGTATGATGATGCTTGA
>622_TGCAGGAAGAATGCGAAAGGCAGACAGTTAGTCAAATTCT_NODE_1_length_395_cov_18.693670
TCTTATAATGTATGAGTAATAGTTTTTTCCTATTTTAGGTTAATTAATTACCATACTTGTTGCTTATATAGTTGTTGTTATTCTATTGTTTTTCTTCTGCTCATATCTTTGATCAAACTCAAGAACATCCCTAGATAGGATCTTGTCTTCGTGAACATATCGCATCAAGCGGATTCAATCTGTAACCTGTAACAACAAAAGTCACTCCGTCACTCTCTGACTCACCGCTGACATCAGCTGATCCATTGGCTTCCTCATTCACCTGAGTTCCATTCATCCTCAGGTTGTTTTGCTTTCTGGTGCCTTCCCTGCTTCGCCTGTTCAACCAGCAAGAAATACGGGCAGTGCCTCTGTCTCCCCCTGCTGGACGTCTTCAGCGGCCTCATCTCTCCGGTCACCATGTCCATGAGGGTCTCC
>623_TGCAGGAGGGAGACACCCAGACATGGTGGTCAGTGATGTC_NODE_1_length_430_cov_6.906977
AATTTAATAGCTAGCAAATTAATTAATTAATTAATACAATTTGTTTGTTTGTTTCTCTTTCCGTTTTTTATTTTCTTTGTGGATAATTCATTGCCATAAATAATTAACCTTGACACAATTAAAGTGCATATTTTGCCTGCGACGAAGCCATTTGTCTTCAAAGAGTGGCACTACTTTCTCAGTCTCCCAACCTCTTTCTGTGTGTGTGTGTGTCTCAGATCCAGTCTCTAATCACAGACTCAGCAGGACACAAGCTTCTGGTCTTGAGTGGACAAAGCTCAGATCACGGTGGCCTTCTTCTTCAAACCGGAGTTTTCACCCATCAGACGTTTTCACGCGTCTTTGCTGATCCTGGAGTGAGTCACGAACTTTTACTTTTAGACACAACATGTCGTTCATACGCCGATGACCGAGGCTTCCATACCTGATTAAATGACGCACACATTTT
>624_TGCAGGCCTGTCCTTGAATCTTGGCCACGTACAGCAGCAG_NODE_1_length_353_cov_6.252125
CTGCTTATGAATACAATAAATCATTGTTTAATCAGTTGGCACACCAATTCCCTCTTCTGGGGCTAATGACTAATGAATCATTGCCACCAAATGGGAAGCGGAATGGATTAAACCTCGCAATCAAACACATTTCCACATTGAGAATACAACACAACGCACGGAGCTGTGCAGTGGAGCTCCTCTGCATGTGTCAATGACAAAGAGTTTTCTTTGTGCACATCAAGCCATATGGAGCAAGAACCATTAATACGGTGTATATCTTTGAATGAATAATGCCCGTATACACAGCTGTACTGGGAGGGGAGCGTCAATGAGGAGACAAATGGTCTCTTGTGACTTGGAGACACAAGTATGCAGACGACCGACGTT
>625_TGCAGGTTGCTGGCTCCGCCCGCTAGAGTGGTCGTCTGCA_NODE_1_length_403_cov_10.317617
AACCCTTTATGTAGAGGGTTGGACACAGTAACAATATTTTATACATAAAATAATCCACAGTTAAATAGTTGTTGATGTCAGAGAGGTGTTGATTTGGTATTCCATGTTTTCTTTAAATATATAACGCCTGTATAAACAAAATGTTATCAGTCATTCTGCTTTTGAAGCTGTTAAACATTGTCTGCAGGTTAGGAATCAAGGAGAATAATCACTTCTGCAGTAGAGCTGGCCACCGCTGTTTGTTATACTAAGAAGGGCATTAGCTCTGCTGTTTAGGATCAGAGCACTGCGCAGTGGATGAGTTTCTCAATAGCGTTCCATTAAAACATAATCCATGTCTATATTTGCCAAGATACAAACTGAACAGCTCTGTCAGAGAAGATGAAGAAGCAGGCTTGCATATTGAGTTCATTTTGTCTTTCAGG
>626_TGCAGGCTCTTTGGGGTCGATGGCAAAAACGGGGAGACTG_NODE_1_length_289_cov_12.342561
AGAGGAGCGCGCTTGTTTTTGTGTGATCTCGCTCACACTTTCAACGATGGTTGGTCTTTCCGTCGACCTCCTGGGCTTGAAAGTCTTCATCTTGTGCGTGGGACTTATGGGTAATGTATTTCTCATGGTCGCCGTCGCGCAGACCAAGTTTCCCCGGGTCAAATCCTTTGAGCTGTTCCTCTTGGGACTGGCCGCGGCCAACCTGGAGGAGATCGCCATCACCACCGTCTTCGACGTGGGCTTCCTCCAGGCTTCCTCCCGCGGCGTCGACACCTGGTCGTGCCGCTCGCTCAAGTTCCTGTCGAAGTTCG
>626_TGCAGGCTCTTTGGGGTCGATGGCAAAAACGGGGAGACTG_NODE_2_length_80_cov_2.875000
CACAGCCAATCAACGAGCTTGATTCTCTGCACCTTCGAGGACTCGATAACAAGGCGTTCTGGTCAAGAGAGACGATGCAAAACTCCTCTCTTCCCCGTCGGC
>627_TGCAGGAGTTCAGGCAGAAGGTGATGCTGGCAACCCCCTT_NODE_1_length_432_cov_21.296297
CAACACTGGCAGGACCAGGGGGCAGCGGTAATGGGGGTTAAGTAGGGGGAGCAATGTATGTGTGTGCGTTTGTTTAAGAGACTATTTGTTTACAAACGGCATGGAATGTTGGAAATGACATACACAATATGTGCATGTGCAGTTTATGTGTCTATCCAGTGGTGTTTTATCAAAACCAGATGTAGTATGCTGTATGTGTGAGGTGTCAGTACATTGGGTCTAGTATAGTCCGCTGGAAGAATTGAAGAGGTCGCCTGTGACCTTAATTCCTCGACAATCTGCCATGACTGCTGTTTGACAAAAAACATCCAGAGCAATTACACAACAGTTGTGACAAGACGAGTCCAGTGTGGATTGTTTGTGTGATTTGGGCAATACGAAAAATGTTTTTGATGGATTAGTTATTTAATGCACAGACATGAAATCCCCTGGTAACACTATGCGAGTGTACTGG
>628_TGCAGGGACTGCTGCGATAGGAGGAGCGAGGCCTGAAGCT_NODE_1_length_101_cov_2.168317
CTAGCGGAACAGGGGAAACAGTTCCAGCAGACCATCGAGGAGTTGACTCGAGCCCGGTCCTTGGACGCGTCCACTTTACAGACGGAGCACGAGCGCGCCATCAAACTCAACCAGG
>628_TGCAGGGACTGCTGCGATAGGAGGAGCGAGGCCTGAAGCT_NODE_2_length_263_cov_5.536122
CTCAACCAGGAGAAGGACATAGAGATAGCTCAGCTGAAGAGAGACGTGGAGCAGGCGGCGTCCGACCACAGAGACACCAACGAGATGCTCTCCATCACAGTCGCGGGGCAGAAGCAGCTGACAGACCTGCTGCAGGAAAAGGATGTCTTTGTGGACACGCTAAAGCAAAATGCTCTGGATTTGCAGAAGGAGATGGAGGACAGTATTTTAGTTGTGACAAAGGAATCGGATGCCCTCAAACGGGCAGTAGAGGAGAAGGATAAACAGCTGGGCTGCA
>629_TGCAGGTGATCCCGCAGGGTTGCCACTTGCTCCAAGGAAG_NODE_1_length_439_cov_23.539864
AATGGTTTCCTGCTTAGGAGACGAGGAGAACTGAGGATAAAGCAGAGATGGAGGCCCTCCACACGGAGATCCAAGCCCTCCAAAATGTTCTCTGTCATGTTGACCAGGTCAGAACAAAACCGCACACTGACTTTGATCATACATTAGGGTCACCACACTAGAAAATAAATGGTGTTTTCTTCCATTCTCCTTGGTTGTATCTTCTGTATCCAGTTGGTTGGCGGTGAGGGTGGAGGCAGTGGCTCTGATAATGCGTCCTCCTCACCTCTTCATTGCCGGTCTCCTCTGAGGAACACCACTCTGGTGGCTATGCACAGGGCTCTCTCCAAGCATCAGAAACAAACACAGGTCCACCAATACAGGCTGCTCTCTGCTTATTGTATATCTATGTTTTTGAAAATCTGTAAAACATTGTATTCTTTTACTCTTTCCAGCATAGAAAATGCAGTCCGAAACGGGTT
>630_TGCAGGTGGCTCAATGCGCTTCGATCAAATGCACCCAATT_NODE_1_length_306_cov_9.683006
AGCACCCCAACACTCAACCGCGGTGAGGCCTCCTTCTATCACTGCGCCGCTCCGCCCGCGTCGGGCTGCACACGCCTAAACGCACACCAGCCTCATGGGAAGACTCATTGAAGAGGGAGAAATAGGGCACACAGCCAAGGCAAAGCACTGTTATTCGGTGTGAAATATGCACATGATGAAATAATAATAGTTGCCATTCTTGGTGTATTAAGGTCAGCTGATCAACTTACAGCCAGAAAGGCAGCCAGGAAATATCCGTTAGCAGCATTAAGGGCTTGAATCAGGAATCAGGAACATGTATTGCCAAAGTATGGTGGACGAAATTG
>631_TGCAGGCAGCGAGCAGAGCCGCTGAAAGTGGAGAAAAGAG_NODE_1_length_142_cov_17.880281
CACACACACACACACACACACAAAAGGATGTGAAGAGCCACAGGGAGGGAAAACAGAAAGAACAAGTCCTACTTTCATCCCACACAGACGTATAGAAACAAGAAGAGACACAAAAGCAGACATGAAGAGAGCCGTGCAGACAAAAGGGCTTCACACACACACAC
>632_TGCAGGAATTCCGCCACCTTGGGCAGTATATTACCCCAAA_NODE_1_length_387_cov_11.129199
GGAGCTCCGTACAGACACACAGAAACAATAGATGCGGCCGGCAATAACGCAGCCGCGTTTTAGTAATGTGGTGAGACAGGTTTCCTAAGAGGAGATGGAACCTGGATATTAGCACAGGGCCACATGTGACCTCCCTGGATGAGCGCCACTCATATGCCCGTTAGAGAAATCCGGTCTTAATAAGCGGCAAAAAAACTAAAACCCATCACCTTTTTGATCTTCGCCTGTTAGCCTAAACAGGCCTATCAGTCTTGATACCAATCCAGTGGAGAGAAGCGGGATCAATCGAATCCCTTCTCTTCCCTCTCTTTTGTGTTAAGTTGCAGCAGGGGCTGGCGTTGTCATAGAAACAGCCGCAGCAGAAAAAGGTTAGCTTGTTGTTGAACTTGGTAGGATGCATGGAGTAACG
>633_TGCAGGATGGTGAGCACTGTGTTTGACACATCTGCGTCAG_NODE_1_length_426_cov_18.488262
TTCATATTGCAAGAATACATTTGGGATTGTTTTCATACAAGTGTGTGTATGTGATGACTAGAGATTTGTGTGACTGAATGATGATGTTAATATGAAATTGTTTCTGTTTTTTGTAAAAAAAAAAAAAGGAATTGATCCCAAGAACACGTCTTAAATAAACTAACAATAAAGAATCCATTTAATTTGGTAACAATTTTTAGAAAGAATTATGTGGACATTTTGGTGGGTGAGCAATACATGAATAAAATACTACTCAATATAATCATGTCCATTTTACTGATCCGGAAGAATATGGTAAATAAATATGATTTTTCCAAAAAGATATGCAATCTTTCTTGGAAAAATATTTTATTTTTGTTTTTATTGTTGAGTCTTATTGTGAGTGTGCATCACAATCCGTGTAGCGTGATAAACAAACGTGCACGTGGCCTGGCCGTACATAAACAAA
>634_TGCAGGAGGAGGAGGAGGAGGAGGAGGAAGAGTCACAGAT_NODE_1_length_271_cov_8.749078
AACGCCCTGGACTCCAACATCCAGCACGCCACCGTGGTCAACGAGGGGGGTCAGAGGGTCATCACCATAGTGACGGACCAGCACGGCAACTTGCAGACCACGGGAGGGATGGCTCCGCCCTTCTTCGTCACCATGCAGCACGGACAGCAGAGTACGGCCCCGCCTCCCGTGTGTGTGTGCGCGTGTGCGTGCGTGTGTGTGTGTGCGTGTGTGTTGATGCATGCTGTGTCTTCACAGTGCTGGCGGTGCCGGCCAACGCAGTGACGGAGGAGGTGGTGACGGAGGAGCC
>635_TGCAGGACTTTGCCAACACCATCCCCGGCCACGGAGGCAT_NODE_3_length_160_cov_3.056250
AGCATGCCCCTCTCCCTCAGCTGCGAGTGCAGCGTGCGGAAGATGCCGAGCTGCTGGTCCGGCCGAAGCATCAGCAGCTGCTGCAGCACTTTGCTGGGGTTCGGCCCTCTGCAACACAACGCGCGCGTGAGGACACACGCGGTTTGACGCAACTTACAACATGCATGAGAAA
>636_TGCAGGTAAATCACCAATCACAAATCAAAAATGAATGGAA_NODE_1_length_142_cov_26.626760
GTAATACCAATACCAATCCGTATCTTCAAACCCTTCAACTTACCCCGTCCTGGATGTCCAGAATGGCTTTAAAGTCCCACAGGGTCTCACAGCAGGACAAGCAGCCACTGACCGCTGCAGGAAATAATCACAATTATGGTCAATATCAGATGTTTATACAAAAT
>636_TGCAGGTAAATCACCAATCACAAATCAAAAATGAATGGAA_NODE_3_length_85_cov_5.258823
ATCTGGGCCGCTAGGATCACAGCGGTGGCCCCCTCCTGCCAGAGAGAGAGTCCACGCTCATCCAAACGGCACGCAGCGACAGCACATTTGACGCGGAAAAGGATGTC
>636_TGCAGGTAAATCACCAATCACAAATCAAAAATGAATGGAA_NODE_5_length_109_cov_3.596330
ATTACATCCGTCAAATCCCCAAAGGGTCATTAACAGTCCGGTACCTTCCCTGGTTGTCTTGTATGTTTGCATCTGCACCTCTGCCCAACAGGAAGACACACAGCTCCACTCTGCTCATCTGGGCCGCTAGG
>637_TGCAGGATATTCTTTAGCCGAGGTCACAAGCGCACCGAGA_NODE_1_length_164_cov_30.786585
CCCCCCAAAAAAAAAAAACAACAACAAATTGCCATTAAGACACACAAGGATCCGTCATGGGCTTTACTAATACTAATAATACTGATGAACTCCTTCCTATGTCACTCCACAGCGGTTATAGCCTCCCTATCAAAAATTCATTCCATTACTTTGATGCAGTAGCTGCATGTATCATCGGTTCCTTAT
>637_TGCAGGATATTCTTTAGCCGAGGTCACAAGCGCACCGAGA_NODE_2_length_234_cov_3.777778
CTTAACGGGGCTGATCTTTCGTTCTGTTTCCCCCCCCGTGCGCAGAAGAGCGATTAGCATGAGCGAAGGAGACGTGTTTCACGAGAAGCAACGATTGGAGCTGTGCGCGATTCACGCACTCAACAACGTGCTGCAGGAGGGGGTGTTCACCAAGGAGACGGCCGATGACATCTGCAAGCGGTGGGGTGACGTTGTGGGGATGTGTGTCGGTGTGCTGCATCTGCTCTGTGTGAACCCTAACACCCCCCCCCCCCCC
>638_TGCAGGCTAAACACCTTACACAAACATGTCAAATTCAAAC_NODE_1_length_98_cov_9.602041
CCCCCGCTTACCCCTCCAGTTCAGTTTAAGTGCTCCCAGGCCCCCCGGGTTGATCTAAAAGCCAGTAAAGGAAAGAAAGCGAGGAAACAAAAGAGAGAAGGTTAAAGTGTTA
>638_TGCAGGCTAAACACCTTACACAAACATGTCAAATTCAAAC_NODE_2_length_117_cov_3.350427
TGGGATTGCATTAGTTGTCGGAGCGAGAGGTTGTGTTTGTCTTCGCTCACAGGCGATGCATTAATGAGTTTGTTGTCTCAGTCGGCGTGGCCCAGATGCGCGCGTGAGTCGCCCTTTTAGGCGGAGCGGCG
>638_TGCAGGCTAAACACCTTACACAAACATGTCAAATTCAAAC_NODE_3_length_134_cov_4.552239
ACCGGGAGTCTGCTGGAGACTCGAGGGCGTCTCCCACCCTTTTATCTCCCCCAGCTCTTTTCTCCATTCTTCTTTTTCAGCCACCGGCCTCCCTCCCTGCTCCACATATTAGCTTGTTTAATGCAACCCCAGTGCCCCCCCCCCCCCC
>639_TGCAGGTCACACCGACCGAGCAGCGATGGGACTAAAGCTG_NODE_1_length_212_cov_6.216981
ATCAGTGTGGCTTTTTTCACACACAAGGTCAATAATCACCTTTTCTACAGTGTCATACACATTTGATTGCAAACTGATGAAAAATGCATGTTTCCCTTCTTGTGTCTTATTGCTGGTTAAAGGTACTTACAACACCAGCATGATCACTGCTAAAAAGGAGACATTTGATCCGATTATTAAATGTCGTCGAAATGTAACACCTAATTTCAAAATGAATTCAACCCCCCC
>639_TGCAGGTCACACCGACCGAGCAGCGATGGGACTAAAGCTG_NODE_2_length_90_cov_2.533333
CTGTTGTAAATTCTCAAATGCATTTAAATCAATTTTCGGGAATCGTTGTTGTTTGGTGAAACGCCCACCAATGTGACAGGATCCATGTATCAGTGTAGCTTTTTTC
>639_TGCAGGTCACACCGACCGAGCAGCGATGGGACTAAAGCTG_NODE_3_length_107_cov_5.598131
CCCATGTTGAAACGAGCCAGCGTTCTCCATGGAAACTGCAGCCCTCTGAGGCAGTCGCAGCTAATCCTCAGGACATTACTCAACTCCACTTCTCCAACGAGGGTTTTATTTGCACCACCGATG
>640_TGCAGGGATTAACAGCTGATTTGCCCCCAGAGTCTCTTTG_NODE_1_length_350_cov_6.845714
TTCTATCGAGTTACTCGGTGCGACACCATGAAGTCAGGAAGAAGTCAGCATCAGTGCATCGGAGGTAAGAGATGACACTTTGCTATTAAAATGAGCCAAGATGCAAAACACACTGAATGCTGCGTTTCCGTTATTAAGCCCGAGCCGGTGACCCTGGCAACGTGACGATGACATCATCGGAGCAGGTAAACGGAGGGTCCCTTTGATAAAGAATAAGTGACAGTGACTAACACGCAAAGATATGCTGCGTATTATGAGGTAAATATTAAATCGCATATTCAGGGAATCGTGAGACTGATTTCATCAGCATCCTTTCAGAAGAATCTCAGTGAAGATGAAAAGATTCTGGAAGCTGCTATTACTGTTAT
>641_TGCAGGACCGTGGTTGAAATACAGCCAGCGATGTGCTCAA_NODE_1_length_380_cov_24.142105
CTGCAGTTCCAGTGGAGGGGGGTGGTCATTGAGGGATGCAGATTTTCCACCTTTGTGGGCCGACTGTTCAGGGAAGGGGAGGTGTCATCAGGATCCACTCTGGTCAACTGTTTTAACAGAAAAGCATAATGGATGTGTGAGTGCATTTGCGTGTGTGTGTGTGATCTGTTACAGAAATCTTCTGCCATACCTTTAAATGTCTTGCGTGTTTCCTTTTATCAAATCATTAGTTTTTCCTTTCCTTTCCTCATTTTAGCTGTTTTTTTACACTATGCACTATCCTCCATTGAATTGTTTCTCACCAGTAACCAATCTCTAGGCCCTCACATATAAACTTGCCTGCTTCCCTTGTTCCTCTTTCAGATTGTAGTTGTACTTACCCGTGAGTACTCTGTCAGCATC
>642_TGCAGGTGAGCCTGTACATTTCCTCTGGAGTTTGTGGTAA_NODE_1_length_466_cov_24.716738
AACTTTTTTTTTTTTGGAAGAGACAGAACTTAAAACGTGTTCAAATAGTTAGACCCACAGGAGCAGTCCAGCAGCTGTATTTACATTATTTTTGGTTCTTTCTTCTGCCAGTTTAAGTTGCTGATTCTGGTCTTTGCTGAATGAAACACTGTAGGTATGTCAGCAGAAATCTAGGACTGATTCCTCAAGAAAGCTTTAGCTAAAGCTGTCTGTGGGGGCCCTAAAACCACAAGAGGTTGTCATGTCCAAATTACAGTTATAATTAGTGTACCAGTGGTTATTTGTGTCGTTCCTCAAGGTAATGATCCAGAAGGGCGTCGGCAAGTGTGATATTCATGGCAGAAAGCGCTTAGGCCTCACTTTTCCTTTGGCCATAGATCCTCACAACTATATCTTGAACCAAGTGTCATAGCTACACTGTATTGGGCCATACAAAAAAGACACAGAGCCCAACCATTCATGAGTGTGAATGAAGTGATGGCTAATGA
>643_TGCAGGAGGGAGTTGCAGCAGTCCAGGCGGGAGATGACAA_NODE_1_length_337_cov_6.035608
TCTCTCTCTCTCTCTCCCTTCCTCTCTCTCCTTTGATGAGTGACGCCAGCTGCGCGCGAGCTCCACCTATCTGCCCTGCGCGAGCCTCCAAAATGCCTACTTTCAAAACGTGGCTATTTCTGGCGGCTGTGAAAAACACAGAAAAACAACCAGTATTTGTAGGGCGGCTGTTACTGCTGGGTGGTATTATCATGCTTGTCAACAATTACCTTACAGTTTGTAACTAGAGTGTTTCCCCAATTCATAAAAAAATTAACTAATTTATTTATTTATTTATATTTTTACATTTATTAATATATACCCAGACGAGACTGAACTACTTCTCTTTCTGGGAAAAGATTCTTCTACACAGG
>644_TGCAGGTGAGAACAAGCTGACGGTGTCCAAGTCGTGCATC_NODE_2_length_87_cov_4.528736
AGGAGAGAACGTTCATGAAATAATTTAGATTTTGAATGAACACGTAAAAACATTCACATCCGGCTAATGGGTGTTAACTGTTAAACAAGGCAACAGTTGAGTGGA
>644_TGCAGGTGAGAACAAGCTGACGGTGTCCAAGTCGTGCATC_NODE_3_length_180_cov_11.727777
ACACACACACACACACACCTCTAGTCCAGTGGGGCAGATCTTGAGGTACTCGCTGACATCATTGCTGTTGAGCATGGCGTTGATGTTGGTGAGGTTGACCTTCTCGTAGGTAAACTGACGACCCTCCTTTAGGACTGGACAAAAGAAACGTTCTCACATTTCCTTCTTGAGCGACTCACACACCCAAAACACAAATGG
>645_TGCAGGCGAACCCGACCAAAGCCAGCCTCCTGTTTTTCCC_NODE_1_length_266_cov_6.398496
CGTCCTGAAACATGCCACACTGCATCTGAATCTGTGACTGAAACAGCTGCTGCTGTAAAGTCTCCAACGCTTGCTGCTGCTGAAGCTGTTGTTGCTGGATTTGTTGCTGCTGAATTTGCTGTTTCTGGATACGTTGTTGGTGCTGAAGGTGGTGCTGCTGCTGGTGTTTGGCCATCGAGTTGTCCATGTTACAGAACCCTTTGGCTTTAAGCTGCCTCACTGCCTCCTCCAGCTGGGCTACTTCGTCTGGGGGGAAAAGAGGCAGTTGCTGCTGTTGAGG
>646_TGCAGGATGCGGCTGTTACACAACGTTACACAACGTTACA_NODE_1_length_148_cov_11.506757
CGTCGTGTCGCTTTCCTTCCTCAACGGGATACGAATGATTTGATGTTTGAAAATATTTACATCCAAAAAGTACAACAGCAGCAATGGCGGCTCAGTTGTGCGTTCATTCTGATTGTTGTGTCGGTCGATTTATTTAATAGGAAATATTTCTAATATTTAGAAAT
>647_TGCAGGTGGGAGAGATGTACGTGGGATTTTTCCACAACCG_NODE_1_length_376_cov_18.140957
GTTGATTCCTCAATGGGTTCATTTGTCATCTGCGGTTTCATCACACGCAAACTTTTATTCTCATTTCATTGCAGCCTGCAAAATATCATTTTAAAAAATGCTCATTTAGTTCCTATGTCTTTGCATTGTCCTTGGAGGCCGACTGTGACCACCTTAGTCAATATTACGTCGAACTGTGGAGATGAATGTCAACGGGAGGTTTTTGTTCACGGGTGTTCAAACACGGCGTGTCCTCCAGGCGAGAACCACAGTCTTGTTTATTCTGCCCCGCTACAATGGGCAGACTGGTGAAGGTGGCCGGGCGGCCGATAGGGCTCTGATTAGGGCATCACGAGGCTCTGATAAGCCGAGTGGGCGAGGGACGTCTCCCGCCCGCACTTCTTAACCGAGGCCTCCCA
>648_TGCAGGACTTGGTCGCTTCCAGGTCTATGAAGCAAGCTAA_NODE_1_length_423_cov_7.829787
GTCACGAGGTGCACTGAATTGAGCCATAATGTGATGTTACATCGACCTGAGCGTTCATATCAGTGCGGTGATCTAAATAACAGCTGGACTTTGTGCGACCGTTGGTTGTCATTTCAGTCTTTAGCTCGGTGGCAATTGACTAAAAACAGCGCGGAAACGCCGCTAATGAGCAGTTTCAGGCAATGCGAGCTTTCCCAACCGATTTAGGGCACTTTTTAGCCAAAGAGGAACATTCAGGTGGACGTCATGAGCCAAGTGAATGAATGAGACGGTGCGACATCGAGCAGGGAGACCTGCCATGTTTTCACACCACAAATGAATGTGAAATCCCTCACTGACATCACCAATCCATATTGACTTAATGTTACAATACAACCAATCATCATGTTCTTCATCTGGTTCTTCTGTTCAAGAGCTTAGTGAGGCTCATAAGAAACAGAAAA
>649_TGCAGGTTCCTAACCAGCAAGTTCAAAGCGTATGTTTACA_NODE_1_length_417_cov_6.189448
CCCATAGATCATTCTTTACATTCTCTACTACATTCTCTACTCTACATTCTCTATTGATGAATGTCAACAATCTAATCCTGCAAATGTAAAATATTTAATTGCACTCAAGGTGCATTTTGCTACTGCTCCATCCTATTGTTAACATGCTGTAATTGATACATCTTGTCCTGAATTAGGGCCTTTGTGCCTTTCCGGGCCAGTAAATTACTTTCCCCTCAGACTCAAGTTGTGACTGACAGTACCTTTGGCGTATTGACACAGGAGACAGGAGAGTTCAGTCAAGCCTGAGCTTTTAATCCCAACCATGCTTCCTTCAGGACAATTCCTTAAGACCCGTTGTGATTCGCCGCATGCCAATGCGAGCCTGGACCCTTGCCGAGCTATCGAACGCGTGACCCCTCCTGTATCGAACGCCGAGGTTACTCATAACCCCTG
>650_TGCAGGAGAGGAACCGCCAGAACGCACAGGTGTCTGTTGA_NODE_1_length_344_cov_11.819767
AGGGCGAAAGTCTGTAGAGGAGGACAGTCTGATTCGTAGCTACACCTCGTAATGGCCGCTAACCGCTACCCCACTTGCTCTTCGCGTCGCTCAATGCATTTCCTTGTGATCCACAATCAAAAAGGAAAAAGTATAACTTCCTCACCCAACTTATCTGTGTTTGGGTGATGGAAGTGCCATTTTTATCCGGCGTCTAGGCTGTAATAGGGTCTGGGTCTGTTCTATTCAAACTCGATTTTCTCCTATTTCTAGCAATTCAGTTTTTTGTATTGGGGTCTCTGAGAGCACAACAAGCTGGTGTTTGAAATGGATACTAAAAAGGCTTCAACATGAGCCTTTAAAGATTAGCCGCTGGCCGTTTATGTA
>651_TGCAGGTGTTTGGAAACATCAAGCTGAACGATGAGAGTCA_NODE_1_length_265_cov_4.441509
CGTCAGGTACTCAAAGTTGTCCATGATCACGGCCACGAACAGATTCAGCATCTGGAGGGGATGAACGGACGGGAAAAGAGCGTCGCGCAAAGACAGCAGAGGAACCGACAAGAACCGGCGGAGCGAGCGTCGCTTCGGGCGGGGCACTGACCAGGAACGAGCTGAAGAAGATGAACGAGACAAAGTAGCAGTACGCAAAGTCCGTCCCGCAGCCTCCCTCGTGGTCGGGAGACGTCGTGAGCGGGGAGATGGAGGAGCCTGGTTCACACTCCCGACC
>652_TGCAGGAGCTTCTTGTCTGCAAAGGCCATGATTCCCTCGA_NODE_1_length_434_cov_9.366360
CACACGCCTGTGTTCACAATTTGTGAGCATGTGTGCGTGTTTTTAATTACAATGCATTTGTGCAAAAATGTTTAGTCGCCTTTTTATTTAACTCTTGATACACAAACTTTAATGTGAGAGAAACCCGGGAGGCGGATGAAGGGAAATCCCTGTTGTCGCGGTGACGTAACGCCGGCCGCGCCGCCCTCCCAGGTCCTGACCCCGGATCAGCAGACGCTGGCCGCCAGCAACGACTACAACTTCGACCACCCCGACGCCTTCGACTTCGACCTGCTGACGCACACCGTGCGCAAACTCAAGCAGGGCAAGAGCGTGAAGATCCCCGTGTACGACTTCACCACCCACGGCCGCCAGAAGGAGTGGGTGAGGACGCACACGCACACACACACACACACACACACACGGCGCTGCAACCGTTATCCCTCCCACCAGAGGTTCGGTGTCACGTTGCAGATC
>653_TGCAGGCGATCGCCGACAACAATACTCAGGACCACACTGT_NODE_2_length_450_cov_11.375556
CCTACCTTGATTAAAGAACACTTGGCCTGGTAGACCATGCGGCACACGTCAATCACAGATTTAGGGAGGGACCTCTGTTTCCCTTGGTCCACACCCAAGGCACACTGACTGACAAGGGAAAGGGCAATGTGGCCTGTGACAGGAAGAGAGTGTCACGTATATTATTATATACATTATACTTGAGAAAAGGTAAGAATATGCTTATTTCTAAACAAAAAGGTTTGTGTTTGTTGTTGTTGTAATACTCATGTTGGCCAACAGAGGACGCTTTGCACCACCGGCCCTCATACTAAACAGCGCTAAAGGCATTCATGTGTGTAACCTCCGGTTGCTAGGTTACCGAGGTCTTGGTGTTTGAGCAGGCAGCAGAGCAGCAGGCGACCGACTTCCTCCACCGGGTGTTCCGGGGGGAAGGTGATGGGCGTGATGAGGTGGTACTGCTTACAGCAACGCTCGATTTGGCACAGGAAGT
>654_TGCAGGCCTGGACGGAGAGTTTTTGGGGTAAACAAGCATT_NODE_1_length_460_cov_21.963043
CGTTTTTCGCCTCATGCCAGGACACTAAATTGATTCCTTTTTTTGTTCTAGTGTCGTTTAAATTACTTATCTATATTTTTAAGCTTGGAAACTGGACTGATCAAAAGCTTTCATATCTTGGAATAATGAGTGGCTCCTCCTGGATTCACCATTATTTGTGGATTTAACCCCTGTTTTAGAAAAGACTGTAGATGGTACATTTTACAGACGATATGGACTTTCCTTTGCGAATTCACCTTTTTACTGCTTTTGTCTCCTGTATTAAGGTAAGCTCATGAACACACAGCCCTTTTAGACTTCATCCTTTCATATTATTCACAGGTTGGAGGATTTATTGTGCGGCATCTTCATGCACGTACATATACTGTATATTATTTCTTCACAGGTTTATGCTCAAGTGGTTCTACCTGCAAAGCATCCAGGTAGTAATTATCTTTGTATGGGGGGGTGCTGGGATCTCCTTCAATTTTCTGTGCTTTTTT
>655_TGCAGGCTCTGACTGTTCTATTCCATTATTTTATTATTGA_NODE_1_length_260_cov_8.446154
CTTTATATATTTATATATAGCACAATCCCTTGAAGGGAAATCCGTGTGCTGTAGTTAAGTATGTCTTTATCTGACAATTGCAGGGCGCTGTGATCAAAGGCAGGAACTTAGAATGAGTGTGAATAAAGCCGAAGCGTTGGGCCCAGCAGGGTCATGTGCTAATGGGACACTCTCTCGTTTCAGCACCACAGAGCTTTGATCAAACAGCGAACCCCCAAATCTGAAAGACAATTTGAGGGACAGTGAAATGTGGTAAGTCAGCGGTATTGGCTGGAAAGGA
>655_TGCAGGCTCTGACTGTTCTATTCCATTATTTTATTATTGA_NODE_2_length_129_cov_5.767442
CTGCAAAAGAAAGGGTAATTTAATTATACTGTACTTTTGCTAGTCAAGTCATTGTAAAATTGTGTATTCATGACCTGAAAAAGAGGCCATTACATTTTTAATGGACAGATTTTTGACGAATTTTTTGTCTTTATTTTACACCACTTAGC
>656_TGCAGGGTGTTGAAGGCAGAGTGTATACAAGTACACAAGT_NODE_1_length_227_cov_6.594714
CTCATAAACGTCTGAGAGGTATTTTCACTTTTAGGTCACTTCCTTCATTTAGAACAGAATAATAATGCTGACGTTTTAGAAACTGATGTATTTTCTCATGTTGCAGTAAAAGTACAAGTTGTTTTGTGTACAACACAGTCTTGCTGTCTGACGTCTACTCATCAGTAACGTACATTTATTCATGTATACTGACAAAGGGGCTGAAAGGCTTCATCATCCTGCATCCGGAGACAGAAGATAA
>657_TGCAGGCTTGGACCTCAGTGACGGAGCAAATGGGCGGGCA_NODE_1_length_390_cov_12.830770
CTGTGATCTGGATGTGTATACGTGCAGGCACGGTAGCTTAGCCTTTTCAAAATTAATGGATGCCCTTGAATGCCGATGGGGACGAAGGAACAACGACCCTGACAATTATTGGAGGAATGCAAGGGAACTGTTTGGACACTTTCTGCGCAGTTCTGCAGAGAATGATCCCAACATGCTGCAGACTTTACGGGAAATGATCTTGGCAAAATAATGCCAAAGCACGGAGGTCAGACATGTTGCTGCAGACTGTAGAAGAGTGAGAGTGCGCATCTGGCCCATTCCAGCGGGCCTGGCTTGGAGCTCGGGAGAACAGCAAAGCGACAGCTGGTCCAACATGGCTCCCTGTTTGACCCCCAGCACCGCGTGTAGTCCTGGGCGGCCAGCGGCGCTCCATACCCTGAAGACATGTGTG
>658_TGCAGGACAGATCTGTGGTTGATACATCACAACTTTCTGT_NODE_1_length_146_cov_11.986301
AACATTGAATTATTCACAGTGAATATCGAGGGTGAGCCCCCGACTCACTCGCTTGAAATCAGTCCTGATAACAAGGAAATCAAAGACGCTTTCCAATTGTTTAACACGGGTGACAAATTTTGAGGGAGAAATTATTTATGGGCTACAACGAACTAATCCAAATATGGT
>658_TGCAGGACAGATCTGTGGTTGATACATCACAACTTTCTGT_NODE_5_length_140_cov_4.235714
ATGGGAGACTTTCCAGCTGCAACGGAAGAATAAAAGTTGTCCCAATGCATTATGGTGCATGCCAAGAAATAAAAGAGAACTGAATAACTTGAACAAACATGTCAAAATAACACAGAGAGCTATGAAAAGTGGTGTGATCTGACCCAACAGTGTTCTGAAGCA
>659_TGCAGGAAATGGTGCCCAATATCTCCATTGAAATAGAACA_NODE_1_length_412_cov_14.480582
CATGCAAACGCCGACACAGTGAAGACAAGCCCGAAGACGCTCACCACCGCGACACCTACTGGCACCGCCACTATAGAGGAGGGCAGAGGGAGAAAATGACTTTCAGTAAAAACGTTTGACCACATACCTTAACAAACAGTGAGCAACGAGCACCAAAAAACCTCTAAACACAAAACGATCGTTTCCAACAGATTTAATTGTTGCCCTCAGGCAATTGAACCCTTTTTGTGAGAGTGACGCAAGCCGCAGTTTTGACTCTGATGGAGATGAAGACAACGCTATCTGTTCAACCATGAAGGAGTACGATCAATACAGTGCTCATATCCAGAACATGGCGATAGTCAGTCAACAGGAAACAGATGGAGAAAATACTACTGGGGAAACAGCTGGTTGATGATGGTTCACCTTGGTAACCCAACTGCAACAATGGGTGG
>660_TGCAGGAGGGAGATCCCGATAGGTGGAATTGTGGCACGGG_NODE_1_length_356_cov_24.089888
CTTCTGGTAGAAAAAACTAAAACAAGATGGTGAGATACGCCAGATACTGGTGTTCCAATCCTCAGCCCGAAAACCAATGGCTGTGTCCAAGGGGACTACGTCCACTTTTCATGTTCAGTCTGTACCCCAAACGCCCCCCGATGCCATGTGGCCGCCACTTACATGTATAACTATATTTAGACAGGTAATTATAAAAAGGAACTTTGTTATGACACAAAAAGCAACGAGGCACAAAGATGGCGACGGACAGGACATTCTCACCAAAACGTCATAAGATCGTTTAAGTACTGAAGAGGTCATTTAAACAGCAAACCCCTGTAGATGCTCTTGCGTCCATGGTAGGGTTAAAAAAAAAAAAAAGAGCATGTTGTGGGATCC
>661_TGCAGGCCTCGAGGCCTTTGCGCCGGCCAGAAGGATCAAT_NODE_1_length_457_cov_12.919037
CTGTGCATCCGAAACGCTTATGCATAAATAAATGAATACATAAATCACATGCAACCAAGGGGAAAAGGAATAGCCTTTTTAAAAGCACACATGGCCTGGATAAGTACACACGCGTTTGTGTGCGGATACACACACATAAATTGAACATAAATTCCCTCCAAAAGAGAATATAACTCCGCTTCGGGCACAATACACACGATTAATTATTGAACCACTCACTAGAACTTTTGGGGATGCTCTGCCTTATACAACAATTTTATAACAGCAGCTTCCCTTTAAATTCATTTTAAAACAGAATGTGCTTCAGTCCCCTCCCACCTGACTACTCGAGGTACGTTTGATTTTCAGGGGTTGATGAAAGGTCAACACCTTTAAGAGCTGATAAATATCACATGCAATCAACACAGAGGAAACAGAAACACCCGTCCCCGCCATCCCCCTGAATAAACACAGTGACTAGTGCACAGATCTCACATTAA
>662_TGCAGGTTGGTCCTGTCTCTCTTATGAAGACATGCACGTG_NODE_1_length_433_cov_8.720554
ACAAGAGCGCTCACCTGGACCTCGTGAGGAGGAAGAGACAGAGAGACGGAGAGCAGGTCAACTTCCTCTTGGTCTTCAAAACCTGATGCAGAACTGAGTCACATGACCTCCTATTGCCATGGAGACCCACTACACAATCTGGTTTGTTAACATCTTCATCTGTCCTCAGGTGGAGGAGAAGACGTGGGACTTCACCCAGCGTCAGACGGAGGAAGAGATCCAGACGAAGAAGAAGAAGAAGAAGAAAGACTCGTTTACCCAGAAGCACCTGGACAAGGCCCGCCTTATTGAGCAAAAGAGCCAATCGAATGTCTCCCTGCTGGCCAAGATTTTCAACTCCAAACAATCAGTTTGACAGAGACAACAGATTGGCTGCTTCCCCCACCAGCAGGGGGCGGAGCCTCTCCAACGCTAATCCACACTTTAGTCCAGCGTGTGTGTGTGCGTGTGTGTGT
>663_TGCAGGTTCTTCCCTTTGAAGCTGCACTCCTCTCTTTTTC_NODE_1_length_494_cov_15.109312
CGTATCAAATAAAATAAATAAAATGATGACATTTTGAAAAGGTCATACACATGCATTTTAAATCCCGGCACTTTTCTCCCCACAGAACACAAAATCAACTTATGGCGAGCGGTTTATTTTGGGGCCCATTTCTTTGCGCTCTTGTTCTTGTTCAGCATCAGGACCCGTTCTGTCCCCGTCCGTTCCTCTCCGCTCCGTCCTGCTCTCTGAACGATAAACATTTGTTTCCTCCTGCCGTCTTCCAGATGCAAAGGAGAGATCGGCCAAGAGGTTTTCCGTGGATGGCGTCTTCAATTACACCTCCTTGCTGCTCAGCCAGGAGGACGACATGCTGTACGTCGGAGCCAGGGAGGCGCTGTTTGCCCTCAGCCTCTCGGACATCAGCAGGGCCAAGCTCCAGAAGAACGTTAGTAGTGGTTTATTAGAGGGACTATTGTCTCACAATCCAAAATATTCACTATTGAATACATTTGCTGCGACGTCAGAGGTCACTTTGTTGATCTCCAGACCACAGCC
>664_TGCAGGACGAGGGTCTTGGCCGGCGGGGGGGCCTGCGGGA_NODE_1_length_228_cov_8.877193
TTGTTGTACTGATGGAAACATCGCTAGGAAGACGACACATCTGCGTTATTAAACGTATTTGAGAATATTCGCGTGTCCTTAAACTGTTTGACGTTCCCGTAATCCGACTCCAGGTCACCATCAAAGGGGAGAACCCCCCGACCCCCCCCTACATGTACGGGGACGTGCTCTCCCCTCCGCTGGGCTCCATGGAGATCACCGTGGCAACGACGGCCGTGCCGCGGTTAGCGACGCAGATGCCGGC
>665_TGCAGGTAATTTACTGAAAATGAAAAAGTATCCTCTCCCC_NODE_1_length_345_cov_9.240580
CGCATCGATCGGCCAATATGTTAATCCAGCTGTGCATCCTTATCGTGTGTCAATATTCTTTTAGTCGACAAGAGAATCTCAACTCCTAACACAACGCAGACACACATCCAGGAAGAACTGGAAGGAACATTAAACCGACCCTCTTTCTTAAATTTGCCTGTTGTCATCTCTCTGACACCCAACATTTGTCACTATTTTGAGGTGGTTTTGAAGAGATTGATATTTTCTGAACACATGAGTCAAGTCCCCCAAATTATAAATCACCTCTTGGTTCGTTTTTCTTGTGCACTTGTGTCAGTTTATTTGTTTTCATCTGACACATAGAACATACAACCGCGGCTGATCTGGAGTCAGATGGAGAAGAA
>666_TGCAGGCCGTCTCTCCTCCCCGGCTGACCGACTCTGGTCT_NODE_1_length_386_cov_13.906735
GATCAATAGCAGATTGATTTCATAAATACAGTCTTTATTATGGTCTCATTGGAGTGTCAGTTTGTTATGTTGCTCTCCTTCGATTTTACTATTTTCAGATCAGGATTTAACATAAAGGCAAAAAGAAGGCCCTTCTGTGATATCAATAATACACCTACCGCATGGAAAATCTTAGTCAAAGGTTCAGTTGTTGCGAAGGCTTTGTCTGAACCTAAATTTGATTTCTTAAGAATTCCTACCTAGGCACAGCCCGGCTTCTCTATTATTTATGTCCGAGTTGGCCATTTGAGGCAGACAAAAAGCTACCTAGTCTCCATCCTTTCCCTCCCGGCATCTCAACCCGATCACCATGTGTTCTCACCACTCCCTTGTCGTTTTTTCTCTTTAGCTGGCCCAGATTCTCCCAAC
>667_TGCAGGTCCAAGTTGAGAGCTCCTGTGATTAGCCTCTCTG_NODE_1_length_163_cov_4.417178
TGTTGATATGAATAAATAAAACAAAACAGGACTTGATCGTGATCATCCCCCCTCCCATTGTGTTGGAGCGGGCTGCTATGCTCGTACACAGATACTGATTGGTAGCAATACAAGTGGTGGTGAGGCAGAGTGTGATTAATGCTGGCTCGCTGGAGAGAAAGGAGGACTTTTCTGCTGCGTCAGCT
>667_TGCAGGTCCAAGTTGAGAGCTCCTGTGATTAGCCTCTCTG_NODE_2_length_257_cov_26.058365
CTGTGCTTGTTCTGCCGTCTTCTCGTGCTTGCTCTCTCCAGCTTCCTCGCCCAAATAGATGGAGGAAGTTACCAGTAAGCTTGTCAGGGATGCGGGGAAGGCAGGACTCAAATGCAGAGTTTCAAACAAAAAAGAGACTTTAATGGTCAAACACTCAAAAAGGGGCAAAAACGCAGACCGGAACATCCAAAACATTCAACAATAACGCGACAAGTGGCACACATTAAATACACTGGGAAGGTGAAGGTGATTGGACACAGGTGGAAACAATCAGACACG
>668_TGCAGGACGATTAGAGGTTGTTAACAAGACCTCAGTTTCC_NODE_1_length_342_cov_8.763158
CAGAGTAGGAAGCTTTACAAAATTTCTCATCCTCTTTCCTTGTATCTGCATCCTTTTTAGCAGGTCAAAAGTCGGTAGTCATATGCACCCTGACCCCGCCAGTGAAGTGTCTCATTGTAAATAAGGTGCATTTATTGCACTGCTTATAACGCTTATTGAAGCAAACGGATATTATTTGCAAAGATCAGACGTTTATCTTCACCATGCTATGAAAAGGAAACCTCAAAAAGCTGCTTAGATTGCACTACTCTCATGCTATCATGCAACCGGAGCACTATGAGGATGCAGAATGAGCTCAAAGCACAAGAACTGCATTCTCCACACTGGTGAGTTTTTGTCTTCATTACACAGTGTACGATACA
>669_TGCAGGTTTCTCATTTTTCCAGCTCCTACTACAACAGAGA_NODE_1_length_240_cov_10.383333
GGACAAATTCAGCAGACAGAGAGAGAGCCTGGCTGCAGAAAGCCGGCTGCATCAGCCCGTCATCCCCAGCGCCACCGCCGCCACCAGCAGCACCGCTGCCGATGACGACGATTTCACTCACGGCGCGGGCGACGAAGAGGAGGATGATATCAAGGCAAGCAGCTGTCCTGCCTTTGTAGCACTTTGATTTTAAAATAGCATCCAGTCTGTCTCTCCGGCCCAAATATACGGTTTCTTATGAAGTTTGATTAATTTACTGTTA
>669_TGCAGGTTTCTCATTTTTCCAGCTCCTACTACAACAGAGA_NODE_2_length_149_cov_8.718121
ATAACGATGTGGCTCTCAAAGTGCAGAAATGTCCGGCCGACCTGTGACTTTGCATTGAAAACTTCCCCTTTTGCCTTCATGTAGACGATCTTTGAAATCAACTCCAAATGTAAGAATCAGGCCGGCGATGTCATGCGGGCCAAGCGCTCCAAGGACAAGCGGCTGGGGGAC
>670_TGCAGGCCTTTTTTTTATTTTATTGCGCTTGCATAACCGC_NODE_1_length_203_cov_16.842365
AAGGAGGAACCGGAGACGCAGTCCTGCAGCGCCGCCTAAAACGAAAGGGAGGGCTGGTGTTAGGAGAGAAGCCCGAGTGATGGATGTTTTTTTCGCAAGGTATGAAGTTGGAGGAGGAGGACGGGATGAGACAATGCTCAGCTCGGGGTAAGGCAGCGGACTTATCAGAGGAACCTACCCTTCTCAGTAGAACATTTCCGACTAAAAAGAATCACACTTTAGCTA
>670_TGCAGGCCTTTTTTTTATTTTATTGCGCTTGCATAACCGC_NODE_2_length_144_cov_4.097222
TTGGACATTGTCTGACTTTTTATGAATAAATGATTATTGTACATAAACCAACCACTCAGCTGCTAGCTGGCTGTTGGAGAGTTATGAGAGACATACGAGACAAAGGCCTCTTGAGAAGACCTGAGGGAGGACTGGAGCCATATGCGGAGTCTACAGACTGCCAGAA
>671_TGCAGGCTCATGAGAACATACCAGCGATAAGCTTGAGACC_NODE_2_length_95_cov_8.178947
GTTCAGGGTCGCTGGTGTGAAAGAGCAGTCAGAGCTGCGCTTCCCCCCGGAGAGAGAGTTTAATTTAGAGGAACAAGGCCCCTAACACACACTCGGGCCGCTGCCGCCCCCCCGACC
>671_TGCAGGCTCATGAGAACATACCAGCGATAAGCTTGAGACC_NODE_3_length_80_cov_4.200000
AGTTCTGAAAGACTGTATGTGTGTGTGTGTGTGTGTTTGTATGTACATGTCCATGGGGATTTGTACACACCGGGCCTACGTGTGTGTGTGTGTGTGTGCGTG
>672_TGCAGGACTTCACAAAGAAAACAGTGCGTGTTTCCAACAC_NODE_3_length_235_cov_16.200001
GCGTACTCACAACTGCAGCTGATGAGTGAGTAAGAAGTATAATGTGGCATGAAATGACAATACAGGAGGAAACGAAGAGCTCTGCTCTGCAGTTGAAGAGGTTGAACTAAGATAAACGCGTTGACCTGCCTGTTTAGGGGGACGTTTGCAGAGCGGCGTGTTTGAGTATTTCACTCAGCAGATGGCGCTCTCACTCTGTCCGAGCTCGGCAGTCTTGTTCTTCAGCGCAGCGGCTCCCCGCGGTGATAAAGAGCAAC
>672_TGCAGGACTTCACAAAGAAAACAGTGCGTGTTTCCAACAC_NODE_4_length_108_cov_6.509259
GTTAAATACGCTATTCTTTGCTTCTTTTTATGAACTAATTAATTTGGTTTGGTTGCCGAACAGTTTCCAGAAGTCAACAGTTGGGCCTAAAAAGTGCGGAAAGTGCTATTTAACAATAGGCCAACTAACT
>672_TGCAGGACTTCACAAAGAAAACAGTGCGTGTTTCCAACAC_NODE_6_length_145_cov_4.931035
CAAGCACAAAAGTGCATTTAAAAGCCCCCGCAGAGAGTCACAAGGTGAATCTGACGGGGAGGAGGAGGAGAACACACAGAGGACAGATGTGGATTAAATACGCTATTCTTTGCCTAAAAAGTGCAGAAGCCTCTGGCTTCATTTTTTTAACAATAGGCCAACTAACT
>673_TGCAGGAAAACAGCATGTGATGCAGCATGAGGATACTAGT_NODE_1_length_325_cov_17.778461
GGTTATGTTGGTAATGAGGTGGTCGGGACTTGCTGGGGTAATTTTATATGTCTGTAAATGGACCCAAACCAAGACTATTTCACTTGAATAAATAAAACACAATTTTTCAGTAGTGCCATTGCAAAATATGGGAAGACAAACATTTATGACGGGTTTTGTCTCTATAAATAAACCCTATCAAACTCAAAAAAATCATAATCCTTGCGTGTTATTCTATTTTTCAGTAAATTATACTTTTATTATCATCAAAGGATGCTGTTAATGAAATGCCGAGCTGCACATATAAAAAACACATTAATTGAGGGATTAGTCATTTGTAACAAAGAAGGATGATCAATATTCAGCCA
>674_TGCAGGGTGAGCTCGGAGCGGAGAAAGGAGAAGTCGAGGG_NODE_1_length_315_cov_15.457143
ATTGTGTTGCAATTTCTGTAATGATTCAATAGAAGGCCTAACGTGCATGTGGCTGTTTAATTAGCAGTATCTGTAAAAACCCAAGATTATTTCTGTTTCTGACTCCATTTTTACCCAGCAATCTAATGCCATTTTCTGTATGGCCTCTTTAACGTGGACAATTGAGACCCACCTGTGCCATCCCGAGACACTTGTTAACATTCTCGGAGAGATAGATCATATCTCCATCTTCCGACAGGACCAAAAGAAAGCCGTCCAAAGCCTTTAGGTAGGCGCTGTTTATCTGTGATTCCAGCTCAGTTTCCTCCTCTGTCACCGGCTCATCTAGAAAATATAA
>675_TGCAGGCGCGGTCTCGAGCACCGGGGGAGGAGAGAGGGAG_NODE_1_length_338_cov_6.627219
ATATATCATAAAGAAGTAGTACGCCCCAATCGAATGCATACTGTAAATACCTCTTTGAAGCATCTGTGGTATGCGGTCTAATGTAATTATAAAAAGGAGACAATTTGGAACACAGCTCTTAATACCTTTAGCACATGTCACACCAATTTGGGTTTCTAAGGTTTTAATAAAGAAAAAATAGAATGCAAATTCGAAAGCAGCCTTGCTATAAAAGCACATAAGACCCACTCAACGCTGACACACTGTGAAGCAACACAGTCATGTCCTTCGTTCTCAACATCTCAAGACGCTCAAACTATGAATCAGGCAGTTTTCAAGCGGAGCTGAGGAGGCGCCCTTTTCTGCACCCACCTT
>676_TGCAGGGTCTGTGTGAAGCGTGGAGATGAGGGAGACAGGA_NODE_2_length_465_cov_11.688172
GCAAACAACTTTTACTCTGGACCCCAGGCGCAGAATTCAGGGAACATCAGTTTTATTGTGCAAACCCCAATGTATTGCCTAAGTATATTGTTTACACTGTTTTCTACTTTTAAGATGATCACTGACAGAGGCTTTCTCTCTTCCCACAGCCAGGAACAGCACGTGTGCCTCCGGCCCTTGTTCCAACGGGGGAACCTGTGTGGGAGGAGGCGACACCTTCACCTGCATCTGCAAAGAGGGCTAGGAAGGCCCCACCTGTGGCCAAAGTTAGTCCCTCTATGGTGCTCTGCCTGTAACTGACAGAAGTCAGCCTGCTCTTGGCTATTCTGTAGTTATTATCCCGTTTCGTGCCCACTGTGAATGTATGTCATTTTATCTTATAACCAACGCAACGTATTGAATATATCCTGGTCTACAATATTCTGCCATTGAAGCCCAGCGCCAACATAATCTAAATAAAAGTGCTCTAAATGTCACACTATTTCAA
>677_TGCAGGGGGGAGGAGAGACTCTTAACGCACTAATGAAACG_NODE_1_length_368_cov_17.214674
TTCGTCTGCGTTTTGCCTGTCCTCGTCTGAAACCCAGAGTAAAGAGCAGGAGGCCATTTACAGAGAAGTGGTCAAATCCCCCACCACGTCCCGCATCTCGCTGGGCAAGAAGGTCAAGTCGGTCAAGGAGACGATGAGGAAACGCATGTCGAAGAAATACAGCAGCTCGTTGTCTGAGCAGGTCAGTCCCGAACACGCGGAGGCAATGTTTCCAATGCTGTTCAGATGGAATTAGTTCCTGAGGGCGAGTGAGGTGTGTAAACACCTCTAGTCAAATCCGATCTTTTAATATGACACAATCGTCACATAAACAGCAGAGTCAAGTGCAGCTGTGAGGTTCTGCAGTTTATTTATCTCGATGTTTTTCAGTCAAAGCCACGGCTGTGAGTG
>678_TGCAGGCCGAGCGCTTTCTCTTCCACCGCCGATACGCACC_NODE_1_length_455_cov_16.912088
AATACGAGCCCATCACAGGACAAGAGAACCCGGGGGTGGGCACAGCGGCAGAGCGACAGGAGAATGAATGGGGAGGTCTCATAATGCTCCCTCTCTTCTGCTCGTCTCCGGAGTGACATCACACTGGGATCGGTGCCACCTCCCAGCCTCCGGCAGAGACTCGCTTCATTCATAAAGCCCGGGCCTCCTCCGCTCACAGGGACGCAACGATACAAGCAGAGCGGGCGACCAGACCCAACAAATGGGGGACAATAGGCTTTCCATCACGCCGTTCAGCTATAAATAGACCTACAGAGGTCTTCCAATGTGTGGTAGCGTTTTGACGTGAGGAAGAAGGGGTCGGCTGGAAGTAAAAAAATTAAAATAAAAATAAAAAATCTAAAATGCTATTCAAAGCCGGGAACACTTTAGGGTCAAATGACCATTTAAGCTACATCAGTGTCAAAGCATGTGGCCGTTCATGTCTCCCCCCTCTCC
>679_TGCAGGGGGGAGGTCTATATTTTTTGTTGAGTATACTGTG_NODE_1_length_285_cov_7.635087
GTCAAGGATTTCCGTATACCCACTAACAAAAGCGTGATGATACGTAACAACATTGTTGTGTTCAAACTTTCATTCATAAATTCCCCCCGTCTGTGTTGTGAAGCACTGACACAACATTGTTACTAAGCAACAACAAGTTGTTTGGCCGTCATTCTTTGTGTGGCCTTTCCTTTCTCGCAACTAGTCACAGCCACTCAGAGCCATTCTCCACCAGAGCGGTTGTACAAAGTTTAAAAGTACAGAGTAATGAAACAGACAAAAATCACACGACTGTGATTACAAAAGTCCGTCCCTGAAGCTACT
>680_TGCAGGCCAGAGGCGACGGGTTAGAGCAGCGGGTCGAAGG_NODE_1_length_266_cov_6.240602
TCACCATTTACCCACAGTCCTTTTCTTCTGCATTTAGATTTTCTCCTGTTAAGTGCAAATGTCTTTTCTTTTTTCCCTCAAAAGAAAAAGAAAAGATAAATATGCATGAAACAAGCGAAATGAATACAGCAGCTTCTATCACTAAGATATGGTGTGTTTGGTCCATTTTCTCATTAAAACAATCCTGCGTGAAACCTCATTCAAACAGTTTTAAAGCGTCTTCTATGTTCTGATCAGCTGAACAAACGCCTCTGTTTGACTCCTCCGGCAGGCTAAAGCCAG
>680_TGCAGGCCAGAGGCGACGGGTTAGAGCAGCGGGTCGAAGG_NODE_2_length_102_cov_3.068627
GTTCTAATCCTCCGGCCGGCTGCCAGTGAGCTGGAGAAGAGAACTCGTGAGATTACCTGATTAGAAAAGCGAAGAGACGGATCAAATATCTTTGTCTGCCCTGATTCAGTAAAACCCC
>681_TGCAGGAGAGAATACGATTTTTTTTAAAAGGACCACGAGA_NODE_1_length_362_cov_6.903315
AACATTTTTCACACAACTGTACACTATGAACAGAAATGTTTTCCAGCACACTGAGAGCTTCTTGTATTGTGAGGCTTTCTTTACTTATCAACCTTTCGAGAGCTGACCTGTAATCGGCTAGTGGCCTGTTTTTTTATGCAAATTTTATTATAATAAATGATAATCCATTAATCAATGTTTAAACTGGGTGAATGTTTCAGTAGCTAATCAACTATTAGATTTGCGATTTTATGATGGTTATTGGTGAAGATTACAGTGGTGGTGCAGATGCACCGATGTGTTGAAAGGTGCTCTTTACACGATTAGGAGCTTTTCTATTTCCTCTCAAAATGGCGACTAATGGTACTAAAAGCGCAAACAAAATTGCTGACAAAGCTATA
>682_TGCAGGTACGGTCGGTATAGATGTACCAGTCAGTGGGACT_NODE_1_length_451_cov_19.474501
CTAAAGGTGCAGAGGGGCGGAGAAAGAGGCATTTCAATTAAAGCTGACTGGAGGGAAATGCTCCCCCCAGATCAAATCCCCCTCCCATCCGCTTTTTTTTTTTGTTGCAAAGGTTGTTTGGAGGTTGAACGTTTGACTGTCGAGGTTGCAGCTCCCTCGTGGAATTAGGGGAATAACCTCTTGGTGTTGCTCATACCCGTGCACGTCCTTAAGTCTTTGGAGTGGTTGTGTGGTTGGGCAAACAGCTAAGGAGCACTGTCACCACTCGGATCTTCCTTTCCCTTTCTGTGTCTTCCACACACACACACACACACACCTGTCACACTGAGCCCTTGCCGCAAAAAATGGATTTCAAGGTTTTCTGGGTTTGGAAATGGGGAAAGGATTCTGTGGGTTTGGGGGCAGTTTGGGGTGTGGAAAGAGTTTATAGTGGGAGAAGTGTCGGCTGGTTGACTCCGATAAAAGAGATGAAG
>683_TGCAGGGAAGGATGACCGTTTGACCAACAACGGCCAGGAT_NODE_1_length_201_cov_30.950249
TGGTAACGTTTCATCTGGGTAACGTTTTCAGGTTTCGCCATGTTCGCTTCGCTCCCCGTGCCGGTGACCGTCCTGCTTCTCGCCGCCGTATCGCCGCTTCTGAACGTCACAGGTTTGTCTCTTATTCATGAATCCATTACTTTGTTACCGACGTGTGAGTGACACATGTGTCAGTGGGAGCGTTTAATTTGGCGGAATAACCTTCTTAAGTGGAGTTTTCCTG
>683_TGCAGGGAAGGATGACCGTTTGACCAACAACGGCCAGGAT_NODE_2_length_210_cov_10.328571
TCTGCAACACACGCAAGACTTTTAGAAGCATGAATTGAAACGAGTGCGTTTCAAAACGCGTCATAGGCGTATTTACGCGTTGCGCGTCATAGGCGTCAATACACCAGCCTTTATGACAGACAGTTCAACGCGAACGCCTCTGCCTCATACATCGAATTCCGTTTGGGTTTAGTCAGCTTCCGCAAAGTTTTATCTGGGTAAAGTTTGGTTTGGGTAAAGTTTGGTTTGGTAA
>684_TGCAGGGGATTACAGATGGCCCTCGGAATTGAATCAAAAC_NODE_1_length_454_cov_21.517622
AAAGAGTCAAGGTAAGTAAGTATTATACGCAGCATGCGCGACAGATACGATGAGCTGACCAGGCAATTATACATTATTCAATCTTTTCGTCTAAAAATAGACCTAACCATCTGCTCGGCCCTTGGAATGAATCCCCACGTTCAGTGTTTTTGTAGATGAGCACCATCAGCCAGGAGAAAGTGCTTTGCTCATTTTTTGAATCCAACTGTTGTTAATTGGTTACTAAATGAGAACCCTGACCTTCGTTGAAGCCCATGTGTACAGTACCTGCACGCTGCCCGGTGTACGTGTCTGAGTGCGAGTGAGCAAGAAATGGAACGAGACGTGAGAAAATGAATGATGCCGTGGTATAGAAGAGGCTGGGATGAGGAGAAATGGGGGAGAGGGCAACTTTTCACTTGGCCCCTTTCCAGCCTGCATATCTACTGTCTGTTGAGCTTTTTCAAAGCCAATTTATTTTTAGATATTTCAAAAAC
>685_TGCAGGCCAGAACAGCCCCCGCCAAAGCAACTTGGAGGCG_NODE_1_length_406_cov_12.963055
AAACGTACAACTTCCCCCTTTTCACCCTCATAGGCAACTGTGCTTTGCGCTGTTGTCGCCGTGTGCGGTGGAGGAGTGTAACAGTCTTTATCATTACTCACAAATCGATGAGATAGCTCAGGCCACCCATGACATCCCAGTTGGCTTCCGTGAATGGAACAGGAACTAACATAGGTGCTCTAGATGAAATGGGCATATGCTGACATATCCAACAATTAGAGACATTCCTTTCATTAGCAAACTCATTCATAATAGTCAACGCAATATTATCATGCTTGTACGGTGGTGTACGGTTTGGAAGTTCTTAACGTTAGGCTTACTTGCACGCATACTGCCAATCTAACCGAGTGAAATGGGCTGGTTCTGTTGTACAGTCTGCAGGTTGAGCGCACCAGAACGGTATTCCCCACTCGTGTCATATTTAGGGC
>686_TGCAGGCCGGTTAATGGCAGCATTCATCCGCACAGAGAAT_NODE_1_length_406_cov_6.268473
GTCGCTTTGGATAAAAGCGTCAGCTAAATGACATGTAATGTAATGTAATGTAATATGGATCATGGATGATTAGCAATACGTGGCCATATTTGCGCACTGCAGAGTATCAGCAGTAGAAAGACCGGTTTAGGGGTCTCTAAAAGTTCTATTGATGATCTGAACCTGAACAGTGAGGTTCCGCTAACCAATACCAGCTCGATACACAACTGTATCCCGGTCTGATTTAAGTACATTTTTGTTGATGGCTGACCAGTAAAGGTCAGGCTCAAAGAAGGCTGACAATAAGCTCCAAACATCATATCTTTGATGACTTGCACCCAAAGCGCCGCTCACACAGGCGTCCACGTATCCCTGGATGACTCAAGTAAATCCCTGTGTGTTTTGGTAGCTGGCCTACTTTCTGTTTGTGTATTGTCTCCGTAAG
>687_TGCAGGGAAGTTTCTCTTTTTAACTCAGAATTTATTAACA_NODE_1_length_466_cov_6.525751
ACAGATAAATATAGTTTATCGAGAAAGACCGCGGCTTCAGCCGTAGAATATGCCATCGCCAATGTGCGACGTCATCTAAAAACATCAAACTATGAAAGCAAACCACTAATGAAGTGACTGAAGGCAAAGCCTTCATATTTCATTCATGAGCTCGTTGCTTTTAAAACCCACACCACGTGTCCCTAAAAGCAAAAGCATGCAAGGACCAGAGGTAACAAAATGCAACAGTAAAACAAAGCAGATACAAAGAGCCGCTGAAAAGCTTTAGCCCTTAAATAACCTTAACCAATTCAAATGTTCAAAAGTGTGTGGAGAAACAAATGTGCAACCCAATAAAGATAAGTAATTGATTTGTTCTCATGATTATACCATACATTATATTGTATATTTCAAGTTTACATAGACGTTTGCTTTACACAATCAAATGGAAATAATGGATCTGAAAGGAGTTAATCCCAACAGAGAAAACTAAACTATAACCATA
>688_TGCAGGTGCTCCTGAAAGCGAATAGGCAAGATCTGAGCCA_NODE_1_length_461_cov_18.034708
AATAAAGTTTAATTGATAACAAGATCGAGTTGAATGTCCAGTTTGAGTTTAGAGTGTTCTGATTGGCTGAGAGGAACGAGTGTACAACATATGGGTTTGACGGGAATTAAACAGATGAATGATGTGGCAAAAATCAAAGGGCAAATAGAAAGAAGTAGTTCCAGTTTTACATATATGTTCTTTATGTATGTGTATGTCTAGATCTTCTCACTGTTTTCTAACTCAAATAGAATATTAAACATACCATATATTTCCCAATAAACCTACGAAATAGTGATTAGACAAGGCCTGATACACTTTTTAAAAGTGTGACTGCGTATTCATCCGCCTCGTTGAGTGGACTTCCATTTCCGGGATATTTTCTCTCTGCAGACCAAGCGCCACCGCCATTGCAGGTCCAGGGAGTCGGCGTAGTGGCAGTCGGTTGTTAGCCAGGGTTACCCCGCAAGTAAACAGTTTAGGGACAATTTGAAAAGTACCACC
>689_TGCAGGGCGGAAAGGGTTGACATTTCCCTAAACCAAATAC_NODE_1_length_127_cov_16.102362
CTGCCCGCGCTTGAAAGACTTTTCTACGCGCTCGCTGTTGTTCTTTTTGACAGTAAGGGGGCGGAGCCAGTCACCATGCTCTCTACACCTGATTGGTTACAAACCCCGTCTTTGGATTGGCTGGAGTGATGCACTCACACAACTATAGA
>689_TGCAGGGCGGAAAGGGTTGACATTTCCCTAAACCAAATAC_NODE_2_length_102_cov_3.470588
CTTTTTCCTAAACACCCGTATTGAGATGGATCCCTATGGCGGAAAATCACTGTCCAAATTCATGAGCGCAAATCAGGTTGAAGTCCGTCTCACGCGAGATATTTGCTCGCTCGCCGAACGTGAA
>690_TGCAGGTGTAACCGTGGACCGACCATGGCGCGGCGGTGCA_NODE_1_length_126_cov_8.769841
GTGGACAACTCACTACTTATTTCATTCTACCCAAAGGTCACATTTAGATTTCTCAAAAATTAACCCATGCAAGTGTAAGTACACATGGACTGTACAGTGAAACTGCAAATGGCTCATTAAATCTCTGCATTGGCAACAGGAAATGACG
>690_TGCAGGTGTAACCGTGGACCGACCATGGCGCGGCGGTGCA_NODE_3_length_178_cov_17.702248
GCTTTCCTTTTCTCTCAGTGCACCAACCTCCCTTCATCATGTCACCTTGAACTTGGAGTATCCGTCACACGAGGAGTCCCCCGTGTCGTTGGACAGTATCTTCCCCTTCTTGTGGGCGAAGGCGTCCCAGATGCTCGTCCCTTTGCCGTCCACGTTCCAGGCTCCTTCCGTCTGGTAGGCGGAGCTGCCGGCCCCCCAGG
>691_TGCAGGACTTTATTGGTGTTTGATCTTTTTCATTTGCACA_NODE_1_length_390_cov_12.987180
AGATGCCAAAAAATGAATTATTGGTTATAGAAAATCACGGAAGTGAGAAAGATTGTAGAGACAGCAACCAATTGTTGGTTTCAGTCTCTTCATGGCATTTGTTGACAATAACAATAACAAAAACAAATGCAACGTAATCCTTTAATAACTGTATTTTCTAGAATCAAAAACATCCATTATGGATGACCAGAGAAACCCGAGAGCACCAGCTGCATAAAATTCTTCAACACCACCTCAGAAATGGGACGTAACACAGACTGTTAACATAACTTTTCCCCTGACCTTTAATCTCAGCAAAGACCATCTGGCACAATTTAGCAGAAACAGAAACAAAAACCTCCAGCTTCAAAATAAAAGTGAACGGCAAGGAACACATGTCAACCAACGCCTTTTCAAACCTGGACGCCTCAGA
>692_TGCAGGGGCTCAGCTGGGACGGTCGGTACCATTTCACCAC_NODE_1_length_427_cov_7.463700
CAATCAGCTAATAAAAATTCCCTCCCAGAAAATACATTTCTTTTAACTGATTTTTCTCTTTTCTATTTTTTTTTGCAAAAATGAAAATATAGTTTTTCAATGTTCTTTGCAAGTTTCCATTTACAAAAAAATGATAGTACGAAGGATTTGAAATATATCTACAGCTGTACAATAGGTCTTGCAAGTGAATTTATGAAAAAGAAAAGAAATAAAAGAATTACGGCATTATTTTACATAAAAAAGCCTCTTTACAGATATGGGTTAAAAAGGGTCATATTAAACAATATATAAAATCAGTTTGCTAATGAGACTCCTGGAGATTCGTCTTTTCTTCGATAGCTTGTTTCACTATTTCAGCCAACTTCAAGCGGTCGACTTTATCGGAGAAGGATCGTCCTGCAATGAGAAAGTTGGCGGTGAGGCAGCTGGTAATGACATAAGCTTTGG
>693_TGCAGGGCTTCATCTGTGCCCTAAAAGGCCGCAGTGACTG_NODE_1_length_259_cov_5.386100
CTGACATCGTCGAGCAGCGCCATAGTGACTCGTGACACTTTCTTCCTCAGGTTACCGTAGACAGAACTACCCACCCTGTGCAGGAAGCCCCTCCTCAGCCCATCCAAACCCTGCACCAGAGCTACATTCTTCTGTGCCAAATGGCCACCTCGCTCTCCTCCACCTGAGCGAGATAACGCCTGCAGCAGGAAGCTTTGCATGGAGTCTGGACCATCCTCAGCGGTCGTCGCATCTCCCTGAGATGCATTTGCAGACAGCGTCTCCTGACTCATGGC
>693_TGCAGGGCTTCATCTGTGCCCTAAAAGGCCGCAGTGACTG_NODE_2_length_141_cov_4.283688
GTAACGATTGAAGGATGCACTTTCATAACTAGCTAAAGACTCTATAATCAGATTGTATGGCTGCATGTCATTTAAATAACACTTAACAATGCCTGTTTTGCTGCTACACAGACTCACCAACTGAGCATCGGCCCCTTGCATTGGGCTGTGGTGCATC
>694_TGCAGGCTTCATTTTGCTACTGTAGAGATGCACTCAGGGC_NODE_1_length_225_cov_7.408889
GGGGCCGTACCCTGTTGCAGGGTGTATGAAACCTCTTCAACGTTTGAATAATTGCAAATTGCAATCGCAACCCCAACCCCCCGACCCCCAGTCAGCTAATCTGTGTATAGTGCTTCATTTTGACTGATTATTGCGTTCTCTAAACAGAAACTGGCAGTCCTGGCGTGGCACACATCCGGCTAATTACAGGAGAATATGTCCAACTGGTGTCTTCTTTCACTTTTCCCTTTGCTCAACCTCT
>694_TGCAGGCTTCATTTTGCTACTGTAGAGATGCACTCAGGGC_NODE_2_length_173_cov_2.514451
CTTTGCGTGTGGCCTTTCCTTGTTCCAGGCTTTAACCCAAGATGGGACTGCACCTTCAACTTCACCGTCCATGTCCCTGACCTGGCTCTGGTTCGCTTCATGGTGGAGGACCATGACTATACCTCGAGCAATGACTTCCTCGGACAATGCACCCTTCCCCTCACCAGTCTCCGCACAGGTGTGTGTGCG
>695_TGCAGGGCAACTTCAGCAAATACCTGCAGTCAGTTCCCCA_NODE_1_length_347_cov_14.190202
ATCCCTACATGCTGCTTTTTGACCCAATAGGAATCCATTACCCGTCGCACAACGGATGTACCTGAAGAGATTCTTCTCCCCCCCCACTGATAAAGCTTTCCCACTTTAACGCTCGCTTGACTCAGAGCTGCGTCTCTCATTACAGCCCTTCTCGCCACGCGCAATTAAACGCCGCTCTCTCTAAATCAGATCAATCCTCCGTGGCCGCAGGTCTCGGAATGTTTTGTGCCTTTTGCTGCTGCTTATTTTTACTGCGCATGTAAATATTAAAGAGTTCAGAGATGCTTCTCGATCGCCTTCAGGTTGTGGACAAATATTAAAGAAAACCAAGAACACATTATTGATTTGTATGACTTTTCCAGCAAGGTG
>696_TGCAGGAAGCTGGACAGCTCGGATGCAGCTCAATGGCAGA_NODE_1_length_453_cov_13.311258
CACCTCCTAAAAAGGCACAGTTTTTATTTATTTTTGTCCTAATATTACAGTATACGCGCTAGAAGAGCGGTGTGTTTAGCTCACGTCAGTTAGCTCCAAGCTTTAGGAAAATGTACCTAAAACAAGTGGCATTAGTTGCCATGGGGGGGGGGGTCAGGTAGAGAAGAGCGAGAACGTGCACGCAGTCAACACATCACACGGCAGGGTGTGGCTTTAAAGCACTATAGGCCACACGCGGTGGACCTTTGGTATTGACACGTCTGCCAGTGAGGACACAATATGAAAAAGCAGAATCGGCCTGTGCTCAATGGTGTCATGGAGTTCTATTGTTGTGAGATGCTCTTAAAGCTCAACTTGTTTTATCTGCGGAGGCCGGGGGCGGACTGATGGCGGAAGGAAACTTTGGGGTTAAATTATGGGAAATGTATGATCCTGTGTCTTTTGACCCATTGTAAACAAAAACTGAACATGCACA
>697_TGCAGGATCGCCGCCAATCAAGTGTGTTCGATGGTGGTAC_NODE_1_length_363_cov_24.220387
GTCCCCGTCTGTCACAGAGGAGGGAGATGCTGGGACACGCGGGCGGGGAAGAACTCAAAGCGAACTCATAAAAATTTCAGATTCGACAATACTAAACCTCGCCTGGGCTCTGAGAGGGTTAGCTTGAGCACGTGTGCGTATAAAAATGGGAGAATATCTGGAAAGTCGTGTCTATTTAAAGCCTGCTGTTGCAGAGGTACGCAAGTGCTGAGACAGCTCTTTTGCCTGTTTGCCTGCGCTCTCTAACCCTAACCCCACTCCACTTCATTTCATTTCCATTCATTCTCTCAGTCTGTGTTGTGAGGATCAAAGAGCCTTGGAAATCATTCATAAACCCGGGCATCATGTGTGCTCCTGTTTAACCAAAAAGCCTTCGGCTCAGAGA
>698_TGCAGGTTAAGAGCCTGCAGAGGCCGATGCAACTAATCCA_NODE_1_length_483_cov_12.507246
GTCAAAGGATGAATGAATGTTTTTATTATTATTATTAATATTATTTATCAAAAAATGTAGCTACTTTATTTGGATATTATGTGTCATACTGGAATAAATTGTAAAATGATTTAATTTTATATGCCACAAATAAAACTGATTTATTTATGAAATACGACACTGCCTGAGTTCAGTCTGGTCCAACTACACTGCTCAATTGCACAAGGCAGATGGGGAGGGGGGGGGGCATTCTGGAGACCCANNNNNNNNNNCCACTGCTCAATTGGACAAGGCTGATGGGGAGGGGTGGGGGGGCATTCTGGAGACCCAGCAGATTCTCAGACAGACACCTAGGAGGGTTCGGTCTGTACGGCACACAACACAAACGTGCTTTGGAATGCCTTTCTGCAGCGAGCTAGCTTTCTTTCACTTGATCCGGCTAAGACATGCACACTCGACTGATTCTGAGAGGGCTCCACCAATGGAAACGGGTATGGGAGCGCGCCAAGAATCTTAAGTGCTGGTC
>699_TGCAGGGCACTTTTGATGACACCAGTTCAGGGGAAACCAG_NODE_1_length_390_cov_20.020514
CACACATAATAATAATAATAATGATAATATAATGTAATAATATAATATAATATTAATGTAATTTTATATCTAAAAATAATTCAATATAATGTTTTTTTTAAATTATTTAAATGCTTAATAGTATTATTCAAAATAAAATATAGAATAGAATTCTTTATTTACAGAAAGTGCTAAAGACTAAATTATAGTGAAGGTCATTTCACAAAATAATCTGTTTCCTTTGGCTGATAAAAATGAGGTGGAGCACAATACGGTTGAACCTGGTTCATCCAAACTGACTTGGGCATCCACATAATGTAGGAACAAAACATATCCTTTTAATTCAAGATGCCTTTAGTGTTCTGTGATTTCCTGAACCACCACTTGGGGAGGATAAAAAATGTTGCATTGGCACAAAAAAAAAAAATAGTGA
>700_TGCAGGTCAGGAAGGGTTTGTCCAGCACGCCGCTGACGGA_NODE_1_length_442_cov_19.271494
ATTTGGGCCCTGGGGTGTGTCCTGTATGAAATGTGCACTCTTAAGCATGCTGTAAGTATTCAATGTGTGTGCGTGTATTCATTCATGCAGATCTCATGTATCTCTCACCTCTGAGCTCCGTTTGTACGTATCCGGCTTCTCGTAATAGAATCTTTACCGTCTCGTTGTCTCAACCACGTAGTAATTAACTCGCTGGACGCTAAGCTGCTCTCTGCTGCCTCGATCTCACTACAATAGAAAGGTCTTACACCTCTATGGAGACAGCCGTTATGGACGAAGAGAGGACCCAAACACGTCTTTAGTAAAGAATAAAACCATCATAATGATACTAATTGTTTGTTTTTTGGAATTTCTTTTATAAAAATTGTAAAACAATGACAATCTTTTCATCCAACATTTCCCGACCAATGTTAAAAAAAAATATATAGGTTCCAAATGTTTGATATAAAACCATTGTCTTCCTC
>701_TGCAGGGAGCCATCGAACCAGCCCCCCGTCCGGATCAGGT_NODE_1_length_208_cov_5.841346
CCCCAATCGCCCCATTCGCCCCAATCACACTGCCTCTCTTCTTGCAGTCGCTGTACGGGTTCTTCTGGAAGCAGTTCGGCTCCCTGGAGGTGGTCTCGGGCTGCACGGTGGGGATGCTCCGCGGCGTCTACGACGGCGACGGCATCAAGCTCCGCCGGCGCGAGTACTACACCATGCCGGGCTTCCGCAAGTACGAGAACGACACGGGCCACATCCTGGTGC
>702_TGCAGGCTCACAGCCCATAACGTTGGGGTTTTAAAACTTT_NODE_1_length_417_cov_14.508393
GTGTGTGTGCGCAGGATGCATGGAATGGGGAAGCTGATAGGCCACATCGGCTCTGTCATGTGCCTGACAGTGGGACTGTCTCTGCTGGGCAAAGACCAAGTAATCACTGGATCCAAAGACCATTATGTCAAGGTACCAGATGTGCGCGCGCGCACACACACACCTACAGACAATACCCTAGTGTCACAGATGAAATCACATCTATCCTCTTTCACCCGGTTCTCTCCGCAGGTGTTTGACGTGGCAGAGGGAATGGTGGGTAACATCGGCCCTGCTCATAACTTTGAGCCTCCCCATTATGATGGCATTGAGTGTTTGGCTGTACATGGAGACGTGCTGTTCAGTGGGTCGCGCGACAACGGCATTAAAAAATGGGATCTACAGCACCAGGAACTCACTCAGGTGTGTGTCTACACGTAGAGAGATTTGTGTTATGGAG
>703_TGCAGGGCTCCGGGTTTCGTGTGCCATTCGCCGGCTCCTG_NODE_1_length_399_cov_13.496241
ATATTAGAATATCCAAAGTCTGGTCTCTCCTCGATATGTTTATGCAGTAATATTGATATATTGCCCAGCCCTATGGGTACTTTTATCGACCGCTGAATCTGGAAACCCCATTTCAATCCTTTATTGCTCTGTGCGTAATACATGAATTATCTTCGACTAGTAGAAGAACAAAAATTCCCATTTTGTTGCACTGACACGTTTAATCACACCTCGTTCTCGGTGTCCAAAGTGGGAATTATTTCCCAACCATTGCAGGAAAATAGTTTATATTACAGTTGTAAACTAGGTCATTATCTCAAGCCTACACCGGGCATTTCTGCCTCCCAGCTGTGCACTAAAGCTTTCAAAAAAAAGGTATCACATGGGAGCAGTGCAGTCAATGCAAATGTGTTTTTCCTTCCGCGCCTCGTGGGAGTACTTG
>704_TGCAGGAACAAACAGGCGCGTGATGGCTGAACTGCTGATG_NODE_1_length_110_cov_27.045454
TATATATATATATATATAAATGCGTATATATGCATACGGAATACAGGGAGAAGCTGCGAGATCTTTATAACATTCGCGGCGCCCTTTGGGTGACAACATTGATCCGAGCCTCGTCACGCAGGCATACT
>705_TGCAGGGAGACGTTCCCAGCCAACTGGTCTGTACTACGAT_NODE_1_length_295_cov_4.606780
CTAACAATGTATTCAGTACAATAAAGACTATTCTGTATTTCCTCTTCGTTTTTTTGTTGACATTAAACCAAAACCTTTAAAGACAACTAGAGCAGAAAGATGACCTGAAGGGCGACACAGCATTCAGCAAAGTGACCCTGGTGTCTAAATGGTTGCATCAAGTGGATTTGTTGTGCAGCGTATTGTGCACTAGAGGGAGTTATTGTCTCTTAAACTTCAGCACTAAATCAACCGTAAGGCGGAAATCATAGTGTGTGACAGATGTGACAGCTGTTTTAAACGCAGTGCTTGTGTCGTGCGTGGGTAT
>706_TGCAGGATGCATGAAGCAGAACTCCCCCATTTCAAACCAC_NODE_1_length_291_cov_15.676976
CAGGTAATCTGAGGAAACGGGTGCATTTTTGTTGGTCATTTTTGGCAGAGAACTTGCCACCTCCCGCTTCGGTCAGACCTGTTTGACAATCTGAATATTAGTCCTTGGCCAGGAAGGTTAGATTGCCCATTCTGATGAATATGCACTGTATCCCCCCCCCACATGGATTCAACCCTATCTGGGCTTTCTAAGGCCCCAGCTGTGGTAGCTGCACCCCAAGCAGCCCCCCAACACACACACACTCCCGCCCTTCCTATCACGCCGGGCCAGCGCCCCGTGCCAGAGGAAGTTATCAGCACTCCATGCCCCGGTA
>706_TGCAGGATGCATGAAGCAGAACTCCCCCATTTCAAACCAC_NODE_4_length_133_cov_3.646616
AATACCGTATGTGTCCTGTGAGCGATGCATGGAAACACACTTGTGAACTGCCGGGTGTTTAGCTGACTCGTTGCCACTTGGAAATCTCTCAGGACGGGAGGGAGCGATACAGAGCAGCTCAATTGAATCCTGGCAGGTAATCTGAGGAAACGGGT
>707_TGCAGGACGGACTTCTGAGTGTTCAACACAGCGACGTACA_NODE_1_length_426_cov_12.889671
ATTTTCCCAAGAGCGGCGCCGTTTCATCTCACGCTTTCCTCCCATCCAGAAACCGTGTGCGAGTACGAGGTCCAATTCCACCAGCGCCTGGAGCAGGAGCGAGCCCAGTGGAACCAGTACCGGGAGGCAATGGAGAGAGAACAGGGCGAGCTGAGACGCCGTCTCACCGAGGGCCAGGAGGACAACCTGGAGGACGCCATGAAAAAAGTAGGCTTTGTTTTCACAAGGGACAAGGGATTCTAATTTGCAACGGGTACATTTTTATTTGAAATATCTTTGGGGATTTGTCGTGTTTTAACGCTGTGTGTGTTTGTGTGTGTTAAAGGCGCAGGAGGATGCGGAGAAGCTGCGTTCGGTGGTGATGCCCATGGAGCACGAGATCGCGGCGCTGAAAGCCAGACTGACGACGGCCGAGGACCGCGTGAGGGAGCTGGAGGCCTCCACGGCG
>708_TGCAGGCCTGTGTCTCCTTCCAGAAAGGACCCCACCCAAG_NODE_9_length_100_cov_6.650000
GGAGGAAGAAGGTGGTGGAGGAGGAAGTAGGGATGTTGGTGGAGGAAGTTGACAATTCTGTTTTACCTCATTATCTTAAATGATTCTGGACTTTTGTCCACATCTTCTGACCACCATT
>709_TGCAGGAGGAGCTACTTTGGCGGCAGCAGCAGGAGCTGAA_NODE_1_length_538_cov_18.091078
AGACGTTTTACCACCAAAAGAGGCTCCAAGGAAAGCCATTGCCGAAGCCAAGGTTGCCCCAACCAACCGTTCTCAAGTTCGCCAGCAGAAAAAAGCTCCGACCCCTGAAAAAGAAACTCTACCCCCAAAGCAGCTGTCTTCTCCGGCACAAGACGTTATCACAACTCAGGTGGATTCACTCGAAGAAGTAGTTAGACCTCCAGCAACAAGAGAAGATGACAAGAAAGCCAAGAAGGGAACACAGGAGATGCGACTGCAAACTCCTCTGAAAGGTATTCTTTGTCTTTATTAATAGAGCCGTGAAGGCTCCCAAAGTCCCCTCTGTTTAATGTCACTTCCACAGCTTTCCTTTTAAATCTGCTGCATTCAACACTAATTTTCACAGCAAGTGGTCTTCCTCCATTGTCTTTGAAATGTGTTTTAATGTGAGTTCTGTATGCGGTACGAGCCTTTCTTGATCTATTAACATCTTACAATTGCGAGTTTTTGGCTAAAGCTTCTTCACATCTTATTCTTCTTGTTTGTGCTGTGAATTCATTTCTTAATTATCTGTTGTCTTG
>710_TGCAGGCATTCCTGAGATTTCAGGCGAACAAGAATGGGCC_NODE_1_length_451_cov_7.219512
ATCTCACCCCGGCTGATCCTTTCCATCAACAACTCTCAACAACAACAACAGCAACTCCCTATTCCGTGATTTATGTTGCTTATCTCAGCATAGAAGGAGTGAGACTGTCATGCTTTTCCAGTTTCTTCTGTCATCTCCTCTTTGATTGGCTGGCTTTTTCTTGTTCACCACAGAGTCAGTAGACACCAAAATGAACTTCAACAACCTGCTGATGATGTACCACGAGCAGGGCAGTAGCCCTGATTCCAGCGAGGAAGAGGGCTCCAGCTTTTCTATGCTGCCCCACCTGGCTGATCTGGTCTCCTATAGCATCCAGAAGGTCATTGGCTTTGCCAAGATGATTCCTGGGTTCAGGTGTGTGGGGGAGTGGGGGGGTGGGGGTGGGTCTGGTTTTTATCTGTCTGCTGGAGTTGTCACTCTGCATTAGATGTTAACAACTGATGTTGGCCACAAAAGAAAATGCCCTGTCTA
>711_TGCAGGGACGGCAGATTGCAGCCGAAGTCTGTGATCCACT_NODE_1_length_192_cov_13.505208
AGTGAAAGTCTCTCAAGGAGTTGATTCATCTGTTTGGGATTTAAGTAGAAGAGCACACCTAGTGGTAGAAATGATAATACATGTAGTAATGTTTAGTGTTAAAATTGTAGTTTGTGGGATGCTAGAGAGCAGTTATTACAGTAGCATGTGAGATGAAATGATTGCAATATAATCAAACAACAATTTATAGTCATATAAATCATATAAACAGTGT
>712_TGCAGGACGGACCAATAAGCAGCAGTGTTGAATATTAATT_NODE_3_length_156_cov_5.782051
GAGCTATTTGTAAAAATTAGCATTCCACAGATAGAGATCAGGCCCCTCAGACGTCTCAATCAAACCGACTCTCTTTGTTTGTTGAATTTAGGGATGAACGATGTAAGGAAAATATTAAATTGCAATATTCTTTTCAGCTGTTTTTTTTCTTCTGAAATGAAATATAAAGC
>713_TGCAGGGTAATATGTACTCTTTGCTCTATAGAAGCCAAAA_NODE_1_length_422_cov_7.739336
AACAGTGCAAATTATTTAAACTAAAGTTTAAATGCAGTGGAGTAGAATTATCAAAAGAATAGTTTCTAATTTTGAAAAAAAAAAAACACTTATTTGCTGAGAATTTGACCACTTTTCTTATCAATTGTCTGATTACATTCTTGTCAACAAACTAAATGAGAATATTTCCAAAAATGGTGAGCTATCAAGAGTTTATTTAATAACCTATAAAGAAAGTAAAGTGCAATACATGAACGTTGTTTAAGTATAAATATTAACATAGATATCATAAACATCATGTATTTTCGCAACAATAATCAATTCTATTTTTAAGCTGATTTTTACCATTGAAAAAAAAAAAAAAGATTCCATTGAAAAATGTCTGCCCAGTATTTTTCTAAATCCAGTGGAACATGAATCTGCAGCTTGGTTGCTACTTAGTGACAAATGATGAATGTTACTT
>714_TGCAGGGAGTCACTTTCATCTGCGTGCGTGCTGCTGGAGT_NODE_1_length_437_cov_6.496568
ATGTAAATAATTCAATAAACCTACAGTATAAAATACATTTTCTACTCTTTTGATGGCCAAATTTATATTTCTGTTGTTTCCGTTTTGGGTTAATTGCTTCCCTTAAAATCCCGTCTGATACCATAAAAGGTACATAATGCTGAAAGATATATATTTTCTATAAAGCTCAGCCTGCAACCAAAATCAATTGCATTAACGTTCAAATCTTTTACTGTCTGTACAGGGTATATTTACAACAGGGCAGCGGTGACAGGGGTTATATATGTTTAGAAGTTCTAAGCTCCTTCTTCTAATGATCCCTTTTCTTATCAGAATTAGAATCATTTATTGGCCATGTATTTATTTGCCTATGCTTTTAACGATTTATATCAAGCACTATATATTTTTCACTGCAATCCTTTCAAGATCAATACAATGGAAAAATATAGATATACACATCTCTCTCTCTCTCTCTCTC
>715_TGCAGGTCACTTTGAGTTATTGCAGCCAAAACGTGTTACA_NODE_1_length_359_cov_7.041783
GTATACGATGCTGAAAGACTACTGAATCATGTTGTTACACATTTCAACGTGTTCGTATCTTCGCCTTCTCTGAAACCACCCGGATGCTTATTTTGAGACACTGCATTAATGATCGAGTGTTCGCACTAATTGTCTAATGCACTGATGCACTGATGCATTGATGCATTGTAATTACGGTGGTGTACTTTCAGCGTCGGGACACGTGGACGTGAACTTGTTATCTGAAGTAACGTTAAAGTTGCATTTCCACTATGCTTTTATGCCGGATTATTCATGGGATCAATCGAACATGAAATCTGGCAAAGACGTTCCCCTCAATCATGTTCTTGTTAGAAATAATTAAGGTAACCTAGAAAGCAATAGTTTTTGGAAGGAGT
>716_TGCAGGCCGTCACTTCAGACCGAGCAGAACCGTCGTATGG_NODE_1_length_266_cov_11.191730
CGATGGCGATTCTTCGCTGCCAAGGAAGAGTCGGCGATGGTTATCCGCGAGGTCTGCTGAGACCCGAGCGGGTCAGATCTTTTCCTCGCCTCATCTAGTCTTAAGATGGGTTTTCTTCCCCTGCAGGCGTACAATAAGGTTCTCCAGGCCTGAGGCCGATGGGATTGTGGCGTTTCATTTATTTTTGTGTGCCGTCAGCTTGCTGAATGTCGCTTTTGAGAAGTAAAAGGTACTTTGAGTTGAAGAAAAGTAAAACGAGGAGCAAGAAACTTGCTTTAATGTGGCA
>717_TGCAGGGAGCTCAGGCAGTCGCTGTACGAGTCCCAGGCGA_NODE_1_length_212_cov_21.410378
TTCTTGATACAGCTGATACAGCTACCATTAGCAACACTAAATCATTATACTCTGACATGATTATGGGCTTTCACCGTATTAAGTCTTTTGTTTCTTAAAAAACAGGATGTGGTGAAAACACAGGAGCTTCCGTCTCTGCTGGAAGCGTCTCTCCACAAACTGAAGCAGGTCTCCGAGAAATATTCCAGCAAATCTGCCCTCGGTAAGTTGGATCCGGGCTGTTAGTGGAACTCT
>718_TGCAGGATTGCAAAACCTGGAGGAGTAGAGGGAGACGAGC_NODE_1_length_426_cov_27.568075
TGACCTCCCGTGACACACTGCTAAGGCAGCTTGGGACACAGCCATTCCACAATTAATAGTTAGTTAATTATGCTCCGTAACCTCTCCATCTTTGTTAAGCTTGACACATCTTTGACTTGTGTGGTTAAACCTCGGTGGAATCTTGTTCCATCTCCTTTGCAATTCTGAATCTTCTTGATCTGTGTAGTGCATCTTTTATATTAACTCATGTGAAAAGTCATCAACTATATATCTGACAGCATGGGTTTATAAATATATACATGCACTGCCAATGCGTCCAGTGCAAGAGCATGGAGGCTCATGATTAATTCATTAAAGAAGTCCCAAAACATTGTCTTCAGTGTACTCTAGCAACTTTGCATATTTTATTGTCTGGAGGCTGTTTGAAAAACACCCAAACGGATGCAGATCAGATGTATTTCATTGTGAAACCACTTGATACGTTCCT
>719_TGCAGGAAAAGTATATATTCTGTGCAGATCTATATATTTT_NODE_2_length_140_cov_6.214286
GTTTTCAGCTTTGTGGTGATGCAATCATTAGGAAGCTTTTAATTAGAAAAAGTAAAAAAGTTATTCACAACCACTCAAAAACATCACTTTAGGCGATTCATGTTTTTTACTGTACAAGAAGGGGATGATAAACTGTAATCTCAAAAGTGTCAAG
>720_TGCAGGGTCTGGCCGTTCAAAGCACCGACGTCTACGAGAC_NODE_1_length_491_cov_16.523422
AACAACTGTTTTCTCTGTAAATAAGTGAGCTGGACTCCACACGCTGCACGACAGCGACGTGAAACTTAAAAGAATGAGCCCAAGCGTATTTACGGGGCGTTTCATCATTCATTGTTCAGGACTAATGAAATGTTAAGACAAAAAATCTACACTTCCATCTTGTTGATTGTGAGAATCTCCATAATTTCTGTTTGGAATCAGAATATGAATCAGCTTTTATCCGACACAAGAAACTTGGCTAATATTTCAGACTTATCATTGGAAACGGAGTATTTGGGCTTAAGAAAGACGTTAGAAGATAGCATTTTAGCATTTTACACAAAGAATTATGACAGTAAAAATGATCATTAGTTGAGGCCCTTCTTCTAAAGTTAACGAATGATGTGCTTCTCGTCTCACAGTGAAGTAAAAAACATTAGAAAACGGGAACACGATCAGTTAAAGAGCGATAAGTTAAACTTCTGTTTTCTTGGGAACAGTTCGCACACAAGCGTTTTTGCAACAAAAAGAAAA
>721_TGCAGGGGAGGGACGGGTGAGGAGAGGCACAGTGGAAGGG_NODE_1_length_99_cov_9.898990
CCTCTCTCCCCCGGCCTCTCTCTCCTACTCCCCCTCTTCATCCCCCTCTTCCTCTCCTCCTCAGCTGCTCTCCCCGAAGACAGAGCAGATGCAGCCAGGCAGAACAGCCAGCG
>721_TGCAGGGGAGGGACGGGTGAGGAGAGGCACAGTGGAAGGG_NODE_2_length_167_cov_4.904191
GTCTGTCCATTTGTCTCTCTTAACTCTCCGAAGGCCACTTTTGTTTCAGCAACTTGACAGCCAGTTCGTCATCCTCAACCAAGCGGTTTGCCGCCTCTCGCCCGTCTCTCCCGCCCTGACCCTCGCTGACCTCTTCCGTCCGTACCGTATCTGCTCTGTATTTCCATCCTTAAGCACCCCC
>722_TGCAGGACAACTCCACGGAGGAGTACACTGGGAACCTTAC_NODE_1_length_380_cov_6.365789
AACACGTGTAGGAAATACGATTTTATGCCGTCCATCTGTGTATAAACTGCTCAATGCACATTCACACGCACACACACTGTCATGCAGCAGCGGTTCAAAGATTAACAATGCTCTCCTGAACTGAGCTGACTACTCTTAGAAGAGGGTAATCAATTTCGAGTTCCTTGCTTCTTGCTCTCATCACGGCCACCGGAGGGCTTTTTGCATCCCTCCGTCTGGCATTCGGGATAATCCTCGGAGCAATCACACGCTAGGAGATGCAGCGAGCGCGCGGCAAATCCCAGAAAGCAATAGGCTTACGGCGGAGAGAAGCTGTCCCCCTGTGGCTAAATGTCTTACTCCTAAACTCCAATGTGCTTTAAAAAGGCTGCAGTGAAGACGAGGACCTCGAGGCGT
>723_TGCAGGAGTTATCAAACACAAGCCCTCTTATGGAAGGCTT_NODE_1_length_372_cov_16.750000
TTTACATTGTGGCTGGGTGCCATGTGTACAGTAATTAAATTACTTGTATAGATTGTACTTTAATTCATGTTGCAGTTAATAAGTAACACACAAACTATTCTACCACGATTCTAACACTAGTCATTATCACACATATTACAATTTCTACCACCAGGCGTGTTGTTATGCTTAAATTCCTACAACACCATGAAGGGGGTTAGACTTTAGGGCGGGCTTACTGGGATTGACAGGTTGCTGCCGATAAAATTGGCATACATACGACACCTTTACGTCCCCGCTGCACATTCCAAATAAAGAAACCTCTGTTAAAAAAAAAACAAGGCGACCGTCGTAACCCAAGATGGCGACTGCGATAGCGCTGAACTCCAGGCTTCAAAAGGCCGTGAACCAATAG
>724_TGCAGGGAATTTCAGAGGAAGTGCATTTTACTGCATATCA_NODE_1_length_257_cov_11.645914
CAGGCCACGCCCCGGCAAGAACAAGGCTATATGCAAAAGAGAATGAATGGAAACATGGGGATCGAAAAAGAGACGTCCCTCTTCTGTCTTTTTCACACACACACACACACACGGGGCTTTGGCTCGGCAATAAATCCCCACTCACTTTGCAACAATCCATCTTGCTAATGGCACCGCACACTTACCCAAACTGCTATGTAAATATCATCCGTTATAGCCCGTGGGTAAGCAGCGCCAACAAAGCATTTGTATCTGTTTGTGTGTGTGTGTGTGTGTGTG
>724_TGCAGGGAATTTCAGAGGAAGTGCATTTTACTGCATATCA_NODE_2_length_107_cov_4.691589
CCTCTATGAGGCGGCAGATATGAGGATGATGGAGTCTCAGAGGTGCACTGGGGATCTGCGATAGTAAGGGGAGCTTTTCCATCTGCTGGAGGGAGGGCCAGGAGCTCAGGCGTGACGGAGCAGCAGCAG
>725_TGCAGGCCTCAAAGCACAGATTTTAAGGCCGTGGTACCAA_NODE_1_length_413_cov_10.903148
AAGAGGAGGAGGAGGAGGAAGAGGAGGACGTAAGCGACTTCCCTGAAGACGAAATCTACGATGGGGAGTATGACAATTATGAAGAAGAGGAGGGAGAAGAGTTGGAGGAAGAGGAGGAGGAGGAAGATGAGGATGGGGATATACCTCCACTGGAGGCAGGCGAGGACAATGATGGAGAGGTGGGCCTGGAGGGGGGAAAGGTGCTCAGAGCAGCGGTGGATGAAGAGGGGCTGGCTGGTTTCAGTGTGCAGGGAGAAGCGGAAGGAGGGATCGAGGAGATCAAGACAAAAAGATCGCTGTTCGCAGAGGACCGAATGAAGGTGGCAAAGGTGGAGAGCATCGGAGTCCTGGAGGAGGCGCGCGAGGTGGGGGAGGAGGATGAGAGCGAGCGGATGGACGACCCCACCATGCCGCAAATCCTGTGCGTCACCGGAG
>726_TGCAGGGTTCTTTTTAAGCCTAAGCTTTACATCCGCTGCA_NODE_1_length_226_cov_14.911505
ACAAATGTATAGATTGTGTTCATGATGAAACTGATAATTAAACATCTTTGAGGGAGCTCCAGTGTGAGCAGTCAATAAAAGATGCAGCTGCCCTGGGGCTGATAAAAACATTACTGCAGGGCAGGTGTAATGATGCGTAATCTATATATCCATTTATTCATTAGGTTTGATTAACATGAACACACTCTGAGAAGACGGGCCATGTACTGTACGCTACATTTTCCGCCATCTCAAGTGTCAGATTTGAT
>727_TGCAGGTGTCCATCCTGAGAGAGAAGTTGGGTGTATTTGA_NODE_1_length_220_cov_6.036364
GCTTCTTGCCGTAGTTGGGCTTCGTGGCGGAGATGAGCCTCCTGACGGAGCTGGGCCTCCTGGCGCAGTTGGGCGTCCGGTCTGATTTGGGCATCCTGGCGCACTCGCATGTCCTGTTGCATGTGGGCATCCTGCCGCTGCTGCGCGTCGCGCCATTGAGCTTCTTCGCGTTTCTGCCTCTCCTGCCTCTGGGCTTCCTGCCTTTGGGCTTTGGCTTCATCGCTCTGCAGACTC
>728_TGCAGGCCACATCCGGCCCGGGGGGCTCATTATAATTCAG_NODE_1_length_271_cov_6.291513
CAAGACATTCTCTTCTGTTTAGTTTGACAGCTGTCACAAAATAGAAAGAGAAGTGCTGCCATCTTAACTGGAATGAGGAAGCTGTGATAGAGAATCGATGTGACTAGATTAGTTTGCATTTAACACCTTACAACCCCCTACATTAAGTGTTGTAGAAGCCCGTAGATATTTAATAGTAAACCAATTTTATCCTTGTGCTAAATGTTTTAAACAACCAAACAGTTTTTAAATAAGTAACTTATACCAGAATACATAAAGGATACTGTATAGTATCTAGTTATGGAAAA
>729_TGCAGGCCGTTTTTTAAAACACAACAACTCTAAAGATCTC_NODE_1_length_270_cov_33.133335
TAATTTTGATACAAAAGAAACCCGACAATGATACACAATGTATTGGTCAGGATTGTTTATATCTGGAACAACCACTTCTCTATTTACTCTGGTGGACCTGCTGCCAACTGCATACTGCATATCTTTGTGTTAATGTACAACAACATATCCTCCAGATGAAGCAACCACGTAAAAAACACAATAACAAGTGACTTGGATAAAAGAAACCAGCGTAGCCAGTCAGTAGGTTTCCACTGGTCCTCGTCGTTGTTGGGAAGTATCTGACTGAGCTGCCCGTGGTGATATCTTTTTG
>729_TGCAGGCCGTTTTTTAAAACACAACAACTCTAAAGATCTC_NODE_2_length_139_cov_12.611511
GTGTGAATCATACTTTTAAGTTTGTGTAGACACGATGGTACCGCATGTCGCTCATGCAGACTTTACTTTATTTAGTTATTTCTGCAGCAACTATTACTTCTTGGGTCCAGCACAGCCCAATAAATGCTGGATTTTTAATGACACGGATAACGATCTTTAGG
>730_TGCAGGAAGGTGAGTGAGGCGGGGAGAGGGGGTTGTCTTT_NODE_1_length_404_cov_14.212872
CATGGGTTTGTTCAATTTTGTCATTAAATTAAATGAGAAAGTGTGTCCAAACGTTTGACTGGTACAGTACATGGATGCTGCACTGACTTCACTCACATAATTCAATTATGAGAGGCAAAGCTGAAGGTTTGTGTTCCCCCATAATCTGTAGGGGACAATGACGCTTGAGAAGCAGGAGTCTGTCAGCCACTAAGTGAAAAGATCCGTTGGCACCTCACTGCATGGAACTCTTTGAGAGTAGTAGATACGGAGGTGTGAAGCACAGCCAGCGGTAAACAGGAAAAATGGTTTGGCGTGCATCTTGATACACACAAATGCTGGTATACACATACAGCACAGAAGACAACACAGATGCATAATACGGTCACAAAAAATCCCCCTGTGAACTTATAACACCTGTGTGGCACACCTGTGTGTGTGTGTGTG
>731_TGCAGGAGGGGGGCAACATGAGGCTGCTAGCAGAGGCCCA_NODE_1_length_422_cov_12.144549
GTTGGAAATCATGTGCTGCTTTGGCTGCATGTCGGTCTTGGCCAACTACTTTGTCTTCATGACGTTTTTCCCGGCGTGTGTCTCACTCGTGCTGGAGGTAAGCGTGCAGTTTATGTAGTGTTCTGTGTGTGTGTGTGTGTGTGTGTGTTGATGTCCGTGTTCTTGTCCTCCTATGCAGTTGTCCCGTGAGAGCCAGGAGGGTCATCCCATCTGGCAGCTCAGCCACTTCTCCAGGGTCCTGGAGGAGGAGGAGGACAACAAACCCAACCCGGTGACCCAGAGAGTCAAGATGATCATGGTAACACCGCCGCTCCTTTAGCTCTGCCTTTGTTTCACCTCGACCCGAGCGTGACCCCTCACGTGCGCCCTGCTGCAGTCCCTGGGCCTGGTGATGGTGCACGCCCACAGCCGCTGGATCTCTGAGCCCCTGTCCATCAACACCAC
>732_TGCAGGGACCAGGACCTGGAGCCTGGTGCGCCGTCCATGG_NODE_1_length_218_cov_11.036697
CTGCAGGACAGTAAGTGTTCTTTTTTTATGACCTTTGAAGAGTATTGAGCCATGTGGGAGAGCAGCGGAAACAACCATTTTCTCGGAACGGAATTCAAAAAGTAAACTATTTTTCCAGATTAGTTATAAACCTATGTTAACATATGTAGATAAAAAAAACATCTTCCCAATCCAATACCACAGTCCAGTCAACTCATACCCCTATATGCCAACAGAGATCAGACAAAAACAAGAAA
>733_TGCAGGACACCGGCACCCCCATCGTGGTGGGGACCCTGCT_NODE_1_length_270_cov_6.485185
CAAAGCGTAGCTGGACTCGGGCCCCTGCAGCTGCTTAGGATTAATGAGGTATTGATCGATCGCGCTGAAACTGCACGAAATGTGATTACCGAAGATACAAGATAGAACCAATTGTGAGACACATTTCAAGGAAACGTAAACTATTTGCAGCGATTTCTCAGCAACGCCAATCCTTTAAATGTATTATTATTACTTATTGACTATTGCTAATCGTCTAAACAACCAATAAATAAATAAACTCAATTTATTTTATTTTTATTTTTATATGTATTTTTCGAACATGTGTAAAAGA
>734_TGCAGGAAAAACGGCAGTGATGTGTCACCTCCTTCATTTG_NODE_1_length_168_cov_5.119048
GTGCAGGTAATAAACTGTTTTTAAAATTTGCATAGATGATGAGACACCAACTATAATAAAACAGTGCAAATAAACAATTCAAGAAGTGTGCAAATAGCGGAGTTGTGCGTACATATATATATAACATTTTTAAAGGATTGGATAGTTATCCATTGCCTTTTAGCATATGGCTGGCTCGTCCC
>734_TGCAGGAAAAACGGCAGTGATGTGTCACCTCCTTCATTTG_NODE_2_length_110_cov_3.372727
CTTTCACACACTTTGCCATTGTCTGGGAGGCTCTGCTTATTGGATCTGTGGGCAAATGACGAAAATATTTCCTTAAAACACAATAAACAATTACTTTTATTTCTCCTGATACATGTACACACTG
>735_TGCAGGTTGAGCTTAGTCAAGTAGAACACCTTCTCCCCCA_NODE_1_length_232_cov_10.849138
GCCTTTAGAGGAAGTGACCTTAACTACGGACTTCCGACTGCCTCCGATTTCATACTCTGATCCTCTCCTTTTCCATCCAGGACGGCTCCGGCCCTCAGCTGCCTTCTGCCTACGAGCCGGAGCCCCTGGCCAAATACGGCACGCTGGACGTCGCCTTCGAGTACGACTCGGGCGAGCAGTGGTTGGCGGTCACGGTCACCGCGGCGACGGACATCCCCGCCCTCAAGCAGACGGGCAACATCGCATGGCAAGTC
>735_TGCAGGTTGAGCTTAGTCAAGTAGAACACCTTCTCCCCCA_NODE_2_length_87_cov_8.206897
CTTAACCAGAGTATAAAAAGTATTTTTAATAAGATATACATGTTATGGCTATGTCAGTGTCAGTTGTCATCCTAACATAAGGCGTGGCACGGGCGGCTGGAGGCGGGAA
>736_TGCAGGACACAAAGGATGATTGTTTGTTTGTCATGTTTCC_NODE_1_length_292_cov_17.154110
ATCAGGGATCAGCTGCTGGACATCCACCGGCAGCTCAAAGTGGGAGACGTGAGTACCTCTACAGTACCACCAATGTACTTCTACAGTAATACTAGTATTGTTGGCGCCGAGCGATGTGATGATAAATGAACAAACATGGTTTTTGTCCTTCAGCCCGTCGAAGACTTCAGCACCTTCTTCTCGGCCGTGATCGACAACAAGGTGGAGCTTCCTCCAACCGTCATTTGCAGATACGCTCCTCTCTTCTGTCCTCTGATGTTTGTCGCACTTCCTCCCGCAGTCGTTTGCTCGGATTAAGAAGTGGCTCCCCCCCG
>737_TGCAGGAACAGTCACAACTGGAGACCAGTCACTCCACAGA_NODE_1_length_454_cov_21.733480
CAACAGTTAAGTCTGAAGCACCACAAAACATAGGCATGTCCTGGTCCAAAAACAACCTGACGTTAAACTGGACGGCTGCAGGGTATCCAGTTTTATGCGAGGTCCTGTTCAGACGCAGTGACTACCTCACCTGGGAAAACGTGAGGCCGATTGTCTCACCAAGTTTAATGTGTCCAGTGTAGTTTATTTTACATTTGTAACCATATTTAACCTTTGATCCGTATTACAGAGAACAACAGATGCCGCCATTGAGTCTTCATTCAGTGAGTAGTCGTTTTTGTTTTTTGTAATCCGTCTTTTGAATAGAAAGTTTAATCCGCCTTCTCTCATATGAGCTCTTAGGCCGAGGTCCCAACAAAACCATTTTACCACTGGTTTCAGTCCACTGCTTTCAATTGTCATTCAATCTTACTTTACTGATGAGCGATGGCGTTTTCAGTTTTAGTTTATGTTACTTTTGCTGATTCTGAAAAATA
>738_TGCAGGATCAGTATGGTAACTACGTCATTCAGCATGTTTT_NODE_1_length_321_cov_26.610592
ATAATGTTTCATTGTATTGACAAAGAACCAAGTGTAAATGTGTTGAATATAAGTCCACCCCTTCGATATCTGCATGATCACACAGATTACCAACCTTGTGCATAATGATCTTGCGCTGCGCTGGTTCTGCCATGTCAATCATTCTTTGAACAACATAGTTGGCGTACTGGTCCTTCATCATGGTGTACAGGGCGCTGTGGGGCCCGTCCTTCTGGCAGCACACCTCGTCGATCAGCAGAGCCCTCTCGGCACGAGAAGAGTGGATCACACATTTCTCCACAACGTTGCTGAGGAGAAAGATGAAAGCTTCAATAACCAATTCATAACTTCAAAGAGTTTTCTC
>739_TGCAGGCGAGAACCTGACCATGGTCTTCAACCTGAAGGAC_NODE_1_length_463_cov_15.876890
TTGAAAATAGAAATTGTTTGGTTTTTAATCATCATAAAAATACTAACTTCATATCTTCCTTCATACGGTTTCAAAGGCGAGTTAAGCACGTTTTGCACCTGTTTAACATTAGAAAGTTATCTTTGCAGAGGAAAAGTGATCACTGAACCACTGTCACATGAGTCCCGTCATCTCCTGAGGGACACGTTACAAAACTGAACCGGCGTCATCTGACTCCCTATTTATTCTCCATGACGAACTGTATTGTTTCTTTTCCATAAGCTATGTGTGCCTTCACCACAATCTTGATTTCACACCATGAGAGTAAGCATATCAAACTGACACTTTCAGATTTTTACCTATAACTTTTAAGAAATCATTACCCCACCCGTATCATTTTGTTTAATTCTAAGTGAAGATTGAACCCCAGAAAAAGATGATATACTTGAAGATGTCAGCGTTTCCCTCATAAAGAGATCTATCTAGCAGAGGGGAATGCCGTCCAA
>740_TGCAGGCTTTGCCCTGCGAGTACAGCAGTTTGTATTGTTG_NODE_1_length_86_cov_6.790698
AAAATGGAGCGAATAATTGATATGAGCAGACATGGAAGCGGCCTTTAAATTACTAATGAGTCGAGCTTCGAACCTGTGACACCGAAGGCCGGGGCCCTCCTGACTCAC
>740_TGCAGGCTTTGCCCTGCGAGTACAGCAGTTTGTATTGTTG_NODE_2_length_296_cov_14.064189
GGCCCTCCTGACTCACAGGGCACGTGCACACAGGCGATGCCGCTGCACGTGCACCTGCAAAGAACTCAACTACAACTATTGAGCATGTCAGTCATTTTAAAGCTTCTCATTTGTAAATGGCACCTCGAAATGAGTTGGTTCACTTTGACAGTTACATGTTATTTGAGTTCCAAATGGAGCCTCTTTAAGTTTGCGCCAACCGGTCTGCCTTCTATCTGTGCAACGTGTTATTTTGGTGACTTGTGATGATAAGTGAACATCCGCCTGTGTATACGTGTGCATGTACTTATTGCACAGCCTCTATGCATACGTGTGTTC
>741_TGCAGGGCGTCCAGCTGGCACACAATTGAAAAATGAATTC_NODE_1_length_353_cov_11.985836
CGAGTTGCTTTCTCTGTTTTAGAATATTGGGAATCTCAATCTGTGAGAGAAACGGAGAAGTCAACACTGAGGCACACGTTTTTCCTGTGAGAACATTTAGTCAATATTGATCATGCAGAATAGTTGTATAACACAAAAAAAAGATGCAGTGTTGAATTTGGCACGACGAAGGACTCCAAAAACACACGTAATGTAAGCCGATGCTGTTTCCGAGTGTTTTAGTCAATAGTAGGAGGTCCCATGTGATCCCTGGAGCATGAAGGGGGCTGCAGGGTTTTTACCTCAGCCAGCTGGTTGAGAGGCTCCAGGACGTCTCTCTCAATCTGGACTTCATGCTGCATCAGTTCAGCCGCTAACCTGCCCTCAGCCTCCCCA
>742_TGCAGGATGTAACAGCTAGTATCCTTGGTCATAGGGTGGT_NODE_2_length_304_cov_13.967105
GTGTGTGAGTGTGTGTGTGTGATAACTGCAGCAGTGCTGTCAGATTTACGAGCTCTGCAGGGTTGTTCAGCCTCGTCTCCTCTGACTCACCCTCTGTTCTACGAGCTAAAGCTGCTAAAAACTCCTTTAATGTTTTTAGAATTGATCAATCGGTTTCTTTGAAATAGACTCAGATTAACTGAGTGAAATGAAGTGAAGTGGAGGAAGTGGCGCCACGTAAGAGCTGGAACGGAGCTTTGCTGCTTCCTTGTGTAACGGCATGTATGATTCCACCTTCCATCTCTACGGATGATGACAGGGTGTCACGTGGGCCCCCGGCGGGCCCC
>743_TGCAGGCGAAGCCCATACGGTCCCAACCCGCAGAAGCATT_NODE_1_length_453_cov_19.456953
CATTAATGCTACGTTGTGTTTGAATGTCACCATGCTAATCATGACTCATCAATAGTTGGAGACAAACTTGTTTTGCCCATAGACTGTAGATAAATGTGTTTTCGCTGCCAGCAAACACTTCCATATATTCAGTGACACAAAATGGATTGGTTTTCAAAAAAAAGTGAAGTGAGAGATAAGCCTGTGCCAGTAAACGCTCTCTCTTTAGCGTGGATCGGCCTCTGATGGGGATCCCCATTCACGTATTGTAGAGATCGTGGTGGAGTTCCCCACAATTACTCTTACTTATTACTAGAGAACCTTTATAGCCCCCGATGTTGGACCCAGTTAGTCTGAGAGGGCATATCTCCGATTAGTTTCCCACCTTGCAGTCCATCGGCAGAAGATTATGTTTCTAAACTGAGGACGACATGGAACGAAACCCTTTCGAAAGCCTGAATTCGGTGCAGGTTGTGGACGCTCGGCCAATATCCGT
>744_TGCAGGTATTCCATGTGCAGGGCCGTGGCGCTGGTGGCGC_NODE_1_length_399_cov_6.889724
AACACACACGCAGCATCTCTGGCAAACAATGTGTCCGCCCACATACTCTTACCACACACACATGCACACACTCTCTTCAAGGTGATCAAGAGACAGTGAGTGAGAGAGAGAGAGAGAGAAAAGGCTGTTGTACTGTAAGACTATCCGTGCATCAATCAAACACTAATGCACGCTCACTGTAATCTCTGAGCACGCCAGCGCTAATCCCCAGTGAGGCTCCCCACTTCAGGTGAGGCTCCCCGTGCAGCTGTTCTGCTTGATGGTGCTGCTAATGTGCTCGTTACTGTTCTGCTGAGCTGGTCGTCATCTGCTGCAAACGAACGGAGGTTTGTCTTGCGGCGCCGTGCGGGTGCTCGTTCCTTCTCTGCTCCCCCCCGTCGCCCTCCAACCGGCATCCTCGCCTCCTTGTCTGTCCCCTT
>745_TGCAGGAATGAACCAAATCAGCTGCAGGTCACTGTTGTGC_NODE_1_length_393_cov_9.432570
AGTAAACCTAGATACATTTTAAAAAGGTATCATGCAATGTGTGACACTCTATAGGCAAAAGTTAGATCATAGAAATGATGAAGGGAATTCTGGTGTTTGATATGGACACATCCAAAAGAGTGTAATGGAAATAAATAATCTTACAATTATCCCATTTCTATGTTCGGCTGACCTTCTGTGCACTGACTAAAAGAATCAAGGTTATGTTATCTTTTAATTTACTGTGATTAATAAGTTGGAAGGGCATCAACAGAACTCTACCCATAATTAGAAACCGATTACAAAGTTCTTTCTAGGAAACTACTTGGAAATTAGTTGGAATTAACACCCGTGAAATAAAACATTAGCTTCTTTTGCCTGGTGTGTGTCAGAAACGCTATAAAGCCAAACTCTGTGAACCAATCTCAGGTCCGGA
>746_TGCAGGAATTGTTTGCGCTGTTTGCTGTGCGGGTTTCCGT_NODE_1_length_371_cov_13.067386
GTGTCGGAGTATACAGTCAATAGGGTTGATGGGGTGAGAAGGGGGAGAAAGAAGGGGGTGGGAGGTATTGAGAAGGTGGAAAATGGGGGAAGAGAGAAAAAGGCACGGACGAGCAAAAGAAGAGGAGAATAGACGGGTGGAAGATTAATCTTTACCAAAAACACTGCCTTCCCTTCCCCCCGCCCGTGCACCTTATTGTTAGCAAATAAGAGAGCGCGTCATACTAATCAAAAGACCTCCAGCAGTCAGCGCGGGGCAGCCTGTTGGTTTCCTAGAGGACCAACAGCACATGAAAATGGCCACAGATGTATGTTAGTTAATCCTACGCTATTCCTTTCACAGGGACACGTTTATTGGCCCCGGATAAAGTGCCCACGGCCTCCATTTAGTGGG
>747_TGCAGGCGCCCGGAGTGCTGCACTGTCAGCAAGTCAACTA_NODE_1_length_495_cov_18.020203
CATTAAACGTTGTGGGTAACTTTTCACTTTGTCTCAAAACAACACTGATGCCTCAGAATGACCTCCGTTAGTAAGACCATCAGATGGCATGCAGGCTTCCTTCACACTTCCATTGGTGTCACCTGCTCAGAATCTGCATAGATTCAGACAAAAACATGCAGGTTGATGAGAAACATCTCCAGCAGCAACCAGCAACAAGCAGACCCAGTATAGATCTATTAATGCAAAGTCCAATTGTGAAACCTCGTCACGAGCTGAAGACCCACAAGTCATTTGGTCAAAAATTGTGATGCATATTTTAAAAAGTTGAAAAGGAAATGGTGTGATTGTTTTGGAGATTTGTCACCAAGGTTTTCTCAAGACCGTAGAACATAAGCAAGGACACTCCTGTAGCGTGACATCATTTCAATTAAAAGTGTTTCAGGCATTCTGCCATTTAAGTTGCAATTTGGATAACATTTTGATTAATGTTTGATTTTGACACTTTACCTGTATTCTCAAACTACTTAAAACTTCA
>748_TGCAGGTCCCGCTCTTCATGGAGCTGTGGTTTGCGATGCC_NODE_1_length_367_cov_19.215260
CATTCTTGGTGATTCGATCACAAACTCTACATCGTTTCCATATAAACGCGCCGGTTGTGGTCGGAAAAGAGGTTCGAAAGGTGCACCGAAACAGCTGTGCTCCTCTCCGAGGCACACGAGCTGCTACACGCGAGGCCGATTCATGCGTGACTGATCTGTGGTGTTATTCCGAAGGAAAATAGACCACAAGTCACTCATTATGGTCATAAATAAGAAGTGTGAGTGGCAAATCCTAAACGGAGGTGTTTGTGGATGGCTTCCGTTAAACGCATCGGGCCTTGAGTAATCAAAAGCAAAGGCTGTGATCAGGCACGAAAGAAGGAAATGTCATAATAATGTACAATTAGTGTTACGAGGTGTACTTTCACGGATAAATACAAACAGGTTGC
>749_TGCAGGGCCCTTTCCTGGTTACGTAGCAGATGTGCGATTT_NODE_1_length_262_cov_13.751908
TGGTTATACTCGGCTACATATTTTGTTTGCCAAAGTGGCAGAGCTGCAATATTTACCTCTTCAACCTGGCCGTCTCCGACCTTATTTTCCTCTGCACGCTGCCACGCCTCTCATACCTCTATGCAAATGGCCAATCAGAGACCAGTCCCTACGCTTGCGTAATCAACCGCTATATCCTACACGTCAACCTTTACTCGTCCATCCTGTTCATGGTTTGGCTCAGCATGGACCGCTTCCTGCTGGTACGACATCCAACACAGAACCACTGGCTGCTGAGGCCACGG
>750_TGCAGGGAGCCGCTGGAGGGTCAGATGGGCCAGCAACTCT_NODE_1_length_358_cov_13.701118
TGCCTGCCTCCGACAACGACACGACCTGCCACCTCTGTACCTCCGACGTCCTGTGTACCGAACTCCGGCCTGCCTCTGACAACGACACTGCCTGCCACCTCTGAACCCCTGATCTCCCGTGCACCGAACTCCTGCCTGCCTCCGACAACGACACTGCCTGCCCGAATTCCTCTTCATTAAAACCCTTATTCCCCATATCTGCGTTTGGGTCTCTGTCTGAGTTGTGATACCCCGAGTACCGTCAAGGAGGTATCGGCTGCCAATTTGAACAACAGCAACACTCGGGTAAAAAGAGTTTTATGTTGACAATTTGATTGATTCACTCCTACTGAACAGTCAAATGTTCTTCTTTGTCTCAGTCAGATTGTGTCTTCTTTGCC
>750_TGCAGGGAGCCGCTGGAGGGTCAGATGGGCCAGCAACTCT_NODE_2_length_91_cov_9.340659
TACCGTCAAGGAGTTATCGGCTACCAAGAACAACAGCAACACTCAGGTAAAAAGTTTTATATTGACAATTTGATTCTCCTACCGAACCGTCTTCTTGTGCCTCTGTCAGATTG
>750_TGCAGGGAGCCGCTGGAGGGTCAGATGGGCCAGCAACTCT_NODE_4_length_252_cov_5.634921
CTCGGCGCTACACTCACAAAGTGAGGGACAGCCGCTGAGTACATTACATTTACAGGTCATTTAGCAGACGCTGTTATCCAAAGCAACTTACATTACATCTTTAACCCAATGGCTTTTACATCTTTGCCCGGGGAGCAATTAGGGGTTAGGTGTCTTGCTCAGGGACACTTCGACGTGGGGCAGCCACGACTTGAACCACCAACCTTGTGGTTCCCAGCGCACCCTCTTCACCCCCTGCGCCACGACGACCCCGAGTACCGTCAAGGAGTTATCG
>750_TGCAGGGAGCCGCTGGAGGGTCAGATGGGCCAGCAACTCT_NODE_5_length_220_cov_9.763637
CCCTTCCAAAGGACTACAGCAGGGCGCAGCTTCTACTCCACTCCCAGGTATCTGTGTGTGTAGTACACGCTACACGGTCCACACAATTAACACGACGTGGCCTTCATAGACCGTTCAGTGTTCAGGTTGACCTTTTGTGCCTCCAGAACTTGGTTCCTTTGGAAAGCAGTTGTCCCCCAGAGACCAGAGACAGGAAGCGGAGGGTCGTGGGACAGCCGCTGAGTACCGTCAAGGAGTTATCG
>751_TGCAGGTGGGTGGAGGACGTCCTGGTTGAGGAGGTCCTGT_NODE_6_length_252_cov_9.373015
CGTGTGTGAGGCAGGAAGACCGACCTGAAGGAGAAGACACACAGCTCCTCCATGATGTGGAGTTTCCCCGTCTGGTAGAAGTGGAGGACGTAAGTGAAGAGGCCCGGATTCCTATCAAAATAAAACTCCTTCTGCTGCACGTCGTAGTCGTCACACACCTGCAGAGAGAGGGAGGACGCTTCCAGATGGAGACGAGAGACACAGAGGGGAGGGGAGGTCCTGTGAGAGGCTGGAAGGTCCTCCAGCCACCCCCAGGACCTCCTCAACCAGGACG
>752_TGCAGGAATAAGCAGTGTTTCTGTAATGACGCAACTTGTT_NODE_1_length_430_cov_18.062790
AGGAGGTTATCGCTACCAGCTACAACCCCAAAACACTTCTTTCCAGCAGTTGTTCAAACGTGGAAAGCGTGACTTAAGCAAATTAAGCAAAGGGAACACTCAGCTGAATCTCATTTAAAAGCCTTCTTTTTGTGGATTCCTAACTGGTTAAACTGGGTTAAATTAGAGAAGAAACATGGAACATACACGCCCACGATGCCTAGCTGTAGCTTCAGGGGCTGTACATTTACCTATTAAATCTCCTGACGGAATGCTCATACTCTAATAGACCGATTGTGGTACATGTGGCTTTGGTTTGCATTGGGAAACTTAACGAACGACGTACACAAAAAATGTGCACTAAGCGCAGAGCGGTTTACGAGGCTCATTCCCTGAACCTCCCTTGCTGTTCCCTGTGCGTCAGGATGGGACTGTGATTGTGCACACGGTTCGACGAGGCGAGTTCCTGCGCA
>753_TGCAGGTTGGCCCGCAGCACAATGACCAGCTCCTTGAAGG_NODE_1_length_318_cov_16.059748
GGCAGGATGTCCTTCCAGTCAGCATCTATTGTAAGGCCATGGGCAACCTCCTCAACACCGCCATCACCGAAGTCCTTGCCAAAATAATGATGCTGGAGGTTTGTCCCTTTGTAAATTGAAAAACAAAATAGCCCCTCTTTCTGAAGACGGTCTGGGCTTATTACCAATACAAAGGAGTTGATTTGGTAAAATTACAAAGATTTGAAAGATTTAATGTTAAAATGCAAAAACTATTAAACAGGTCTGGGATTAAGATGAGCATGAGTATGCTGATTTTTATAATTTCGCAGTCCAAAACCCAAAGAATTGGGTGAATGTTGGCTGTGAGATTAACACATTT
>754_TGCAGGAGCCACCCCGCTCCACGGGGTCCGGTGGGCCCTT_NODE_1_length_224_cov_8.093750
TGTATATAATATTTGTATATCATAATATATGTTAAACTTGGGGGAGCCGGTAAAGGTTTACAGTGCGTAACCTTCTACAGTTTATGTGTATTCTTGACTTAATAAAAAGTTGATGACGGACAAATCTGGTTTCTTCTGAGTGACGTCTCTCATCCTCTGAAGAACTAACTCAACAATCACTGAATTAATCTATTAATGCTACATTTTGGGTGACACCTGTGGACTTTTTTTTTTTTTTTAACAAAA
>754_TGCAGGAGCCACCCCGCTCCACGGGGTCCGGTGGGCCCTT_NODE_2_length_80_cov_3.612500
CTGGCGACTCGCCACTCAGGAGAGCACCACCAGTTTTTGTTTCACCAAAGAGACGCGGTTCAGTCCTTCGGTTCTGCCTCGAAAAGCAGAACCCAGAAGTGA
>755_TGCAGGACATTAAGTTGGCCCGACAGTGACCGCACAAGAT_NODE_1_length_317_cov_11.397476
TTTCAGCTCAGTGGGGGCAAAAATCACTGAAAAAGTTTGAAAAAAATCATTAAAAATACGAATAATAATTCCACCTTTCATTGGACTGTTGGCCTAAATGTCGTATGTCTACTAAGCGAGTAAATGGCCATTTAGAAGCAGTACGTTATAATAAATAAGCGATGTTCCCCCTCTGAAAACCGCACGTCAGTCCAAGGAGTGAACTACAACTCGAGTTGGAAATCTGCACTGAAACTAAACGGGAATTTTAGGAATGAACAAATGCGGAGTGGGACCGGGTTCTGGTGTCTTCCTTACCCGCGCTGTGGTTGCTGTAACCGTAGTGGGCGAATGTTTGGT
>756_TGCAGGCTAAATTTTAGCCGTTGTGACCAATATCACAATA_NODE_1_length_419_cov_14.587112
CAATTCAATACTGTCACAGTAGTCTCTCAAATGTAAAATGGGCAAACAGAACAATGACAGCACCTGCTGTGTAATGAAACATTTTTTAAACTCCATTCAAAATTACCCCGGGCCATGTCAACAATATATTGTTGCTGGATATTGCAACTATTTATAGTGTGAATTGTTGACACACAGCACATTCATTTGAAGTTAAAAGTATGGGCTACTGCGTTGTCACATTGCTGCCATGACCTCCACAGGTCACGTCTGTGACTATTGTTCATGAATGTCAGGGTGGAAACCCTCCTACAATGCCATTTTGTTTGCTTGTTATCGTCACATTAATTACAAATTCATGGTCCCCATTTAAAATTCTCTAAATGAGCGACCTTTGACTATGTGGATACACAGATAAAAATATGTTTTATTTGTGTCTGACTCACAATAGGACTTCTATGT
>757_TGCAGGCTTGGCAGGAAATGACATCTCCACCGGGGGAGTT_NODE_1_length_118_cov_2.169492
CGTTCCTCTTTCTCCTCATGTCCAAGTCTGCAGCCTCCAGGCGGTACTCCAGGACCTTCAAGGGCAAGACCCTCAGCCTGTCTGTGTGAGGCCCCCGCGCAGAGGGACCACAAGGACCACAAGGACCCATGTGT
>757_TGCAGGCTTGGCAGGAAATGACATCTCCACCGGGGGAGTT_NODE_2_length_312_cov_6.525641
CCATGTGTCGCTTTAAATCTTTAACAGTAAAACAGGAGGTTTTTGTGCAGTAATATAGTTTATGTGTAATTCAGAGACGCAACAAGGAGTTTAAATATATGTATTAAATATGTTAATGGAAGGTTTAGGAGAGTAAATAATGAACATTCATGTCTATCACATATTTTTATTCTGTAGAGTTTGGGGGACTTAATGCTTCAAGTTCACAGCTGACGATGAACAACAGGAAACAGACTTTAGACAAATAGTTTCCTGTATCTGCTAAAATATAACGTGTCTGAGATACTTTGTGTTTAATGGCAGATTTTACACACGCACACACACACAC
>758_TGCAGGGACGGCAGATTGCAGCAGGAGCAGAGGATGAACT_NODE_1_length_443_cov_7.106095
TCTAGCGCAAATGACCCGATTCATGGGAACTTAAAAAAAACAAAATCTGTCCCCCGAGAGTCCGCAGCGCATTTAGGGTGTGAACGCACCATAGTGCTGGTACCCTCATGGTGTGACATTGGATTGGTTACAGACAAGTCCATGTTGAAAAGAACGTCAGGGGAGTCCAAAAACATCCACACACAAATGGAGAGCGATCCTCAAACAAATGTAGTGGGATCCACATACCAATACACACAAATCTACAGTTCCACACCCAAATACATGGTGGGGATGAGTCCGCCTACAGGTGGGAGTCTGACCATCTGGTATCGTGGTGCAGCCAGAACAACCTGGAGCTCAATGCTCTAAAGACAGTGGAGATGTTTGTGGATTTCCGGAGGAACAGAGCCCCACCCTCCCCCATCACCCTGTGTGACTCCCCCGTCACCACTGTGGATTCCTTCCGTTTCCTGGGCTCCAT
>759_TGCAGGTTGTCCTTCAGCAGCCTGAGGGACACACGGGGTC_NODE_1_length_363_cov_11.005509
GCTGAACCAGTGGGCCTGCCTGGGTCACCAGGACGCCCTGGGACTCCTCCACGCCTCGTGCGTCCCACCCCCTCCTCCCCCGTCCCGTCTCACTGACGCGTCCTGAGTCATTGTGGTAACATCATGGTGTGTGTGTGTGTGTGTGTGTGTTCCAGGTTCCCGGACCAGGAGCTGAGGAGGACGGCTGTTCAGTGGATGGACTCCATCTCAGATCCAGAGCTACTGGACTTCCTCCCTCAGCTCGTCCAGGTCAGATGAACAGGAAATACTTTTATTGTGTCTAATAAGAGCAGTATAGAGATCAAAGTGCGTCTCACGGGTTTAACTGATGTTTTATGTTTTAGGCTCTGAAGTACGAGTGTTACCTCGACAGCTCTCTGGTCCG
>760_TGCAGGACTTGTTCGCTTCCAGGTCTCTGAAGCGAGCTCA_NODE_1_length_262_cov_8.679389
CAAGCTCCTGAAGTTTGCGGATGACACCACCCTCATTGGACTGATCTCTGGTGGGGATGAGTCCGCCTACAGATGGAAGTCTGACCATCTGGTTTCGTGGTGCAGTCAGAACAACCTGGAGCTCAACGCTCTAAAGACAGTGGAGATGGTTGTGGATTTCCGGAGGAACAGAGCCCCACCCTCCCCCATCACCCTGTGTGACTCCCCCGTCACTATTGTGGATTCCTTCCGTTTCCTGGGCTCCATCATCACCCAGGACCTCAAGTGGGAGCTGAACATAGTCA
>760_TGCAGGACTTGTTCGCTTCCAGGTCTCTGAAGCGAGCTCA_NODE_2_length_241_cov_3.834025
ATCACGAAACATTTATTACCAAAATATGCCAAACATACAAGGAATTTGTCTTGGCGGTTAGTGCGCGACAGTAGACAGACAAGACAGCAGTGCAGAAGTAATAATATAAAGTAAAATGAAATGCTAATGCAATGGGTTAGTAGAATAAGGCTATGGGTTAGTATAAAACAAGGGAATAAAGTTAAACATTTTAAATATTAAAAAAGTTTAAAAAAAATATTAAGAATAAAGTGCACTAACGAACAAGTAACAGACAAGAGACA
>760_TGCAGGACTTGTTCGCTTCCAGGTCTCTGAAGCGAGCTCA_NODE_3_length_110_cov_2.881818
CTGGGGAAACATGTCTCAGCCTCTCGGACCATCAGCACCGGTTCCCCCCAAGGCTGCGTTCTTTCCCCTCTGCTCTTCTCCCTGTACACCAACAGCTGCACCTCCAGCCACCAGTCCGTCAAGCTCCTGAAG
>761_TGCAGGACAAACAGCAGAACTCAATCTCATCGGTATGAAG_NODE_1_length_410_cov_17.317074
TGTGTGCGTGTGTGTGCGTGTGCGTGCGTGTGTGTGTGTGTGTGTGTTGGCAGGCTGTAGAGAGAGTGCTGTTTCCACACCTTCCCGCCTACTGGGCCAACCTCCAGGCCGTGCTGGACGACTACTCGGTTTCCAACGCTCAGGTCAAAGCAGACGGACACAAGGTCTACGGAGCCATACTGGTCAGTACCAGAGGGACGCACGCGTCCTCTAATCCAGAGACTGGAAAAAAAGAGATTTGAAAATTATGGGTGATGAAATGGTGGAGGAGATGAAAAGGCAACGAGGAGCTGTGAGTCAGGAGAAAGAGTCCCTGCAGCGGGCCCTGGATCCCTCCCATCTTTTTCAAATCTCTTTCCTCTTTACCATATCATGAGCGGAAACTGTCTCCTGTCCCTCCCCGTCTCTTTGAAGTGAAGCTTTTGTGCTTAC
>762_TGCAGGCGGCCTACCTGGCTGGTACAAAGCCCTCAGCCGC_NODE_1_length_281_cov_20.996441
AACCACACTGCCCACAACTCCTTTATAGATAACAAGCAACAGTATGCTGGTATCAAACAAAACAATCCACCAGAGTAAAAGGGAAGAAACGTTTGCGGAAAAGATAGGCTGTAAATAAATGTTTGTTTACAGGACTAAATAGGCAACAACTGTGAAAAAGCAACCTCAAACTAAGCACTTAATTGAGAGTTTAAAGTTAGGGTTGGTACACAAATGATGTATGCTTTTGGGAGAGTATCAATAGGTTCATCATGACGCTGTGCTTCAATCAGATTAGATTAGATTAGATAAACTGACCTCCAC
>762_TGCAGGCGGCCTACCTGGCTGGTACAAAGCCCTCAGCCGC_NODE_2_length_134_cov_11.731343
CAGACATTTCTAACCACAACTGTCTTTCTCTGAGCGCCGCTCCGCTGTCAGATTTCGTCTTGGATCTGTAATTTTCTTTAAAGTCTGCACGACTGTATACAGAAGAATATAATGATAAACCGTAACTCCCCAGCACAACCAGCCTGCTTGTGTTGG
>763_TGCAGGAGATTTTCCATCATATGGACTATCAGGGCGGGGG_NODE_1_length_114_cov_4.754386
CGATGAGCTCGCGCAAACTGGCGTTCTCGTCCTCCAGCGTCGCTACGCGGTCCTCGGCCTCCTCCAGCGCCACTATCTCCTCGTAGCACTCCTCGGTGCAGGAGGCGAGCCTGCGGCCGGAGGCGTGG
>763_TGCAGGAGATTTTCCATCATATGGACTATCAGGGCGGGGG_NODE_2_length_104_cov_3.096154
CAGCTTCTCCCGCCGCCTCAGGGGGCTCCGCAGGCGGATCTGAGTCTCTATGTGCTCGCTGTCCTTACCGACCAGCAGCCGGCCGTCCTCGTACTGGCGCCCCGCCTTGGTGCTGAAG
>764_TGCAGGGGTCTTCTGTTTCCACACACACCTCCCTCACTCG_NODE_1_length_449_cov_7.824053
CTCCACGACTGCATGATCACTGCTCTGCAGATTCAAGCTGATCAACTTCCACGTGGAAAACATCAGGACAAACACACTCAACAGCCCCAATCATTCACGTGATGAATTTTTTAAAGTCTGCAAATAAAAGCAAATCTCTTTAGATGTTCCAACTGATCATAATGCAATGTAGGTGTGATACGTTTAAGTGCTTTCCACAGTGCTATAGCTCTGGAAAATGTCAATGTCTTTGTCATTGACATTTATAACCGTTTTTGTTACGTTTTGAAGGAATCTGGTTAATTTAATTGCTTTGAGAAAAAATAAATTAATGAGAAATAATCAGGTAAACTGTCCAAAAGAAAAATGATAAGACATTTTGGACTTACAGGACTGTTTCAAACAAAGAGGTGAATCCCACACACATGTACACTAACTAATGTTGCACCTTTCAATTTAGTAAGATATTTCAATTCATTCATCTTTTGGGCA
>765_TGCAGGGAATTAACGCCCCTTTAATTTTAATATAAAAAAA_NODE_1_length_439_cov_14.801823
CTCTCAGGATGCTGATTAAGTGGGATAAACCAGCCTCCTCAGACACGAGTGGCCTGGCTTTCCTCAGGGGAGTCCTATACCTAACGCCAGGTCCCAGCTTCCAATGGAATCATCCCACCTTGCCTTGTAGACACATGCACCCACAGGCATGCCCCTGGTACAAGCATTGGCACACAACATGTACGATAACTGTATGTGCCTTTTAATGTTGTGAAAAATAGTCATTTCTCACACTGGAGGCTCTGATTTATCTGGCTATTTATACTCTTGTTATTCCATTCCATAAAGTTTAAACCTAAGCCTGAATGCATGACATATGCCTTAATTTGCCTGTGTGTGAACAAACTAAACAATGGGAATTGTACAACAATTGTAGGTTAATAGGTGCCCTTAAAGCTTTTTGTTTCCCAGCAGAGGAGCACTTAAAACAAGCCTTTCAAGATAAGCGGCCGTCTGTTTCT
>766_TGCAGGCAGCAGAGGGCAGCTCTGAGAGGACGGCCTACAT_NODE_1_length_215_cov_28.023256
AAAACAAGGTGAAGGTGAGGTGAAAACTCACGTGGATGACATATTGAGTTTTGAAAACAGCAAATTTAGCCGGAAAGCCTTTGCAGCCGTGTGTATGGGGGTGTGTTTCTACTCGTGCTCGGCACTATAGCAAGTTGAGAAGGAGAAATGAACAACAAACCTCTTTTTTCTAAAATTCCCTAAAAAGCACAGAAAAAGTTGCGTTGGAGATCCCATCTTCACTTCACGCACAAAGCA
>767_TGCAGGGATGAGTCTTTACTCAGAGGGACACGGGTGTCTT_NODE_1_length_398_cov_8.236181
GTGAGGAAAGTCGCTGTAACTGGTGGTTGTAACTGGATCCGACTCTCTTGTGTCTCTCTCGCTCGCTTTCCTTCCAGGATTTGACTGGAGTCTCCATTTCAAATGGGAGCAGATCCCCATCGAGCAGAAAATGGCGAGGAGCGACCCCACGCTGGCCATCAGGTCGGTCCTCGCCGTCCCGCTTCCTCTTCCTCATGAACAGAAAGACGTGGGACTCGCTTGAATACCACAGAAACGTTTCACCTCAGTGCTCCCACAATAGTTTATACTATTATTATATTATTATTAATTATTATAAAGCATTTCTTCTCTGCTCTGCCACAGAGGAACATCTGTCATATTTCTTGTTTAAAGATGGCAAAAACAAATCAGCTGCTTTTACTCTTTTTTCACGATTGGATGTTTTATTACACCAAAG
>768_TGCAGGGGAAAACCTTCCTCCTGATCCCTGGGTTCCTCCG_NODE_1_length_130_cov_8.369231
CAATGACTGTTTCCTTTCATTGCCAATACGTACGTAACCTTTCATAATGGTTGTTTGACACACTGTTCATTTCGTATTTACTCACACACACTAAAAGATGAACCCGGCCGTCTCCACTCTTTTATCGACAGGTGCTCAATCATG
>769_TGCAGGCAGAGTGTCAAAGCAGTGAGTAAGAGAGTAGCAG_NODE_1_length_233_cov_14.304721
GGCTCCATCGCTCCCTGCCAGGCAGAAGAGGCGCCATCAGGTGGAGCGCATCGACTACTCCAAACCACAGAAATATTGCAATATAGAAGCAGAGGGGAAGAGAAAGGGGGGGGGGGGGATGTATTAAAGTAATTGCACTCAGATCTGACAGACGATTGAGTTGAAGTGTTCAGAGAGGGTTCGTGGAGGGCTACAGGGAGGCACGCCATGTTTGAGGTGATTTGGAAAACCCGAGGGGGAGAAGCATCCGCTTTG
>770_TGCAGGATTCTGTTGCACCTTTTCAAGACACCACAGCGCA_NODE_1_length_249_cov_15.100402
GCCGTTTCTATGGAGACATTGCGCCCCTCAGATATGTCGTCGAGGCCCGCAGGGTGTGACAGTCCCGAGCCTCTTAGCTCAGCATCACCTGAGACAACATAGAGATAAGCAATCTGTGACTAAGCTGATTCTGTGTTTTTAAAACAAACCGCTTTGGACAATAAACTCCATGATATGACAGCAATACAACGATTCTTACCCAGCATAAAGACAGCTTTGAGGACAGCAAATACTGCTCCAACAACTATGCTGTTCTGGGAGGCAGCAAGAA
>770_TGCAGGATTCTGTTGCACCTTTTCAAGACACCACAGCGCA_NODE_2_length_157_cov_6.050955
GCTCTGTGCAGCAAAAAGCTTTTTGTTTCTGACACTCCAATTAGTAATCTCAGTGGCTTAATTTTCTACCTTTTCCATTTCACACAGACTGTGGATTTTCATACCGTTCGATTTTCAACTCATATTCTCACCTGCTGGCAGATGGTCTTCAGAACATACTTTGCGTAGACATCCAAGCT
>771_TGCAGGGACGGGCGAGGCCAAACACGGCCCAGACACAGAG_NODE_1_length_385_cov_19.171429
GCTTATGATCCCGGGACCAAACCACATGCGCAACCATCTTGAAAAGTTGACAGAAGGGACATTTAGACCTCCCTGTCTTTTATTTTTTTCGTCACTGGATGTTTGTCATTAGTGGCACAAGACAAACAGAAACGGGAGCCGTCCGATGTTGAATTTAAAAGAAATGTGTTGTCTGTCATCCAGCGTGTCTCTCTCAGCTTTTTCCAGCACTTCTATATCCAAATAAAACATCAGGCGGTTTTTGTTTATAGAAGCTCCAGTATTTCCTCGTGTTGGTGGTATCGGCTTTCTGTTCTGTGCAGATGAGAGGAAAATGAAATACGGTTTAAAATAAAAAAAAAACCTAGAGGTTACGAGGCCCCCTGGAAAGCGGCAGCATGAGGAACGCGAGCCGTGATTTACAGCTT
>772_TGCAGGATTCAATGGCAGTATTCATGCTCCTTGAACCCTC_NODE_1_length_107_cov_4.289720
ATCTGGTTTTCCTATCAAGGATGTACAATAGGAACCAACGACTTAGAAGAAGTATATTATTAAGGATACTGTTATTCAGCTCCAAAGAAGCCCTGTTTCTCCAATCTGCCAAATTAACCATTTAGAT
>772_TGCAGGATTCAATGGCAGTATTCATGCTCCTTGAACCCTC_NODE_2_length_279_cov_8.684587
ATTAACCATTTAGATGTGAATGTGTCAGGAGTCGTCTTCTAGAGGAGATGGAGGTGATACTGGGACGCTTCACTTCATGTGTTGTGGCATAAACACAAAGTATCACACCAGCAGCTACGTCAACAACTATTCAAATCAATCCAACTAAAAAAAATGTATTTTATATAGCCCAAAACTTTATTAATGCGAGTAGTAAGTCAGGTCTACCAACCACCAACTACCACGCAAAGTGACCACGCATTTGGTTCTGAATCCGTATTTAGAAGCAAGCGAAGGAGCTCCAGAGGTCTTAAGGATGG
>773_TGCAGGGTGGGCACTGTCTCGTCCCACAAAAGCACTTCAA_NODE_1_length_302_cov_25.341059
AGCAGTAGTCAAAAGTGTCTTGTATTTCACCTGCATGTGTGGAGGGATTAAACTTTTATCGGGGCATGAAGGTTCCCATGTTTTATAGATAGTAATATCGTATTTTATAGTACAATTGTTTTGTAGCGGTGGTCCCTAACATTGCTTATTTGATGCACACCCAAGGAAAAAAAATATTTCTCCACACAGATCCATTTTTATCACTAGCAGGGATTTTCGTTCACAGATCAATTTTAAATATTGCCAGGGCCTAAAGGAAGCACCTTCATGAATGTTCACCACTGTAAACATCCCCCCTTACTGTGTAAAACTACTTGTATCAAT
>774_TGCAGGCGCTGTGTACTCTCCTTTAGCAAAAACAGGAAGA_NODE_1_length_389_cov_18.532133
TAAAAAAACACACATCAAGAAATGTGAAAGTGTCTCTGGGGCAACGGGGTGGCCTGGTTAAGTGCTTTTCGACGTTGACCATTGTATTTCTGTCTAAAATTGAAAAATCTGATGAATGGGTAGAAATTATAGCGCAAATGAATTATACTGTTGGCTCCAAGCTGTTAATGTTCAGTAAAAAATAACTGTGATTATCCATCATGCCTCTATGTTTTTATACTAAATGGGTTGACAGCAGCTCTTGATCTAAGCTTCACCTGCGGGCTTAAATGTTACGTTTCCTTACCTCTGTTTGTAACAGTAGGGTTTACTGCTTGGTAGACAGGTGTGTGTGTGTGTGTGTGTGTGTTTGTTAGGTGTGTGTGGGAGGAATTTAAGTAAAAGTTCACACATGCTGACACAAAGTATAAC
>775_TGCAGGACTTGATCTTGGCGAGGGAAGGCAGCCTCATGGA_NODE_4_length_141_cov_29.631207
TCTGTTAGTACCTTTTGTTTTTTAAGATCTTCTGTTGCCTGTTCTTTGGGACACCCTTAGTTTCCTGTTAAATGCTCTGACTTTGTTTTTAGTTGTCTTGGAATATTTTGAGTTTTGTCAACAATATGGAACCTCCTACTTTTTGCAAGTAAAGAAACCTTTT
>776_TGCAGGCTGCTGGGATGGTGGGGTCATGACCTTAAGACTC_NODE_1_length_181_cov_8.121547
AGTAGTGCTGGATCAGCTACTCCAGGTAGCCCGTCAGCAGGAGGGACTTCCTGCGCAGCGCGGGCATGCTGGTCTTCTTAAACACCTGGAGAAGAATCAAGAGGACTCACCTTTATCGGGCGTTTTGGGGAAGCCTTTCACGTGGACTCACGCAGGAGGGCGCCGCAGTACCTCCAGACTGGCCTGCAGGGGGCAGA
>777_TGCAGGATCAAGACCAACACATGACAACTTTTGGGGGATC_NODE_1_length_449_cov_7.561247
GTTCTTTGACGCTTGTTCATGTTTTTCTCTCATTGCTTGTTTAGTTTTGCTTCCAGCCATTGATTGATTGGCGGATCAAAGGATCAATCAGTGAGATTCTTCCTCAGTTCTCATGTTTCTTTGAAGTGTTGATGTTTCTCATGTAAACAGACAATAATCATGTAAACTGATATTTTACAAATCAAACAAACGATACTGAACCTAAAAGCTGATCATTTCCTTTGATCTGGAAGCGATTATATACGTATGTTCAGTGGGGACAAAGTATCTGAACCCCTGACCAAGTTTGCCCACTTGCAAAGAAATCTATAAATATAATCGTAGGTGTATTTTAACAGTGACAAACAGTATATCAACACAAAAATCCAGAAAACTACCTGTGTGTGTATATATATATATATATTTATATATATATACATGTGTATATGTGCGTATGGAAACGGCTCCATGCTCACGCCTCCTCTGACTTTC
>778_TGCAGGTGTGCACGCTGACACAACAGCCCTCCCCCCCTCG_NODE_1_length_185_cov_6.572973
ATAATCTGATCCACTGATGTGCAAACAGACTTTATTCAGACTTTCTATCACAACAATACAAAGACAAGACTGCACTAAAGCTCATCCAGGATACTGTACAGTAATAGTTTTAATAAAAGAAGCCGATTGTTTTACTTTGAGATGAACATGTTGTTAGATCAAAGATAAAGGAACAAATTGATGTACTGGGGATTGGCTACTGGATAG
>778_TGCAGGTGTGCACGCTGACACAACAGCCCTCCCCCCCTCG_NODE_2_length_247_cov_16.340080
CTACTGGATAGTATAGACAACTCTTGATGCATGGCTATTATCTGGAATTGGCTTTTCATTCTCATTCTCTCCTTCCTTTGTCCACTTTGTCAATGCGTCTCTGTGAAACTCTTCCCCAAGAACCACAGCCTGAGTGGAATGTCTCAATAACCACACGGGGCGAAAGCATCCACACATCAACAGAAAAAACAGCGATTAGCTCCTTTTAAAGCAAACTATGTTGGCTCATTTCAGCTCATATTTACTTTTGAGGTGAAATAACTGGCAGG
>779_TGCAGGAGGGAGTTACAGGAGTCCAGGAGGGAGACGACAA_NODE_1_length_242_cov_4.119835
ACACACACACGTTAAATGTGAGAATAACTAAACATTTCATCATAACTTTATTTCCCTTTAAACAGAAAACACCATCTCATTTATAAAATGAAAAACAAACAAACATTGAGTAGAAAAGTAAACTTCAGCGACCTCTGACCCCAGAACTGTAAACTAAAGTCGCGCCTCCGTTACCGTGGCAACGTTCCTGCAGTCTCTGAAGAGGAACTCCAGGGCGTGAGGGTGGGTCGGTTCCACGGACTGACCGACGTCGATCAGCC
>779_TGCAGGAGGGAGTTACAGGAGTCCAGGAGGGAGACGACAA_NODE_2_length_205_cov_4.917073
CTACACCAACTCTCTCTCGCTGTCATTCGCTCGCATGGCTTCTCCTACCACAGCGATGCTGATGTCACCCAACTAATTCTCTCCTTCCCTCCCTCGGATCTCTGCCTGTCTGACTGACATCTCTCAGTGGATCCGCCCACCATCTGAAAATCAACCCCGACAGACTGAACTACTTCTCTTTACGGGAAAATATTCTCCTACAGAGGACCTGACTGTTAACTTT
>779_TGCAGGAGGGAGTTACAGGAGTCCAGGAGGGAGACGACAA_NODE_3_length_118_cov_3.559322
CGTCGATCAGCCACACCTGTCAGACCCATGGATGAGGGAAGGTGTACAAGTACACGCAAAGTACACGGAATGGAAGCAGAAGACGAGGACTTACCTTTCCTTGGTGCCACAGCATGTTGTACTCACTGAGGTCGGC
>780_TGCAGGAATCTCAGATACAGGTGTTGCTAATTTGGGAAGC_NODE_1_length_405_cov_13.390123
CGTCATGGTCCACTTGATGACCCTCACTGACCCCCTCCTGGACCCTCTGCAGTTCGCCTACAGAGCCAACAGGTCTGTAGATGATCAACATGGCCCTCCTCTACATCCTCCAGCATCTGGACTCCCCAGGAACCTACGCCAGGATCCTGTTTGGGGACTTTAGCTCTGCTTTCAACACCATCATCCCGTCTCTGCTGCAGGACAAACTACCCCAGCTGCTCGTGCCCGACTCACTGACTTCCTGTCCGGTAGGGAGCAGCACGCGAAGCTGGGGAAACGTGTCTCAGCCCCCCAGACCATCAGCACCGGCTCCCCCCAAGGCTGCTGTACTGACAAAGTCGTAAACGAAGTCTAGTACTGGTTGCTAATATGGTGGATTAGTTTAGACGTGCGCCCGGTGCGCTCGAACACAGCAAAACGGAGAGTT
>781_TGCAGGATGCAGGAGTGAAGCTGCTGTCTGCTGGACTGAA_NODE_1_length_89_cov_2.988764
CTACTCATATCACTGAGTAGTTGGAGCTTTTCTCTCCAACTACTCTGGCAAGTCCAAACCTCTGTTCCACACAGCCTCCCGTTTGACGTGGGCGGCCTGCTGT
>781_TGCAGGATGCAGGAGTGAAGCTGCTGTCTGCTGGACTGAA_NODE_2_length_281_cov_5.266904
ACCTTCGCCCTGGGGCTCGTTCCCTGCACTCTCCAGGATTCCCCGTCGTCGGCCAAGCGCCCGCACCGCTCCTGTTAAGCCTTTAATGCCATTGTGTTTTTGGACATTCTATGTTGATTAAAACAGACGTTACATGCCCTTGCGTTTCAGTCCTCTCTCCTCGACCCACACAACAGCTAATGTGTAATAAGTTTGTTTTGTCTACAAGGTTCTCGCGATCTCATGGAAACACAATCATAAATTTAAAAAAAGGGCCTAGTCTGGAGTTTTGTCTCTGAGACTAGTTCCTGTGGTT
>782_TGCAGGTAATTAACTAATGTGATGCCATTTAAAAATGTGT_NODE_1_length_403_cov_20.310173
CACATGAGCCACCACAGTATCTTCATTGTACTTAGCAAGCAGGCAACTGCGTTTCTTTAAAAAATAAAAATAAAGGAAGGCAACATAAGTGCTTTAAGGGTGAATTATTGTGGCAAACAAGGAGAGACCCAGCTGGCTGCTATGATACGACTGTTCATATAGAAGAGCCTACTTCTCAATCAACCTTCTGCTTGGCAGGTTGCAACCACATCAGTGAACTTTAACCCCTTCAGTCGGTTTTCACTTCATTAAGGTCAATTTTGGTCAGATCCAAAAGATGTCGATGATGTCGTCATGGTGGACTCTGGGAACATACGATCTTAACATAATAACCATCAGAACCTTAAGTCCTGTTCAATGGGAAGAACAATAACACCACTTTTGCTTACCCAGCAGTTTCTTCCAGGACTTGATGAGCGCTTTGG
>783_TGCAGGGAAGAAGAGGAGGAGGAGAAAGGGAAAGGAACAG_NODE_1_length_211_cov_10.222749
CGGCCCTCGTGTCGTTCTGGGATGACGCAAAAAAATAAACACATCTCCCACATTTTTAGGGAGAAATAAGGATTTAGTTCCTCCGTGAACCGCATACATTGAACGACACGCACAGAATGCCAGGGGACCACGATCAAAACAGGAAGCGCCGCCCCCCCAAAATGTTTTTGATCTCGACCGACCTGAAGGTGCAGGACCAGCTGGACGGTACCATTGTTCTGCAGCGGGG
>783_TGCAGGGAAGAAGAGGAGGAGGAGAAAGGGAAAGGAACAG_NODE_2_length_109_cov_6.394495
ACGTTTTTCACGAGTAGACTCGTCTGAGAACGTAAAAGTTTAAATGTCAGTTAACAACCGGCTGCCGTTAACGTTACCTGTCGTTACCGACACCAGCGGGAACGAGCGCCGCGGCCCTCGTGTCGTT
>784_TGCAGGGCAGGATGAGACCCCTTCAGTGCCCCCCTGAGCT_NODE_1_length_311_cov_9.601286
AGAGATAAGTGTTTTGTATCATAATGCTCTTTTCCCCTCATACCTATACTCTCCCTCTGTCCGTCTCTACACCACTCGGTACCTGGCAGGTCACGTAAATATTAGTCTGAGCTCCCTAATAAATCTGCTACTCCTGCTGCTCCCACAACCTCCCAACCCAAAGCTACTGGCTGCCATGATCCCTGTAAGATCCAGCAGAGTGAAAGCACGAGAGAGGGAAGAGTCGACACCGCGCTGCAATCCGCCGTGGGCCATTTTAATCCAGCCGAGCAGGTGCTCGTTTGAATGCATTCACTCCGGGGAAGAGTTTAGCCACACGAGCAAGCCGTTAAT
>785_TGCAGGCCACCAAGAACGAGAGAGGAGTCAAGCTGGAGGA_NODE_1_length_478_cov_6.345188
GGACTTTTTTTGTCGGAATTGAGTTCACCTGTTTCATAACGTAAGATGAATACAAGACTTTGAGTTTTCGAAGCATTGTCGTCTTTATTTTTTCACCCATGCCTCATGATCCCGACTTCTCAAGACATCACAGTATGTAAACCCAGCCAGTGACTCCTGAAGGCACCTTAACTATCTGCATTCTGAGTCCTCAGCGACCACGGCCATGTTTCCGGTTGAACTTCCTGTCTGTGCGCTTCTACTTGTGCACTCGCTCCTCCAGCGCCTTAAGCTCCGCCTCCACCTGAGCAGGTAGATCGGCTCCAACTTGCTGGGAGAACTTGCTCAACTCCTCCGTCTCCTTCTGACAGAAACACCTGGGTACCTCGAACAGGCCCCCACATCCACATCGCTGCCGAGACCTTTGGTGTCGATGGCGCCATCCTCTGGCAGCCAGCCGATGATGCTCCTCTTGGTGCCCAGACCACATGAAGGTCAGATGTGTGCTTCGGTACCTTG
>786_TGCAGGAGAAGGACCACTACAGGGAGCAGGTCAGAACGCT_NODE_17_length_238_cov_4.357143
GTGAAAATAAATGATCACTTCAAATCATCCAGACCGTCATGATACATTATTTTAATGCAGGAATATATCTTGTTGAGACACAGCTTGTGGGTGTGGTTGCAAACACTCAGCTCAATTACCCATGATGCAGCTGTGCTGGGCCTCTGTTCAGACTCTCTGGCTTCTCCCACACTCGAGTCCTGTTGCTGCAGCGTCGGCACCTCCTCGTTCTCCCCGAGTGTCACACTGCGCACCTCTGATGACACAGGTCACACAATACC
>787_TGCAGGATTAGAGTATCTTCAGGGTATGGTGTGGGGAATA_NODE_1_length_387_cov_13.834625
AGGTAGGAGTAGTAAAACATCTCAAAAGAGAAAGGATGAGGGACAAAAGTGAGGCGGAGGAGGTGGGAAATGACAGCAATGGACGAAAGATAGATGGCTGAAGGTGGAGAGGTTGGAGGTGAGAGTGCTGGTAGAAGAGATGGATGGGAGTATAAAAGGAAACGTAGGAAGATGAAAGGGTGAGAGAGTAACAAAGATAAAGAAGCTAAAGACGGGTAGAGAAAAAAGGACGTGGGTTGGGATTGTAATGAATGAACTTCAGGCGGTCACTACTGAATTCATATTAAAGAGAGAGTGCGACATTATATTTTTGTTCATACACAACAAACTAAACGGTAGCCCTACTCTGATCACTGTGAAAACATAATTGCAACCCTGACTCAAACACGTTGTCAGTCCTGAATCTGAA
>788_TGCAGGCTCGCTATTGGCAACATGTGCACGTCACAAACGA_NODE_1_length_447_cov_18.731544
CTGCCATGCAGCTCACAGAAAATAATACAATTTAAATATTTGTAATAGTTGAATTTTTATATGTTTGTAATTGAGCACTGACCATAGAAAATAAAGATATATCCACACTGTTTCAAGAGCTTTGCGTTATTGATGAAGATACTGACACATTTAAAGAGGGTGTAGAGAAGATCACTTCATTCTAACACTTATAACCCCAGAGAGGAAACACATCTAAGATCTGAAGCTGCAGTTGGATTGTGGTAACCCTCGCTGCAGGGGGAATGTGCAGAGGAGGAATTTAGAGCAGGGAATGCATTTGACTTACTCTTAATAGTTGAATTTCCCAGAGAGTTTCTCTCTTTCTGCTACACCTCCACGCGGTTGTGACTTAATGAGGAACAGAGCGTGCTGAGAAACACTAATCAAATCCAGCTCTGGAAACAAAGCTCTGCTCATTTTTCTCCCTCGCCTCTTGTCACTTTGTCTT
>789_TGCAGGCCAAGACGGAAAACGCCACGGGGGCACCACGTTC_NODE_1_length_245_cov_15.146938
CCCGGCTGGCAATCCTCCAGCCGCACGCCGAAAGCTTTGGGCCCGGCCTTCTTTGGCTTCTTCATGATGTTGATTCCCCACGGGGACTTCGGGGGGGCGCTCTCATCTAGGGACGAAAAACCTCACTGCTTGCATTTTGGTTTGTCCTGTCCTCACATCTAAAGGCCCTCATCCATACGGGGCCGTTACATAGTCTTACATCTGGAGATATATTAATCAAAGGACTAAAAAACTGTCTTTTTAGACTTCCAATAACCAGGACTATAA
>789_TGCAGGCCAAGACGGAAAACGCCACGGGGGCACCACGTTC_NODE_2_length_112_cov_2.839286
GGCGTTGTTCCCCGGGACCCGGTATATTCCTGTGTACTCCAGACCCATGTCCTCCACCAGGCCGCAGCAGATCTCCACGATCAACGGGATGAACTGAGCGGGAAACACGGACAGAGTTCAGCGGGAGCGGCGGG
>790_TGCAGGTGCAAACTGAGAAACAAGGTCAAAACGCTTTGAC_NODE_1_length_392_cov_15.471939
ATGGATCTGACCTTCATCAGATCCACCGCGTCCTTGGCGTCCCTCTCAAAGAAGTCCGAGGGGAAGTCTCTATCCGGGGGGCGCGATCGCCCGTAACCACGGGGATCCCATCCCACCACCGTATGGCGCTCCTTGTTAAGAGACTTGAGCTGAGGTCCAAAGTCAGTTTTAGTGCAGCCTGCGGGAGAAGAGGACGCACGCGTCAAGGACACGAGGCAGAGAGCGTGTTAGTGTGAGAAGGCCTAAGAAGAGGCATGTTGTTGTTGTTGTTGTTGTTGTTTTTACCAAGGGCACCAGGAAGCAACAGCACAGCGTGTTTCCCTGTGCCGGTCTGCTCGTAGTACAGATCCACTCCATTAACACGCTGCTTGCCTGAGGCCACCGAAGAGCTGTGGGGAAGCAGACAAGGCACAC
>791_TGCAGGAATTGATTGGGAGCAGTCCACCGCAGCCAGCTGT_NODE_1_length_468_cov_21.044872
GATCTGCTCCTCCTGTCGTCAGAATAGCGCCGAGCTAAATATAGTCCAAAATCAAATAGTCTGAGTTGGGTCGATTGAAGCTGAATTCAGTCCAAGCATCGACATTTACATAACGCCTGGCAGCTTCATTGGAAAGCTAAATGAAATCACTGAGCAGGGGCAGCAAAGATGAGGAGATATCACTTAAAACCTGCTTTTTAATGCTAGACTGGATCGGGAAGCGGGGCAACGCCGCGCGAGGTGCTTTAACTTCTATGAAACATAAATGCACTCTGGTGATTAATTGGGTTCCAAGATAAAGTAACATGTTATTTAAGAGCAGGTGAATTTGTTCTGTTACCATCACAACCTCAATGTTAAATGTTTCCCATATTCTGCCGGTCTTTCGAAAGGGCAACTGTGGATGCAATCTTTGACTGCCATGTGGTCTTTTAATCCCCGGACGTCTTTTAAACGTGACCTTCTCTCTTTGCGCAGTGAAAGTGACAAG
>792_TGCAGGGGAGTGGGGCTGATCCTGGAGCCCGGCACTAGCA_NODE_1_length_388_cov_5.487113
GTTACGAAGCCACAATCTTAAGCTCCGGTGTGGGAACATTTTGGCTGTCAGCAGAATGAGAGCAGAAAGCCAATAACGTGTCGGCTAAAACATCAACTAATGTCTAACTACTCTGACGAATAAAATGTTCTTTATTCTTTGAAAGACCATACTTGTATTACTATCCTATTATATTATCAGTGGCATAAAGTGGTCTGAAAATCGCAATAATATCGCAACAAATGTTGGTACAATAATCGCACAACAAAAATTTATCGTGACAGCCCTAGTGGTAGCAGATGTACAGGAGTGAGTCATGTGTGTGCTGTTTGTTTCAGAGGTGGGAGAGGAAGTGAAGAGGAGGGAGCTGATGCTGCGAGGTGTACCGGCACCCTGCTGTCAGAGCAGCCTGTGGGAGCGCTCTG
>793_TGCAGGAGAACAACGCCCAGTGAACTTAGCAGAACATTCA_NODE_1_length_349_cov_9.610315
TTCCTCCGCGCAGGTCCACCTCCCTAGTGGACCAGGTGTTAGTCCAGAACCAGGGAACCATCATTTATCCGTAGAACCGTCTCTATGCTCTGGATCTTCATTGAGCTGTGTTGTTTATAACAAGCTGCCCTCTGATTGGTCCTCTGCTCTGTGGACAGGTGCCGATGTCCCGCCCACTCCAACACCTTTCACCGAGGTACTCATCGTATTATTGATCAGGGCATGTCATGTGTGGTATGAATGATGATGTCATCGGGTCATGTGTTTATCACGCAGGTGTCGGCGCCGCGACCTGCATCGTCCGGAAGACCGACTACGCCTTCGAGGTGGTTCACGCCAGGCCGCGTCAAATGAAATGGATTAATTATGAA
>794_TGCAGGTGAAGGAGGACATCCTGGGGGAGGAGATCTACTG_NODE_1_length_387_cov_18.436693
CTTGTGTTGTTCCAGCACTCTGAGGGGGGAGACGAGTTATCAGCAAACCCACTGGGGAAAATGTAAACAGTCTGTGTGTGCCGACGGAGACAAATCAAACGCATCGTCTCGTTGGCGGTCGCAGCTTCACGTTTGAGTTATTTTTTAAATCGTTACATTTACCATCCTTTGCCCGCAGAAATCAAAGCACACATTTAGATGCTTCAAACAAGCTGCTTCTCAGTCAGTTCATCAACTTTATTACTGGACGCATACTCCTTCATTCGCTATCGAATATGTCAAATATGGTTTGCTGTTTAATATATGAGCAACCATTTATAAAAGGAGACTTAACAGTATCCGCCTCCTCTATTAGTTTGTCAGGCCTGTTTTCCACACAGTACGTGATCCGTCTTTTCGCGTGAGGAGA
>795_TGCAGGTTAAGAAGAAAAACAAATAAATTGTACTTAATGT_NODE_1_length_439_cov_14.143508
GTGATGTGTACGCATTGAAGTAATTGACTGACATTACTATCTGGCTTGGCATCATAGTCAAAGTAAGTGTGTGTTGTACAATATATTTGGTCAGCAGTAACAACTATTCTGCGAGTATCTTCTAGTACGTGATTAACAGAGCAGTTGCCAGTGTATGGGGCCCTGATGGCAAAAGTGCAATTACCTTTGGTGTGGACAGCAGTGCCTGAGGGTGTCGGCTGTTTATTCTGTGTGAGCTCTGCTTCATAGAGAAATAAGAGGTCTGAAATATTGCCAGAGGGCAGGCCTGCTGGACCACTAAATGTGTCGGTAAAATCTGGAATCAATTCTTTGTCTAACTTTTGCCCAGAGGATAATAAAAATTGAGGCTACACCATTTCTGCATACAGACAGGCTGCGACATGCACAGCCAGTTAGAATCGGACGTAATCAGCTGACTCGGGAAGTCAAACCCTGTTACC
>796_TGCAGGTCTCTGCGTCTTGTTAGCAGCAAGAATCCAATAC_NODE_1_length_436_cov_21.919725
GGTAAGAAAAAAAGGTAAAATCACAATTTAGAAACCAAAAGTCCAATAAAACTTTTTACAATTACATCCTAGAATTAAAAGCATACAAATGATTTATAAATAAAACCCATAGATTCACTGAGGCAGGTAGAGTGGGCCACATACGCTGAATGTTGACACTTTTTTCTTCTGTAACTCTGTGTTATCCCGTCAAAATATAAAGCCCAAATAATACGAAAACATCCGATGAGAAAATGACCTACTTAATAAGAAAACCCCGCCGTTATTTAAACATAAATAAAGATGTAAAAAAAAAGAAACTTAGTGTTGAGAGTCTGCGATGGGAAAGAACTCACATGTCCAAACAATGGTCCTTATTAATTCCTAGTCACAAGTTGAGGGAGACGTTACAGTGACTTATCACCAGTCGTTATATATGTCAATAAAACGGTAAGGTAAATAAATCACAAGCTTCCCGT
>797_TGCAGGTTTCCATTCTGCTCCTCACACTGATGCTGGTGTT_NODE_3_length_537_cov_17.070763
ATTGGTTACCTGCAGCGGAACAAAATTAAATCAATCAATAAATAACTAACTTTTAAAAAAAAGCAGGTATACCAGANNNNNNNNNNTACGAGGGTTGGCCCTGTTGAAGGACAGAATTGGTTACCTAAAGCTGAACAAAATTAAATCGATCAATAAATAACTAAATTAAAAAAAAAAGCAGGTATACCAGACTCTCGGTACCCAGAATCCAGGTTTCTTCTCTCCTGGCTTCAACTTCAAGTTGAGGTTTTTGGAAACGCTGACATTTATTCGGAATATACCGTGGCAGTCGTCCTTTGCAACACAAGACAGTTCACAGCCAAACACAGAAGGAAGCAACCATTAGAAGAGCTGTTAGTGAAGTCCTTTAGCATTTTGTTGAAATGACAAATCAAGTAATTCGTATCTTAAATAATTAAAATTCTACCAACAATTTGAAAACATCATGATTCTCCGCCTTACTATGGTGGTAAATTCATGATTGTATAATGCTTCATCTCTTCATCTTATTGAGTGAAACGTATTATTGATTGACTGGGAAACCACTGTGTTTGTCCAG
>798_TGCAGGCACAAGGATGCACTAAATAGGGAGGTCAGCGTGG_NODE_1_length_429_cov_17.074593
ACACTTGTGTGTTTTTGATAGATAGTTCTGCCGAATAATTAATTGAGATAAACCTTAGTTTAGTATTATTTTCTTTCTTATAATCTTCCTCTGTAACAACTGGCTTCAGTACAGAATGAAAATGGGTAAATGGACTATGACAGCCAGGATACCATTTCAATGAAAAGAAAAGAAAATGTTGCTCTTTTGCAAAAAAAACACCCATTTTGTTTGTTTTTCCATTCATAAGATCCTTGAGACATTAATGAGCAAGCGGCGTTTCTTTGCAGATTTCTGACAGTAAATAGATGTTTGCAACGGGATGTAATTTCCTGATTTGTACAATGTAATAACATCCAGCTGAACAACAATTCTTCAATTAGATAAAAAACCTTCCTCTCTTAATTATACCAATATACAATTCCATCTAAGTAAAATGGACATATCAGCAAAGAGAAATGCATTAGAATAA
>799_TGCAGGAGAGCACAAACAAGAACCGGTGGCTGTGAAGGAC_NODE_2_length_102_cov_13.186275
AATAAAACTTACACTCTTGCCACTCTCGACAGATCTGTTTCAGCCCCCAAGGTAGCAGGATCCTGACTGCCGGCTCCGACAAGACCGCCCGTCTGTGGGATGTTCAGTCTGGAGTCTGCCTA
>799_TGCAGGAGAGCACAAACAAGAACCGGTGGCTGTGAAGGAC_NODE_3_length_210_cov_5.123809
CTTTTTCAATCTCAGTTTGTCTATCACGATCTCATCAGATTATGGTGGTCAAAGGTCATAGTTTCATTATCTTTTCCCACACAAGTATTAATGACCTCTGGAATAATGTTGCCGATCAGGTGTTCTTAACTAACCCATCACTTCAACCCTTCTATCATCGTCTCTTATCCAGCATCTCTCTTGTAGCTCATGATCCCAGACTCAAGTAGGACACACACACACACACACAC
>800_TGCAGGATTTGGCTCTGTTGGCTCAGTAGCTGACGCGATG_NODE_1_length_374_cov_22.671124
AATACCGTCAAATCCTGTATCAAATTGCTTTCCTAATAGGATTCATAGTCATGCTCTGTTAGTGACTAAAGGGGGGGTGTGACCCAGTATGAGGGAGTTTTGTCTTAAGTGGATATAATCACTCGCTAGTTATGGGTCATCAAGGCAAACTGTCAAACGGAGGAGAGGTCTTGAAGGAGGACTAACGAATGGCTGACTGTCTCTCTCTCTGCGTTTTATTGTCCACAGGCTTTTCTGTGGCAGTTATCGATGAGGAGGGGACACAGCAGCTCCATATTACTGAAGTGAAAGCAGAGGGACTGGCCGCCGCTAAAGGTACACGTTCCCTTTTTACTAAATAACAAAACATGAAGCTTGTACCGTATAGTACATTTAGTGTCTCGAGAGTTCATATGC
>801_TGCAGGCCCCGACTAGTCTACGTAATATATGCTGAACGCT_NODE_1_length_401_cov_6.822943
ACATAACATTCGGGTTAAAGGCCAGTGATCTAAACATAACCTCAGAGGAAAAACAACAATACTGGGTATTAACATAGTGTTTCTGTGCGATCATAATCAAAACGTTTGAGATACAAATATGTATTTGGCTCGGTCACACTTTTTTTATCACGTAGAAGTTGGTAAAACGTAATAGAAATGGTGCTGTTGGACTGGCCCAATTACACTGGGGCTACAATAGCTTTGTCGCAATGTACCATCTTAATTTGGATTTTTGGTTAAGAATCATTTGCCTGCAACACTCTTAACTTCCGTCTTGACCTAAACTCTGTTTTGGTGGCAACAGACATTTCAGGTGCTGCATTGTCGCTTCCCTTACGCATGTGAAAGTGAGATATAAACTACATAACTCGAACAGGCAAATCTCTCTGCTTTCTGAT
>802_TGCAGGAGGGCCGCAGAGAGAGAGAGAGAGAGAGAGAGAG_NODE_1_length_319_cov_7.150470
GCGGCGACATGGGAAGGAGGTCAGCGTCGGAAAACAGCTGATTTCACCCACCTCTCTTCTGGCAATATTTTCTCCCCCTTTACTCTTTTTCTATTAAAAACCTTCAAATACAACTGAGCTTTTACTGTTTAGCATATTAGGTTCTTTCCTTTCACTGCATCAACTCCCTGAAAGTAGAAGAAAGTACACATACATGCACAGACAATCACGTGTGGCAAAGATCTAAAAGAAACATCGTTATTTTGTTCGAGGTGTAAATGAAACATCTTACCAGCAACACTTATTCCTCTCTGAGCTCCCTTTCCCCTCTCGCTCTGGCCTGGCGCCTGACTCAC
>803_TGCAGGAGTTCCAGGTCACAAGACATGCAGGAAATGGACA_NODE_1_length_263_cov_4.193916
CTGCCGCTCTACCTCGGTCTCAGCCAGCAGCTCCTCTTCATAACCACACAGCTTACGCGCTTTCTGCCCCGGAATGTCTTTGGCCGTGATGACGTCGACGACCCCGGGGAGCCTCAGCGCTTCGCTGGCGTCCAGCCCTCTGTGGCGCGCAGACAAAGAGTCAGAACAAGAGGAGGAGCCTCAGAGCGCCGGGCATCGGCCTCCCGCCTCCTTACGTTATTTTGGCGTGCGCTCGGGAGCTGGTGACCAGAGCCAGGAAGAGCTCGCCCTCCGTG
>804_TGCAGGAGCGGATATGTAGCACGTTTCCCTTTTTCAAAAC_NODE_1_length_442_cov_21.063349
AATGCTGTGCTCCACGAGTGCAGTCAAAAATGAAAGATATATTTAACTTAGTGGCCGGTCTCTTATCACCTTAATGAGGCTACATATACTTTGATTTCAAGATTCATGCCAGATGGTTAAAACAGACGTGCACTCATGCCACAACAGTTTGGGTCAGTGGCTCTACGCTCGCTGTGGCCCTCAGGAAATGAAGAGAGGTGAGTGGGAGTCAGAAGAGAAATTGGATGGCGCAGACAGTGAGTAACAAGAGATGTATCTCAACACTTTAAAGCTGTGTAGGGAGTGAAGAGAGGAATGAAGAGAGAAATAAGACAGGAAGCACTCCCAGAGTAGCCCGGGGCCATCACAATAAGAAATAAAAGACGAGAGAGAGAGTGCTCAGGAGATGTAGTGTAATGATCTAAGATAAAATGGGATAGGTGGAGTTGGCATAAGTGATCTCTACTGACTCGCACGCGATAACC
>805_TGCAGGCATATTTGATCATTTGACTGGTTTGATTTCAACG_NODE_1_length_434_cov_21.271889
ACACAAACACACAAAACTGCTTCAGACTGGACCACCAGGCAGACACACACACACACACACACTTCAGAATGCACCGGTAGAACAACTGCTCTTCCACATGAGAAGAAAGTATTGAATCTCTGTGAATGAACACACATTTCTGCTGTTCAGAATATAAAACGCACAAGCAGAAACAGGTGGCTGGAGGAGCTGAAGTATCCCTGAGCACAAGTGGAGTACACATGAAGTAAGGAGGTGATCTTTTTCTAAATCACACTGTTGAATGTTCTCCATATTTTACGCTGCAAATAAGTCTTCTTAGCGTGGTTTCAGAGTTGTTGTTTTTTCTCACTTGCAGTGTCACAATTTGGTTTTTGAAAGAAAATTAAATCCTGAAACCATAAAATCTTAATTAGAAAAAAAATACACCAGGGCAATTCAAATATAATAAGCGGACATATTCTTCCTCCTCAAACA
>806_TGCAGGTCTCTTGCGTATATACACACACACACACACACAC_NODE_1_length_448_cov_5.370536
AATGGAGGTGCATGAGGCTCAGCTCTACAACTTGCAACCCGTCATACCAGGAGAAGCAACAGAGGAACTCAAAGCCCTCCAGGACACTACCGTGACCTACAGAGACAAGGTGCTGTGACGTGTCCAGCTTTTTCTTCCAATCAGACTGAGGCTTTGTATGAGAATGAACTCTGTTTTAACGTCTCAACCTTCTGCGTTTTTCTGTCAAAGGTCGATTCCTTGATCGAGGCGTTCGGCACCAACAAACAGAAGAAAGCTCTGAGCTCCCGCAGGCTGAACCAGGTGGGCGGTGATACCCTGCATCAAGCCGTGGCCCAAGCCGCCCACACTGTGATCAACGACAAGGGTCTGGAAGGTAAGTGCAGTCGAGGAATTGGAAGTTGGTAGTCTCAAACTCAGCCACCAGTCATCTGAGGGCCTGCCATGTTGTTCTTCTCAGATGTTCACCCCCCTCTTTTCTCCAC
>807_TGCAGGTCTACGTAAGACCAAACGCATGCCCCACGTCCTC_NODE_1_length_339_cov_22.737463
CTAGTGCATTCTGGGATAAAAGCGAGACTGTGCCGCGGTCATTGACGATCACCCTCATGACCCAGCTGCAGAAGCAACATGGCGTACCATCGTGACGAAGGAAGGGAACACAGAGGCAACGGTCCAATGTCAACAAGAACATGTTGCATTCTTGCATAACCTTCATGTACTTGTACTTGTTTCCACTGCAGTTGTACGCGGTATTTTGCACGTGTGTATTGAACAATAATGACCAAGTGACACTGAAGCATAAGAGAATAACATGGCAGCTGTGGACGCCTCATAGCAAATCCTTCAACTTGCCCTCTTTCACTTCTTACTGTTGTAGGTGAGGCGTGTTTTGCTGAAACACATGAGCAGG
>808_TGCAGGACGTCATCTGGAGCTGGAGTCTCTGCGACCACTC_NODE_1_length_140_cov_2.164286
AAATCAGCTTGATCCCACTCAGCTTCTAGTGCAACATTTCAATTCGCTCCAGCAGAAAAGGCTCCAACTGGCTCGGTGTTCTCTTACCATATTTTGTATATCTGTAGTGGAAAAAGAGCCAAGGGGTGTGAAAGGCCTCGGCCCGTTAGCTT
>808_TGCAGGACGTCATCTGGAGCTGGAGTCTCTGCGACCACTC_NODE_2_length_91_cov_6.956044
GGGGGGGGAGGCCTCTGCGCAGCTACCTGCGTCCCCTTTGTGCAGACCGAGGCTTACGGGCACGTCCCCAGCTGCCCCAGATACCGGGAGATAATAGAGCTTG
>809_TGCAGGCGGGGAGAAGCGCCCCCCGAAGGCAAATGAAGCA_NODE_1_length_400_cov_10.705000
TTTAAAAATGTCCGGCACAGGTCCAGTTTTCATGCCAGAAATATTTTGTGAAGATTACAGTTTTCTCTGACTTTATTGTGGGTTCCGGGCTTTTTGCGTGGTCCAACTGTGGGGAAATGTGGTGTAAGATTTAGATCAGATTGCAGGTTTCGGTGCAGTAAAGCCTCAGATTTGTTTTTAAATCAATGTGTTGGTGCATGTTTGTGGATTCGCGCACATCTGTGTTTATGATTGGTAAACATGCCTAAATCAACAGAAAACGCAAACCTCTATTCCAATGTAAGCAACGAATTGGCAGTAAGCGTACCGGACATGCAGGATTTAGGTCCTAAAGAGAAATCACACGTGGGACGACTATTATATATTTTTTTCGGTCGCTTTAGAGCCGGATGGATTTATTACAGCTGAAATCCAAAGGATTT
>810_TGCAGGAAGGACCGTCGGTCTTTGTCCGCAACTGCAGAGG_NODE_1_length_159_cov_11.779874
CAAGGGCCGTGCCTCTAAAAGAAGGGTTGCGATCAACTCAACCACCGACCCAGTTCACCAGTCCTGTGTTCTTCCACCCTCATGTCCTCAACACTCACCCTCTCATGTGAACCACATCGGTGCGGCCTATTTCAGCCTCCCTACAGGCGGGAGAGAAGTACTACCAAAGTTAAACTGGCAG
>810_TGCAGGAAGGACCGTCGGTCTTTGTCCGCAACTGCAGAGG_NODE_2_length_90_cov_6.600000
CTGTTCGCCGTGCTCAACAGGGCAGTGCATTGGACTCTTCCCCGGCCTTTTGATACAGGCTACCGTGCAGTTGTTGATCCCGGACGACACATGTTTTTCCCATATCAGGGGC
>811_TGCAGGAAGGAGCAGAGCAAGGACGAGAGGAGATGAGAAA_NODE_1_length_466_cov_23.881975
AGCGGTATTAGAAGGTGTCTCTGTGATGTCACAGGTGGCTGACGCTTGCAACAGCTTTTTCCCTCTAGACCTTCACCAGTTAGACAACCAGTCTAGACCGTCTAAAAGATTCAGCAGGTCTCGTTATCTGCTGGTGCCGGTCTTCAGGAGTGCTAAGATCAGCGTCCACTGTTCTGTTTTTATTCCTCCCTCCCACGCTGCCTCGCGGAGCCTCTTTCCTTCCCTCCTCTCATACCTGCTTGTGTTCTCCTTGCTGTGCGTCACATCAAGTTTACTATTTGTGATGATAAAAATGCATGTTCTTTATTTAAAAATGCAAACCCCAGGATCATTTTTGGAGTAGAGCGCACTCTGAGGTAGCTACTCTCCCGTTATTTCTCTCAGAAAGATGCACATATCCTCTCAAACTGTAACATATTCAAACTTTAAGAACGTGTTTCTCCACTCTTTGTGCTTTTCTTTGTGTTTTCGGGTTTGTTGCAGGACTC
>812_TGCAGGAACAGGCGCCCGCTGCCTGGAGGTGCAGAGCGAG_NODE_1_length_450_cov_21.044445
AGAAAATGTTTTCATATTTTAGACATATTTTAATCATTGATGACATCGATGTTAATAAAGTTTTTCATCAGGAATGTGCGCTCAGTGTCATGGAGTATGTATAAATAAAAGATCTGTGGTCATTTATATCTGTCATTTGTCATCTTTAGTGTAATTTACCAAACCAAAAGAAACACTATACGAAGGCACAAATCACTCAAAAAGAAAATATTTAAACAAGGATTTAAATAATCATCGGTTCAGATCTGAGTCGTCACACTGCGTTTAACCAGCATCAGGACACTTCATTTATACGCGTTTTCAGTCTTTTACCTTGTTAACAAAGACTCAATTGGTGAATACCCGGGACATTTTACTTCACCAGATTTGTTGCTCATATTTGGGCCAACTGAAGTCTTACTCCCCAAATAGTAACCTCAAACAGGTGAAAAGAAAAAACACCAAAAGTTATTTTAACATATTCTTTCAGCCA
>813_TGCAGGGCCACTAATGACCTGCAAAGCTTTATAGTTGTAA_NODE_1_length_375_cov_19.981333
GAAAAGGGGGTGAAAGGAATTTGGTAAGTGATGGTCGGTTATGTGATGTGATGTGATGTAGGCAAACAAAAGGGGTTTGGAGACTACAATAGCGATATATGATGACTTTCTGATCCAATTCATGTTTTTAAATTGATTTAGTGACAAATTCCGTCCTCCCCAGTTCTTTGTTATCATAATGGAGGAGAAGATGGACAAAGTATTTCAGTGTCCTGTAATGTCACTGATGCCCTTTTCAGCTTTGTGTGTGTGTGTGGATGAGAGACAGAAATGGCAGGAGCCTGAATGTGTACATGTGTGTCTCTGATTAGTCTCCTTGTGTCCCCCGAGCCCATCGGCAATGCACTTTAGAGCAGCTGTGACTGGTTTGACCTCTGACCTCTGGATATTTTACTCC
>814_TGCAGGCCGTCATACAACAAGACTTCACCGGAACCATGGA_NODE_1_length_345_cov_6.263768
CTCCTTGAATTATGAGCATTTTTTACAAAAACATTCTTAACCTCAAGGTCCAAACACTTCTCGACCTCCCTCAAATGTCTTCCCAGCATGATACTCTAGAAACAGACAATGTCAGCTGCCTGTAAACACCCGACCAAAACTGGTCTGGGGAGTTATGAGCAATGTCCACAAAGGACAAGAACATGAGAAGAAGCACAAGAAAATGAGAAGATGTCTTTTGCATAGATAATTAAACACAATTGTCTCATGTTTCAGCTCCTTTCGGTTGTCCACCATCTCATTCATCTTCAATGTAAAAGCAATTCCTGAGGTCAGAGTTTGACAAGATCCTACTGACCTCCTCTGGGTCGGGGAGAGTTGT
>815_TGCAGGAAAGATCTGCCTGCGTTGCAGAAATAACCCCCCC_NODE_1_length_394_cov_16.109137
TTCCAAGTAAACGTGATAATTCACGAGCTAACGCTCAACAAAGACTTCACACTAAAATATATCCTTCCGTCGCGCAAAAAAACGTGTGCTAAAGACAAGCACAACATGAAAGTGCCAGAAAGAACCCCAAACCGTGAGACAAATGTATAGAAATATTATATTTCTGTTTGTTTCATGCATTGATGTGAGGACGCCCTCCTGATTCCTCCACTCAGATTGGATCTTTTCGTTTCATTATCTCTTCACCAAATCAGATTATGTTGCGTTTTTTTTTGTTTGCTTTAACGGATACGCAAACTTTTTCTACGTCACATAAGCATGAAAACTTGTTTCCTTTACAAATAACAGTGTTTCCAAAATGAATTTGAGAAGCAGACGGATGAACTGAAACGGGCCGACTGTCTTTTTCAACGAAG
[truncated: 9,938,902 more chars]
