# Supplementary material for: Local De Novo Assembly of RAD Paired-End Contigs Using Short Sequencing Reads
Source: PLoS One. 2011 Apr 13;6(4):e18561. doi: 10.1371/journal.pone.0018561 (PMC3076424; doi:10.1371/journal.pone.0018561)
Supplement: File S2 — Stickleback contigs for SNP calling part 2. This text file lists in fasta format the assembled contigs used for aligning the raw reads for SNP calling. The fasta header is in Velvet format. The file was split into pieces in order to upload online. (TXT) [file pone.0018561.s002.txt]

>21000_TGCAGGGCGTCGCCCGCCACCGTCACCGCCATCTCCGGCG_NODE_1_length_403_cov_12.193548
CTCAAGAGGTTTGATGCTTAAACATCAAAATGAGAGTTTACATAATTCAAAACAGGTTTCCCCAAAACTCCCCGTGACATATTTGTTCTATGTTCAGGGACATGTGGACTCGTCTCACGTGTCCCAATAGCAGAATTCTGGGTTTAGTCTCTCTGCGTCCTCTTGTCCTTCAGGGAGTTCGAGCTGACCCAGAACCGGTGGGTGGACGCTCCCGACTGCCAGCTGATCCCTCTCGCTCAGTGTGACCTGACCTTTGACCTGGGCTCAGACTCCGACTACAACCTCCGCATCAGAGCGCAGTGCGGCGCCCAGAGGTCGGCCTGGACCGACCTCCAGCCCCCTTTCAACCGCAGAGACAGTGAGAGCGTCTCTGCTTCTATACGGCTAATTACAACTTGTTCTAGGGTGCTTTTACTGTGAAACTC
>21001_TGCAGGTTTAAAGTGATCTCCTGCTTTCTGTGATATTGAC_NODE_1_length_101_cov_2.603961
ATCCAGCTAAAATGGCTGCTATCTCTGAGCCGTATGTGTGGGGTCTGGGCGAGTAATTAATCTCAATGAAGGCCCGTAGCGGAGCTAGGTATGACGGCCCCGGAATTCAATTACCTCACCCCC
>21001_TGCAGGTTTAAAGTGATCTCCTGCTTTCTGTGATATTGAC_NODE_2_length_259_cov_18.428572
GCACGCCGCCATCGCCGGCGTGCACACGTCCCCTCTATTTCCCCAGGTTAGTATGCGCCACCTGAGCCTTATCGCGCCTCCCCGCCGTGGAGACATTGTCTTCAACGCACGGTCGGACTTTCTGTCATTAGTGGCCCTCGTTTGCAATTAGAACACTCTTGCATCTACTTGCGATGTTGGCGCACCTCTCGTCTTTCCACAGCATCCGCCTAAAGCTAAAGGTCACATTGCAGCCTGGAACAGAGGCCGCAGAGCGCGAGCACGCCGCAGCATCGCACGCC
>21002_TGCAGGTGTTCATCTGAAAGGAACCATTGTTTTGTTCTGT_NODE_1_length_375_cov_8.328000
AGGAACCCGCCCACCAGCGAAGGTCCAAACACCTGACGGCCCGACAATCTTATCGGCCCTGTGATGACAGCCGAGAAGCTGCTGTCCCCCACGCCTCACTCTCCGCCTCGCAGTCTGTCTGCTTGTTGTTTGTCTGCCCAACACTGGTGACTTGTCGAGACTCGGCTGCAGGAGACAGTTTGACAGACTGTTACGGAGACAAACTGCAAGAATGCAGTTGATTACGCGCTCTTTAGAAAGAACTCGTTTGATATAATCAGAGCATACTGTACACATTCACATGCATGTCATTCACATACCGTTCAAGGGAAGACAAGAGGGGAGAGAAAATTGTTAATTATGCATATGAAAAATGCTTCAATCTTGAGGATTTTCGATAAATAAATGTCACCATC
>21003_TGCAGGCACACGGGCAGTTGGCATAGATGCAGGGACAGGA_NODE_17_length_260_cov_9.388461
ATCATCAAAAATAAATATGGTTCGAGGCTAACCAATGAGCACCTCCACATGTGCATGCGGATGGCCCTGACTCCATTCAAGCCCAGGTTTAAAGTCCTGGCAGGACAAGCTAGAGCTCAATTCTCCCACTGACCCACAAAGTGGGGGAGTGGGATGCAACACTAATGCTCTAAAACTGTTAAATTGTTAAGATGTGTTAAGATTTATTATCTGTAAAATCGTTTGAGACAGAAACGGGGACATTTAAGCTTTTCCTCCCTTTATTTAATTTTTCTGAAGTTA
>21003_TGCAGGCACACGGGCAGTTGGCATAGATGCAGGGACAGGA_NODE_20_length_289_cov_11.726644
AGCCGTTTACTGATGGAGGGCTTGTCAAAGAACGCATGAGTGTCGTCGCTGAAACATTACTTGACGGAAAACCAAAACAAGAGCTTTGTGATAAGATAAAGCAAATACCCATGTCAGCATCATCTGCCACAAAGAAAGGTGAAATATTAACTGAGGATGTGCTAACCCAGCTAGATGAAGCCATACATAAGGCACCATGTGTAGGCTTAGCTGTGGATGAGTCCACTCACATCTGTGACAATGCTCACTTCTGTTTATTTAATTTTTCTCAAGTTAAGCACTTTATTTGATTTATTATTACATGCACCATT
>21004_TGCAGGCCGAAGAGGCCGCCTCCCTGGCCGCCCTGCAGGG_NODE_1_length_200_cov_5.070000
TGACATTATGGTACATTTAAGACCACAGAGAACTGGACGTTTCCACTGTTTACTATTAAAGTGTTGCTCACGATAAAGGAACTGTAGAGTCTCTCACAAACATGTAACATGCTGGGCAGAATGAATACTTGTAATGATGCTTTTTTAGCAAATGCCATTCTTAAAGCATATGGATATTCTCATGGTCACATTTAAAATCTTCCCCCCTTGCATA
>21004_TGCAGGCCGAAGAGGCCGCCTCCCTGGCCGCCCTGCAGGG_NODE_2_length_146_cov_4.904109
AATATGAAGATTTCTCTTTTTTGATACGCTGGGGAGTCAAAGCATCCTGTCATTATTCAATTTACTTTACTTTGTCTAGTAAGCATGACAATTTCATTTGTGGACTAATATTGCCAACTGGTTCTTTCATTAGTGTCTGGTGGTTTAGGGTTTATTTGAG
>21005_TGCAGGTAAACAGGGTGAGAAACGCACCCCTGCTTCTGCC_NODE_1_length_454_cov_18.834803
TTTAAAAAAGCACATTGTTTTTAGATGACCGTGCAATGGTCACATTTCACTGACACCCGCACATACACGCAGAGGTTTTCATTTATTCTGGGTAATTGGACGTATTCTCTGCTGGAAACGTGTTTTGGGTGCAGGTCAACAGTCTGCAATTAATTAATTCATTTTCCCCTGACCCGGCTGGAATGGCTCCTTCCGAACCCCTTTGACTATTTCACACGGATGCCAGCTGAACTTGACAAAGGTCCGGGAGACGCCTGCATCAATACCCACTCAATCCCGAGACGTTGCCTTATTAGCCAAAATGAGTGAAAACAACGGTCTTGTCGAGGCGATGGACCGTGGAGTTAATTGAAGAAAATAACATGGCTCGCATTATTACTTCCTATAGTAGTAGCCAAACAGTATGTCTTCTATATGTTCTCATATGGTAAAAAAAAAACTCTTTATCTCCCATCTTTTACCATATGAGAACATAT
>21006_TGCAGGTGAGTTATGTCTTTCTGATAATTCTTCTGGCATT_NODE_1_length_456_cov_14.131579
AATTAATTATTTAATTGTTCAAAACATAGACTGCCCTTACAAAATGTACTTGCATTTAAGTAACTTAACGGTCTAAGGATTCTTAACGGCAACGGATTCTGGCCCTGATATCCATNNNNNNNNNNTAACAACATTTTGGTGACACTGTTACATTGGAGGATTCTGGCCCTGATATCCATATTGCACCTGAGACATGTAGTAAGCTACATTAACACTCATGCACTTCACTTGAGGACGCAGATATTCTGGATAAATGCAGGACTCTCAAGTCAGTGAGGCTGCAGATATTAGAGCATCGATGTCCTGTATGGCTTTGGATGTCCTTTGAAGAGCCTCAGCGATGCAGTTCTCATTCACTGGTTCATCAGTCACCTCTTCTGCAGATCTACCTTCCAGCTTTGCACAACCCTTGTCACTTCTTAGCAGGTGGTTGTTTTCCAGCAGAACTGGACAGTGGTTGTTAAAGAGCGTGCACGAT
>21007_TGCAGGTGGCGCAAGTGACCCACTTAGAAGTTCCTGCAGC_NODE_1_length_436_cov_8.350918
CAACTTGTTTAATCTTTATTTATTAGAATTGTTTCCTCCATTAAAAATATTTGTTTCCTGATGTATTTGTCTTCTCCTTTAACATATTTATATGTCTCTTTTTATCTGGTCGGCTCGCTTCACGGGCATTTCAACAGCAGTTTGAACCGATTCCCAGTCAGATTAAAGCGCACACCCAGCAGGGGGCGCTGCACGTGGAGGGCAACTGAAATAAAGGACAGCGCCTCACGGTCACTGCATCAGCATGCAGCACAGCAGCATCGGCCTGTGGAGGAGCCTTTCATCCCCTCCTCTGCTTCTCTTTTCTGCGTCATGGAAATGCCAAACACGCAGAGAGCCTCCACCCTCCACCCGCCATCCTCCACCCTCCGACCCTCCACCCGCCACAAGACGTCTGAGGAAAACAGGCACGGTGGTAATCAGCTGGAGTCCAACAAGTAGCCACAGCATGCATCCCT
>21008_TGCAGGCCCTCGGATGGGATACCAAGCCAGAGGCGCAAAA_NODE_1_length_487_cov_18.154005
ATCTTTCAGAGCGGTTTCTTCCACTGCATGCACTCCTCTCTCTTTCACTCTTGGACAGGCATTGCTTTGCATAGTGATTTTTTTCCTTTACATCTGTTTACAGACTTTTCCAAATGCTGGGCATTGCCTTGGTCCGTGCTGGGAGCCACACTGTTGGCACAGAAACTTTTCCATGTCTTTTTGTTGCGTATGATTCAACGTCCTCTGCTTTGGTGTTCGTTCTGAAACTGTATCCACTTGAGCGTCTTCCATCGTGCGCTCACAGAGCGTCTTTGCATGTTTCTGGGATAATTCACTTGCTTGGCAAATCTTCATAGCTCCAGCTAAAGTAAGATCAGTTTCCCGTAGCAATCTCTCACTTTTTGGTCATTACTCCCAAAAACAATTTGATCATGTAATTTTTGAATCTCTAAGTTCTCCAAAGTTACACTTCTAGCTTCTAGTTTCAAGTCTGTTACAAAGGCCTCAACACTCTGCTTGCACTTGCATGCATGAGCAAAACACATACC
>21009_TGCAGGTCAGCATTCTCCTGAAACTCACTAAAATGCCATT_NODE_1_length_463_cov_17.021599
GGCATTAGAACATCAAACAGGCGATAGACTCATAGTACATCTGGAGGCCCCGCAGGCCCAAAAGTCCCTCTCTGCATTTAGGAGCATTTCCCATCAAAAGCCTGTTACACCGCAAAAGCCATTTTACTCCCAGAATAGCAGTTGGGAGGAAATGTAATCTCCGAAAACCCGGCTGAAATAGCCTGACAGAGCCATTTTTTGGGGATCTTAACACTGGGGCAAAATTTCTAAAGTTATTTGTTCTTGCTCTGACATTACGGTTATATTGGTTGACCTCAAGCACATTGCTTGTCGAGGACATGGAAGTCTCGCATTTCAAAGTCATGAGAGCAGTTTCTTTGGTAAGAGATCGATCACAGTTGCCGGGCAAGTGTCACTACCGACTGGAAAGTCCCTCTGTCGATTCTTTTTGACATTAACGGATTCATAGTTTAACCTGCAAAATATCAAATGGCAAAAATACTCTTGGCCCGACAAACTGCCCA
>21010_TGCAGGTGGTAATCGGCTATTGCACCAGATGTGGAGATAT_NODE_1_length_391_cov_13.099744
AAAGGTCAGCCAGCCAAAGTTGTTGCTAACTTCAGGGCTAACCGGTTCCACTTTAATCAGCAAAACACAGGCGTAGGTCTTTAGGGGTTTGGGCATTTGACACATTGACACAATAAAATATATATAAGGCCCCTGGCAGGTAGGCAACGTAGTGCCTGAGGGGGGCTGCAATACACTGGTAGCAACGTGGCTGCAGGGAACCATGCAGACAAGCACAACCACAGTGGAGGAGGACCTGGAACCAAATGTCCTGGGTTAAATCGGTCTAAAGCAAACGCTATTAAGTATTTTTGCTCACTCCGGGATGTCGTATAAAAAAAAAATGTCCAGTATCCGTCGGAACCAGTCTACCTCCCGCTGTGCATCCCACAATGCAAAGTGCTCGAGCAGCACAGTTAGAACAACTGTGGTCA
>21011_TGCAGGACACAGACAGACGCACAAATGCAGACACATGCGC_NODE_1_length_449_cov_10.690423
CTTGTGCTCAAGTCGCAATCCGAAGCTCTGATGTGTCACAGAAGCGCAATCTGAAGCTGCACCTGCAAAGTATACCCTCTGCTTTGATGCAATGCTGCTTGCCCTTCTTTAAAGACTTCAAATTGAATGCTGTTGTAATTTGAAGGGGATGTGACGATGACGTCACCTCTTTTATTATGTCTTTGTTTGCTGATGTACAATGTGATAAAGATTCAAATCTGACACATTAAGATCATGCAAAGCTATGGAAGCCACGTTTTTCTATGGATACACATGGACCATCTGGGCTCTGAAGGGATGCAGTCTCTTTATGCCTTAAAGCAGTACAAACCGTGAAAATGTCTGACCTATTTCCCTATTGACCAAAGATTTAATTTGACGCAAATTATCTTAAAAGCAGACAACACTGGTGTAGCCTTCTGCGCTGAGCCTGGCCTCTTCATGTGAATCTATTTCAGCTCTCCTGATTAG
>21012_TGCAGGTGCAGGTGTAACGGCATCTCCCCCACACGATACA_NODE_1_length_324_cov_13.163580
TCAAGGACAAAATGTAAAAAAGACACAGTTTTTGTTATGTTAACATGCACAGTCTATTATATTTGGAGGTGGGCTTTGTCCCTGCGAGGCCTCCGACAATTTGATTTCCACCTGTCTCGTTTCTGCGTGCAGCTTTAACTGTGCTGTGGAAGCTTAAAACTCAACGCACACACACACACACACACACATTCCTCACATGCTATAGATACACACCCTCTCCACAGCTGCATTATACACGCCATAAGCGCCGCACCTTAAGCAAATCCTAGGCGTGTCCAGATAAAAAGACAAAACTGCGCTCTCAGGATTGTCAGGGTTGTCGTCTTCATCGTGAACCTGCAAACAG
>21013_TGCAGGAATGTAAAGGGCGGTGAGGGCCATTGACACATCC_NODE_1_length_469_cov_19.473347
AATCCCACTTGTTTTCTTTCCTCTCCCTGTTTCTCACCTCTCCCATCTTCTACTTGTGGCCCAAGATACTTTTTTACACAAAAACAGAATGCACAACCACATCCTCCAAAGGGAATAACGGTAGATGTGGGCTTCATTGAAATTATTTCCTTATATCCTAAAGATAAATTCGCTTCCTCCCCTCTGCACATGGCACGGACTTGCTCAGTGCAGTGCAGTCAAATTTGTGAAAACCCATTCTCTTTTAAGGCAAACAATACTAGGCTAATTTTACAAAATATTAATATGGGCATTTTGTCAATTTTAATCAAAATTAACTTGCATACTAATAGGACAATACGTAGTAAGATAGTACTTAATCAACAGAACTTTCCCAGTCATCCACAAAGTTTTGTGTTCTCTGCAAGATTAGGATTTTGGTTTTGGTTTTGGTCCTCATCAGTCAAAATGTAACATATGCCCACATTTGATTCCTTTTCTTCTTGTTTGCC
>21014_TGCAGGTCTCTGGGCACCGACGAGCTTCCCCGCGTGTTGA_NODE_1_length_249_cov_22.610441
TGCTGGACTGTCCCGACGAGCTGCTGGAGAGGACTCTGCTGGTGAACTGTCACGCGTTGTTTTGGGTGAGACTTTGACGCACACACATTTGAGAACCCGTGGAGACAAACTCCCCCCTTTGCCTTTGCTAGTTAATAGCAATCATCATCTAGCATCCAGACAGGAATTACGTAACATCTATTCAGCGTAGTGCTGTCCCGCTGGTCCGGGTCTGCATGTGCGCACCGAGGCGTGAATTGGGATCCGAGCGGCCCGCGCCGCCGCACAGCTG
>21015_TGCAGGTTGACCGCGCTGGACTGCTGGTCGGTCCGTGGGG_NODE_1_length_191_cov_24.842932
GCTCCAGCTGACGCTGACAGGCCTCTTCACCCCAACTGCTGATATCCTACGAAATCCCTCATAACAGGTCGATATTATTCTGGGCGTGTTCTGTATTCACGTTTTAAAGTACAGAATTTAAAATAAAGCAGATGAAAGTGATCGATTAAAGCGGCTGACGCCTGAAAGTCACAAAGCACCATAAACAGCTTCACAAACAACAACACATTTGAA
>21015_TGCAGGTTGACCGCGCTGGACTGCTGGTCGGTCCGTGGGG_NODE_2_length_189_cov_6.444445
TGTGTGTGTGTGTGTGTGTGAGCTCGTGCTCGGTCGGAGGCTTTCCACGGGGAATTACAGAGCGTCCCGCTGCTGACTGTCAGCCGCAGAGGATTTGATCGTTTTTACGCAGCGCATCATCCGCAGAGAGCGGCGGGCTCTTTGTTTTGACAGGGTGACAGCTGCCGGAGGGGCGGAGTTTGTTGTTGTTTCACACGCATGCGCAGTGTGG
>21016_TGCAGGACCATGTGGCCAGATGTCCTTTGCCTGCACCCTC_NODE_1_length_165_cov_19.618181
CCCCCCCCACGAATACCAATGTGCCCTGTTAACCCCTCGAATGAGTCCGAGATCACAATTTCCTTTGTAAACCTGGCCTTTTGACCTCTGGGGCGTCTGAGCTCAGCATCTGCTCCGGGGTTGACCCAGTGGGGAATGGCTACCCATAGAGGAACGCGCCAGAGATGCTGAGAGAGTGTCGGGGGGG
>21016_TGCAGGACCATGTGGCCAGATGTCCTTTGCCTGCACCCTC_NODE_2_length_170_cov_4.435294
CCACTCTCCTTTATAGACACACACTGTCACAATAAAGACACACACCTGTCGTCGAATCGGAGAAGGTTTTTTCTCATCCTGTCAACCTTCAAACCCCCATCTTCCACAGAAACGGGCTCACCTGCCTTACCTGTGCAATACAATTATACAGTTACGGATACAACTATATTGACTGACACATTATCCCCCCCC
>21017_TGCAGGTTCTGGGTCTGGTCAAGTCGGACGAGGGCTTCTA_NODE_1_length_409_cov_17.640587
AGATAGTATCACCGGAGGTAAAACTTCGGTTGGAATGGCCTTGGACAGACGAAAAAAAAGAGGACGACGGCAACAACTGAGAGTAGTAGCAACACATTTCCCCGTGGATCAGTCGGCTGGATGTCATGATTGATGACACCTCCTGTTTCAACGCCTCCTGAAGGGCCCCTGAGGCAGCGAGCCGGCTGATGACGCACCTCGTGGGAGAAATTACAGGAAATGATAGCGGCTCTTTTGTCCCCGGAGCAAAGACTCACGATAAGTGGAACTGGTGCCAGGTTGTAATTACAATGATCTTTGTTCGTTTGCTTTATTTACATTAACTGTTCTTCTTCATTTTAGGCTACTGATTGACTATTTGTATGTCCTTTTGGGCATTCTCATCAACAAAGTATCTACAACTGTTTTTACAACCAAAGGGTTGAACGTGG
>21018_TGCAGGGGCTAGCTGCGTTAGCCCGGGCTAGCATCAATGC_NODE_1_length_141_cov_6.886525
CACCGTGTTGGTAGTCGGTTGCTGCCAGCGAGAGGACGTCAGTTAGACACACGTGACTTATAGATTCATGTCCTGTTCATCGGTTTCTTGGAATCAAAGAAAATGACTGCAAAAATCTGAGAACGCGTATAGCAGGTGTGTCTGCGCATGCGCACAGAA
>21018_TGCAGGGGCTAGCTGCGTTAGCCCGGGCTAGCATCAATGC_NODE_2_length_208_cov_7.793269
ATGCGCACAGAAAGCGGATACCTTCGGGTTTGTCCGTCAAATGTCTTCTAATAAAGTAAAACATGTGTGACTGATTTAACACCTGTAGTGCCATATTCATCACCAACACATGCTATGAAACCACAATGTAGAGAAAGTAAAGCAGAACCAAATTAACGTCAAAGCGTGAATGAAAAGATGGAACCGTGGAGACGTATTTTCATTTCATAGGTGAGCATTAAACGAC
>21019_TGCAGGGGGAGACAGAGGGACGCGGTTCGACAGGTGTCGG_NODE_1_length_203_cov_5.330049
GCTTGGGCTGTTTGTGCGCGGAAAACTTGTATCAGCCCACAGCCCGGGGTGCGTGTCTGAGAATATGACAGGATGTTACATGTCAGGTGGGGAAAACAAACACTGAGTTGCTTTTGTTTAGTGGGAGGGGAGTGCTTGAGAGGCCGTATCCTCGAGTGGGTGTGTGTTTGTATGAAGGGGGAGCATGCACAGACAGGCACTCGGGACATCCCGTCACCGGCGGCG
>21019_TGCAGGGGGAGACAGAGGGACGCGGTTCGACAGGTGTCGG_NODE_2_length_189_cov_9.783069
AGAAGCCTTCATTTACCTCACAGCGGCCGCCGGGCACACTTCTCCTCTGCGCGTGAAGCAGACAGACGCTGCTGGGGAGCACGCGCACGAACGTGCACAAACACGAACGCACAACACACAACACACCCACTCCAGCACAAGCAAGGCTTTGATTGGTTCTTGGCATTTCTTGGAAGGGATGAGAAAACGGGAAAGGAATTCACAGAGGGAA
>21020_TGCAGGTTGTTGTCACTAAAGTCTAGATTCACCAGACTGG_NODE_1_length_434_cov_16.096775
GTGAAATAACTGGAAATGCCTCTCAGGTAAGATTACTTGTAACTAACCGATTTTAATTTCTCGTTCTGCGTCTCTCACCCCCCCCCTTGTGTATGTTCCCTTTATGCAGTGCTGCGACGATGAACTGGTGGATGCTCCTGACTTTCACTGCGCTGGCTGAACGCGCCCACTCTTGCCCAGATCTGTGCTCCTGTTCCTTGACACCTTCGAGTACGGAGGTGGTGTGCAGCCAGAGCGCCCTCACACGTTTCCCCGCGGAGGGTTTACCTTCCAACACCACTCGGCTGTCCATTCAATCCACCAACCTCAGCAGCGTTACCGCGAGCCAATTGAGCGCTGTGCCCCTTCTCATAAACCTCCAGCTGTATCGCAACAACCTAAAAGGCCTCCCGTCCGATGTGCTGGGCAACGTTCCCCGCTTGGACGTGTTGGATCTGACAGGAAACCAGCTGGTTT
>21021_TGCAGGAACCCGGGAGCTCCTCGTCTCAGCTCGCCTCCTT_NODE_1_length_445_cov_12.188764
CTCCTCCAAGTGGGAGAAAATCTTATGCATCTTTAATAAACTCAAGTTAGTCCGATCACGAGAGGATAAATGACGCACAGAGATGTCTTCTCTGCAAACGTTCAGAAAGGCTTCAGGCGAGCTTTTAAAATCACATTTGAACCTGCGAAAAAATCCATTTATTCCAAATCAATGTAAAGCCGTTTTTCTCTTTTCTAATCAGAAGCCCGTGTTTGGCTTCCGTATGAATTCCCCGTTAAGTCTTCGGCGCTGCACTTCCACCAAAGACGCGCAAACGGACACAGTCCCTGATACGCGATGCGCTGTCAGAGCCGTGTGCTGTAATGAACTTCTCATGTGCTTAAAGAATGATGCAGGATGCATGGCGAGGCGACTGACAGCCCCGTAATGTGTTTCCCAGCAGCCGCCCGGCGACGAGCTCTCTCGGTGCGTCGCTCGCCATAAACCCACTGGAAAATCGATGGCCG
>21022_TGCAGGTCAGCATGCTGCCCAGCAGGTTGGTGTGCAGCAC_NODE_1_length_229_cov_13.170305
AGGAGGCCGCCCGGGCCGCCGTGGCGTCCCTGCGCGGAGGTACGAAGTCTTCGTCAATGCAACTTTATTCACACAAACATCTGCGGAAGATGCACGTCGATACAATCTACGTCTCCGCGTGTCTCTGCAGTCGACCACGTGGCGCTCGGCTGTGACGTCTCCAAAGAGCACGAGGTCCAGAGGAGCTTCGAGACCATCCAGAAGACGTGCGGGGACGTGTCTTACCTGGTGAACGCCGCCGGCGTCAAC
>21023_TGCAGGGTTTGGAGAGGCAGACGTGATGGCCAGCACATGA_NODE_1_length_429_cov_22.142191
CTCTCTTTCTGTTTCGCCGTTTGAATAATTATGGAACTAGTGTGTATAAATCCAGCTGCTTATTTTAAGCTCGTTTTTGAGTCATGAATGGAATTGCAATTGTCAGTAGTAAACAATGTTAATATTTACTACCACATAGATGATTATGGGGTAATAAAAGAGTAATTTCAATTTTTCACCTCCCATTTGACCATTAACATTTACTGTTGGTTACTACTTCATGGATGAATTTCTCTTTGACGCAAATCGTCTGGTTTAGGTGGGTTTAAGTGGGTTGTGTGAGGTGTTTATCTCTTGTTAGTGGATTAAATATAGTAGATGGCGGTCTGGAGAAACGGGAGAGTAGCATGTTAATTAACTTAAGAGGCCTAAAATGAAGGCCCACCTGAACAGAATGCAGATGTGTGTGTAGGTGTGTTCTATATCTAGAACACTGCCACCACCTCATCCT
>21024_TGCAGGTACATTTGCTGCTTCGTTTCTTTTGGTTGCACGG_NODE_1_length_225_cov_11.075556
AATGAAGTAGTCTGATGATAATGTTTTAAAATCAGTTGTAATCCATTTCAGTCATGGGGTTGTACCGAATGATTGATTACTGATGAGGAAACACGCCCGTGCCTGGTGGAAGGGAACGCATAGCTTAGTGTACTAGTTGCTCTCTGTGCAGGTCGAGGATGTTGCACAGCAATAACAGCGCTAACCCTAAACAAAAAGTACATGGTTTGTGGAAACCGGTTTGTGGTAGTGCACTACCCTCTCACAG
>21024_TGCAGGTACATTTGCTGCTTCGTTTCTTTTGGTTGCACGG_NODE_2_length_191_cov_25.895288
AGCCCCGATAAGCCCCTGTGAGCCAGAGGATCTGAGCTGTGCACACCCAGGAGTGTCACAATCTCTGATCTGTTTAACTTGATATGCCCAGGAACAACAGGTCAAGTCCCTAATGAGATAATTCACCTTCGGATTAAGCTCCATTTCAAACCCATCGTCTTACAGACGCAGCGGCAGAGCCCCGGCCTTAAACCTACAACACCCCGATGGCTC
>21025_TGCAGGTGCTGTTCCACCCGGCGGTACAGAGGGAAAAGTC_NODE_1_length_215_cov_7.088372
GTGTGTGTCTCCATGAAAAGCCTCATTGTGAAACCTCTGCATGCAGGTCTTGGCGAACGCCCTGCTGAGCGGAGGAGGAGACAGGGAGGTGGTGACAGACACACGCGGAGGAGGGCGGAGCTTCTGTGAAGCAAGTCTGCTTAACAAGGAGAGGATCCGGCACGGTAAGAACTTTCTTACTGTTGTTGGTGGTTTGAGCTACACTGAGAAATAATCCGGCAGCTCAAAT
>21026_TGCAGGAGAAGGTGCGCTTCATTACGAACTGAGTGGCTTC_NODE_1_length_152_cov_6.322369
GGCCGAGGTCGTCCAGGGAGACCTTCTTCTCAACCATCTTGGAGGGTTGGCCCTGATGAGAAGAAGGGGGGTGGGGGGGGGGTGACTGACAGGGCACACGTAGAACCTGACAGTGTAGAAGATATTCACTAGATGTGACTTGAGGTTTCCCTCGGCGTCGTACTCG
>21027_TGCAGGGATGGCCGATTGCAGCCGATCAGCCTCTCTGCAG_NODE_1_length_230_cov_11.913043
GTCAGCTCACCTTGCCCTTTGTTCCCGTCACATGAATGATATTGAGATGGTCCAGTTCTTCCACCTTTGATACCGGCACAAAAACATCAGATAAGACTGAGGGAAATAAATAGTCTGTCACACAACAACAGCATCCTCTGTAATCCTTCAAGTGGGCACAGACCAACACTACAAAATATAAAAAAGGGACTCGCTGTGAGGCCGGAGCGTTCCAGGAAGCCCCTCATGGCCTGCAGCTGCAGCTGAGGGTTG
>21027_TGCAGGGATGGCCGATTGCAGCCGATCAGCCTCTCTGCAG_NODE_2_length_199_cov_15.276381
CTGAGGGTTGCTCCGCTCTCTTCGGACCTGCTCCAGAGAACTGGCATTGGTTTGTAGTGTGTTCAAAGTGCAAATGGCATCCTGCAGCGAAAGGAAAGGGGGAAATGTCTGAGCCACGGCACAGGACAGTAGCTGGACACACAGTCTGACGTGTTGCCATATGCAAAACATGGAGCCTGGCTGATACCTGGTCCCAGGAAGGGATTGGTGCACACATTAAA
>21028_TGCAGGTGGTCACCGCTCCGATCACTAACTGGTCCGCGCA_NODE_2_length_541_cov_13.913124
ATGTTGGCTCTTGTCTCAAATGGGCTTTATTGGTAGAATTGCATAGTCCTGCTTATATGCAAGATTGAAATTGCTACAGACTCACCACCTGGTGTCTTTGAGACGTCTTGAAGAAGGTGTTTTTGTTGTTGCTGCCCAGAAACCTGCAGACAGAGAACAGACTATTTTATAGTATAGTATCTGCACTCACCTTTAAACTCCTTTCAGTAGTAGAGGCCTCTAATTTGTAGGTAAATATATTTTTTCATAATTTTCTTTTGTTCATTTTTACATGAACATAGTAAGCAACACAGCCTTTTCCTGAGCATATAAATGCATTATTTAGTAGATCTGGTCTCCACTCCCNNNNNNNNNNAATTTTTACATGAACACAGTAAGCAACACAGCCTTTTTCTGAGCATATAAATGCATAAGAGCAATAAAGGTTGTGCGTTGCTGGTTGAGTTGATTCAGTCAGGGAGTGGAGACCAGATCTACTGATTTGGTTCTTACCTTTCACATATATTAGCACCATACGTATAATATTTTAGGCGGCAAGGTTTTGCATCTTTTGTCTCATTTAT
>21029_TGCAGGTTGGACTGTACTATTGTTCAATTATATATATATG_NODE_1_length_229_cov_10.432315
GCCAGTACATCTGCCGGGTTAGGATAAAAAAATAAAATTAAAATAAAGGACACAAAGGGATATTGGCTCATCACACACAGAGAGGGAGAGAGAGGACTGAGTTGGATAAATCTCGCACTCACGCTCTGTTGTGTCTTCGTAGATCAACCGCAGCGACAGCGACAGCTCCACCCTCTCCAAGAAGTCTCCGTTTGTCCGGAACGCGTCGGAGAGACGCAGCATGCGCATGAAGAAGGTACAAAAAAAT
>21030_TGCAGGAAGTAGAATTTAACATTGCAGAAGAGAAGGTAAA_NODE_4_length_94_cov_23.446808
GTACAGAACTTCCAACCAGTTCTGTCCACCTCACTTACCTCCACCTCAACCTACAGAACCTCAACAGTTGGCATCTGATGAAGGTAAAAACACAGTGTGAGCAGCTTGCCTCACTC
>21030_TGCAGGAAGTAGAATTTAACATTGCAGAAGAGAAGGTAAA_NODE_6_length_170_cov_21.523529
GAAGACAGCTGGCACTGCATATAGACACTGGCACCTGGGGAGTAAAGCACGGCTTTTCAGCTCTGCAGTGTGAATGAAGTCTGCAGAAAATGTATCATATTTATATATATATATAAATGTATTGTATTCCCCCCAAAAGCTAGACTGTAGGTTTCGTTTGAAATGTTCACGTAACACAAAGTGAAACACTTT
>21031_TGCAGGGAGAGCTCACTGCGGGAGAGAAACATTGACTTAC_NODE_1_length_440_cov_8.470454
AAATATTCACGCACTGCAGCTGGCCTAATGACACCAGGAAGTCTCCACCAGTGTGCTATCTCAAAGCGTGTAGGAGTCCATCGTTGAAGTCATTAGCAGCCTCTGTGAGCTGGAGGATGATAAAGCTTGTTTTAGGAATTGTTTGTTTACACGCGGTGCTGATTCTCTGTCCTCCTCTCCCCCGTCCGCAGGTGACCTTTAAACCGGATCTGTCCACAGCTGAGGTTCACGATGAAAACATCAAAGGAGCTCTGAAGGTAGGGCAGCATGTGGTGGGGGAGGCTGATGTGCTCCCACAGTCAGCTGGAGCATTTCCATAACACACATGTGGTTGTTAATTGCCACCGATTACTTGTTTTTGCCTCAAACTACGAGAGTAGAAAGGCGCTCTGACTTCAATCTGCTACTACTTCAATGATTCTTGTATCAGCGATATTCTGGTCTCGTTACTTAAAAACCCAT
>21032_TGCAGGCCGACATCAGTGTGAGATTAATAAACTCCATGTC_NODE_1_length_458_cov_13.427948
CCATGTTGTTATTTAATGACACTCAGAAACTTTTTTGGCTCACATGTGTTCTTGTTAGTGCAGATAAACTGAGAGCAGTGTATCAGTGTTGAGCGCTCTGTGCAGCAGTACTGATTGTGTGCTCCTGGTGTTAAACAGCTGTTTTGATGGTGTAGTGTGTGTGGAATTTGTCTGCTGTGTATGTGTATGCAGATAGTAACCTGTCCGTCCCGGGAGAGGAATCCCCCTCTGCTTATCTCTCTAAAGGTTTCTACCATTTTTTTTCCCTTTCAAAGAGTTCCTCTTGTGCCGATGTGAGGGAGACGGGACAAGGGATGTCTCATGTGTACAGACTGTGAAGGCACATTTGTAATTTGCAATTTGGGGCTTGGGAATTGATATGTGTGCTCAGTTTGCTATTTTTAACACGGACCAGTCATTAATTAAATCAATACCTCTGACCTCACACCTACCATGAATTTACCTCAGATTAACTAAAGA
>21033_TGCAGGAACTTGGTGTCTCAGGCTCTGCTCTCTCCCTTCT_NODE_1_length_394_cov_15.005076
GGAGTTGCAGTAGTCCAGGCGGGAGATGACAAGAGCCTGAATCAGTACCTGCGCTGCCTTCTGAGAAGGGGACGTATTCTCCTGATGTTGTAGAGTGTTGTGTTGGGATCGTGTTGTCGCAGTGATGTTGGGAGTCAGGGAATGTTGGCTGTTGAGTGTGATGCCGAGGTTCCTTGTGGTTAAAGTGGGCGTTAACACGGAGTTGCCAAAGTTGACCGTCAAGTCCTGGGTCGGAGAATCTTTTCCCGGAAAGAGAAGTAGTTCAGTCTTGTCGGGGTTGATTTTCAGATGATGGGCGGACATCCACTGACAGATGTCAGTTAGACAGGCAGAGATCCGTGCCGCCACCTGGGTGTCCGAGTAAGGGAAGGAGAGAATTAGTTGGGTGTCATCGGCATAGCTGTGGAGAAGCCATG
>21034_TGCAGGCTGACCTGATTATCGCCTGTCTGTAATTCAACAG_NODE_1_length_348_cov_3.821839
ACAGCTGATCCGCAGAATCACACGTGACAAACACTAAACATGACTTAAGAAATAGCGAACCTTCTAAATGACTGCTCAAACTTTGCAATGGCCTTGATGTAAAAAAAAAAAAAAAGTCGTTGTCCTATTGTTAGATACGGAGAGCCGAGGTTTATTCCTGTTTGTATATGCTGCAGGGGCTTTGCGCTCTGCTCCTGTTGGCCCTGTTATTTGATTTCCTCTTTTACAAAGGGCCACAGTCAGAGCTCATGTCAAAAGAATGCATACAATAACAAAACAAGCTTGACTGATAAATACCCTCTTTTCTCCGTGCGCGTGCGTGCGTGTGCGCGCCGCGCGTTTAAAGGTGTGAGTGTATTTTC
>21035_TGCAGGAGACAGAAGGAGACTGAGGGACGGAAGGGCTGGA_NODE_1_length_360_cov_7.952778
AGAAGTAAACAGATATCTGATACCTTATATCTGCAATCAGCTTCGGTGAAAGACAAACAAATTAATTATATAATAAATTGAATTTTTAGTACATTTGATTAACTTATTGGTGTTGAGATAACTAAAAAATGTATAACTATGTATTGCATTTATCATTCCCTTACATTTTGGGTACATTCCCAAAGCCACTTTCAAAAAAGTATAGTTACATTTTTAGTACATTTAATAGTTGCATCACTTTCAGTGTGAAGAGCAACGATGTTAATCACAGTCAAACAACACACAAAAGAGCCCATCAAATATCGTCCATCATAAGGGGCCTCTTAAACAGCAGCATTGAGAGAAGGATAATAGGAAGACTTGGGAGGTCCCCGGAGGGA
>21036_TGCAGGAGTACGCGTTTCTTTTGTTTCTATTTCTTCACAA_NODE_1_length_416_cov_11.401443
GTGTGTACACTGGCACAGTATAAATGTCATCTAGCTTCCGCGTCGTCGGTTATGATCACCACTGTATTATGACTCCTAAAGGTCTGGGCGACGGAGGGACGAGCCAAAGAGGAAGCAAGAAGCGGGAAGCGAGGTTTCATGCTGCGTCTGAAGACCACCACTCATTAGTGGGATTTGGAGCACAGCACTGAGGAGGTCGGGTTTGTGGCGAGAGCTGAACGTTCTTTGGACCGTGACTCGGCTGACCTCAGGATTTCTCTGACTAACGCTGACTCAGACCTTCCTTTCAGTATCCTTCTCCCTGGTGCTAAACCACTCTTCCCGCTCGTAGGTACATGTTTCATGGCTCTGCTCTTCTACACGGCAGAAAAACTGATGTCCACATTGAACTTGAGCGCCGCTCGTATCCACCTGTGCTTGTCTCTACTCCTGTTTTAC
>21037_TGCAGGAGGAGCACACAAAGCTGGGTTAACATTGACCTGC_NODE_1_length_374_cov_21.719252
ACATTTATTGATATCATTTGATGTATACAGTACATTAGTGAGCCACCTGTCAGTGGTAGACATTTGTTTTCATGAACACTGTTTCCAGGCAATGACTCATTAGCTGTTAGGAAATGTGGTCAGTAACCTTATCCAAGTATCACAATATTAAAGTAACATAACTGGATTATTTTCCATTCCTTTTGGATCAAATATGTGAATTAATGTGACAGAAAAGAAATGTTAGCCTCCACCTGAGAAAATGTATGTCATCATCCAGGGACCCATTTGACACATTCTCAACCTACTTGGCCAAACTGCTGCTACACCTCCTTATTTTAAATCTATTGTTAAAATGTGCATTTCTATAACTGAAACAGAATGCGTCACCTTTTTTGATCTGTCCTCATCATGTAA
>21038_TGCAGGCGGTTTATAGGAGTATGGTATCCTTACACTGCCT_NODE_1_length_351_cov_5.757835
CATGAGCTCTGGGATGGTGACTGAAAGATTCAACAAGTTTTTATCAGGTTTTTTTCTCGCCCTTTGGGACTATGCTGAGGTCTGTTCCCCAAGAACTGCAGCTCTGCAGTGTTTTGAAAAGAGCCAGTTGAAGCGGTTTAAGACTCTGTTAGAGTCCTTCATCCCTCCCTAATGGAGATGGACTTGGCGTGTCTATATTGGCTCAGGCCGCGTTGGAGGGGGGGGATTCCACATTCCATTAGATGCTGACTAGGACGAAAGGGAAGGCTGGGCTACTTTTCTTAGCATACCGCCATTGTGAATTTGACCTACTTAAGTGGCAAAAAAGGATGGATGAAGCTTTATTTTAGCCATGGCAGGAATTTGT
>21039_TGCAGGCTTCCTGACCTCTCTGGACGACTTCTACCTGCTC_NODE_1_length_173_cov_4.595376
CGAGGGACTGTCAGCCTCCAGAACGCTCTGTTCTGTTTTCCACGGCTCTCCCATAGCAACGTGACGTGAAAGATCCAAGCAGCTGCCCAATTAACACAATTGCTGCGTAACGGTGTTGATGGTCTGTTGGTGTGTCTCTATGGGAATTTGTCCAGGGGATTTTTAGTCGGGGAGTTTGTTCCAGGCTTG
>21039_TGCAGGCTTCCTGACCTCTCTGGACGACTTCTACCTGCTC_NODE_2_length_171_cov_5.590643
ATTCACCCCTTCCTTTCCGCAAGTCTCATCTTCCCAGGCGTGCGCCCTTATTTCAGACCTTTCCTCTAGGTCTAGATCACGGACCCGTTCTCGACTCCTCTACGGATACTTTTGGGAGGACTCCAGGGGTTTGCGATCGAAAAGTGGGACATCTTAGCCTCTGCTGGCGTTTGAAAGAACCCCCCTC
>21040_TGCAGGATTTAAGCGTAACGCAGAAGCCGTGATGATTCCA_NODE_1_length_220_cov_10.540909
ACTTGCAATCCACCACTGCCTCATCGACAGCGACATATTTGCTTTGCAGCTCTGTGCAATCCGACGTCTGCCACCGCGCTCAACGCTTGATTAATGCCTCTCTTCTCGAGCCCCTCAATTGGCTCCGACAGCCAAAGCGTCCCTCTCGCCCAGGCAAGGTGTCCAAAAGTTTAGATAAACTGCACTCTCCAAAGGCGTCAAACAACCAGTCCGTCATCCAAACCGAGCAACCGTAACGGGGC
>21040_TGCAGGATTTAAGCGTAACGCAGAAGCCGTGATGATTCCA_NODE_3_length_159_cov_18.937107
GGAAAAAAAACAACGTGTGGGAATGCATAAAACAGACGATGCGATGTGAGCCGCAGTTGTTAGCATATGGGGCTAACAGGCTAACAGTAGTAACAGAGCAACTCCCTCTTGTCAGAGTTTAAGCTAATATTCAAAACAGCAATAAAGTGCTCGTTTCAGACTCCGTTTGTCATTCTAAAAT
>21041_TGCAGGAAAAAAATCACCCCCGGCCCAGCGGGACGTTAAT_NODE_1_length_383_cov_10.832898
CTTTGTGCGCGTCACACTCTTGAGTTATGTTCCTCAAACATGGGCGAACTCGCAATGGATGCTTAAGCGTCAAATAGTCACAGATAAAGTTTTCAAGTAGACAGTTGAGCGTTCTACGATTGCTAAATGTTTAGGCGAGTTGTTTTCATTATTCCATCGAGCCGACGTCTTAAATTGCCTCGCGAGTGACTTGAATGATTGGAGTAACGCGTGTTGCGTGTTTTTCTGCGGATCAACTAATTGATTAACGCCATTGCGCCGCGTACAATGTCTTGAGAATCTAGGATGACACAGCAGCTGACCCCTCCCTCCCTCCCCACACACACACACACTTTCTCTCTGGTGGAGGCTGAGGCTCTGTAGCCTACCGGTGTGAGCCAGACATGTGCTTCCTGTGAACAAAAT
>21042_TGCAGGTCACAAAGAAATAGACAGGGATGATATTAAACCA_NODE_1_length_401_cov_11.713217
CACTACATAACGCGCATTTCTTTAAAACGTGCATTGTGCTATATTATAATAATAATAATAATAATAATGGTGGCTTTGATGCCAGATATAAAGGCTCAAAGTCACTGATCAACTGGAAAAACATTTTTTGACTTCCAACCAACCTCAATAGTAATACGCCTTCTGTATCAGATGTTGGTCGGGAACAAAATCAAACTCCTAAATACACTAAAGGAATTTGTTCTTCATTAGGAGGTAATGAAGGAATAACAATTCTCACATTGTACAAAAATATAATGAAAATAAATTATTAGCATTTTGTGCGGTTAATGTCATTTTGTTACTTTATACGTTAAGTACAACATTTACCTGCAGCTCTAGTGGAGTTTAAAGTTTTATTTTTTTATAAATCTATAAGTAAAAATGGATGGACAAAAGAAAGTT
>21043_TGCAGGGTAAATGCGTGGGCATGTGTATCTGTATGATGGG_NODE_1_length_474_cov_11.341772
CTTTCCACAGAGGTCGGGGCCTGAAGGACAAAGTAAATATGCACTCGTACAAAAGAAGATTGGAATATTATTTTAGAAGGAGTGCATTAGGTCTGGGCAAATTTTTTACTAAAATTGATGTTTCTTGATGTCACACTGAACTTCACACGCTAACAAGCGTGTCGAAAGTGATGCACATTAGCATGCTGTGCTGGCAATAATGTAAAATCAGTCGTTATTTTGAAGTTGTATCTAGTAGTATTGAGACGGTTTCCTCTGTACCTGGCAAACAAAACAATATATATATTATTATTAATATTACACTATATATGTGAGGCCACATTCTCACTAAGCCTTTTTTTAACCAAACTAATTGATTTCCTCTACGGTTCGCTGTGCATTCACACAGACAAGATGTAAAGTGTCCCGCAATTGTACACATAAGTTCTTATGCTTGCTAATTATTGTCCCTTGGAGACGAACCATCGGCTGCACGTGTGTTTAAGCATTGAGACTC
>21044_TGCAGGAGAAAAGGTTTGTGTTAATATCAGCTGGCGTCAA_NODE_1_length_463_cov_20.116631
ATTTAAGTGAGATGTTACCACAGATATATGTGTATCTGTACAATCAGTATGGTGTTGTGTAATTGTGTCTTTGTTGTTTCGTTGTGTGTTTCTCAGCTCCGATCTCTTCTCAACCTCTATCAGCATCAGTCCCATCAGCCTCCACAGAGACTACAACACAGAGTGTGAGCTCCAGCACAGGAAGCTGCACTCCTCCATCAGCCCCACCTGAAGGTACAAAGTCACAGACAACAACAGGTTGGACATTTGCTTTGTGATAAAGAATGTATTTCATCATTTAAATATTAAATTGATATTATTATCTTGGCAGTTATGCAGGCTCTCAGATATTTCTCATCATCAACCTGCTCAAACAACCACAGGTGTGCTGCTGTATGTGCGTTTGCCTCTGGTCGTCATGGTGATCGTTCTATCAGCGTCTGTGCTGATAATCTGCAGCAAGAGGGCCAGTAAACCCAGAGGTGAAGCCACAAGAAACACACACA
>21045_TGCAGGGTTGAAGCTGATCAAAGGCAGCTCCACCCCCCTG_NODE_1_length_379_cov_8.116095
AATATATCAGCTTTAAATATTAACGACCTCCACTCCATCCATTATTGTCTTATATCACAGAGGAAAACTATTTTCTAGAACCCTTGCTGATGATAACACGCTGATTCTGGGCTGGAGACACAAGTTCTTCCTGACGTCCGGATAACTTGATTGGCTCATCCACTGCAGGCATAATAGGACCCGGCAAACGGAGGCGCCTGACTAGGGCGGGCCAACCTGACAGATTTTATGATTTATGTATAAATTATATATAAAAAAAATGATAAAATGTTTTCCTCCCCAAAATATTAATTACTCCCGACTTCCATCCACCCGCTGCGGTTTCGGCCTCCTGACCACTGACATTAACTCGGCCCGTCGATGTCTCAGTCGTTGGTTCTTGCCTGATTTTTCTACCTGCA
>21046_TGCAGGAGCCGCGGAGCTCCGGTCAGACTCTGGAGTCCTG_NODE_1_length_237_cov_8.535865
TCATTAGCTTTAAAACGGCTCCAAACGGATTGATTGAATTGCAGGTCTCCTCAGCTCCACTTTGCATTGAGGGCGTCTAAAATGTCCTATTTCCACTCACAGGCATCATGGCGGGCTCCAACCGCTCCGGAGACCTGCGCGATGCGCAGAAGTCCATCCCCATCGGCACGATTGCCGCCATCACCACCACGTCCATCGTGTGTATCCTTCGCTGACCTGAACCTGCTGCTGGACCGGCTAACCCTAACCCTAACCCCTA
>21046_TGCAGGAGCCGCGGAGCTCCGGTCAGACTCTGGAGTCCTG_NODE_2_length_154_cov_33.331169
CCTAACCCTAACCCCTAACCCTTACATAATATACATTACATGTGATACGTTTCTTGACAGCTTTTGCCCCAGACATGTCCACCGTCGTGCTGTTCGGAGCCTGTATAGAAGGAGTCGTCCTCAGGGACAAGTGAGTCTCCGGGTGTCGTTTTTCTGTGGATGCCTCCAGTCAGAAT
>21047_TGCAGGTCTCCGGGCGTCCCTCCTCCTCTCGGCCTTCTTC_NODE_1_length_263_cov_10.038023
ATGGATTCTTCAGCTCTGAGAGAGAGTCTCTGTGGAACCGTCTACTGGGGAGATGTTCTGCCTCGTTGTATTCGTGGGACAGATTAGTACTCAAGGAAATTACTTCGTAGTAGCGGCGACCTTCTCTGAGGTCGTGAGCGGAGGATAACGATCTGGTCCTTTTAATGGCATCACGGTTCTGTCTGATACGGAACCAGCAGCGAGACCAGTAGAGGATCCACCAAGTACCACCGCCGACGAGCTCCCTCATCAAACCCGACTACCAGAGGCTGTCCTTCCACGGCG
>21048_TGCAGGTTATGTGGGCTACTTTATTGCAGCCTGTGTTTTG_NODE_1_length_316_cov_11.212026
AAAAAGAAACGGAGATAACACGAGTGATAATGACCAAGCATGTTTCAACAACCGTTGTCACTGCAGCGGTCGTACATCCTGTAGTGGAGTCGGTGACCTTCTCCAGAACTCACCGCTGTCCTGTGTGCTGACAGGAGGAACACAAGCACGACAAACATGCACACCCCTCCGAACGAGATCAGCTGCTCAGGACGCCGGCTCGTGTCTAAGACGAGCCAAAGAACAAGCAGGCCCACAGCTGCTAAAATGAAAACCCTGAAAGGACGATAAAACACACCGCCACCTCATTGACCGATCGCAAAACGTGCAGCTCGTTACCATTAACTGAAAAAGAAAAG
>21048_TGCAGGTTATGTGGGCTACTTTATTGCAGCCTGTGTTTTG_NODE_3_length_85_cov_4.647059
AGAAGAGGTTATGAACGTATCAGGGAGTCTCCACAACGCCTTACGTTATCACAAGGAAGCACTTCTACAGAAGGCGATACAGCCACAAGGCCAAACAAAATCATAAA
>21049_TGCAGGTCGGCCTTGCTGCCGTTCAGAAGAACCTCGTCAC_NODE_1_length_331_cov_9.824774
GTCCTGTTTTTCACCACAACAGCTCCCATCATGCATTGGGTTAGGGAGTTATAACCCGAAAGGCAGAACTACTGTTAAAAATACTTTCGCTTTGTTATCTTTCTACATCTGAACATGAAAACAGGTCTCGCTGCACTTTTGTTCCTGTTTTTTACCGTTGCCATGGAGATCGATGGGGGTAACCGTGGTAACGGATGACGATCACCGGGACACTGAAGAAATCCTCTGAAATTGACATGTATCTAAAGTCAGTTCGGTCATTTAGAGCCTGAACTTCACAAGAAGGTTATTGATCGGAGACCAATGAGGTCTTTGAAGTCATGAATGATTAATAAATGGTTATAGTCATACAT
>21049_TGCAGGTCGGCCTTGCTGCCGTTCAGAAGAACCTCGTCAC_NODE_6_length_131_cov_9.099236
TCATGTTCTGTTGTCCACTCAAGTTGTCTTGTGTGCTTTAATTGCTTTTAATCAAGGTTCTTTTTATTAATTATAAAAAGTAATGCCTTAGTCATTATGATTAATAAAAGAGACTGAGTGTTTATTTATTAGTATTATTAACAGAGAGGAACC
>21050_TGCAGGTTGACCAACGCCGTCTGCAGCTCACATTTGGACA_NODE_1_length_449_cov_12.605791
GTCCAATACATCACCAATGTTCCCTTTCTCCCGTTACACATATCTATGATACGCCCAGAACTAATTTAAAAAGGTTTTCCCTGAAACCGCTTGTTCTCCTGCTCACCTTTCACTTTTCTCAAACGCTTTTCTTGGTATTGCTGCTGGCTTTCAGGGGACAAACATGATATCTGTGGCCACACACACTGTATTCACCCACGACATCCAATCCTGGCGAGTTATGAATGCGTCGCGGTGGCGTGAGAAGACAAAAGGGTGTCGCCTTAGCTGCTTTCGCCGTCTCACGGCCAAACGTCTTTTCAGCAGCACAAAGGTGGGACCAGATGTTTTTCAGGTGGGCGGATGAGTCCCCCTCCCCTCGACCTCCACACAGCTCAGAGAACGAGGTGCGAGAAGGACGACGACGTGCGTCACGTCGCATTACATCGCGTTCCACCCCGAGCCGATTGTTCGGCCTTTGTCCGAGCGGAA
>21051_TGCAGGTGGGAAACAAAGACAAAGAGGGAGAAGCAAAACA_NODE_1_length_399_cov_15.686717
AGTTGCGTCACAACGTGTCAGAGCTGCAGAATGCGGCCAGCGTCAGTCAGGACATGTCCTCACGCCAGCAGGCTCTGCTCAAGCTGCTGCTTTGCCGTGGCCTCTACCCTCAGCTGGCACTGCCTGATGAACACAACTCCACCCGCAAGGACTCGGACCAGGTCAGCCCTCTAAATCATCCATGTTGATCCAATAAACAGCTGTTTCTATAGTGTTGTATTGATCCCCTTTGCCTTTGTGATGTATGTATAGGTGTTTCACACGAGGAATAAGCAAGGAGTGGTGATCCACCCAACTAGTGTGTTTGCCAGCGACCCAGAGGTGTTACAAGTGCCCGAGGATGACAGCGGAGAAATGGGTGAACCTCTCTGACAACTTTTTTCAAGAGCACCACGTGTTGATTATTCGGTATATTCGAAAC
>21052_TGCAGGATAAAAGGGAGAGAGAAGTTAGGCTCTCTGTGGG_NODE_1_length_177_cov_5.892655
CTGTACCTTCCCAGTGTATTTAAGCCCTGTGTGTCGTTCGTCCTTGGTCGCGTCATTGAATGTCATTCCCTGAATGTCTTGTGAGTTCCCGGTCCCCGTTTGTGTCTGCGTTTTTGCCCCTTGGCATTTTTTATTTTGACCGGGCTCACCGCTAACCCGGGGAAGTGTGCAGTTGGGCGGAGGGTGCGCCC
>21052_TGCAGGATAAAAGGGAGAGAGAAGTTAGGCTCTCTGTGGG_NODE_2_length_166_cov_3.427711
CATTATCATACCAGCACTTTTCATTGATTAGGCCTACTGTCACGGTTTGGGTTTATTTCCTGTTTTACTTTGTAGTTTTATGCATCTTGTGTCCCTTGGTTACTTCACTTCCTGCCTTGTCCTGTCATCCCCTGTGATTGTCTGCTGTGTCTGATTGTTTCCACCTGTGTCCAATCACCT
>21053_TGCAGGCCTGTGTGAGTCCTCTTTGTGTGGACACGTTGTA_NODE_1_length_324_cov_7.919753
CGCTCCTCTTTTTCAAATATCCTTAATAAAATATTGTTTTTTGATTCGCCCGCATGGCTTTCTTGTTAAAATTAATAGTTTTGTATATTTCATTAGTATTGTTTTGTGTTGAGAGTTTCCACAAATGAGCTGCCAAATCGTTCAAACAAAAACCTTTAATAAGATGCTCAAAAGTTGCACTTCTATAAATAAACAATTTAAGAAGTTAGAACCACATCTTATCAAATACACGCAGCATAAATTCAGTCACTTAATTTATGCACTCGATTTGCCAGCCGGCCACAAAGAAAGAAGCTGAACCATGACGATTGATTCTGAGGTAACAGGACTAATCTATTCCTA
>21054_TGCAGGGATCCTGTGATTCACTTGTATTTTAACATAAACC_NODE_1_length_216_cov_3.606482
ATTGATGAATTCCCTCCCTGAATGTCACACAACTACCTGGATCCCGGTCGTTCTCTGGAAGCATGCATGTCGCCATGTTTGGTTCCCATCATTAACGTGAAGCGCACGCCACATGTAATCATGTGTAGGCCTCACTTGTGGGTAATAGCCACCTAGACAAGACCTCATGAAGAATAATTAGAACTTCCCAAACACGTTTCCCTTTCAAACCAAATGGGGGTTCAACATAT
>21054_TGCAGGGATCCTGTGATTCACTTGTATTTTAACATAAACC_NODE_2_length_148_cov_4.222973
CATATAGTTGCCCTCTATTATTTGTTCGAATAACCAATAATGTTTTAGCCAAAAAGATGACCAGAAATAGTGAGAGAGAAAAAAAATTAAATTATGTAAAATTACGGAGAAACGTATCACATTTAATGAGCTGGAATGAAGGTGATCATTGATGAAGGACAT
>21055_TGCAGGGGGGCGAATAAAGTGAGCGGAAATGACCCATTGA_NODE_1_length_306_cov_7.235294
CAAGCTGGGAGGGAGGGGGGCAGATTCGCTGTAACGTGGTACATTTCTTTCTTTTGACACGAGGGAAAAGAGTCAACGTTGCATTTGCAGCTTCCTCCATGTAGTTTATCCCTGGATGAGAAGCAGGAGAGGTTTTACTAATATTTATACCACTCCAATACATCAATCTTCTAAATGGTTATTTAACCAATAAATATTTCACCTATTATAAAGTTTATCACAGTTTTTACACACTTTGTATTCTAGGTTTCTTCTATTAAAGATCACGTTTGTAGGATTCAGAGGTTCAGCATCGTGCCGATGCCCTTAAATGATTCCGTAA
>21056_TGCAGGACACCGTTTCTGCTTTTGTCTGCTGAACGACTCC_NODE_1_length_210_cov_7.461905
AGGACCGTCCCTCCATCACCCACACAAAGCCGAGCAGTCGGTGGGCTGCAGTGACCGTAGCCGTTACTCACACACCCAGTAAGCTCTCCCAAGGCTAAAGCCCGCGTGTGAGCCTCCTTCCGAGTGAAGCGAAAGGCCTTTCGTAGCTCTTAAAGTCAGGCCGGTGTGCTTTAACACCCCCACACGGAACATGGACGGCGTGTCTCCCCGAAGACGGCCGCGCTCT
>21057_TGCAGGTGTTTCACTGGAATGAAATAAAACATTGTAATAA_NODE_1_length_424_cov_22.518867
CGCTTTTGTAGGAAGAGGAACAAAAATGTGTTTATTTAATTTAAAAACTCAGTGCGCATTATGAGGTCGTCTCTGGCGGCAACGAGGTTGGCGAGTCACTTTTCCACCATGTGAAGAGACCGTGCTTCTTCTTTTAAGAGCCCGTATAAATGTACAAAATATATTGTAAACATATATTTGGGTATATTGTTTCTGGTTGTTTTAACAGATTCTAGTTTTCTTACTGAGGTTTTTCCACACAAAAAAGAAAGAAAAAAAATGTCCCCTCAGAGTCCGGCACTTGTTGAAGCTCCTTCAGCGGAGAAAGACGTTTCTAACAGATTTAAAACTTGATTGTGAAGCTCAATCAGCCCGGTTGACTCTCTCGGGACAGGGTGTCCCGGGTGTCTCTTTCTTAGACGTCTCAGACAAACTAAGATCTCCAGAAGTTCCTTCAAGGCACTGAG
>21058_TGCAGGCATTTTGCACACAGCAGCCAGCGGACAGGAAGCA_NODE_1_length_176_cov_30.028410
GTGGTTTTCCCAAACATATTTCGGTACCATGAGATATAATCCCATGCACAGTAACTTCCCTGATGCACGATGCAGTTTTGAGCATCGTTCCCCCCTAAATTATTGCAGGTTTACAGACGTTCTGCCGAGGGGTGACGTCTCCTACCAGCTAGTTTGACTCCTTTGGGTGACTCCATGGATTAGAGAAAGCTTCTTACT
>21058_TGCAGGCATTTTGCACACAGCAGCCAGCGGACAGGAAGCA_NODE_2_length_238_cov_19.651260
GTTATTGTTTTGACCCCGTTTTGTGATAAATGGGTTGTAATCCATTATAAATGCTGATAATTTAAACTAATTTCTTTTGCCATTCTTCTCAAAACGGCAAGCTACAAAACCTTTGATAATCCAATTACATTGTATCCCTTGAAGGTCTTTATTTTGAAATCATATTGCTTTAATGGACATTATTGGTTATTAACAGCTCCTAATTTGACCTTTGAGGTGACAATTCACGTGACCCTAACACCGGCCTCCTGGGTGAACGT
>21059_TGCAGGGTTCTTTAAATCCTTTATTATCAAAAGGGAAAGG_NODE_1_length_162_cov_7.339506
TAGTGTATTAATGAATACATACATCCACCCATTGTTCCTGAAATGCAACATAACAGGTTTTTTTTAGAGACTCTGATGGAATGGAAGAGAGCGAATCGAAAACCACGCTCTGAAAATGAAACTGGTTCCGCTTCCTCTTGGACTTTAGGTGTGTGACAAAGCTGCTGCAGATTTTTGAGAAT
>21060_TGCAGGGTGTCAGCGGCAACAACACCTACGCCGTTCCTGC_NODE_1_length_402_cov_15.815921
ACGCAGCTGGTGTCTCGAGTCAGACGTCTAGAAAACCTCACATCACACATCTGTAAACATACATCCTAATGTTCCAGAATTCCAACACTGCCGCGTACAAATAAAAAACAATTACTGTGCCGCATACATTTGGAGGAAATCATTGGTATTAATTGGCTTTCTGAAAAACATCCGAGGCTCTAATTATAAACTATAAATCCTTAATTAAATCATGGCGATGGATGAATTTGAACTGGTCACGGACCTGGCATTCTTAGAGGCGTCCGGGCGCAGGATCTTCACTGCGACCAGAAGAGGGCGACCTTTCCTCACGTTAAAGGGGAACTCCAGGTTGGAAAGGTCCTGAGGGTTCTCGATTTCACACAGGTGAACCTTTAAAAGAATAAATGGAGGCAGTTAAAAGCACAACCAACCCTTTCGTTCA
>21061_TGCAGGCAAAATGCTGCTCGGAACCATTTGACTGAAATGA_NODE_1_length_397_cov_5.455919
AATGTGCTGCTGCCTTAACCTCGCTGTGAAGATTCTGCGTGTGGTGGAGAGTTTTACAGGTCATCCAATTACAGATAACTGACTTGTTATTGATGACACCTGTAGTCCAGGATGTCCGGTATTGCAAACGAGAGCACAGTCAGCCCTATATTGCATTTGGGCTGGTTTTAAACCTCCGTTTGCGAGTAGAGGTGTCGAATAGTTTCAGACCTTCAGCTTGATCTCCGTATCCATGGCGGTCAGACCAAAGTAGGCCTAACCTAAACTATCTATTTCATGATACTACGTAAAACGCTGTTTAGAAAATTACTATTTACATTTGGATTCATGGCATATTCCTATTAACACAACACCCGAGTAAACAAAGTCAAAACACAACAGGGGACCCTGACGTGTCGTTAATCAAGGCAAGA
>21062_TGCAGGACTCTCCTCAAACCCAAACACACACACACACACA_NODE_1_length_366_cov_8.341530
AGAATGAGCGAAGTTTAGGAGGGACAAGAGAAAGAGACGGTCCGCTGCAGAGCTGTTTCTGCTGCTTCAGTACTCAGGAACCTCTGGGGGGACAAACAGGGATTGTCCCCTGTGAGAGTTCATCGGATACTCCTCCTAGTCAACAGAGGCAGGAACACAATCCTCTGAAGAGCTTTGGTTAAATTGGGAACTCAGGGTGGACTGCTGCAAGTTGTTCAAAGAAATTAATAAACAATTCCCAACACAAATAAATCTGTGTTACTGATTATTGCTCTACCCTAATCTGAAGGGAGAGACCATCTGATAGTGATTCATAACATTATGGCCAATGTGCTGCTGATTTATTGCTTGCAAAGATAACAATTTAGAACTTAAAGTAACTTAAT
>21063_TGCAGGGTGAGGGATAGACAACACATTGTGCAGAAATCAG_NODE_1_length_451_cov_19.962305
ATGTACTGCTCTGATTTGATATTACAAACAAGGGATTACTGTGAGTAAATTGATGGATAACCTCTATATTACTGTCTTTATTCATTGATTAATTATGAAACATGTAGTACATTTAGAAATATTTATGTTTTTGTTTATATACATCATTGAAGATTAGAAGAATATTTGGAATTTGAAAGCAGCAAATAGGTGCAGGTTAGTTACTTGTTCAAGTGTGTTGACTGAATAATCATGACGATTGCAACATATTGACACAGTCTGAATCCATTGCTAATTATTATATTTAGTTTGATACAGCTGCACGGCAATAACATTGTGTGGTACAACACAAGTGCAGTCTGTCACTATTCACACCTGAAAATCCGACGGGGAAAAGGGAAACGATGATTGTGGGTAATGCGTGTTGACACAAACAGTGAAACAGCAGCTTGTGAACCAGAAGTCCCCAAATTGATGTTCCAAACAGACTGTAG
>21064_TGCAGGTAGGAGACTGAAGGCCGAACAACCCATTGAACCG_NODE_1_length_342_cov_17.149122
GGAGAGACCTGCCAGGAGAGAGTTGCAGTAGTCCAGGCGGAAGATGACAAGAACCTGAACCAGTACCTGCGCTGCCTTCTGAGTGAGAAGCGGACATATTCTCCTGATGTTGTCGCAGTGATGTTGGGAGTCAGGGAGAGTGGACTGTCGAGTGTCACGCCGAGGTTCCTAGCAGTGGGCGTCAACACGGAGTTGTCAAAGTTAAACGTCAAGTCCTGGGTCGGAGAATCTTTTCCCGGAAAGAGAAGTAGTTCAGTCTAGTCGGGGTTGATTTTCAGATGGTGAGCGGACATCCACTGAGAGATGTCAGTCAGCCAGGCAGAGATCCGTGCCGGCACCTGGGTGTCAGAGTGAGGGAAGGAGA
>21065_TGCAGGGGAAACCAAACAGGCGCCTCGTCACGTGACCCCA_NODE_6_length_132_cov_6.045455
GCGTGTCATTGTTGGCAGAGACCTTGTGGTTCGCCCAGCAGCCAGAAAGGCACAAAGCTGCTACTATGCACCTAGTGGACTTAATGCCCCTCCCCCCAAAAACCCTTTTAAAGCCCCTACAAACTGTGTGGAGTGTGTGTGTGTAT
>21066_TGCAGGACTTGTTCGCTTCCAGGTATCTGAAACGAGCTAA_NODE_1_length_431_cov_14.473318
ATGTTTGTTCTATCTATGAGCAAAATAAATGAAGCCTTCAACTCAACAAAGTCAATGGGATTGCCATTAAACACTGGGGGCTCTGGCATTGGAAGTTTGTTAATAGAAATGAGGAATCAGGAAACATTTATGGCCAAAATATGTCAGACATACAAGGAATTTGTCTTGCCGGTTGGTGCGTGACAGTAGACAGTGTAACAATAGACAACAAGACAGCAGTAATAAAATAAAGTAAAATGAAATGCTAATGTACGGCTATGAGTTAGTATAAAACAAGAGAATAAAGTTAAAAATTTTAAATATTAAAAAAGTAAAAAAATATTAAGCATAAAGTGCACTAGCGAACAAGTAACAAAGTGACGAGTGACGACAAAGTGAAAAATAACAGTTAAAGTGACATGTGCAGTAGGAAGGGGAGTGACCGGTGGAATGTTATATGAATGTTAACGTCAG
>21067_TGCAGGGACGGAAAGACAGACACGGACGGTTAGGAGGACG_NODE_1_length_401_cov_17.371571
CTATGGGATAATCCTGTTGACGACTGAGCTGCTCCAGGCCGGACATTTGTGTGAGAGTAAGTAACAGCGACATGTGGACCGGCTTTTAACACTCGACCTAACGCGTCTTAAGCTGGAATAAACCCTGAAACAAAAAACTATTCTTCCTCCTTACAGTGAAGCAAGGGACCGATAATGAACAAAGCTGTAGTCTGGATTGCAAATATTTAACATCAGCTGACTACAAAAACCTTTTATGGACATCCTTAGCTGAGTTCCCAGGTAAAATCCTCCTTATTATAATGTTTTGCCGTAGCTGTGGTGTGAAATTAAATATTTAGGCTGAAGCCCTTCATAAAGAGGTACCTGCGTGTGCTTTTATCATCTGTTGAAATGTAATTAATTCAGACTGCAATTGTTGACGCACACATTTATTAGAGGCTT
>21068_TGCAGGTGGAGCTGATGGTGTTTGTCCCTCCCCCAGGAGT_NODE_2_length_195_cov_26.856411
TAACAGATTGCAGCCGTTTGTGTCCGCCGACAACTTCCGATTTAAACCAGAAGTAAACAAACTACGTTAACTACGTTATGATATTTTGTTGCATTAATCGCATAGATTAATGACTTTGGATTTGGTCTTCTGTCAGGATCAATAAAACAGTGGGTTCTGATTTGTGATTTAGGCCCCGCCCTCCTCACCCGCTCCCCGATGCGCTCGTCCTTGGAGA
>21068_TGCAGGTGGAGCTGATGGTGTTTGTCCCTCCCCCAGGAGT_NODE_3_length_148_cov_7.898649
CGTTGTTAATGTTATTTTAAACACAAAACTCGCCTCATGTGATCACGGCAGCAAGCTTAACATAGCAGCTAGCTTAGCATAGCTGTGTTTAGAGTGGTTTGTTTGTCACTCACCCCCCTTGTGAGTAATTGCGCTCTCTTCCTGTATGTCGCGTCTCTGTTTCAATGTAA
>21069_TGCAGGCTCCACAGTTGAAACATTAGACTGCGTTTACATT_NODE_1_length_305_cov_6.088525
ATTTTCACAATTGAAAACATGCTCATTTAATCTATTAGAGAAACACTTTCAGAAGTTTTTTTTGTAGCGTTCTCTGTTTCAACCTGTCAGCTGGCCACTTGTGATCAGATCATTGATTGTTGTTACTAATATTGTGCAATTTGCCATCACGTTGTCAAACAACCACACACAATTGCATTAATGATCCGACGCCGAACCCACTCGAACAAAGTTTTTGATTAAACAGCGGAAGCCGGTGTGACCTGCCGTGGGACAATTATTCGGCTCATAATTAAACTGCGGAAAATAACCGCCACCGAGTGGAGGAATGGCTGATGTTCG
>21070_TGCAGGCGCAGTTGCCGGAGTTTCTCGAGCTCCACGCGCT_NODE_1_length_464_cov_14.719828
CTACAGGCCATACCCTTCTGCAAACATGACACCTGTACCCTTAACTAGTCTGAGCAGACTACCAATGAGCCCAAGAGTACCCTTAACTGTGCAAGCTCCACTCCGCTACCCAGCACCAGGTCTTCTCCAGATATCATCAACCACAGCCACTTCAAGTGGTGCAGCAACAAATGTTGGCCCAGCAGGTGCCCCAATGTCGGTTTCCATTACAACTACTAGTTCGACTGTGCAGGATGAACCAGTTTACCTCGGTAAAAGTGTATCCTCGTTAGTTGAGGTACAAGGAACAATTGCCATACCAATGGAGCAACAGCAACAGCCAATAAACCTTTCCCAGGCCCACCTGAACAGTCAACAACAACAACAGCAACAAGTTGCATCTGCTCAGCAGTCACATCAGCCTCCTCAAGCAGCCCATGCCTACCTGTCCTCAACTCCTTCACACACTCATAGCTACACCCAACCACCAGTCGGCCCCTCTGTTCC
>21071_TGCAGGCACTCTGGAAAACCTTTCAAGACCTGTGATGCAG_NODE_1_length_434_cov_16.246544
ATGTAATATATGCGACATAGTGGGATAAAGCATAAATGTTGTGATTATTAAATGTGACTACTGGTAAGAGAAGTCAGTTGTGAGTAGTGAAGAATGTCATGCAGTCTTAAACTCCTACAGATTAATTAAGGGTACGCAAATGGTAGTTTCTTTGTTGTTTGCATTATATCACAAAATGCACTTTTCCATAACTCATATATGATGTGTTAGAGTTTAAAGAAAAGAAAGAGAAAAAGCCAAAACTGAGCATGCGGTTTGTGTTTTGTGGGTTACTCTTATATATGACATTAACACTGAAATCACAAATTGTTATATATGAATATGTTACGTATATGACTGTGTCTTAATTAAGAAACAATGTAGTATCCCATTACATTTGTGGTGGTTCTTCCATACAATACACTGTGTGACTATCTGATGTTTGTTTCTCTCATATGTCCTCATCTCTGTGCTATT
>21072_TGCAGGCACAGAAATGTCGGACAAAAAGAGTGTAGCAGAA_NODE_1_length_410_cov_9.214634
CTGGTCATACGGTCACTTGTATGGTGTAAAAGAATAAGAGGAAACAGAAATATGTCATACTATTTTTGTTCAATATAAAACAGGCATGAGAGATTATGAAAAGAGTAGTTGCCCCCCAAGGAAAGATCGCAAATATACAACCTTTCATTGTCAGTTATTGACGCAGTGAGTAAAAAAAGGGGGGGGGGGGCAGTTAAAAGCATCTGAGCCAAAACGAACAAGAGTTTTTCTTTATAGGTGCTTTTTCCTCACATAGAAACCAGGACATTACTGTACTGGTCACTGGGGGAGGAGGTCACGGTTGGGTGACAAAGCAAAACTAAATGGAGAAAAAGGGGAAGAAACAGCCACAGATTGTCAACAAAAGCACTACATCAGTGTGTGTTGTTATGAGGTGGGGATGACTTGTTAAAGCTTCATCTATTCAAGGGA
>21073_TGCAGGAGCAAGCTGAATCTGCTAAATTTATGGCACAAAC_NODE_1_length_410_cov_8.187805
AACGTTTTTTTTTGCTATTGCTGTCACTTAATTTCGGTTTATCAACAATTTCGAGGCAGTAGACTGTAAACGTCCTCAAGAATTTAGATAATTTTTGTTTTTAAAATGTTCCCAATGCTTCACTTTTTAACAGTCTCATTGTATTACTAAAGGCAGCATCTATCAGTTAAACGTCTGCCAAGTATTTTTTTCATATTTGGCTCAAGGGGTGAATTTTTTCATTGAATGACATTTAATTAATCATGCCTGGGAGGAAATGATTAACTACATTAGGGCCTTGGTTTTAAACTGCTGTTTAATTAATGTTCCATGAATATACTGTATGAGTAATCCACTTGTCAATTCACTGTGTGACAATAAAACAAACAGACCCACAAAACCCAATAAAGTTCTATATTCAGAGTAAATACTCATAGAAAAGTGGGAAATG
>21074_TGCAGGCTCAGGGCCGACCGCGGTTGCCTTCACAGGACTC_NODE_1_length_219_cov_15.598173
CCATAGATCCTCATGTGCACTCAAGACACGTATGAACAGTTAGCAGCAAATGAGTGCAAAATAAATAAAAATAATCATGTGATTATAAATGATATTAAAAACACTACTTGGCTGCCTGAAAAAGTATTGAAATGAAAATAAATTTATTTCATCATGAAAGCAGACCTGCAGCTTGACGTATCCTACGCTGTCTCCAGTGGGCGCGGGGGGCGGGATGGGCGTCAAGCCGATGCCCGCGTAC
>21074_TGCAGGCTCAGGGCCGACCGCGGTTGCCTTCACAGGACTC_NODE_3_length_123_cov_8.211382
AGAGACGTACCATTGGATCTGCATTGATCGTCTGCATGTGTCCGTTCTCACTAAGAATATCAGGAAGTGGCTCAGGTTTACCCTGATGTGGGAGAAAGAACAGTCAGACACGTATCCAGACAGCGTGGCTGCCATAGATCCTCAT
>21075_TGCAGGCCGGCCTTCATCCCGATGATGAGGAGGAAGGTGG_NODE_1_length_205_cov_53.321953
TCATTTTTATTCCAGTAAGCTGAAAACTTTACTCAGTAAAACACGACACAATCACATTCAGCAAAATAAAACAGCAACATTCACTTAAATGGTGACAAAATAAATGACAAGAAGCCCTGAAGCCGTCATCGTGTGCATGCAGGGACGCAGTATAACGGATGCACGTGTCTCTAAGCGTCTGCTTTCCTGAACTCCCATAATGCATCACAGCAAACGTCCACATGTCT
>21075_TGCAGGCCGGCCTTCATCCCGATGATGAGGAGGAAGGTGG_NODE_6_length_149_cov_11.161074
TAACAACAGTAATAATAATGCATACTAGGTAAACATGTCCTGTTCACTTGTTGTACACGTGGTTGTTTGCTTGTGGGCAGTTTGTGCTTTAAAGCAGCTGAGAAGGACCTCTGGTGCCTCTCTGGAGACAAAGAGCAGAGACGCTGTTCTGTTGGACATTTTAATGAAGCT
>21076_TGCAGGTCCACGTGAGCCAACGCTGCACACAGAAGGAACC_NODE_1_length_280_cov_13.796429
GCGGTTGCTGTAGGTCTATTTTTCTCAGCAGTTTTAACAGCAAATAGTCGCCTCACAGCAAGAAGGTCCTGGGTTCAACTCCGCCCAGTGGCCTTTCTGTGTGGAGTCTGCATGTTCTCCCCGTGTCTGCGTGGGTTCTCTCCGGGTTCTCTGGCTTCCTCCCACAGTCCAAAGACACGCTCTGGGGATCAGGTTGATTGGGGACTCTAAATTGCCCGTAGGTGTGTGGATGTGAGTGTGAATGGTTGTGTGTCTCTGTGTAGCCCTGCGATTGGCTGGCGACCAGTCCAGGATGTACCCTG
>21077_TGCAGGGGGAGAAGATCACACCAGTCCGTTTGTCCTCGGA_NODE_1_length_362_cov_8.709945
AGAATTACAAGTAGCTATTTATTTGAATTGGGGAGAAGCACTTCACCTGCCTGGATGAGTCTGTGGTGCGCTGCTAGCCCGTGTTACAATTATCTCCCTGGTTGAAGAAATACAGTTTTTTCTCTTTTTGAATTTAGTGCAAGAGATACTTTAGAACTTCAACCAAAGGATAAATAACACACTAAGGAAGATAAAAACCACCATTTCCTAGAGAGTGCAGAGCAATTACAGACAAATCAGCAATATTTTGCAGTCGGGCCCAGCAGCACTGAGGCCGAGAGAATTAGAAAGAAGATATTTATTTTTCTCACTGTGTGAGAATGCTGCGTTGTACTTTTGCAAGATGGAGTAGCCAGCACGACTTCGCTTAAAAGTGCACACT
>21078_TGCAGGGATATTAAAAGTTAAATGTTCCACAGACGCGTTT_NODE_1_length_369_cov_10.327913
GGAACTGGCACAACCGGAATGTGTCTTGCAGGGGGCCCCCCTTGAGCGCTGCGCCGCAAAATAAAATATATTTAAAAAAAGGACACACCTGGACAATTAGAGATTAACCAATGCTGCACTTGTATGTATTTATTTGAGTTGACTGGAAAGCGCCAGAGGAGATACAACACGGTCATCCATGTAGTACTAAAACCCTGTCGTGAACCTGCTTCTCTCAGGACCAGGTCTCATTTCTAATTTGTTCCTATAGTTTAGAAAGTGATGTCAGTGCTCGTGCTGCAGCACCGTAATTATACCAAAATAAAATGACCAAAACTCTGTGTACAGACTAAATAGCTGTTGTTGAGGTCAGGACACACACGCGCTGGTCACCTGACCCACGTGACCGTCT
>21079_TGCAGGTTCCAAAACACGCCTCACATATTGACCTGAGAGC_NODE_2_length_328_cov_17.643293
CACACACACACACACACACACAGTGTAGTCACAGTTTGCCTAAAGCATCATGTATCATCTTTGTAATGGTTTTATTTCTCTGTCCATTAATCACGGAATCCATGGCAACCACTGAGTGTATAGGACACACACACACACACACACACACGCACACACATGCACATCAATACATTAGTAACCTCGACTCTGGATCTGTTATTGGGGGATTTGTTCAGCAAACAGCACATTAATAGGATAAACGTGGCCACTAAGTGGGGGAGAAAGCGGAGGAGAGAGATTAATGAAGGATAAACAGGCCTGTCGCCGCACACCAGGGAGGCTGTAAAACCCAGTGGAGTCCCGCTGGGGGA
>21080_TGCAGGTGTCGTGCATGCAGCTCTTCCTGTGACCCAGATG_NODE_1_length_438_cov_15.107306
TGAGTACTTACAGTGTATACGTGAAGCTCATGTGTGAGGCGAAGCTGATGTCTTAAGCGATGCGCTTCAACAGGAAAGTGCAGGTTTATTTATCCAGCCGGGGGAATTTCAGAACACTTTTTCACTTCCTTTTAGTAGCAGCAAAGTAGAGGGGTCAAGAGTGTCACAGTATGTCATCTTGTATGGATCATCATTACTGTTCCACGGAGTATTCTCTTTAAGAGAAGTTAAGAGGACTTATCGGCAAAAATAAAATAAACTATATGAGTAACTTTTATAGTCAGCTGAACCATATGAGAATTGTTGCATTTTGCTTTCATTGAGGCCCTCCTGAAAGGGTCAAAACCAGTCGTGGGATATTCTTCTCATCAAGATTTGTGTTGAACAAACATGTGAGGTGTTACTCATTAGGAGTATTTGGTTTTCTTTGTTACCTTTATAGAGGCGGCTTATTATTCCT
>21081_TGCAGGGTTATCAAAGGCAGATTAAACATGCGGCGAGGAC_NODE_1_length_384_cov_23.966146
AAGTCTTGTGTCAGTTAACACTTGCTAACACACTCTTGCAGTGACAGGAAATCATTGATACAGGGATTCTTATGGAAACGGCATTTTCTAGAACACCTTTTTCTTAAACAACAGTAATGAGCGCAGACTAATAGAGAAAAATCAACTTTTTTTTCAGTCTTCTGCACTTTGTGGAAAAACCTAAAAACCTAAAGCATTCATGCATTGCGTTTTGCAGGTGCAGGATGATTCTTCTCGTGCTTTGAATGAAAGCTGCATATAGATGTGGATTTGTGCCGTGCTCTGCTGGTGTTTACTCTGCCGTCTGCTGTAAATCTGTTGCTTATCATCAACCTTCGCTCCGCTGCTAATAGCTTCATGAGGGATCTCTGCTCGCACAGAGGCGAGGCGGTTCTCACAGCTTTTT
>21082_TGCAGGCGGTGCCACTTGCAAAAAAAACAAAACTAACGTC_NODE_1_length_106_cov_9.858491
GCTCGGCTCGGCTCCCTATCTGCCCCTAAGGCGTGTTTGAGCATGAAGACGAAGCGACGTCTGGTAACGGACGTGACACAGACCTGTGGAAGCTGAGCGCGGGGTAAACGTAGCTGGAGG
>21083_TGCAGGAATACTGAGGTCCCCACAACCCGTCACATTTCTG_NODE_1_length_380_cov_12.765789
TCAGAAGAGATCCTTGTTTAGGCAATCATCTGTCGAGAGCAGACATTGATAGAGATGTCTTTCCCCTTGATTAGGCGTGACCCATTTCTACTGACAACCCTGCACACACACACACACACACACACATCTACGCAGTTTGTGATGCACACAGACACACTGGTAATCTTTTCGGCGGGGATGAGCACTGAGGAAACACACGTACACACAAAAGACGACAGGTCCAAGCCGCGGAAGAGAAGCGTCATGAAATTTCCTGGCCGGTGAGAGAGTGGAAAAATGCCGCCGATCAAAGCACGACATCCAAAGCGCGAGGAGGGGAAAGAGGAGATCCAAAGTCCCTGCAAAGGCAGCTCTTAGCAAACGGGCCGTCGCGTAATGTTTGGGTAGTGGTTGCCAATGGTT
>21084_TGCAGGCTCGGCTCCCGGTAAGTGCACTAAAGACACTGTT_NODE_1_length_420_cov_20.054762
GATTCAGTTTCATATCTCTGGCAGTCAGGCTTGTTATAATTACAAGCCATATACGTTATGGTGATTAGAAATTCAAGCAAGAGCAGTGAGGGAATACAAAAAAAGAAAAGGTCCCCCAAGTATCAGATATGCTTTTTGAAAACGGGGGAACCTTTTGTAAACAGTCACACTTACATGAAGTCTTGTTGATGCCAATCACATCCACCAGGTTTCATATTAACACGATAAGAAAGAGAGGGAAAAAAACCACACCACATCATTAGTGTTGGTGAAAAGAGCAAAACCACTTTGTTCACTTTGACGAGGTAATTTGAAAAAGTCCTGATTATGAATATTTAAAAGAGATCGGATCTCCAGATTGCATTAGCATCATCTCTGGTGTCTTTCACAGTTCTGGCGAATAATGACGACTGATTTATGGGTGATGCATCAGGATAGACAG
>21085_TGCAGGTGAGCCTGGTGAAAATTGGATTCGGTTTTGCTGG_NODE_1_length_219_cov_8.374429
GCCACAACGGAGCAGGCTGCAGAGGCCAATTAGGCTTACCTACCTGGTAAGTACTGAAAGTGTTACAAAAATGCATAACATCGGCCTTCATTCCTGGCCAAAAGAACTGCTTGAGAACACGATCATAGGTTTTGCTGATGCCCAAATGACCGTAATGAGTGCTATAAGTGCCAGACCATAAGTGCTCATGTGCCAGCGCAAAGACATTTTCCGACAGTCAAAAAGGATCATTACCTG
>21085_TGCAGGTGAGCCTGGTGAAAATTGGATTCGGTTTTGCTGG_NODE_2_length_160_cov_4.343750
CGTAAATCGCGAAGAACTTAATCAACGCTTTAGTATCTTGTGCAAAGCAATGGCCTCAGGAAAACGAGTGGAAATACACATCATGGTGAGCAAAAACAGATTCCCAGACTTTGCTTTCGGCAACGGACCAACACAGTCGACCAGAACGTGCTCAAAGGGCTCACCAACTGCGGGTGCC
>21086_TGCAGGGCCCACAGGGCAGCCTTAACCTGCAAAAACACAC_NODE_1_length_374_cov_4.574866
CAAAGTGTGTGTGTGCATGCGAGTGCGTCATGAGCTCGGCGAGGGTCCATTTAGTGACTAATCAAGCAGATTGAGAAGGTTGAGTGGGAATCGTCAGTTCTATCAAATGTATGTGCCAGTCCAATGCTGACAGGCAGTAGTGTAGAATATATTTCACAAAAGATAACCGGTTATGTGTCTTGCTGCGTTGTGTATTTTGAACCCATGTCCGAGCAAATAAGTTGTTTAAGCACTGCGGAATTCTTAGGATTGTACAACAGCCCCCCTGGAACAGACGACGCCAAGCTCATTGACATCTTCTACCCTGGAGACCAGCAGTCCATCATCTATGGCACAAAGTCCAGAGTTGGAATTGGAGGCATGGAGGCCAAGGTATGTTGAACGCACT
>21087_TGCAGGCAGACACAATCGTCCGAGGAAATTTAAGGAGTTG_NODE_1_length_418_cov_18.600479
CTGCTTTTTCATTCAATATATCAAACAGGACAAGAGAAAGTAACCGGAAAAAGGGTTTAGTGAAGAAGTCTGAATTTTCCATACTTCTAAGTTGTATCGAGGCACCAGAGAAAATCAAACTTGTACAAGTAGCACCAAATCTAAAGGAGCGAGTCAGGGCCAGGAGTACTGGCCCCATCTGAATTTTCTGACCTTGTTCAGATGCCTCTTTACCACTTAACACACTCAAAGCCGGACACTTCATCCAGTAAACAGGGGGCTTCCACACATCCATTCGCACAGAGTATGTCTGGGTCTGAATTAATCAATACCATCATTTTTTTATATCTTTCCAAGCAATGAAAAACCATGTTTGGGTTTTGAGGACCGTACGTATGGCCCCTCTTTATTTGCGGAATGCCCAGGACACAGAAAGACGAAGGCGTGCATCGGTCATCGGC
>21088_TGCAGGGCTGCAGCCACGTGCGAATCTGCCAGGAGTGCCG_NODE_2_length_256_cov_6.582031
GTACCGTTAAAGCGGTTTAATACGATCCATTCATGTTTCCCGCCATCAGATTGGTTTAGTCCGTCCGTTTAGTGGTTTGATCCATCGAACCAATGTGGCCTTGTTTCTAGGGACGACCCCTCAAATGGGTCAAAATGGTTTCCCCCAGCGGCCTCCCAGTTTTGGACCATATGTGTCATTGGGGCCGAAAACGTGGTTTTAAAACCTTGACCTTTGCCCCCCGCTGTTGACCGCCCACACAGCCTGCTTTTGCGTCAGTTGTGACCCACC
>21089_TGCAGGAGAAGAGAGTCTGCCCGCGGGGGAGAGCCCCCGT_NODE_1_length_384_cov_20.567709
TGCCTTGAGCACAAACAGTGTTGTGCGGTAATGTTTCCGAGTACCATCAGCTATACAAACACACTCACAGACACACACTCACAGACACACACACACACACACCTCTTTAGTACGACAATATCAGCACAATATAGGTCATATCGATACATGAGAATTGTACCACACAGGCATCTACCTACAGTACCATGTCTGTAGAGCTTCCATTACTAGTGCATTCTGGGAGATGCAGTCTGTAATGAGTCTTTTTTTGGCTGATTCGCTTCGGGAACAGTATTAGGCCTCTCCAGGTGATGTAGCGTTCTCTCAAACAGTTTCCTCTCCTACTCGCTCCTCTGGCATAGTAGCATATGTATGTATGTATCTATATAGATATATAGACACTGCTAGTATTCAAGACTTTTTTTTT
>21090_TGCAGGACGGAGGCAGCCGGTTCAAATAGAAAGCCTGTTG_NODE_1_length_226_cov_10.486726
CCCGTTTGATTTTAAAGAGGGATTCTAGAACTATTGGGGAACTTTTCTTTTTTCCCAACCGCTCCCCCTTTATTTTACTTTATTTCTTTTTTTTTTTTTATTCTTCTAGTCACGTCGCGTCGTCCGCCGCTAACGATGCGTCGTTTCGGGGTTTGGATTAACGCACTCTGGATTCTGCTTTTCGCCCTTTTCCGCTCCGCTTCTTCGAGCTACTCCGAGGACCAGTGCAGCTGGAGAGGCAGGC
>21091_TGCAGGCACCACGTTTGGGGAAAAGGACGTGTGGCTGGTA_NODE_1_length_406_cov_16.293104
CACGCAGACAAACTAGCTCCTAACTGAGTCCTAACGGTTTGAAGGCTCCGTGAGTCTCCTCGCAACAACCTGGGGTGGCTACAATATACTTCGTACCTCAGACAAACGGAGGCAGGGTTTTTGAGATGATGCAGTTAAAAGTGTAACATATGAATGACCCATCGGGTGGAAGGAAGTCTGCTCCCATTATCCTTCGGCTTTTGCCCAGAGAGCAGCCATCTCGGCCTCGCCTGCTCCTGGTCAGTATAACGATGCACTGTTTGTTTCCTTGGCCACATTGATGCAGTCGTGCTCCTTTCTCACCTCTTTCTTCCCTCTCGTCTTCTCCAGCCGCCTACAAGCACGCCGACGGGAAGAAGATTGACGGCAGGAGAGTGCTGGTTGACGTGGAACGCGGACGCACCGTGAAAGGATGGCACCCTCGCAGA
>21092_TGCAGGACGGCCAAGCAATAAGGCACACGGCCTTGTGATG_NODE_1_length_398_cov_6.552764
AAATATCCAGATAACTTCTGCTTTGTCTCTGCATACTTGTCATCTTCTGCTGATAATGTGTCGTAGATATCGTGCACTCGTTCTCCTGCTATATGTAGCAATAATGCTTTGAGCCTAGCATCTCCAGTAATGTTCATTGCAGTGGTGTAATTTTCAAACCTTTGCACCCATTTATTCCAGCGAGGTCCAACAGAGCCAGGGTCAGTTTCCGTGTCGAAAGGTGGGAGCGTAGCGGTGTTTCCTGCCATGCTTGCTGCGGCGCGCCGACTGCCATTCACGTTCGTCCGCGTTAGCTTAGCTAGCTTCTCACCCTCGTGTCCGTTTTCTTCCTCCCTCTTCTTTGTCCGCTCGCGAAACCAAGAAAGAAAAACGCGGTGTCCGGGTCGATTCTTCGAGTGACTTTCCGGTTACTCCTC
>21093_TGCAGGTGAGCTGCTCTCGCGCTCGCCTTCTCTTTTCTTC_NODE_1_length_266_cov_16.522556
GACGTTGTTCCTAAAAGCCAATAACTCAGTCATTTGACATCTTTAATGAAGACGGATGGCTGGTCTCACTTGGCGTTGGTTCCGACCCAGTAGATGATTCCGTTCTCGTCAAAATCGTGCTGGTGTCTGAAGGTGAAGGTCTGTCCCTCCCTCAGCTTCCTCACGAAGACGAAGGACGAACGCTCAAAGTCGTACCACTGCTTTGCCACCTGAGGGACGAGGATGAAGAAGAGGATGAGCGAGAATCAAGCGTGTGAGATCCGGCTCCGGGTCCCGGCTGGATGCTCA
>21094_TGCAGGACATGGCGCGGCCGCTCAAGCAGTGGCTCTACAA_NODE_1_length_461_cov_18.609545
ATAAGTAAGATTTATTTATAACAACACCCACGCTAGCAGTGTAGTGTAACGGGAGGCCTAGGGATAAATATGAGGATTTAGGAGACAGACAAAACTAAGTTTATTTTTCAGTATTTTCTCATGAAATTCTGAATGGCTTTAATGTCTCTACATTTGACAATACAATGAAATAAAACACGTTTTGGCCAAAGTAGAGGGCCCATAAGTCAAAGAGGTTGAGAACACCTGGCTCGGTATGCAATGCCAATTTGATTTAGAGTAACTTTGTCACATTTGAGAAATATAAAAAAAGAACGCACAGAATTCCCAATTTGAGAGTAAGTAGAAATAATATTAACCACTGCTCAAGAGCTGAAACATAAACAGCTCAAGATGTAAAAACCCTTTTTACTCATGTTCCTATTTGCGCATCTAAGAAAAAAATCCACTTCTTACGCAACCACAGACATTATATTATACTTTTCCCCTCGCTGATCATGCCTG
>21095_TGCAGGTTGTGGTGGAACATGTTGAACTACGACCTGTCGT_NODE_1_length_263_cov_25.429657
CCCATCATACGAACGGCAGGTCACATGATCTGTAGGCACCTTCCTATAATATGAGAGGCATATTCGGATGATGGGAACATGGCGACATATTCTAAAACAACAGAGGGACGTGCGTATCGGCCGCTCAGTAAGCCCAGAGCAGCCAATTGTGCACCATTAATAGACACGAGAACCACAAGGATTAATGCAACTAAACATTTTGATGTAGTTAACGTACGTTTATGAAGCTGACCGTGGAAACAAAATGCCCACCAGCTGCAGTCAGTTACATCAAGATGGAGAGAA
>21095_TGCAGGTTGTGGTGGAACATGTTGAACTACGACCTGTCGT_NODE_2_length_119_cov_9.336135
CTGCTAAATGACCTGTAATGTGATGTAATGTAAAATGGCTTCTTGTCTTATCCGTTTAAGTTATATAGCATGTCCCTCTATTGTTTTAGCGTTGCTATGCCTCCTCTAAATATCGCCATGTTCCCATCATACGAACGGCAG
>21096_TGCAGGCTCACAAGTGCTGCTGGTGGAAAGGTGCTTAGTA_NODE_1_length_381_cov_14.076116
TTCTTTTAGCCGTCACTATGTGTGGCCTCGCTTTGCCAGTGCCCTTGTCCGTGTGTTCATGACGGTCATTGTGACAATGACATTGAAGGATGTGTGCTAGCTCGCTATCAGCGTACCCTTGGACACTAAAACCCCCTGAAACAAGTGTGTCCCATATTTACCAGTGAGGCCAACATTAAGATGTGTGTGTGTGTGTGTGTGTGTAGATCTCTAAGGTGGATTTCCTGGACTCGGTGTTGGTTCTGGGCTTTGGTGAAGAGCTCAACCAGATCCTCTTACAGGTACTGACTACCTTCTGTTGGATGTGAGATGATGATGGGAGTCCAGCTCAGTGTGTGAGGGTTTATGTTGCAGCTCTACCTGCAACACCACAGTGAAATCCGCAGCATTCTGAGTCAGCTGC
>21097_TGCAGGCCGTCTCAGGGTTATTTTTATACCTTTTTTGTTG_NODE_1_length_381_cov_10.141732
CTCGCAAATCCAAGTCACACTTGATTCTGAGCATAATGTACACACACAGTAGCACACAGAGCCTGTCTCTCATCACTGAACCTCAGAAATACAATATCCATCTGCACATTAATCTGCTGAGACAAATACAAGCTCTGTTCGCAGCAGAATGTGGAATCAAAAAGCTGAACTGCTTCCTGTTCCCTCTTGCCGAACATTAACAATTGGGAGATCTGAAAGAGGGCGAGGGAATAGCGAGGAAGGTGTAGTGGAGCGGAGAAGGATGCAGGAGTGTCGTCAGTCTGCTTTTATCTCAGCCCTGATTAAACCTGGTTCCTGTCTGACCTAAAAAGTCAGCTGGCGGAAACTTCAGAGACTGTTGGTGGATTTCATTGGAGATCTTTTGAAGATCTTCATACCTAGC
>21098_TGCAGGGCCGCCTGGAGGGGAGGAAAACGGGGGGGGGGGG_NODE_1_length_153_cov_10.862745
GACGACAGTTGAAACGCTTGTGTCATTTTGATATGCTGTTGTTCTAAAACTGCCGCAGCTTCCATGCTTTACTTTTATGCAAGCCATTAATCTTTATTTTGTTTTCTATCTGGAAATTGCAAACTAACAGAAAGGCAGCATCTATGCATGTAAAGTGGCTGGTTTTTTGGGTTGG
>21098_TGCAGGGCCGCCTGGAGGGGAGGAAAACGGGGGGGGGGGG_NODE_2_length_167_cov_13.538922
ACAAGGTTGCTTTCAAATGTACTGCAATGGTTAATTCATGAGAGGAAATATGCACACGTAATAAATCGGAATATCGGAGGAACAGGCCCCAAACCTCTATAAAATAATGCCAACCAAGCTTTAGACAATTTCACGTGTTTCTGAGATTCTGTGTTTGCAGCTCATGTTTCATCAAGGTAAAACAGAGTT
>21099_TGCAGGGGAAACTCAAATACAGGGGCCTCCAGTGGATCTT_NODE_1_length_477_cov_18.976940
CAACCAAGTCCACTTGTGCAAAGGGTGTCCCGAATGCAAGAATCCCCTCACGTCCAGGAATCTCTTTTGCAAGCATTACAAAAGGATGAGACCTCGGGAAGAAAGACGCCAATAGAATTAGCGTTAAGAAAAATAGAAAACAGACCCGAAAGTCCACTGGTACAAAAAAAGGTAGTCATTGTGCAAGATGCTGCTCCTCAACCGCCCTCCAAACCCCAGAGGATGTCACCCATCGCCCCAACAGAGGAGAAAATAGAAGTGGATCTGTTTAGACCGGCCTCTAAAATAAGAATCCCTGAGATTATCGTTGAAGATGAAAAGATGGACGAGGACGTTCACGTGAAAACAAGTGAGCCTCGGCAGGTAACTGGTAGTGCCAAAGAGGGACGGCAGCTGAAGACCAAGGGAAAGAACCGTCGGCCTCGACCCATGTCTCCAGAGTTAGGTTAGATGTGTTGTGCTTCTTTCATGTAGCAGTATGAGGTTCCAGTCTGCTTGC
>21100_TGCAGGAATGAATGCTCCGACTGTTGCACAGACGGGTGGG_NODE_2_length_148_cov_5.114865
CTGCAGGGTCAGGACACGATAGAGCCTTCGTTCCATGTAGTGGGGTTGAAATACGACCAGATTTGGGGCCTAAAAACCTGCCGCTGTAGAGTGGTGATGTCATTACCACGTCAGTCCACAGGGGGCGCCAGAACCAACTCCGTTTTAGTTTACATAAGAACGTGAGCAGC
>21100_TGCAGGAATGAATGCTCCGACTGTTGCACAGACGGGTGGG_NODE_4_length_102_cov_25.009804
GTTAGATTGGCGCATCCAGCAGGACGGACTTCTTTGGCGTGTGTTCCTTCTATTTCTACATTTCAGTCATAGAATGTGTAGAGATGAAATAATATCCAACTATGGGTGAAACAAACAGGGAGCC
>21101_TGCAGGCTTCAGAAGGAGCCTCTGATTCCACTTCCTAAGG_NODE_2_length_160_cov_37.956249
CAGGCCCCTCACAGAATAGTAGTTCAGAGTGTATTCTGCAGTGATTCTGTGTCTCTTTGTGGTTATTTTGTGTCTCTCTGCGGCTGTTGGCCCTTTATTATTTGTTTAGCGTTGATGTCGGTTGCAGGTGAAGGCCCCCTGACGCTTTGGGCCCCTGACACAGAACCACCTTTGCTTCTAAT
>21102_TGCAGGACAGTCCGTCACCCCGTCACACCACTGGGACCTC_NODE_1_length_347_cov_19.602306
AATACCAAAAACTACATCTATAAATTGTATTGAACTGTCAAAATTGCGTGTGTCGAGGTATAGACTAAATGGGGTCATGGCTCATTTATTATTAATTATGAAAGGCATCGTTCTGTTGTGTATTAAACTGTGACTGTCAGCTTAATGCAGTGTTTTATTTACAGATTTCTTGGTACAGTTTTGGAACATTGAGATTAAACTTGAGCTTGAACATTGAGATTGAGACTCACAGTGTGTGTGTGTGTGTGTGTGTGTCGTCCAATCAGGTGTAAAACAGAGGTGTGTGAGGACCACCGTGGTGGCTGTGATCTGCCTGCTGCTCCTCCTGCTGGTGGCCGGGGTCCTCCTCGCTTATTACCGTGAGTAATC
>21103_TGCAGGGTTGGCGAAATCTAAATAAATATTGCCTGAACAC_NODE_1_length_393_cov_13.796437
ATTCATCCTCTTATAATGGATGATGATGGACAACGCTTTGCAAAGTCTCCCCAACTCCACCCTCCTTTCCTCTTGCTTTTGTCTAAGACCATAATTGATGAGATTCCTAAAGGCTACATGTTTTGTTTTGCTCCCAATTCATTTTTTTTAGTTTCTCTTGTCTCAAAAATCATTAATTGAAAGCAGGACGGGTGCATCTGACGTAGAGATGCATCCCTTGAGAGCGTGAGCCTCGACTGCATTTATATGAGCTGCAATGTCCATTAAAGCAGTGCTTTTGGATTTCGCTTGTTTCATTTCAGAAGTAGGTGTACATTACAAGAGTGAGCTGCAAATAGAAGATGTCCTTTCAATACAATGGCATATGGCAATGATACACTCTTCTTGTGCAGTAATGGTATTTCTTCCCACCAGC
>21104_TGCAGGTTGACCTCGTAGGGCTGGAGGACAGAGGAGGGGG_NODE_1_length_434_cov_16.647465
CCCCCCATCCCCTTAGTGCAGCGTGTATAGTATGTGTTGCTATTTCAATAGATTCTAAGTGCTTGTGCTTCCTTAGTTCAGGGACTATTGTGGGGTGTGCCAGCGGTGGGACTGGAGGGGCAGTCCAAAGCCTTTTGAGAAGTGTAACCTGGACAGCCCGTTCTTCGAGGGCCACTTCCTCAAGGTGCTCTTCGACAGGATGGGTCGCATCCTCGATCAGGTCAGTTTGAACACAGCTTATGTTCCCAGACCCCCAAAGATGAACTCTGCTGCTGGTAAACAAAGTGCACTGCTACTGAGGGTAAATGAGGGGCGATTACGCAAATCAGCTGTTAATTATGCAGAGTATTACATTTTTTTAACATAAAACTACTAAAATAATCCCTTGCCATAGAGTCATTTGACGGATGATGTTTGATGGGAATTGTGAAGATGGACATTAAGGGGTTTCTGCAT
>21105_TGCAGGTCCTTGAACTAGATCGCGTCGGTTGAACCTCCGC_NODE_1_length_423_cov_9.886525
TGTACTATTGGTGAGACGAGGTCAATTGAAGGACAGCGGAGCTTGATTGAAGAGAGAAGTTCGAGTGGAGGCCTTAGGTTGAGATCTAACCGTGACAGTGCGAGAAATGATGAGGGACATCCAAGAGTAAAAGAAAATGTCCTGCAAGATTTGGATGGTCCAAAAGATGGCCAAAAAATGCCGACCTGCCCTGCCAGTATGTACACTGAGCAAAGGACAGCGAGGGGACGTCAAAAGATCCAAAAAGGTGGAAGGGATCTAACTGAATCCCCGAACAGGGCTTGTGATTCAGCCACTGAGCAGGGAGCTCGACGAGAGCAGGAAGACGAGATGTCAGACGACACAAGTCGTGGTTCATCAAGCAAAATTAGTTTGAACTTAAGTCGTTCGGTTTGCACCACGAAGGACGCAGGAAGGATGGTGACCAGGGCCAATGGCAGACCTC
>21106_TGCAGGATTGAGAGACACTAAAGAGGAAAATAACACGTCT_NODE_1_length_266_cov_9.571428
CCCTCGGTTACTGTTGCCGGCCTCTAAAGTGCTGCCGGCGAATTTCTCCTCTCTGCGTTCCGTCGCTATCGATTTAACTAAAGGCCGCGTGTGCTGAGAAACCTCATTCGGATGAAGCGGCCTTGAAACCTGCGCTTCCTTTTCTACAGCAGCCCCTTTTCTTCGAGGATTGCTGTTTTTCTGTGATAAAGGTTGATATTTTACAGTAATGATGACCAATTGTCGTAGGTTGGTTTTGGGGAATGTGACAAAACCGGTAGTCACAGATTTACACCAACACGATGGG
>21106_TGCAGGATTGAGAGACACTAAAGAGGAAAATAACACGTCT_NODE_2_length_130_cov_3.253846
CAAGAACAACAGCAAGAGTTCTGAACCGGACAGAGCCGAGCGAAGCTGATCCGTTCCAGAGCTCCTCGCCTGACGTGACATTTATGTGCCGGTTTTTGTCAATCTCCCGAACGACGTTCGCTGGAGGGCTTCGCGAGAACGGCGGCGAGG
>21107_TGCAGGACCGCCAAACCGGTCCGACTGTCTGCATTGTGCG_NODE_1_length_425_cov_11.790588
TATCGACATTTTGAAAATTGTATGTGCATATTACTGGTAAAGTGCGGCCATCTTTGTTTGTGTTTGACGTCACGAGACCCGGCAGGCAATTGATGTTTATCAAGCAAAACATGTTTTGAGTAGCCACCCAAATGTGAAAGTAGCCAGCTGAGGCCTGTCTATGCCATTTTATACAGGAATAGTCAAACCGGTTTTAGGAATAAGGGGTAACTGAAAAACATTGTCATGAAAGGCTCACTTTGAAACTCAAGCTAAAGTTGTAGCTTTGCTTTACTTTATCAAGGAAGCAGCCAGTAGTAATACTCTTAGTGCATAGTGTCTCATGAAAGAAGAATATGTACCTACAGAGGATATTCAACAGGGTCACAGGATGAATGCATAATGAAGCCCATACATTTCCGTTCTGCCTCCCTTTAATTCAACCACGCCCTGCATGGGTTAGTCTTC
>21108_TGCAGGGCAATTCCAACAACATCGCCACCGTGGACATCTC_NODE_1_length_319_cov_9.097178
CACATGGAGACCGACGGGCACGAGAGCTATGTGGCACCATGGCGCTACTTTTTTGTCCTATTTGTCCGTTGATTTAGTTTTCCTCAACTAGTGGCTGACTGGGTATCGGACCGCAGAACAACGCTAATAAAAATCCTTTACTATTAATACGTCTCAATGATGAACACCAGTTTTTAAATGGCTTAAAAGCAGTGGATTGTAAACATTTGAGTGAGGAATAGTTTGACTTTCAATCATTGTGGCACATTGACCAATTCACGGTGCAGCTACAAACCAGGTTCCAACCTGCTTTTGTTTAATCAAATACACAATACTTTTTTGTTTCTGTCGAGTTAATGAGT
>21109_TGCAGGGCCTGGTTCCCCAGGGAGGGTCTGCCTGCAGACT_NODE_1_length_437_cov_18.766590
CTCTTCAGCTAACAACAAAGGAACACTTTTATCAGTCCAAGCAGGCTGAGGTTAAGAAGCTGCACCACCTGAGGGCTATGTATTTTAGCTGGGGATTTAAAGCCTTACACTAAGCCACTCTCCTCCTTGCTCTCATGCCCCAGTCCACTTTTTCTCCTTTGGATCCCATTCAGCCCAAACAGAAAGGAAATTGCCCTGGAGACAATGAAACACTTTTTTTACAAGATCAACTAGCATGTTCATTGTCATTATTGTTTGTAGAACTTACAAGCAATATATTGCTTTTGAACGGCACAGATGCAGAGTTTATGATCTGTGCTGTGATCTATAGGATTACTGAGCGGAGGGAAATATGAGTGCACACGATTTTTGTACATGCCCTGGAGGTGTAATCATGTATTTTAATACTCAACAAAGATAAGGTTGAGCACTGAGTGTAGTTGTCCTCTGGGAGGGATG
>21110_TGCAGGAATACCATTTAAAAATAAGAGTTTCACAGATCAT_NODE_1_length_150_cov_31.946667
ACACACACACACACACACACACCCTCTCGCATACATTTAAGGTTAGGATTTTTTATTTGATTCCCTGTTTGGAATATAGTTGAAAATATATTTGATTTCTAAATGTCTAACCAATAGAGGCACAAACTCACACACGTGGCGACACGGCACCCGGCGCTTCTTCATTGCTGCT
>21110_TGCAGGAATACCATTTAAAAATAAGAGTTTCACAGATCAT_NODE_2_length_182_cov_8.478022
AGAAATCTCTCAAGCATCCATTGATCTGCAAGACTTTATGTCAAGGGCATTTATCATTTAACTGCAGCATAAATCTCCCCCCAAATCTCACCCTCTCTCTCTTTCTCTGTGCTCCCTTTTCACTTCTCTGCCTCCTCCCCCGTCTCCTCTCCCTTTTCCCCACACAATCCCACAGATAGCAGCACACACACACACACACACACA
>21111_TGCAGGAAGTTTGTGACGGGAGGAAGAGGAAGAGAGACGC_NODE_1_length_234_cov_22.884615
TTGCAGAACTGTTTGGATTTGTAGGACAGCGTGACCTCCACGACCCCGGGGATGTGGCGAGGGGGGGTCTGGACTCGGATGGCGTGAGGCGTGATCAGCTGAGGAGGAGGGCGGGTAAAAAAAAATTATTCATTTGTTTTAACTATAACAGCATCACAAATATAACAACAATATAACAAAAGAACCAAGACACGGTTAAAGGATGAAGAAAACTGTGTTACGCCTCCACGACACCTGAGAGAGAAAAGCAGATCCG
>21111_TGCAGGAAGTTTGTGACGGGAGGAAGAGGAAGAGAGACGC_NODE_2_length_107_cov_2.429907
CTTTAAAGCAGCACAAAGGGAAATTCCTTCCTTATTCCTAAATAAGGATTTAGGAACTGAGAAACTTTTCTCACCGTCCTTCTGACAGCATCAGACATTCAACTCACAACTGATAAACGCCGCCCTCCT
>21112_TGCAGGCTGGAGTTGATGTCATCCACACAGCGTGCTGCTC_NODE_1_length_315_cov_4.155556
CTGGAGCTTTAACGTCACTCAACCCTAACCCCCAGAAAAACACATGTCTCCATGTTCGGTTCTCCCCCCTGCTTGCCTCGGGGCGAATCTAAAGCTTATAAAAGCCGATTGAGCAATTCTGGCGATGAAGTTTAAAATGCCCCCTTTAGTGTGGCCGCTATGTTCGTCTTGTGTCCATTGTTTCAATGGGATGGAGGCTGCACGCCGGGCTTTGTGCTCACACGAGCTAACCGCAGCTAGCTGCCATTGTTTAACGTTAGCACAGCGGTGTTAGCACTTTCCATCCAAGATGAATCCGGTGGTGCATTCAGGGACCCCCCCCCCCTCAG
>21113_TGCAGGAGTTCCAGAGGGACGCCGACGAGCTGCTGCTCTG_NODE_1_length_268_cov_6.873134
ATCTTCAGCTTGGCATCCTGAGGGAGGAACAGCGGCTGAGTACTCCGTTGGCCTCCAGGAGTTAGTCCTCACCCAGGTGTTGTTCGTACCTGCAGCAGCTCCATCAGCTGCTCCTGCTGCCCCGCCTGCCTCAGTTTGTCTCCTCGGTCGGCCATCTTGTCCTGAAGTTTCCTCCAGCGGCTGCTGACCAGAGTGGACTTCCTGCCGATGCTCTGGCTGCCGTAGTGCTCTTGGGCCAGCATCTCCCCCCCCTGCTGGACACCCGGCACGTGGTTAAAAGAGGT
>21113_TGCAGGAGTTCCAGAGGGACGCCGACGAGCTGCTGCTCTG_NODE_2_length_111_cov_2.774775
CGTGATATTATATATGTGTGTGTTGGTTTGATCAGTCAGTACATGTTTATTTAACTGGCTGAAATATCTTTTCCACATGTTAGTCAGGTAGACTCGACCCCCGCTGACCTTCAGGAGCTGCCGGCTG
>21114_TGCAGGCCGCGTTCATGCCGAGGAGGATGAAGTGCAAAGA_NODE_1_length_445_cov_16.119101
CATGGTGAGTGGAACGCACCCCGATCACACACACACACACACACTCTGTCTACACACAGCGTACAAAGAGGACAGCAGGTATATCTGAGTCCTCATCGTGTGGACATTTGTTGTGTATTATTGGAATATAAAAGACAAAACATACATGGAGACATTGTCAACAGGTGTCTTTTTCCTTCCTCTTAGCTCTCATTCTTCATAATATTTCAAATTTGGTGAATCCAGCAGGAAATGAAACGTTTCTTGTGGTGTTTGTTCGTCATTAACTCTGCAGTGCGTCTCTTCCGATTCTTTAAAAAGCCGCTGTAGCCGTAACCTGCAAAATGCAAATCAAAGAGACACACAACAAGACGTGTAACGGCTACAAACAACAACAAAACAGTCAAAAACATTGAGTCTGTCTCATAATCTGTTGCTGAACTAAGAAATGAAAAAGCACTTTTTACTCAGGTTTGTCTTTCTGAAGC
>21115_TGCAGGCCATTACTGTCCTAAAGGGAGTGCAAAGCCAAGC_NODE_1_length_447_cov_15.548099
AATACGACTCGAACCTAAAGTTAAATGAAGGCACTACCTTTTATAGATAAAACTAACTTGACACGACCCCTGGTGATGTGTGCCGTACCTGGCTGATGTCCGGACACTGATCCGGGTGGACAGAACCACCCCGGGGGACAGAGGAGGTCGACAAAGCTCTGAGCCCAGGAGGGGCAGTAAGAGCCCGAGTAACAAGCCTCACAATCAGTCTGAGACTCAGCCGCAGACCTTCCCAAGAAGGTTCCTACATGGAGGAAATAAATTGTAATATCACTAGAGGCAAGTATTCTACTTGATTTTCTCTCGAACATATAAGATATAGCATGGTATAATAGTGTCATGCATACACACCACACATTCTTTCACTTGGTTTAGTAGCTAGCTGACCATTATGACAGTTTTATTGGGCTCCTGTTGGGCCACCTTTTACGGTTTCTGGATACATTCAGGCATTATATTTTACCCTTGG
>21116_TGCAGGAGAAGAGATGCCCTCATCCTGAGCACCGCTGAGC_NODE_1_length_368_cov_25.641304
GTTACCTTATTATCAACTTTTGATGTGTAGAATACGTTTCGGTCCTGTTTTCATCAACTTTGAATGTTTGTAAAATGATATTGTTACTATTATAATGTGACGGGGAAATACATGAATTCACCTTTTTACACTTTGTGTAAACAATAAAGCACATTTTTACAAAAAGCTTCAACCGTTAATCTGTTAATCAAAGGGGATGAAATATCATTACACAAATGATGGTGTCTTATGTAGCACTTGTTCTTGCACCAGGGCTTGAGCAAACATTACTCAAGTCCTGGTGCACTTGTAGCACTGCTGCTGTCGTTGTTGTCGTTTCTCCTCTCCTCTGCGCTCCTTTTAAATTACTCTTAGTTGAAAGTCTTGAATTAAAATGTTTTTGCTTTTTTC
>21117_TGCAGGATGATGTCATCAATGACACCTCTAACCAGGTTGA_NODE_1_length_349_cov_12.842407
AGAGTCACGTTTCAACTTTCGGCAAGGCCGACAAGTAAGACCCATTAAATCAACACCTCGTTAAGACGGCCTTGCGGCCTGTCAGAGCCTTGTCTGCACTATTAGAGGAGATGAGAGTATATAACGGGGTCATGTTTTCAGTCCCCAGTGGATCCTAAAGCCCTCCAAGCATTAGAGGAGTGAAGGGGCCTCTCTAAACGGTCTGGCTTACCCTCTTCTTCAGCCTCTCCACACGTTTGATTAGTTGGTCCTTCTCTTCCTCCATTGCACTAATATCCTGTTATTGGAGAAAAAAAGGGATCCTTTGTTTTAGTGCATTGTGTCAACTTACTTCATTATATCATTGTCAATGTTAAAACTGAATTAAATAT
>21118_TGCAGGCTTTCAGGAGGTTCAGGTGGTATATCTGTGTACC_NODE_1_length_472_cov_9.548729
CTGTTTCAGGTCATCTCCCGAGTTGGAATACCTAAAGAGATTCTGACTGACCAGGGCACCTTGTTCATATCGCGCACACTGAGAGAACTTTACGGGTTATTGGGCATTAAGTCCATTCGTACTAGCGTGTATCACCCGCAGACGGATGGGCTGGTGGAGCGTATGAATAAGACTCTGACGTCCATGATCCGTAATTTATTAGCGAAGATGAACGCAATTGGGACCACTGGCTTGACCCTCTGTTGTTTGCAGTGCGGGAGGTCCCCCAGGCCTCCACAGGATTTTCTCCCTTTGAACTTTTGTTTGGCAGGACGCCGCGAGGGGTGCTGGACCTAATTAAAGAAAACTGGGAGGAAGGTCCAAACCCCTGCAAGAATGAGATCCAGTACGTCCTGGACCTGCGAGCAAAACACACTGGGCCGGATGTCACGAGAGAATTTGCTGCAGGCCCAGGAGCGACAACAACGACTGTACGACAGAGGGGCCAGGCTGCG
>21119_TGCAGGCCTCCGAGTGGAGGAAGTACAACTTGGACTCAGG_NODE_1_length_449_cov_6.182628
CGTAGTTAGAGCTGGTTGAGGTTTAGTTACATAGTCACCAAGAAGGCTCAGCAGAGGTTGTTCTTCCTGAGGCAGCTGAAGAAATTCAACCTGCCTGATGGTCCACTTCTACACGGCCATCATCAAGTCCATCCTCTGCTCCTCCATCACCGTCTGGTACGCTGCAGCCACAGCCAAGGACAAGGGCAGGCTGCAGAGCGGATGACACGCTGCAGCCTGCCGACCCTACAGGACTTGTTTGCTTCCTAGACCCTCAAGTTTCTGATTCTGATTCTAATAGTTAGGGCTGGTCCGGTTCATAGTTAAGGCTGGTCAAAGTTCATAGTTAGGTTGGCTCAGGTTTATGGTGCTGACGATCGTCTATATACACTACTGCTGTCGTTGTTGTTGTTGTTGTTGTTGTTAGTTGTAATTTTTCCATGATTATTCCACTAACTACTGTCAATAAAAGAATTGTTGTCATATGTATTG
>21120_TGCAGGACCCCTCGTTTTTATAAAGTCAGACAGTTTGGGA_NODE_1_length_365_cov_12.076713
ACAAACACAAAGTGACACATATTTCCCTTTTGATATTCCTGCTTGTGACTCTTGGCCACAGAGCCAAAGAAGCAGCATAATTGACTGGATTGTGAGCACGGCTACATCACGGATGTCAGTGTTGACATTTCTATACCACATCAGGACACGAGCATCACAAAAGTGTTTCAACTTTCTGGGTTTTACAGTTGAAGAATATGGATTTCAGTCACACAAAAACCACTATAAATATTTCATTTGTTCTGCTGAGAAACCAGAACCGCTTTCTCAGTTTGACGTTTTGTGTCTCCATCGCAGCAGAACTGAAGACACAAAACCATGCGATGCATCCGCTCGGTGGTCAGACCCATCTACTCGTCTTGTAAAGAAATATTGCATATGAAAACT
>21121_TGCAGGTTTAGATGAATCGAGCGCTTCTTGTTTAATCGCC_NODE_1_length_275_cov_21.072727
GACATTGAAGCGATGGTGGAACGTGGTGATTATCCTGGGAATTAACCGCCTACTGCGCAGCGCTTCAAAACGCGCTCATGAGCAGAGCAGATCTTCACCTGCAGAGAATCGCGCTCTGCTTCATGTGTGTTTGTTTGCTCGCTTTTTATTTATTTATCGTCATGTGTTCCGTATTTGGTTTGATTTAGGCCCAACTGTCCGTTGCCAAAAGACTTAAATGTGTTCATTTTACTTCATTGAACGACATCCCCCCAAATGGAACAAAATGCAGCTTTTGGGCCCCGGTGGGCCCCGGTG
>21121_TGCAGGTTTAGATGAATCGAGCGCTTCTTGTTTAATCGCC_NODE_3_length_106_cov_10.405661
GGCCCCGGTGGGCCCCGGTGGGTATTTGCTCTGTTCTACCGGCTCTGGTCTCTCCGTCTTCACCTCTGCTGTCCAGCTGCATGTCCCAAGTGGTGGACATGAACCAGTTGTCCGAGTGGGACTTTGAC
>21122_TGCAGGGCCGGATTAGCTCATCCCATGTTTTTCCCAACGC_NODE_1_length_298_cov_18.785234
CGTGTGTTTTAATTCTGCAGTGTGGACGTTCCCTTAAGATTAAAACCTAGAGGCTGTGAAACGGAACGACGACAGACCTCTGGTCCTGCTGTTGCTAAATAAAAACGTGCTCCGTCTCTGAGTGCATGCTGACTATTGTCTTGTCAAAAAACACAAGTATGCCTTTAATCAGTTAAATCCACTCCTAAAATAGCCTCCCTGCAAGCTCTACAAAACAGCAAACTTCCTCTGAGTTAAAAACTGGGAGGGGGAATTCCGGCGTACGTAGCACTTTCTCCCACAGACCAATGCGGCACCAAACTACCGGGTGGAGCGAGTCG
>21123_TGCAGGCCGCCGGGCGGGCGGAGCTGCGGGCGCTGTCGGA_NODE_1_length_172_cov_10.808140
CCTCAGGTTGTTCACCGCGCAGTCGCCCTCGGGTTTGCAGCTCAAGATGGTCTGCGAAAGAAACGCGCCCGTTTCTTCGATGCAGTAGATTCAGCTAACAACTTAACATCAAAAGTAGGAAATAGAGACGAATGGTCGGATGAAGAAGGAAGACCATCAATCACCAGTATTTCAACACTTCTTAGATCCAATTG
>21124_TGCAGGCACAAATCACAGAGCGGGTTCTCAACGCCGTTAC_NODE_2_length_442_cov_10.099547
AAACCAGATTTTTAAAAACGGAAGCGTCCAATCCCAGCAGACTTTGACCTCCGTAACGCCGCCGCTGTCCTTAGAACCTGCTGTCTTTTCAGCACCAAGGACAGCGGCCAGTCTTCAGGGCGACCTATTATAAGAAATACAGCTCAAACTACAGGTGTGTTGGGTGGACACGAGGGTTCATGTAGCCCCGCGAGCTTCTGTGTGGGATTGAAACGCCGCTGCCCACTGTGTCCATGTATGCTGACGACTCGCTCCTTCAGTGATCAGAGCCAGGGTGAGGGAGGTGAGGAACCGCGGCCTGGAGCCCACGGCGGTGGTGGAGGTGAAGGAGGTGCTCAAGTCTTCTCTGGTCAACATTCCCAAGGAGACGCAGACGCTGTACTACTCCTCCTCCTGCTTGTGTCCTCCTCTCTCCCCCGGGGAGGAGTACCTCATCATGGGCTACGAGAACGATGAGATGTCCA
>21125_TGCAGGTCAAACCTCTCTGGTCCAATGCCAGAACCTCGTG_NODE_1_length_257_cov_31.813231
ACGACTAGCTCTTCAGCAGAGTGTGACTCTGTGACGTGTAGAAAGGGTCCATGCAGCTCTGCAGAGGAAAGACCATTAGATGTTATCATGGGAATATTACAGAGGAGGTAGAGGATTATTTCAGTGTTCTTACCATAGAGCTGGAGGCATGATCTCCCAGTGAAAGCACCATCGGGGTAGGTGTTAAACAAACAGCGGTAGCATCCTTCATCCTGGTGAGTCACGTTTCTGATCACTATGGAGCTGTTCTGCAGTCCAGCAGATTTAATCTCCACTCTT
>21125_TGCAGGTCAAACCTCTCTGGTCCAATGCCAGAACCTCGTG_NODE_4_length_90_cov_6.577778
GAGACGAGACAGCACGGCTGTAGTGGTGACGGTGACTGTTCCATTGGTGTTGGTGACGCTGGTGGAGTTGTGGTGGGGGACAGTCAGCGTTACCGTGGGAGCAGGTGGACCT
>21126_TGCAGGAGGACATTTATGATATCACAAACCCGCCATCATC_NODE_1_length_307_cov_5.807817
CTTTTGAATGTAATTATCAAACATCAGATCAATATTAGACATTATCAGAATAAGATGTTAACCTGATAATACGTGTTCAGATCGTATGCATTAGTATGTCTAAACCTGGATAAACATTTCAGAAACACTGAAAGTCCGAATAGATCATATTTATAAAAAACGATATGCTGTTTAATGTCAGAAACCAACGCTTATTAGTAAAAAGCGGTTCACACGTTCCGTGTGCGCTGACCCTCTGCGGACACCGTAGTTTAACAGGAAGTAGACTTTGAAGACTTTTTACCGCGTGATGGTGACTTTACGGTTCTCCGAGGAGCGACACG
>21127_TGCAGGTTCCTCCAGGGCCCCGACCTCTATGATCCCATTA_NODE_1_length_422_cov_17.805687
CATTGTCTCTTTATAAGGTTAAATTAATAAAACAAATATTTCCACAAAAAAAAAAAATACATTGATAATTTATTTGTAAATTAAACCTTATTCATTTGAGAAAGACGAAAAGAGTTTGTGAATATATATATATTTTTTTTTTTTTCTGGCACAGCTTAAAGTGTAGCTGAAAACTGTGAACATGTTTTTTTTACATTAAATGTATTAAATCAATAGCTTTTGAACAGGCTGTGGTTCAGAATAAGGGACATTTTCCTTCCCCACAGGAGCCGACTCAAGGAGCATTTGTGTTTAGTATTTTGGTCTGGTCTGGATTCACTTGTGTGAATACAAATTGTTATTTCTTTTACTTCAAATGTCCAACAGAGACCTCAGGCAACGTCTTTTTTATATTAACTTGATCATCAAATCTGTAAAAAAAATCATGGCTGGGGGGCAAACTGA
>21128_TGCAGGCCGCGAAGCTGAGACCCCAGGTCAAGATATTCTG_NODE_1_length_171_cov_19.409357
TAGATCGTTTTTACAAAGTATCTAATGGTTTAGATTAGTGTTAAACTCTTCTTATATAAAGAATGTTTTTTGTCAAACACATAAAAGTTGCAGGGATGGTTTATCTTTTGGCTTTGATTCTTTTGTTCTTCAGCAAAACAAATGAAACAGGCACACAAGCAGTGGAGGACGCATGTTGTGTTTTTGGAGAATC
>21128_TGCAGGCCGCGAAGCTGAGACCCCAGGTCAAGATATTCTG_NODE_2_length_218_cov_11.275229
GTCAGATTGATAGCTGATTGGTTTGGAATATTGGTACGCTCTGATAAAAATTGACCATTATTTTCTGGCAGTTCTAAAAGACAAAAATGTGAAAATGGGGCCAATCAGCGTCCTGTGAGGACATTACTGCTACTACTGCTAATGCTACTGACAGTTATGGAGGAGGTTTAGCTGAGTGTGATGCAACATTGAGTCGACGCTTTGTCCTTTCAAAACAAAAATGGCAGCTCCTAAGAAGTA
>21129_TGCAGGTACGCCAGCCAGAGACACAACACAGACAACATCC_NODE_1_length_291_cov_13.371134
AACCTCCATCACATAGAACCACATCAGATAGAACCTCCATCCACAGAAGCCTGTGGCACTTTAGCAAAGGGTAACGTAGGTTTATGATGACAGTAATACGATTAATAGTTAAAATAATAATCGTGGTGGGGAGGATGGCAGCAGCAGGTGTCAGCAGGGCCACGGCACTTGGGTCATGGGGTTTGGAAGTAGAACCAGCCGACACCGTTGGAGCTGCTTCCAATGCCCCAGTGCATTCTGGGAGTGTGACTATATAAGCTCATAGCAGCTGCAACCAACCGGACTGTCCGTCGATGGACTTTATGACCCATTC
>21130_TGCAGGAGATATTTTGTGGACTTGAGATCCATGAAGGAGC_NODE_1_length_360_cov_7.030556
CAAGATAACTGATGAAACAATGTTTTAATCAAACTTTGTAGTCAAGCATGAATGCAGTCCATCGACTATATGTTAAAGCTTATTAGTATTACACAAATGATCACTATTTTTAAAGACACATGTCACATTACATTGGCCAGATTAAGATGAGACTTTCCTGCTTTGTTGATTGCCGGATGACCACTAGCTAAAAATACTGCACAAACACAGACAAAAGAAGTGTGTCAAAAAAAAATCACCTAAAATGCACTGAACATTTGTCACAGCAAGAAAGAATATAAGCAATTGTGTAAATGCTTCTGCAATTTAATTGATCAGTCCATAGATTCAGTAAGCAGCTCTCAGACCATGTCCTCTTCCACAGCCTGTGTCTTCACT
>21131_TGCAGGGTGCAGCATCGTCAGTGTAAAATTCACGTAATCC_NODE_1_length_458_cov_11.639738
ATACACCCACGTCGCTTACATTAATATGAGCAACTCACTTGGATACTTGTTAATGGAAACCAAGCAAACATTTCTAAATGATGCCATTCAGAAAATGGGTGGTTGGCAATTTGCGAGAGTCTCTTTGCAACAGATGTGGTTGGATCATGTCAGCAAAAGAGATCATTTATAGCGTCTGCCTGAGGGGAAATGTGAATATATGTTCTCTTATTCGGTTTAGATCTTGTCCATGGGGATGATGACTGAATATTACCACTTCTTCTTCACCACGCTGGTAAGAATACTTTTTTCAAGCTACATTTCTGAAATTTCTGCATCTCAAGAACACAAAGATAGTTTTCTTTAATAAAAGTGCACAGGAGCTTCAGCTCACGAGTTTCTCCCCAAAATAGGAATGTGACAAACCTAATGAATATGCACATAACAACACATTTCTATTGTGCAGTGTGTTTCTATCCTTCGCGTGCAGATGTGCAAATT
>21132_TGCAGGCCGGAAACCGTTTATACTCTGCCACATCAAATGA_NODE_1_length_322_cov_7.416149
CTGTTATTCACTGCACGTAAACGTAAAAGTTTAACAAGGTAGCATGTTAGCATGCTAATGTTTGCTAAATAGCACGAACGTTATTAAAAAATACATGATTACATAAATGATGCATTTTAAGTTGCATTAAAACTCTACATTCAGAGGTTCAGTATATTTAAAGAGAATATATTTTAATTGTCGGCTTATTCAGATTTTGCTTTCTAACACAGACAACAACAAAAACAATGCTAGCTACACATTTCTGGTTGGATGAAGTGGAAGCAAACAAGCTGCAGCAATTACATCACTCTTCTCATTTAGAGATAAAAATAGACCTTGAGCTGCAGTTGGTCCAACA
>21133_TGCAGGTTTGCCCACATGAATAATGTCCCAAATGCCGTCA_NODE_1_length_320_cov_13.225000
CATGAGCCACGGCCGTTGTCAGTTTATTATTCTTCCAAACCACATAGAATACGGTTGTTTTTGATGTTGACTGCTATATCCAGTACCCCAGCTGTTGTGTTGAGATATTGTTTGTGTAGCGGCCATCGTAGTTGTCATGCTGAGTTCTTGATTACGCAGTGGGACGCCCCCAAGGATGCCCTGTTATTGTGCGCTTTGGGAAATCAAAGAGCTCTGGTCTTTATGTAGACATTACATAAAGGTCGGAGGGCGTGGGTGTGTTTGTGTTCTCTCTTTTTTTTCAACGTCTGTTCCCTTCCTCAGAGTGGCGAGGCTTCAGCGCTCCGACACCATTCGCTGTAT
>21134_TGCAGGTGATGGATGCGCGTGCCAGATGCATGCATGCCAG_NODE_1_length_179_cov_3.173184
GTTTCGAATGGATATCCTCTGAGGAAGCTGTGTGACAATGCATCTAGTGGGAGCACAGGGACGGCCGGAGGCAGCGGGGTCTGATGTTCTCTGTGGAGTTTCTGAGGGGCCGATGAGGAAACACCTTCAAAACAAAGGGCCTCGGATAAAGCAACGGTTGGTCACATGATCTCGATACATGTGAAATCATTTATAGCTCGC
>21134_TGCAGGTGATGGATGCGCGTGCCAGATGCATGCATGCCAG_NODE_3_length_385_cov_14.633766
CATGTAAGCCACTCCAAATGTATTTATCACTCTTCTGGTGAAAGACTGTCGCGGTATTATTCACATGGAAACATCACCTTCACAACTAAGTGAATGTTTCCATGAGGACTGGTTCTGCTTTCACAGTTTCCTATTTTTTATTTTTATCCATGTCGTGATGAAGCCGTAATAAGTGGCCAAACCACATAAACCAATGTTATCTTTGTATAGCACACAATCACACTCATTTTATTTATTTACTCAACATTGTTTTAAGTTAACAGAAAACCGAGTTACAAATTATAGACTGATTATTTGACAAAGCTTTTCTCACCTCTTCAGCCATTAATTGAAAGCAACACCAAGGACCCGCTGCAGGAAATGTGACCTGAGAAACGAAACCGTCCGAAGGTTTTTGTGCACGACCT
>21135_TGCAGGTGGTAAGAGTGAATTTGGCACCCACTATATAAAG_NODE_1_length_416_cov_12.947115
CACAGCTCGGCGCCCTGGAATTGTAAAAAACACGACCAAAAGAATGTAACCTGGATACCTGTGACATGCTTCAACAATTTCCAGCCCTTTAAATATAGAGCCAGGTGAAAAGCTTCAAATATATTTTTGGTTTATAAGCTCCTTTAACAAGGTATACGTTGTACTGCGGAGGCTTTCTGTGATGTGTGTCAGGAGACTCACATTCATATCCAGTTACAGTCTTGAAATACTGTCAAAACGTTTTTACTCATCTTTCCAAAATATTGGCCGAGTGTTTTCGTTCCCTAGCCTTACCCACACTTAATTTGCCAAAATCAGAATCTTTGGCTAACATTTACATCCCTGTTTAATGTAGAAAAGAAATAAAAGATAATCAGAAGTTGATTGTTTCGAGATTGCAGCTAAATGATCAGTAATAATAATAATCAACATTTTACT
>21136_TGCAGGTGGCTTAGTGCCGTGGCTGCATTTAAAGAGGCGA_NODE_1_length_398_cov_9.223619
AAAACATCTTGGAAGTTTGAGGCGAACGGGTACAAGAACACCTCTTTTCTCACAGGCGTTGAGCATTGCACGTTTATAATAATGATGAGGAAATAATGATGAGGGGATGGTTCCAACACACAGACCACATGCTACGTCTTCCTCTGAAGAAGCCCCCACGTCACCCGCTGCAGGACCAGAAGACGGGTCTGAAGTGAAGGAAAATGATGGACATTATGCTGAGGGTGGAATCTGAAGCTGAAATGTCAGAAGTGGACTTATTATGATGAGAAAGAGTCAAATGACCCGGGAGAACCTGAATATATGTTGGGTTTTTTAACTGAAAAACAAGGTAAATGGTCTTGCCCTTACGTTTCAGACGGAATAAAACAAATGTTGTTAAAAACGGTTGTGATTATGTGCTGCCATTAGAAAAAAATT
>21137_TGCAGGGAGTGCATCCTTTCCCGGGATCCGTACTGCGGCT_NODE_1_length_423_cov_18.513002
CTAAACAATCCTCATCATCATCTGTTATTTCGCCGTTTACACACCAGGTACTAGAGAACATATGATGTATATTATGTGAAATGAATCAATTTGCTGGGTGATATTAGTTAAGATGAAAACACCATCTGGGGAAAAGAGGTGGTCACAGGCCTGCGCCATCACTCACACGACTGGAAATAAGACAGCCGTCCCCACAGAGGGGATAATTGCCATCTTTAGTTGAGGCTATTACTGCTTTCTGAGCTTTGAAACAGGACAGGCCATTTGAGAAGAACCCCTGCGGGTGTTTGGACTCAATTATATGATACTCGTCTTTTCCCTGCAGCGGCTCAGAGAAGGTTCTCGTTTGGGTTTAACGGAAGGAGTGAGGAGGCAGATATGGGCTCACCAGCAGCTTCCCCACAAACCGAGGAGTTTGAATGGTCCAGGTTCTGGACAAGCGTCC
>21138_TGCAGGAAGTACATGGTAAGCCAGATGATGACAATGCTGC_NODE_1_length_382_cov_21.589005
TTTATAGATATTCAATCGTTTCAATAAGAGCCAGATAGTATACGTTTTTGTTCTCTAGTTAGGACACTATAGTGGCCTTAACGAAGGTTGAACGTGTGGATGTGAAGCAACAACATCAAAAAGCACATTATCCCATTTACCCATCTTCCACAGGGAAAAAACGCATTATCTGTCATTTATTTCTGTCAAAGCGAAAGCGAGTTACAGGCAACCAACATCATAGAAAGGTTGCACTGAGATGTACACTTGTACCCATAATGCTCAACTAAAGATACAGAGACTCACATAGGCAATAGGACAAGTGTTACAGATCGGTGACTCCTCCAGAAAGAGGCTGTGGGGAATGAATAGAGGATTCTTCTTTAGGTAACACAAGTGGGGCGTGTGTGTGTCTGTGTGTGTGA
>21139_TGCAGGGCCTTCCCCGTCCTCTGTGTCGTCCTCTGCTGGT_NODE_4_length_317_cov_7.104101
CTGACACTTAACAGCAGCTCTATCGGTGAAGCCCATGACTGTTCAAATGATGATGTGTTTCCGGCAGAGTGCACAGTGTGTCCAAGCTCTGCGAGAAGCATACGAATCAGAACTTCAAGCACAGCGGTGCACCAACCTGATCCAGCTGATGTCAAATGCCCCCTTTGCTTCAGGCTCTATACTATCTCAACGTACAGACTTACCCGAAAATAGCCCCGATGAGCGAATCACAGTCGATGATCGCCACAGCAGTGGTGAGCCAGCTGAAGCTCCCACGGTGGAGGCAGAGGGAGAACTAAATGTGACTCGAGCCGCAGAAAGGACCGACAGAGAGG
>21140_TGCAGGCTTTTCACACCGTTTGATCAATGCCTCATCGACT_NODE_1_length_490_cov_22.606123
CGAGTGTCTTAAAAGTGTCCTGCTCGTGTTTCACCGTTGTTTTACTGGTGTTTTGTTCTTCAATTATATTTAGGTGTTGTAAATAAAAGTATTAGTATTGTTTTTGTTGTTTTTTTTGCTGTATTTTAACCTTAGTTTTTTTCTATTACTCACAGGGCTCAAGAAAACCAATCCAGGATCTCATCAGAATCCTCAGGCTAAGGGCCTGAGAGGTAGACCCACATCACGCTGGAGAGATTACATACTTGTCTGGCCACATCAGGGTCCCCAGAAAGAACTGGAGAGCTTTGCTGATGGGACGGTCTTCTGGACTACAACCCGGCCCCAGATACGAGGGAAGAACACACATGGATGGACTTACTGAACTTAAAAACATTTCCAGACTGAGACGTGCTCTTTTCGCCCTGACCCTTCATACTAAGTTGGGCTAACACCACCCAGTGAGTGAATAATGATAATATCATTTCAATCAAGAGCAACCCGTTCATTTTTCCCTTTAACTATGTTGAGTG
>21141_TGCAGGCTGATGTTTCCGTAGCTGCCCTTCAGCATGGCGA_NODE_1_length_340_cov_13.494118
TAGAAGGAGCTTTGTGTGTTTGAACGATTTTCATGACCTGTAGCGATTGCAGAAGCCTGAGAGACGGACTCATGATCTTTTCTGACAGGGTTCTGTAAAGTCTTCTTCTCTGGTAGTTAGCGATTGGTACCAACACATCACGGAAGACGTTGTGCAGTTGGCGCCAATGGCGCAAATGTTGTTAGATGCGGTGTTTGCGCTCTGCAGACGGACGCATGCCAAAATGATTCTCTCCTCTCAGGCTTCACCTCAAGCAAGTGTCCCCTCTCTCCCCCCCTCAGAGAGTCAGCGACTCCCTCGGCGTGAGTATAGCAGGGGGGAAGGGCAGCCCGCTGGGGGACATCCCCATCTTCATTGCTATG
>21142_TGCAGGCTGCTGTTGCCATTGTTGTCAATCATTCTCCCCA_NODE_1_length_368_cov_11.108696
CATACAAAATTCCTACAGTAATTATAAATACTGTTGGTCCAGACATGTGGAGCAAAGCCTCTTTCACTTCTCCAATTTTCAAAAATGGGTCATTGGCATTCACCCAGCTTCAGTAGCGTTTATGTCGATTTTGACCTTTGAGAATTAGAATATGCTTTGTTTAAATCAATCTTTTTATTCCATCATGTACTTGTTCCAGTGCAGATGAATCTCATGAGCTGTCCTCATTTCAGTAGGTCTTATTTCATGAAAATAAAGACCAGTCTGCCCACAGTTCCGTGTGGTCTTTAACCCCTGGAGAGTCCTCCACTGTGCCGTATGCTTTTCGACCAGTACAGTAGAGCATACATGTGACTCCTCAGCGGTTTCACACCTTCTGCCTGTGATTCC
>21143_TGCAGGTCCTCGAGGGAGACACTCCGCCACTCCTATAGAG_NODE_1_length_501_cov_17.075848
CACACAGCAACTTCCCCTGCAACGCGCGGTTGTACTGAGCTTTTCTCGGTGAACCGTGGCTGCATGAATGTAAAACAATGGTGTCATCTGACTGAGGGACAAACCTGCCTCTTTGTGCAGTCTCCAGATGTGGAGCTGGTGGAGCCGGAGGTAGTGCTGGTGAAGGAAGAGATGGTGGAGGCAAGCATGTCAGCAGTTGAAGAATCAGTGGAAAACGTGCAGATTATAGGAGATGACGGTAATTACTGCTGCTTGTGCATCCAACATTACCCTGTGTGTCGGCCCGAGTATTACAAATCAATACCTTTTCCATTACTGAGCCCCGTGTCTGAAGCAAGGAAAACTACGGAGCGCTACGAATTGACGTTGAAGCTAGTCCGCTAGCCAGATTCCCTTTGCTTCCTCCGAGGATGATGCATGACATGTATTCATTAAAAACATGGCGTGCTTTTTAACACTATAATGTTTTAAACTTCTCGTGCATAAATGAGTGCTTTTGCCCGACATAACCACATCGGAGGTG
>21144_TGCAGGAAATGAAGAACTGGCGTCCGGTGTCCCTTCTCTG_NODE_1_length_434_cov_25.529953
CAGTGCCTCGCTCTTCGCCCAATTAACCTTTGCGCCTGACAAGGTGCTAAAGTTTTTAACAATTGTGGTCAGTGCACTGACCTCTTTCTGGTTTCTAACAAATATGACAATGTCGTCAGCATAAGCTGGTAAAATAAAACCTTTATTAAAACCCTTTAAAACTTGACCTCCAATGTTCGCTCTGATTTTACACAACAGTGGTTCTATGGCCAGTTCATACAGCATTCCTGAGAGAGAGCAGCCCTGTCTCACCCCTCTACGCACTCTGAAAGGAGCGCCAAGACTTCCGTTAATTTTCAGCACACTCTCAATGTCCTGGTACATCACCTTAATCATAGCTGTGAGACCTGGGCTGAGGCCAAACCTCTCTAGGGTCTTCCAGAGGAAAAGGTGCTCAACCCGGTCAAAAGCCTTTTCCTGGTCTAACGAAGTGAGACCAGTTCTAATGCCCAAAGA
>21145_TGCAGGATGCAGGGGTGGGGTGTGTGACTTCTCATAAGCC_NODE_1_length_450_cov_20.440001
CAACCAGACACGTGACATGCGTGTCTGGGGGTCTGAAACACATCGAACGCACCCGTAAAATAAAGTTACCGTTATGCTCACAGCTGCACGGCGCGCGCTCCAATCACGAACCCTGACGCGTTATGGACGCTAGCTTGCCTACGAGCATTTTTAATAGTCAAAAGAAAACTTTTCGAGACGACGCTGGATTTCTGTCACCTTTTTTTTCTGAACCGCATGTGATGAAATGTGACGTTCAATGGCGACTTTGTCAATGCTCAGAAGCCCCTCGTTCGCCCCAGCAGGTGAGAGCTGCGTATGCCAACATGCATGTCGTCACTGGGTGGTTTCATGGTGGTCTCTTGCACTTGTGCAAACCTTCCAATACTTTGTAGTAGTTCTTTTGTTCTGTAATGTTGTCCCAGACGGGGGGGTTGTAGAGTGCGCGCGAGCGCCTAAATTAATTATACATTCTGAGTGTTTTCTGCACGAC
>21146_TGCAGGCCCGAGGCACGCACACTGACCATGTACTTCTTCT_NODE_1_length_191_cov_4.397906
CACAGAGTTTGTGTGTGAGAAAGATGAGTTGGCAGACCTGGTAGGGGACCTCAAACACGCCAACGTGATTGGGAGTCATAGGAGGGGACTGACAGTGTACAAAAAGAGCTTCTCGTGTGATCAACTGGTTGACTGGCTGCAGAAAGAAAAGGGCATGGGTAAGTAAGGCTGCAGACCCGCAGTGAGACGGACTCTCCGTGTTGTG
>21146_TGCAGGCCCGAGGCACGCACACTGACCATGTACTTCTTCT_NODE_2_length_92_cov_8.043478
GGAATCTCTCCATTCATATTGCAAATGATTTGTGTTAGTATGAAGTACTATATACGTGTGTGTTTTTGTGTGTTTTGTCCACGTGTGGCTTGGTTGTTCCTGCCCA
>21147_TGCAGGAGAACTGCAGCGGCGCCGTCGCGAATCAGAACGG_NODE_1_length_268_cov_6.305970
CTCCCTGATGAGGGAATACTTATCTACACTAAGCGAGCAGCAGACACCTTTGTAGTGCACATAAGCTTTAAATAAGAACATACTTCTTGGATATTGCAGCTCTGTTATACTTAAGTTATTGTAGCTGCAGCTCTGCACAATACATCTGCTTTGTAGTCACTCCTTTTGGACCTAATTAAGGGCCCGATGAGAAATCAGTTCAATAGGCTGTGAAAATATGGCAGACTCCTGCACACATGCGTTGGAAGAGACAGAGCCCCCTTTCTGGGGCCCGGCTGGCGG
>21148_TGCAGGCCGTCTGCACCGTATCTGACCAGTAAACACTTCA_NODE_1_length_331_cov_11.764351
CTGATGGAGATGTGCCGCTCGGCGGGTGTGACGCTCCGCTTCGGCTGAAAAATCACATAAGCTGCCAGATTTTTTTAATCCCTTTGTCTTTTATTGACTTTTGAGCCCCTGCTGTGTTTACTGACTCGCAAAAGACAGGCGGAGGACGCCGAAGTTCTGGGAGAGCGCGACTGTTGAGAATAAGAGGTTTTACTTTGTCTCTCTAAGGCGGGATGGGAATCGCTGTGCCAGAACCCGTGAAGCAGGTGCACCTCGTCGAAGGCAGATTTTTGGACCGACTGTCTCCTAGCAACAACACCAAAAGAGCACAGAGGCACCGGCTACAAGGGCCACTGCTTTAACCGAAACCCCCC
>21149_TGCAGGATGCCGCCCGGTGATGGAAGAGACGCTGCCCCGA_NODE_1_length_182_cov_13.423077
TGACGCATCTCGATGTTTGAACTCGGGGAGGGAGGCACGTCAGATCCAACGTCAAATCAGATCCAACCTGTCCTGCAGATGCGCCGTCACTGTTTGCCTCCGGTGGCAACCCTCACGAGATTTAGGATTCATCCATCTGTTTCCAGGGGCTGTCTTTAGAGCGCGTCTCTTCTCCTTCTTCAGAATGGAAAGATTCCAGTCGTC
>21149_TGCAGGATGCCGCCCGGTGATGGAAGAGACGCTGCCCCGA_NODE_2_length_92_cov_3.217391
TGACGCATCTCGATGTTTGAACCCGGGGAGAGAGGCACGTGCCAAGTGTCAAATCAGATCCAACCCGTCCTGCGGATGCGCCGTCGCTGTTCGCCTCCGGTGGCAACCCTCACG
>21150_TGCAGGAAGCGGCCGATAAGGCGTTTTTTTTTATTTAAAC_NODE_1_length_441_cov_18.281179
AAGAGACATCTGGACAGAATCAACAAGAACTGCATTAAAAGCTGTTGAATGAAGTTTTAGTGCATCAACAGAGGGGATAATTGGAAGTTAGAAACTAATGTAGAAAATGTTACCTAATGTAATGGAGAAAATGTCTGTTATTAAGATAACTATCAGTGTTGAAGTGAAGCTGAAGTTGATGCACATATAGCCATCAAAATGCATATTGCTATTTAAATTGTCTGGTTTCATCTAAAAAAAAAAGTATAAGCGTATTGTGTGTTTAATTTGCAAGCTGTCAAATAATTGCAGTGGCGTTACGAGCATAATATTTCTGAAATGTGAGCTGTAGTAGCGCCGAAATTGTAGTGGAATGAGATGGAAGTACTCAAACAGTCAAGTTGACCTCAAATGTGAACAGAAGTGCATTACTTAAGTGAAAGTACCTGGCTGCATTTCATTTACCTGAGAACCAGTGTTTGCT
>21151_TGCAGGGGCTTTCAGAGAGAAATGACAGCCAAAGTGCATT_NODE_1_length_413_cov_9.125908
ACACACACACACACACACACACGCAGCCACACACACACACACACTACCAATCCCATCATGCTCTCTCCCTCCCCCATCCCCTTGAGGAATGAGGGGGGATTATGTCAATGCAATTCAATTGTATGAGTGGAGGTAATGAACTCCTCCTTTTATCTATTTGTTTGCCTATTAAAGCATTTATTTGTGCCTGTTATCGGTAGATATAAATCAGATATGGAGGGCGTGAACCAAATAAATTTTTAACGACGAGCAAATTGGCTGGAATTTCAGATCAAGAGGTTTTAGATCGGTTTAACCGTTGTTTTTTTATACATTTCGACTAAAAAAAGCAGACTTGGTGGCGGAGACAGTGGCAGTAAAGTATTTTCCCTGTGTATACACGTACTGTATTACACTCAACGACGGGACGGCCACTCCTTGTTTAGAAGTGGCCCT
>21152_TGCAGGTTGGCATAAGCTCCAACCATCATAGACAAAGCTT_NODE_1_length_442_cov_29.282804
GTGTAGTTTTTTTTCTAGATTCATCCATGTTTCATATATTTTAACACCCAATGTTCCCTGCATTTGAAAAATAATGCTGATGTTTTTCAGATGTCCTGACACTAATAAACCGTTGGGACTTATGCTGCTGAATGGTCTAACCAAGCTCATCAACGAATACAAGGAGGTAAAACTGTGTGACAACGCACGTTTCTACTGCCCTGTCTGTTTACCAATTCATTTAATAAATATATATGTGTATATGTATACCTACTAAACGTTTGTTCTTGCAGGATCCTAAATTACTATGTGTTGCCTACTCTGCTGTTGGAAAGCTGTCGAGGTAAAATAAAATAACTACATTTTTGTCCTTTTTAAACATTGTTTTTTAGTATTGAAACCTATTCAATATGTCATATCCTCTCCTCTAGCCGCATGCCGCAGCTGTTCACTAAGGATATTGCCCTTGTGCAGCAGTTTTTTGA
>21153_TGCAGGCGTGTGACAGACACCTGTACTAGTTCCTGAGGAC_NODE_1_length_279_cov_14.946237
AAATTGTGGTCCCATTTAGAGTCGAATGGACCGTAAAGCTGGGCGTGCTTTAGGGCGGGGGACCAGCTGCAGGTGCAGAACGGCAGTTAACATATCAATGGGAGATGTCGTGGTGAAGGTCCACTTTTAGTCTATGACGGGTCCCCAGGTGAGTCTTTATAATTTGATAAATAATAAAAGCGTTTCTCTTGCCCAGTCTCAGCTTCTCTCCATTATGCTCAAATGTTTTAGTTTGTATCCTCCCAACCAAACATGTAATAAACGAGTCACCGAAAAACAGGTTGTTTTTTTTCACAGCTCT
>21153_TGCAGGCGTGTGACAGACACCTGTACTAGTTCCTGAGGAC_NODE_2_length_102_cov_8.264706
CGCTTTGAAGCTGCATTCTTTCAGTGGAAGGCTCCTATCGACGCCGATGAGAAAACGACCACGTAAAACCTCGTAAACAAGTTTGTGATCCCAAGCTCTAGTTTCAAGTCTTCCTCTATCCAGC
>21154_TGCAGGAAAACAGCAGATATGACATCATGCGACCAGGGTA_NODE_1_length_346_cov_29.057804
ATAACCTTTCTCTGCCCCACCCAGGTGAGGAACGGCATCACATGGCACTTTCTGCACAGCCATATTTTAGTACTCAATATATAATCATGATTTAATCTGATGCTACCCCTCATCCCAGGAACGACCGTACCTGCGTACAAATAAAAATTCCCCCACTGAAAGTGAAGGCGTCTACAGCGAGGCCTCTGCACTAGCTAATCCTGTAAGTCCTTCCAGTCAAGCGGCAACACAATAAGTTCAGTTAAACTTAGTGAAATGTAATGTTTGTTTTGCAGGTTTTGGGTACTGAGATACCTTGCACAGACCGCAGTCCATCTCCTGCAATCCCCAATTCAGGTAGACAAACTATTTTTGCTCTCATTCTGTTT
>21155_TGCAGGGATTCTTTACTGTATTGGACGTTTTCACATGGAT_NODE_1_length_581_cov_13.464716
GCTGATACAGGGGGCCAAGAACACACGCCAAAAAGTCCCCAAGCCGAGCTCTATCTCTGAATGGAGCGGCTCAGACTGCATGGTACCAGTACTATCTTATTGGTTTAACATTAAACAAACTGTGGCAGCACACCAGACCACCAGCTAGTGGTTCCTCTTTGCTTTATTATATTTCTATTTACTTTTTCCCCTTCTGCTATCTTGAAAGGGGCTATTGAAGATGCATATTTCTTCTTTACAAGCAAACCTAGACAGGAGCCCGTGCATGTGTAGCTACTTTTATTAGGAATTGAGGAGAAGGGGAAAGGTGCAGAGTAGAGGGGATTGTCTTTCAGTTAACCACGTACAAATGAGGTGATAATATTCTCTGTAAATCATTTTTGTCTGGTATATCATGTAAATATGAAATGTATTTTTTATTGTTATTTCATAAGAACATGTGCATGTGTTATCACATTCACAATATACAACATTACATTACATTACATTACAGGTCATTTAGCAGACGCTTTTTATCCAAAGCGACTTACATTACACTTTAAACCCATGGCTTTTCACATTTTTGCATGGGGCAGCCTGGAATCGAACCACCAACCTTGTGCT
>21156_TGCAGGCCTGCCGGGTGGCGGCCCGAGCGACGGACCTCTT_NODE_1_length_297_cov_10.252525
CTAACAGTCCCACTGGGGATCAAAAGCAGCGTTTGCAGAGAGCGTCACCGTGCTGAATATTAGATTAGTTGACATGTTGGGGAGCAGAACTCTCTTTGGTTCAGTAAGAATCTTCTTGGTTCATTTAATTCATTTATCTGTTTTATTTCAGGTAAGATGTTTGCACCTGCTGCTTTTCGGCATTACCACAGAGAACATTTTAATTGTCACGCCGCGGAGACTAAAACTTGACATGAATCTGAAACTACACATTCACAAACAAACAAGTGCATCTGATGAACTGCATCGTCTAACTGTGGCAGGAGCCTTCCAGCTGTGT
>21156_TGCAGGCCTGCCGGGTGGCGGCCCGAGCGACGGACCTCTT_NODE_2_length_98_cov_2.887755
GTTAACGCTCTCCGGCTGCTGTAAATGTCGGATGAAGACTGTAAGCTTGATTAATGAAGAACACAACCGCACACTGATTTAATCTGCCGCATCTTTGGTTTAAAGAGGGAAACTTGGTCT
>21157_TGCAGGACAGTGCTCACGGTACCTGGAGGATAATTTAACA_NODE_1_length_302_cov_11.738411
CATTTTACTTTGACCCGCTGATCAACCCCATTTCACACAGGCATTCTGTCAAGGTAAGTGGATGATTGTGGCTGATTATAAAGTCTGATCAAATTTTCTCACAACTCATCACTTTTTTTTTAATGAAGCCCTCTTACAAAGGCGCACTTGCATTGGCCAGCTTGCCTGTGCGTAAGAACTGGAGGAATATTGAAATGTAATGGTGACTTTTATTTTGGCTGCAGTAGCAGTTGACCCGTCACCATTCAGACATCAAGTTAAAATTGATTTGGGGTGAAACTCCATTTTCTTATATTTGGGCGTTGCTTTTAGAAGTCAATAATA
>21157_TGCAGGACAGTGCTCACGGTACCTGGAGGATAATTTAACA_NODE_4_length_154_cov_25.876623
TTTCTTGAACCCAGAGCCAGGAGCCTCTGCCTGATGAAGATGAAGAGTTCGAGCTCCCTGAGTATGTGGAACCCTTCCTCAAGGAGACCCCACTCTACACAGACAACACTGCCAATGGAATCGCTCTGCTGTGGGCACCGAGACCCTTCAACCTCCGATCCGGGCGCACAAGGCGT
>21158_TGCAGGTTTTGCTTTTCTCCAGGAGACGCCCAGTTATCTT_NODE_1_length_414_cov_12.669082
GTCCACCTGGCTGTGCCTCCTAAAGCGGCCACTGCACATCATCGGTAAGATGAGCGGATAGCGCGGCGCGACGGGGGAGCTCTGTGGGGAGGACCGTGAAGCCAGACACTCAAAGACATTGGCACACTTTGCGGCGCGCAGCCCAAATGTACAACACGCTCCCCTCAAACGTGGGCTTGTTTAGCTGCTGGCACCTGAAGGCATCACTCACGTGGATGCCAGCCGAGCAGAGACGTGCCCACGCCGAGTACACACCGCAGAACCACTACCAGCTCCCGTGCCCTCGCCGTGTCTACCTTGGCACTTTTTGAGTTTGATGGAGAAAAAAATAAAATGTCCCACTGCAAACGACAAGTGCCAGACAGCATATTTATACATCTTAATTAGCAATAATGAAGGCCGATACCTGCCAGCGGTCTGATGCCAGTGGTTACCG
>21159_TGCAGGATGGAGTTTAAAAGTGTTGCATATCCATTTACAC_NODE_1_length_272_cov_6.113971
TTTAGAAACAGTTTTCTGCTGATTATTTTATTAATAAGGTAAAGAGAGTCTGCTCGCCCAACTCTTGCCCAACTCTTGATTTAATCTATTAATATAGACAGTAAAGTACACTTATTACAACACAATTTGAATCAATAGCATGCCCTTTTATTGTACTTATTATATCAGCAAAGCCACTAACCCACAATAATGACACAGTTTTGAAAACCTTCCATAAAGCCTTTATGGCAATTTAAAGAGGAAAGCAAATTACACGCCCACATTTTGGAGCAAAATATTTCTAACAAA
>21159_TGCAGGATGGAGTTTAAAAGTGTTGCATATCCATTTACAC_NODE_2_length_102_cov_4.215686
CACCTGTTCTCTGGTTTTCTCAGGGAAAAAAACTGCTATCATTATGTACAATGATCACTGTTGTGCTTATTAACTGTGCCACAGAGAAGAAGTGCCACCATAATGGATTTATTTTAGC
>21160_TGCAGGAGGAAGTGTCACAGCGCCCCCTGCTGTCCATGGG_NODE_1_length_382_cov_13.301047
TGAGTGTCGCCTCGGTTTTAAAGTCTCTGCTGCTCATCCGTCATTTAGACGCAGAATGCAGGTCGAAGGGTGGCGCATGAATAAATGGGCGCAGTGTTACCAGCGGCCACTAGGAGGTGCGGTTTTGCCGCTTTTAATTTAATATTACATTTAATATTTGCTAATGAAGACCAATATAGTAATATATATATAATACTTACGTAATTAACGTTACACGTGTGCGTGAATTACTCAAACAACTTATCAGTTTGATATATCCAACTATTGTGTCTCTCTGGTGAAGCTTTCCTTCTGTTTGTGGTTAGTTTAATGGTTGTTAAACAACTGGTGTTAATCTACACTTAATTAAACTCCCCACGTCTTAATCACAAAAGATATTTAAGAAAACAATGAGGGATCGGAAC
>21161_TGCAGGCAGGTACGTGATCTCTCCTGATAATCAGAGCTGG_NODE_1_length_269_cov_21.513012
GTGTGTGTGTGTGTGTGTGAGGGCCTCGCAGGCCTTTGTGTGGCGCTTACAGAAGTGGTTGGTGATGTAATAAGGAATGTAGACCTTCCCGTCAGTGAACTTGCCCCACTTGCAGCCTCGGCTGGTGCAGGGGTCGGCGTTTCTCTCGGCCTCGCTGTCAACGGCGATGTCTCCTCCGATCAGGACGGGGTCACCGGCGGAGCGGACTGAAACACATTACAGCAGCAGCTCAGACGCCCGTTGAAGCGCTGCTCATGAATATCTACAGAGGTCTGGAGGAACACGCGGACC
>21161_TGCAGGCAGGTACGTGATCTCTCCTGATAATCAGAGCTGG_NODE_2_length_92_cov_3.847826
AGTCCACGCGTGATGATGGCCTGCTCACGGGAGGCTGGCAGGACCGCAGCACACAACATTCAGCTGTTAACCGTGAAACCCAGAGGACCGTGTGGGCCCCAAAATATCTGTGCG
>21162_TGCAGGGACGTGTCCTCAGTGGAGGTGCTGATGAATTACC_NODE_1_length_463_cov_15.786177
ATCGCTATGTTGACCCTGGAAAGACACTTGAGACAACTTGATTTGCTCTGGTCTTTGTTCCAGGTCTTGATTCAGTCTTGATTGGAATCCAGTTGGACTCGATTAAGTTGGCTTTGACTACCGTACTGTGTTTGTGGATGTGTGTGTGCTCACATTGCTGTAGGACGTCCCAGTGTTTGTCCCACTTCTCAGACAGCTCATATTGCTTAGCAACCACCTTGTCCAGCTTCTCCTTGATCTGAGGATCAAAATCAGCGCCATCAGAATCAAAACATCACAGGAGTCCAAATTAGCGCTCAAAGAAAGTTCAGGTGGTTACCAGGTTCTGTTGTTGTGTATATTTAGAGTGTAGGTCCAGTTATTAGTTACTGTTCACTTGTATATTTTTTTCATCCATGACTTGGCTTTTGTGATCCCTTTTATCTTAAAATGGAAATATATAATATGTAGGTAAAACATCTAAATTATATATATAATTACAAAAC
>21163_TGCAGGTGTAGCACTTTGGCAGACAGAAACTCATAGTGAA_NODE_1_length_472_cov_24.487288
ACTCGACATCTTTTCTGGCAGTAGAGATCCTTTCTCATTTTGAGATTTGCTGATCGCTCCGTTGACTCGCAAGTGTGCTAAAAGCCATATATTTTTCAAAATACTTGGTGGTTCAAATTCTGATTTAGGCTTAACAGCCTGTGATGTATATCACTTTGGCATTTTCTCAAGGCCGGCTAATCTCGCTGCTTATCTGACACATTTGTCATAATCTAGACGGAGGCCATATTTGCCTTGGCGAAGACAAAACTGTTTTCTTTGAACCTAATGGAAAAATAAAGTGTTAAATGTTTTTACATGGAGCAGATACAGTTTCACCTCTAAACTGCAGCTGCTATTGGCGAAGGATGTGGGATTTGAATCATACAATCAGACGAGCATGAATTCCCAACTTCATGTAAGGTAATTGTTGCACAAAACACTGTTGTAGCTACAACATTTGAGCAGGAAGATGGAGGAGTTGTACATTGTTTCTACCTCTCTGTGAAGTATTA
>21164_TGCAGGCCACAAGTTCTGAGGGTCACTATTTACATCTTCA_NODE_1_length_351_cov_6.509972
CACCCCGCGTACTCGTCCCCGCGGAGACGGCCGGCTCATGAGTCTGTGTCCTTCGTCTCCAGGCGAGGTACAAAGAGGAGGCAAAGAAGGAGATGAGCGTGAACCTCTACTCGCTGCTGCCCGAGACCATCGACACGCGGCACGCCAAAGACGCCGCCGGGCTGCAGAGCCGGGTCCGTTTGTCTGTCAGAGAGTAGCAACTGGATTAATAAGAGGAGATGTTCTGGAACATTAGTCGACAGTTTTCAGTGAAATAAATCAGGATTTTCTCGTAGATTAAAGTACATTTACTGGGAAAGAAAGAAACATATTCCAAGAGAAGTAACGTCGTAAATGTGCATTTTCAGATATTCAACTGACACGTAGA
>21165_TGCAGGGTCAGTGAGTGAATAAACACGCAACCAAATATGC_NODE_1_length_499_cov_7.835671
AGTGTTTATGAGACAATGGAAACGTACTGTATTTAGCGGACACACAACTGGAACTGCCTCCGAGCTTCCAGCGGCCTTCTGATAGAAACTCAATTATTAACTTTGGTTTTCTACAAGTCAATTTAGCTAGAAGCAACAAAAATGTCAAAAAAACACTGAATATTTTTGAATTTACCCTCAGGCACAATTTTCACATTTAGATTTCTATTTATTTAAGTGACAACAAAAGACNNNNNNNNNNATTATTTAATATTTTTTTAATTTAAATTTCTATTTAAGTGACAACAAAAGACACTGATGAACCTGAAATAATCTAAACTGCATCATCAAACACATCTCGTCCATTGAGAAAATATTATTTAAGACTGCGTAAGAACAGGAGGTGTAACAATAACTTATAAACATTAAAATGTAGACGTTTTGCAGGTTTACAACAACGTGATTGACCTGAAACGGTTAATTTATCTACTTGTGTATTTCAGTGAGCATCCAATTAAAAGTCCAAAGTCCAATTAAAGATA
>21166_TGCAGGCAATCCCATCCATCTATGGGTATTAGAGGGTCCG_NODE_1_length_425_cov_5.369412
CTGAGGCCTCGAACCTTTGATATGCTTATAAAAAGTACTTCTGATCGGATATCGTCGTTACAGTTAAGCAGTTTTTAAGTGAAGGACGAACATCAACAATGGAGGTAAAACAGCAGGCATGTTCTCTAATGATGCTGCTGAGTAGGAACATTGTTATGCTTCTAAATTGAGTTCTACTGACAGCAGGGTTAAAACAAGGGGTTTACGTTCTTTCATTTCCTACCTTGGATGGATACTTTACAACGTTTGGACAGAAAATGTATTAGTGATATAATAATCGGACTTTTTAAGAAACACTAACAGCACACATAGTTTAATTAAGGAGATAAAAAAGCGATGGAATTAGTGCTGCGCACTGCTCAACGCCCATTGACCTCCACCCCGTGCACTTACTGGGCGTGACAATCTGCTTGACTGCTCGACATTAGGACACCATTCACA
>21167_TGCAGGAGGCAGGGAGCCAGATTCAGGCCGGGTGGGAGGA_NODE_1_length_129_cov_29.643412
CGGCGATAGACGTGAACGCTGCCTGACGTCCTCCTCCATCCAGCTCCTTCATATGTTCACATTCTACGTGTCATATGGATTGCCTGAAGGGAGATTTGGTCTATTTTTTGCACACAGCACCTATTGAGCATCTGTCCATTCCTGGGAGGAG
>21167_TGCAGGAGGCAGGGAGCCAGATTCAGGCCGGGTGGGAGGA_NODE_2_length_286_cov_12.108392
AACGGAGCTGCAGTATAATATTAGAAGAGGTTTAGCTTCCCTTCATCGGGGAGTTGAAGGTGAATGCGTGATGATCCTGCAACCTTGTGAATGAACAGACCACTTTGTCTCCGTTTGATCTCCTTTAACCGCTCACTCCAAACAGGAAGTGCCGCCGACACAATTTTCCCATTGTGTCCCCTGATTATGCAATAACCTTCTCCAACGAGCGGCTCTTTCGCTCATCCCTCCGGCTGCAGTGTCGTTTCTCGATGTGTGGCGAGCTTCATTTAGCCTCTGGAGGTGCTGTGCCTCGGGCCTCTTGCTCT
>21168_TGCAGGACAGGAATGAGAAAGAAACGAGAGAGAAGGGGTT_NODE_1_length_135_cov_5.644444
CTCCTCCTCTGCTATTTCTCTCTGGTCTCCCGGCTTTCTCCCCCTCCGGCTTTGTGCACTGACCTGTTTCCTGGAGGCTTTCTGACTGAGGCGGTGGATGGAGGACCTGGCTTTTACGAGAGCTACAGGCCCGACGCGCTATCGTCAAACAGCTCCC
>21168_TGCAGGACAGGAATGAGAAAGAAACGAGAGAGAAGGGGTT_NODE_2_length_130_cov_21.507692
AGCTAAAGGGACGGGGTGAGAAGCGACTTTGTTCACGGAAGCTGCCTGAACCGCTCACATCATGTGGCAGATATTGGCAAAAGTCAAGTAGCTGCGTCACTTAGTTCTAACCGGCGATGCGCTGCTCGCGCCAGCTTCTCTCCTGTGAATAT
>21169_TGCAGGGGAAACGGCTTTTATTAGCAGCCTATTTCTGGAC_NODE_1_length_424_cov_10.158019
ATCGAATTTCTACTGTGAGAAGATGTGAGCATTCATCTAAAAAAACAAAAACTGTTGGATATTATGCAATGATGGGGCTTTTTAGGTCTGACTACATTTTGTTCTTTCGTTATAAGGACCCTATTATATTTCCCCTTTTCTGTAAGTATACCGTACGCTTAAATTACACAACAGTGACCCTCACATGCGTCCCATTTCCTCCATGGAAACCTGCGCTATAATGGGACCTCCATCTGGTTCATAGAAACCTTATTCTAAGTCGTGCTCGCCTATGAGGGGGAGCTTTAACAATACACCCCTTTCTCTGACTCGGGTCTGTAGCTGAACTAATTGCAGGAAAGGCCAGCGAGCTCACACTGGATCACTGATCATACAATCATCGTAGCAGAAAAGTGACTGTGACATTAGCAGTGGCATGAAAATAAGCCTTGTAGAATTAGTGGACT
>21170_TGCAGGCTCTCAGCTCTGCTCAGTTAATGATGAACTCGCC_NODE_1_length_400_cov_23.049999
CAGGTATGGTGTGCAAATACGATAGATTAAAAAACTTCATACATTTCAACAGGATTGTGACAATTCACTCAGTTGTCAACTTCAGCAGTGCATCACTGCCACCAAGAAGATTCTGTTTACAGTTTTCTGAAGAGGTATTTAGAATTTTGAGGCATCACCTAACAAAAAAAAAGGAAAATATGTAGTAAATATAGTTTTCTTTTCACTAGTCTGAAAAATCAGTGCAGGAAAAACAATGTTTTTGCCCGCGGTGTCTCTCCTTAAGCTGGGGACGTAGTCCGCAACAATCAACGGTTCGTTATCGGTGAGAAACGTGCACGTTGTGGCTCTCACATGTTTGCCTTTAGGACATTGAGTCTTTTCATCGACCTGGTTCTCCACCCGGAGCTTGCAAGTAAAATCCTTTTTATTTCTGTCAGATA
>21171_TGCAGGATGTGCTGAGCAGTCTGCACGCAGCGTAGAGAAG_NODE_1_length_425_cov_22.237648
GATTTCATATTGGGACGGTCTCTGTAATGCTCATCTCTGCCTCAGGTGCCAGGGCCAACCAGTCAGTCGTCCCCGTCCAAGATGAGGCTGTTTGTGTGTCGCCATGGCGAGAGGATGGATGTGGTGTTTGGGAAGCACTGGATCACTCAGTGCTTCGACGCTAAAGGTTTGCATGGATGAGAGATTAATGGCACTTTTTTGTAAGACTATAAGCTTACATTGGACACTTTCTATGTGTAGTATTTCCCAACGTCTGTAAGATCTTTATTTATTTTTGCGTAGGCCGATACATTCGCTCTAATCTCAACATGCCATCCAGCCTGCCAGCTAGAAGCGGAGGTCACCGGGATTATGACAAGGATTGTCCAATTACTGTGTTTGGCTCCACCCAAGCCCGTCTAGTAGGTCAGTACATTTTTATGTTGTTAAAAAAATACAGTAATCACT
>21172_TGCAGGACACAATCAGGAATATAAATCCGCTGGTGTGGAA_NODE_1_length_422_cov_7.578199
AATAACAAAAATAATCAATTCAAATTTAACTACGTTGCAAGGCTTTGATATCAAGCTGTAGATTTAAAATCATATAATAATATTTCCATCAATGTTTCCATGTTCTTTTTCTGTATATTTCTAGGTTTTCTATCCTAAAGAGACTTTCAACAGTCCGCTGGTTCTGGACCTCATTTTCAGACAGGTAGATTTATGTTTTCTCACTTATTTATATTTACTTATTTATCCATTTTGAAGTCACTTTCTTCAATCAGTGTTTTTCATCATAGGAAAATCCAGTTCATGGTCATCATGCTAATAGTTAAGATCATAATGATTTATGGAATATAAAAGGATAAAAGTATTGCTTTTATTATAGATAAATAGATGGGGAGAGTGGTTATTCTATAAGAGAGGAGCTTCCTGTTAAAATAACGTTACTCTATGAGGCTTTTATTTTGAAAG
>21173_TGCAGGAGCAGCACATGGCTGAAGTGCAGGCTGTCGAGCT_NODE_1_length_482_cov_16.726141
ATGCAAATTGCATTCAGATTTTCTGTATTAACTCTGGTTTTTCTGTGTTGTTAGAAATTAGGAATATTGGGTCAAATAATGCTACGGATACATTTGGAAGATTAAATGTATTTCATTAAGGTAATTCATCGGTTGTGTTATGTTATTTTTCCTTTATCTGCAGCCCAGTACCAAGTGGTTTACCTAAAATTACGGTAGGCTTAATGATTTCAGAAAAATATTAAAAATATGATATCAATAAGTATTTTTATTTTCTGTTTCTTGCATTGTGATTTATACGGAGACTAGAATGTGGAGGAAATAGACAACAGTGTACAATTTCCATGAATTTGATACAAATATGAAACAACAGCAGTAAGGTTAGAAATCAAGTAAGAAAAAAAACATGTCCTTCCACATGAAGGCATGTGTCGGGTAATCATGTACAAACAAGGTCACTTATACACACAGCCCTGTCCATCACTGTGTGTACACTTTGGTAATGTCATTGTATTTTCCATCAGG
>21174_TGCAGGAAGACGGAAAGCACTGTCAGCACCACAGCGGCGC_NODE_1_length_448_cov_17.290178
AACATTACAGATTGCCTTTTCTTTTCCTCTTTTCTCGATGCTGCTTCTCAGAGGGAATATGGTGACTCAACTGAATATGTGAGTAAACCCGTGTTGTTTAATAGTGAGAACTATGAGTCACAGTGATGAGATTGTAGTTTTAACGTGTCCTATGACATGAATGAGGGCGTAAATAGTTTTTCTGTTCTGCACGTTGTATTGTCTCCAGAATTCTTAAATAAACATCCGTGAAAAAGAAAATGGGTAACTGATGATGTGAGTCACTCGCAGATATTGCCAAAATACCATCATTTATGCTTTCCGCTGGCCAAGAAGATGAAGAAAAAATTGTATTTGGTGTTTAGATGGAGACCGATCGAAATGAGCTGCGAGTGTCTGCGTGGTTAAAGGACATTTTGTGTTGCTAGTGAACCACATCCTCAAATCTGTTGGGATGATTTGATGTATTTGTCGTGTGCTTCGTTGAGACG
>21175_TGCAGGTCGAGAGGAAAGACACCCACACAGGTAAAAAAGG_NODE_1_length_435_cov_22.268965
CAAACACCTTATGCCTTCTGAGGAAATGTACAGCCAAGCTAGATGTTTAAGGTTAAAGACATGACATTTTCCCGTTGAAGCACCTCAACTAAAGCATTCGCTTTAGTCTGTTCAACAGCCATTTTGGTGGTGTGTTGTGTATATAACCTCCACACTGAGTTCGGCCACATGAAGGATCCGTGCCGTCACAAAACCAACTGCTGCTGTTTGCAAGACTGGAAAATGAAGTAAGCGATAACCTTGAGAAAACAGCTCCCCTTGCATAGTGTCGTTAAAAGCATCATCCAAATCTAAATGTCCCAATCTGTCGAATGGAATGGAATTGGAGTCGGCGTTGATGAGCGAGTGAAATTTGGCAAATGCTGGATTTCCCAGCAGTCGTAAGTCGGTATCTGGCACAGTCTTCCAGCATTTGCATGGCCGCATACTACAGCCGTGGTTTCTGTTGTTTTTCCCT
>21176_TGCAGGGCTCATGACACGTGGGCGAGAGGCCTTTAGCAGA_NODE_1_length_471_cov_7.588110
AGAAAAGAAAGAACGGAAAATACTGTACCAGTGCAAAAACAATAGAACAGAACCAAACAAGACCCAAACTGAGAGGAAAACAACAGCCAAAGATAAAGTCCACATTGCATCAAAAGGCGTTGAGGGATGCACCCAGGTGAGCCACATAAACTGACTCCACGTACTAACTCCTACGTGCATCAGCATTGCATCTATACCGCAGTATGAACCCGTCATGGATGGCAGACCTTCTATTTGCTGCATGAAGATTTACCAGTTACTGTATGAAAAAGTGCGAATGATGTGCAATGCCACACATTTCTGCACATAAATGACTAGTTCAGGCTTTTAAGAGGCTAGTTTCATTTTTCTTTCCAAAACGTTTGTTCAAAGAAAACTGAGCACAAAAAGCTGCATTCAGTGGATAAAAAGGGGGTAAATACATTTAATTAAAATTCAAGTGCAAGCCAGTGGGCCTGACAATAATGTAACCAAGTCGTCAATGGGAAACTGT
>21177_TGCAGGCTGACGTCTCCTCCTCCTCCTCCTCCTCCTGCTG_NODE_1_length_368_cov_18.788044
TTTTTACTTCTAGTTATTATATCAATTCTTAAAAGAATAATCAAAATGGTGTTCATCACCAAGACATTTTTGAAAAATCCCATTGGTCATTCCTGCACCCTTCTTTACCAACCTATTAACCAACCAAGATATAACAAGAAAAGTTTAATTCAAAATTTAAATTGAAGATCATTTTGTACACATGTGCTTAATAAATTGATTTAATGATAACTGTACATGAGAACATTTTCAATTCAGGACTTGTTATAGAACATTTCTACATCGTCGTATTACTTTGGTCTGCATGCTATGAATACCAGCAGCGATGATAAAACAATGTTCCAGTCTTATCTCTTCATTAGAAACCTGCGAGTAGAACTGACTACAGTCGCACCCGCTGCAGGTGAAACT
>21178_TGCAGGGACATGCGGCGCTGTAACACGCGAAGCATGAAGA_NODE_1_length_273_cov_10.926740
GTGTTGAATGTCGCCTGCGGGCGCGCATACCTGAGCGGAGAAAACAGGCTCCAGCACAACGCCCCTGCACACGCCAAGGCAGCATTACGCACACCAGGACGCACACGTGACTCACACACACACACACACACACTGCGTTACTGTGGCCTGAAGTCACTCGAGGTGGGGGTGACACACCCTGCCACATAGAGACACACACACACACAGAGATCCTGAGCCCTAATCTGCTGTGACTTGCAGTAACGGCAAGTGTTGTTTATACGGACCTGTGTCGTGTGTGTGTGTGTGTGTGT
>21179_TGCAGGAGTCATTGTGAGAGAGTCGAACCGGCACATTTAC_NODE_1_length_406_cov_19.495073
GATCTGCTTTCATCTCAGAGAGAGATTAATCTGTAGTAATCAAAAATGTATTTATTCGCTTCAACTCAACAGGGATTTGGACGGTTCATTTATTTTACATTGTCTGTTGTAACAGCGGAACATCATGGATTAAAAACTGGATGCAGGCCATTTGCCAGTGATGTTCAGTTGGTCCTTAAACAGGAAAGAGTATATTTCCTCTACAATGTCCAGCCGCTGGCCTCGTCCTATAGATGGTCACACTTTAACCAGCTCCTTGTGATGACCCTGTTACATTCACCCAAGGCTCTCTGACCACCGTCTCCTTGGTCGTGAGCTCATGGAAGTTGATGATGTGGCAACGAGTCTCCGTCCTCTCCCAAAGATGCCCGTGTTGTTTTCCCACGATCGGTATTTTCAGACATTGATTTATTTTTAGCTCATTTCAG
>21180_TGCAGGCAGTCAGCTGTCAATCACAGGCAATAAAACAGGC_NODE_1_length_284_cov_17.514084
GATAAAAACACGGGGAGAGGAAAGGTATCACCGCTGATCTCCCCTTCCTCTCCTCTCGGAAGAGACACGGCACACTTTTAATACCACTTCTTTAATTAGCTCAGCTTTATGTGCTCTGTCCCTCTCCGCGTCTCTCCTCCGCAAAAGGTGAATAATTGAACAGGAATGGAAGACAGCGGGCGCACCGATCTGTGGGAAAGAATCACAGAGAGGAGGCAGGGGGGGAGGGGGGCGGGTAGATGGCCTATTACACGGCAGCCTGCTTCACTGAACCCTTAGGAACTTTTGTCCATGTCTAACTGATCA
>21180_TGCAGGCAGTCAGCTGTCAATCACAGGCAATAAAACAGGC_NODE_2_length_87_cov_5.091954
ACTTAGATGCTGAAATATTAAAGTGAGCAGTCAGGTTGTAATTTTCCTGAGAAAGCCGAGGGACGATGGGGGGATAAGTGAAGCGAGAGAACGGGGGGGGGGCAAGTGA
>21181_TGCAGGGGGGGACAAAAGAGAGGACATTACATTTTGAACC_NODE_2_length_130_cov_4.938461
GGCTACAAGGACAAACCGCAGGACTCGGACCTGGCGTACCCGCTCAACAACTTCTCCGTAGCCAGTAAGACGCGCAGCACAGCACGCGCAGCCGGAGCCAGCGAGCACGCAGCCAGCGCACTACATCTCCGTGTGTGTGTGTGT
>21182_TGCAGGTATCAACGGACTGTATTTCTTTTGTTATGCCGTT_NODE_1_length_275_cov_10.941818
ACAAAATGAAATGTGTCTTTAAGGAATCATAGAGCACAGCACAAGATACACAAAAGATACAGATAACTGCTTAAAAACGATCGCTAAAACCCTCGACCGGATCACGTCCCCATTGTTCCTATTTGATTAATGAAATCACAGCAGAGTATGAAATATCATTTTTATTCATTATATAACAATACATTACATTTCACAGGTTTTTTATTCAGGTTCACATTGCATACATGTTGGATAATAATTATTCCAGTAATACATACAGTTTACAGATAGCTGCCTTTTCCTATTTTGCTACATTAA
>21183_TGCAGGAGGAACCTTCACTCAAAGCAGCAAGAGCGCAGCA_NODE_1_length_446_cov_17.141256
GGATCAGTTTCTTTACTCCAATAGAGGAATTTGTCTTGTTTGACGCCACTAGAAAACACTGGGTTTGAGGTCTGTTGGCCAAAAACAAAGGTTGACTGCTTGACGTGGCAGCGCAACTTGTAAGACGGCTACCGGTAGGAGTGACAAGTTTAAAAATGACTTTGTTTCCAGTACTTTCATTGGTTTGGCTACACCGAGCCCCAGTCTTTGGGTCTAAGTTGTTCGATAGTACGTTTGATTTGGGTGGAGAAATATATCGGAGCAAGAATGCCTGGCGACCAGTCTGCAGAGTGCTAGGTTTTTCTGAAGGACTCACAGGCATCGCCAGAACTGGCTTTGAGTTCAACTGGAGTTGTGTACTCGCCAGTCTGAGGCCAGGAGCACTGGGCGTCTGAACAAATGGGACGGACCTCTGTACAAAGTAGCAAGTTGGCGATGTCTTTGCCGTTTTGTCCGTAGGCGTGTTGT
>21184_TGCAGGTGTCGGATGCGTCCGGTGGCCTCAGCCAGAGCTT_NODE_1_length_325_cov_10.596923
CTCTGGAGGACCCGGTGGTCCTTTCTCTGTGAGGACGCGGGTTCCACTGTTGATTCACTGCGCCAGATGTTGACTTCCTTGTTGTTGTTTATTCAGCTCCTTTCTTCAACACATTCACAGACTGAGGCAGAACCTGAGAGAGAAGCACTCCCGACACGTGGCGGATCTGAAAGCGTATTACGAGTCCGAGATTCAAGGCCTGCGAGACAAACTGAACCTCCGAGATCTTCCCCGGGACCTGGAGGAGAGCAACCAGGCCCTCGCAGAGAGGTGATCCTCATCGCCTTCTTTAGAAGCTGCCGCGTTCTCCTCTTACATGCACTTGTTTACGACAAGCTTCCCGGGAA
>21185_TGCAGGTTTCTACAGCATCGCCATTCTTCCCAGCCCGAGC_NODE_1_length_414_cov_6.285024
CTTGCAGATTTTTTTTTAAAGGGGCCGAAGTGGAAGTAAAGGGCGCGGAGCTGCTACATCACTGTTAAAATAAGACTGGTAGAATGTGGAATGACGAAGCTAGTGCTAAAGAAAAAAAAGTGCTGCAGCTAGAACAGGATGCAAAGCCGGAGGGGAGGTCTGAATATCAGAGGCTGGGAGTGGGCTTCCACTTCATGCTCTTTTTTTTCCTTTTTGAAAAGTTCCAAAATGTTTACAGAAAACACAACAGCAACGTTTGTGTTTCCTTCATTGAAGTCGTGTCATTGTGCTTTCATTTAACGTCCCTGCGACTGCTCATTTTTTGTTCGGCTGAATTTGCCTCATTTAACTACGGTACATTAAGTGCGTTGTATCAGGACGGGGAAAAAGAAGAAAAAAAACAAAGCCAGAGAAGAGATCTGCTAATCAAGG
>21186_TGCAGGATGTGGAATGGAGGCGAGGCCTTTGTGCTTCACC_NODE_1_length_427_cov_20.639345
TGAGACAAAATACTTTTTTAAAGTGGAGTAAATAGAGACTGAAAAAGAAAAGACGTATTCAAACCAGTAGGATTTTGTGTGTTGAGACCTCTGAATTATTTAATCCGCTCTTCGTGGCTTCCCTAGAAAGTAATGTGACTGAATATTATATATTGCATAAGTATCATAAACGTGTGTTTATTTTTATGCAGTAATCCCAAAGGCGACAGAAGGAAACCTTTGGCCTTTTGTGGAGGGAGTGTGATGCTAACAACATCAATATGTCGTACCTGCAGCTCTGCTGTGATACCTGTAAACCCTCCAGGGCATAAACAAGATTCTTCTTTAATCAATCGGCCTGCTGCGACTCGCCCGCCGCTCCGCTTTTCTTAACATTTGTGTGATTCCGGATTACGCAACACTACTTGCAGCTGCATCAAGACTTTGGGACAAACTGATGCGTGCGGTTG
>21187_TGCAGGTTGCACAGAATCGCCATTATAGACGTGTAGTTTT_NODE_1_length_321_cov_11.987539
CCCAGGATTAATCACAGAGGTCAGCAAATGATTAAAAGAAATGATAGACATTTTGGGGAAATAGAAAATAGAAGTTCCGGTTCCTGTCAGAAAATTGTTTTAAAAGAATAAGTCCCTAAAAATATCCCAGATCCCAAAGTGAGGGTCTTAAAAAGGCTTTTTGTGTCAGACTAACCGTCAAGAACTATTCTATTTACAACCACATTAAACTGAGAAATGCAGAAACTATTGAGACATGGAACTAGTGCACGTGTGCCGTTTATGGTTAAATCCAATTTCATTTTTTTTCTGCCAAAGAGTTATTAAATGTTTACACTGCCTGGAAAACTACCCAGGATACAAT
>21188_TGCAGGAGAGAGATTGTTTGATATAGACAACGGCAGAAAT_NODE_1_length_89_cov_25.101124
TTTCTTCTTCCTCTCTCCCCCCTCATGTGAGTCACTGAGCACATTCACAGGAATTCAACAAGCCGCAGAACTGTGCACTCTCCTTTACCTGGATAATAAAGGTACCAAAGA
>21188_TGCAGGAGAGAGATTGTTTGATATAGACAACGGCAGAAAT_NODE_2_length_237_cov_10.000000
AGCCCTTTTGCAATTCAAATGTTGGAGCTAAGGAATGCAACACACTGTATCGTTACACCTGCCACCACTTTTCACCCACTACGACAACTCCAACACAGGGGGGCAGTGTCATACCATATTTCTGTCTCCGGCCAACTGACGGTGAAGCTCAGCAGTATAGTCACATCATACCTGTCCCCATAGTAGAGAGCCAAAGCCTAAGAAAGTGCACCATAGCCACTGGTCTATGGTCAGAGCCACGCAGCTGAACGGCTTCCCA
>21189_TGCAGGTTCTTCTTGCGATGAAACACAATGGCCTTGGCTT_NODE_1_length_453_cov_20.490067
CTTCTGCATGACTGTGGTGATCCAGCTCTTTTGCACTTTATTATCCTAATAATCCATATCATGCATCACTATATGCCAAAGGAAATCCAGTAGAGAAAAGCAACAAACACATGTGTAGATTTTCACTTCAATATAGTGCTAATGAATCAATTTCAATAAATCCTCATTCGCCAGAACGATACTGCAACTACCCCCAAGAGGCTTTATTTTTAACCATTTTCACCGTTCTTGCTCCCATTAATCTCATCTTTGTCATTCCAGCTACTCTCGGAGTAGAGGTGCACCCGCTGATGTTCCACACAAACAGAGGAGCTATCAAGTACAATGTGTGGGACACAGCTGGTCAGGAGAAGTTTGGAGGCCTGAGAGATGGATACTACATTCAAGGTGCCTGTTGCAAGCCTTGCCGTGCTGTTTTGGTTGTTCTGCCCAGTTGATTTTAAATTAAAACCCTGTCATTTAATACCTTCACAGC
>21190_TGCAGGGACGGCAGATTGCAGCCAATGTTAAGGTCTCGGA_NODE_1_length_145_cov_4.220690
CAGCCGACTGAGGCAAATGTCTTGAGAATTGGACCACATGAACTGTCTTAGATCTTAAGATGAAGTGTGATGAACGGTGATCATTAATGATGGGTTGTTGTAATTAAAGTGTACTAGTTATAAGATGAAGACTTAAACGATGTATGCTTTGTTAAATTCACTCATTG
>21190_TGCAGGGACGGCAGATTGCAGCCAATGTTAAGGTCTCGGA_NODE_2_length_313_cov_8.658147
GAATGTATCTACATTGAGTGCATTGGAGTGTGAGGGACAGATAGGACAGAGAGGTTTCAGGTTACAGCTGCAGATTCACACCTCGACGTGGAAGGGNNNNNNNNNNCTAGTACAGTGAGGTATCAGGTTACAGCTGCAGCTTCACACCTCGACGTGGAAGGGACAATGGAGGAGGTGACCCTTTGGAGAAGAGGCCAATGACATTCAAATGCACCAAAGAAGACACACCTCAAGAGTTTTCAAAGGACCATGGCGGGGGAAAGACTGTTAGAATTTCTCCTGCAGCCGCGTTGAAAAGTCACTTCAGACTTGCTCAGAGGATTCTCTATTTCGCG
>21191_TGCAGGTTATTGATTTCCTGGAGGATGGCATGTTTAAGTA_NODE_1_length_407_cov_18.312038
TGCCATCTGCAGCTAAGCCTCGCAAAGCCGCTAAGCTCCTGGTTTCGCCCCGGAGCTTGCTGTGTTCACGCTTACTGTAATGCTCTGTTTAAAATGAGCACAACGGGTCAAAATTAATCAGGATTACAAGGGCACAAATCCACTTCAGAAATGGGTTTTCTACCAATCTTGCTCTTGCTATCCCAAGATGCCCCAGGTTTGTCTGATGGACCGCACAGGCTCACCCGCTCACTACAGCAGGTAGCACCTCGCTAGGAGAGCAGCACGAGGGCTCGAGGGGGCAGGAAACCCGCAGACACAGCATTCAACATGGTCACTGAAGATGGCAAAGTGTCCTTCTCAGATATTTCTAGCTGCTGACAGCTGGGTGATAACTCCCCACCACTTCCATAAGCTTTGCATTGTGAGATGTTATATATACGGCCTTCC
>21192_TGCAGGTGGGATCGGGGGCTGGGGTTGGTTTCAATGTGAA_NODE_2_length_151_cov_12.152318
AGGTCGTGACCTCCCTCCAGCGCCATGATGACGCGGCCGCCCGCCAGACCCATCAGAAGCTGCGTTAGCTGCCCGAAACCTGCCGAAACACACACACACACAGAGGACGTAGTTCAGAAACACTGATGAAAATAAGTATTTGGGAGTCATGCCGCCCGAGATGCCGGCGTCGC
>21192_TGCAGGTGGGATCGGGGGCTGGGGTTGGTTTCAATGTGAA_NODE_4_length_91_cov_11.769231
ACTCACACTTGGCGGAGACGTTGTAGCCTCCCAATGGAGACTGATGACCCTCCACGGCGTCGAAGCCCGCGGACACCAGGACCACATCTGGACTGAACTGCTGGGCAATGGGC
>21193_TGCAGGGAGCCCTCCATCACCACCACCATACTGTCTACCA_NODE_2_length_181_cov_4.513812
AGCTGAATGAAAAGCTAAAAAAGAGGACGTACTGATGATTAGAAAGGGGAGGAAAAGGGGGGAGAGTGGAAAGAGTTCTTACAAAACGTAAGAAAGACATGGGAAAGCTGAGTTAATGAACCTTCAGATGGGGCTAATGGGTTCATCTGAGGGGCTGTCTAGACCTTGATGGAAGTGCGCGCACACACACACACACACACACA
>21193_TGCAGGGAGCCCTCCATCACCACCACCATACTGTCTACCA_NODE_3_length_239_cov_21.334728
CACACACACACACACACACACAAACACACCATCATCCATTCTCCTGCTCCTCACCTGTGGAGTGGGAACAAAGACACACCATGCATTGATGATGAGTATCTTCTTCGTGTATTTTGCTGTTAACATCTTGCCCATAGCTGTTCGGGCTTAAGCACTGACAGCACCTGCGTTGCCAGAATTAAGGCAGCTTAAAGTTTAAAACTCTGGTGTTCTACCTCTTTTTCCATCTTGATGTTATTGCACTGAAAGAACAATACTGGT
>21194_TGCAGGATGTTAAACCTGGTCTTAATGCATCAAGGCTGTT_NODE_1_length_139_cov_4.949640
CCGTCACTCAGTATTGAAGCTCTTATTTTGCGACGTAGGGAATAAAGTGATGAATAATATCCACCCCTCTCAGGTCAAAGGTCGTCACTTTGCGTGGGTCGACATCCGCGACCGTCTGGAGGAGTTGGAGGGTCTCCACCGGGAGCTGCTGACGGAGGGGG
>21194_TGCAGGATGTTAAACCTGGTCTTAATGCATCAAGGCTGTT_NODE_2_length_292_cov_10.414384
GAAGGGGAAACTCCTACAGGAGGCGCTCACCATCCACAGCTTCCTCTCTGAGGTGAGAGCTCATTGGTGGACAGCCGGGAGAAGCATTGTGACAATATCAGATGGCAGAGGTCACTAACTGGCGGACCGCGGCCCGGGTCCGGACCCAGACGCCGTCCCATCTGGACCCGGAACAAAAGCTGGAAAAAGACGGTTGTGATTTAAACTTGACGGCACACTTATCGACCGGCGCATCTTTGGTCGTATTTACTGTCGTGACTTAAAGCACAGACCGATTGCTGACGACCTCGTCTCAATACTGTGGACAGACGAGA
>21195_TGCAGGGCAGAGTGATGGAGCCGCCACGGTGCGTCACCAC_NODE_1_length_349_cov_6.469914
CTTTTATACATTTATGCAGGTTAAAAGTTGATAAACGTCACTCAAATTGCCTGTTTGCCACCTCTGTTGCACTCCGGCACCATATCTACATGCAAAACCCACATGTCTGTGACGATTGATCTCTAAAAGCTGTAGCTTACTTTTCCAAATGGTTTATACATTGTGGTGTAAAATATGTGTAAAGAATTTTCCCTTCAGCTTACATTCATTGCAACAAAATATTTATACCTCACAAAATCGCTTTCAAGGGTACGCTTACCGTGTTTGTTAAGCCTCGAAAAACGGTACCATAACCATAGCAACTCAATCTGGCCCGCATGCAGGGGGGAGGGGCTTCACAATAACACATGATTTATAGACTTTAC
>21196_TGCAGGCCTCTGTGACCAATACACAGTTTATGGCTCTCTG_NODE_1_length_272_cov_14.647058
CGCAGCGGCTGCAGCTGAGGGCCTTTAGAGTCGGGATGGGGGATGAGAGGGGGTTAGATTGCAGCAACGTGCCGTGACACTCACGGTTGTGGTCACTTGAGTGTCTCCAACTACTTCCTCCAGGAAATTGGTAAAAGGGTGTCCTGCTTTTTATGGCGCAACCTGCCGAGAGCTGCAAAGTGGTGGCAGCGAGCCAACCGGTCTCCACCTGGAGGAGCTGAAAAGAGTGGCTCCATGACGACGGTCGGCACAGTAACTTAACAGTGAGGACGTGTGACTGTTTGACCGAACCTC
>21196_TGCAGGCCTCTGTGACCAATACACAGTTTATGGCTCTCTG_NODE_2_length_132_cov_7.780303
GGATATGAAATTCCAAATGGAACGTTTTCTTTTCAATCCTCGCCGCCTCTCCTCTTTCACTCTCCCTAAAAAAAGTATGAATAGAAAGATCCTAAGCCTATTATTTCTCCTATACAATAAAATGGACCTCCAATATGGCGGGCCCCCCTCCCCC
>21197_TGCAGGTGAGCAAATAACCCGGCACATTGGATTTGGGAAA_NODE_1_length_210_cov_4.780952
TGCACAGCATGACTGGTATTGCCTCTGGACTACCCCGTGCACACTCATCAGGTAGGTGTAGATCAGACGCCCAGGAGGGGGTCAAAGATGTAAACGTTTCACAAAAATAAAGTGAGGCAACCAGTTACTAGCTCAACATACAGTAGAAATAGCTGGCCTTATAAAAAATATAGTGATTTCTTCAACGGGGCTGCTGAGGTCGAGGAGGAGAAGAGGCGGGGCGG
>21198_TGCAGGTCTGAAGAGACAAAACCCCGGAAGAAGGTGTCTT_NODE_1_length_378_cov_21.211639
CTGGAAGGAAAATCTGCTCTTTCATGGCGAACACTGTGGATTCTGCACATAAACATATTCAGGCGTTGGGATGTTTTTATTTTATAAAGGCTTTAGTGTCTCTGAGGGGGGTTGTGAAGTCTTAGACAAATGCTCAAGCAGTGAGTACCGGAGTCACTTGGACTAAAGACTAAAAGTGAAAAAAAGATCTGGATGTGTGGACTGAGATGGAAGTACCTCACCATGACGTCCCCCATGATGGTTTTAGGGCTTGAGTTGTTGCCGCCATTCATGTTCAATGGTCATTTTATTGTTTACAACCAGTAGTGACGTGAGTATAAGACATTTTTTTACCTGTCAATCACTATGGAGCCCTGCTCCATCAAAGCCCACCCCACGTTTTGGTCTATTTGACTCTAAA
>21199_TGCAGGAAAACCACCGCTGGGTCTCCGATAAGAAAACGGG_NODE_1_length_377_cov_6.763926
CAAGCGGCTTTTGTAAACACGCACTAACCGGACAAATGTAACGTTCTACCTCAACAAACGCGGGTTAATACTAAATATGTATATTAGGTTATTTTGAGAGTCGCACTTTGTCTTTAGATAAAAAAAAAAGCCCACATTCATAACGTTAAACGAGTTGTGTTCTGTTGGTGTTGTTGTTTAGGCGGATCGTTGTTGGACCGCTTCGCAAAGAAACCAACTGACGCTCCTTTTTAACGTTATTCTATCGCATCTATTCTCTATCAAACCGAGGTTTGGTTTGGTTCCACACGGAAGTTCGGGTGGCGTCCTCTGAACCAGACACTTTCATTTCAGCTTTTCAAGTCACGGTGGTCGTCGTTTAGGTTTTTATTCCTCATTTTGTTTCAGTGAAGTTG
>21200_TGCAGGTGCAGTTTCTCTGGGTTTCTCTGTGTTAGAATCG_NODE_1_length_428_cov_16.266356
CATGTCACCAGCCCGATTCCTGAGAACGGTGAGACTGAAGATGGATGAACGCGATTCTCCTGGTTAAACCTCTTCGTCCGTGTTCCAGATTATAGAAAACACACACTTTCATTTGTGTTTTTCTTCTAGGAAAACCTGAGCAGAAAACCCATCAACCTGGGAGGACCACGACTTCCTCCGCAGCATCTTCAGGCGGCACGAACGGCACCAGCACAGCTGAAAACAAGACAGACAATCAAAGTTAGACTTTCTTTGAATCTATTGGTTTGGGGAATATACACAGTATTTACCTCAAAGAGATACTGCCAACTAGAAAGAGACAACAAATAAATATAAAAGACTAAAATAAAACCAAAACCACCACATGAAGATACTAAACCACTTTAGGTGAAAGGCGACAGAACGATCGACTCAGATTGAAGTTGGCCTCGTGGTGGTGCTTTCATCTGT
>21201_TGCAGGAACCCACCCGCTGATGGGTTTCCCTTTGTGTCAG_NODE_1_length_469_cov_14.718550
TATTATGACAATAACCTTTCTACATATGACCTATTACCAGACCAAAAAAACAATGTCATGTATTGCTAATTCTACAAAGTGATATTCAATCTAGCATTTTAGCATTTATCTAAGGGACGGTAATGGTATTTAAGGGGAGTTGCACCAGTCAGCAGGGCTCAGAGCTGAGCACGAAGACTTAATGGAGCAAGGCAGCTCCATCAGGAGACTCAAGAGAGATGGCTGTGCACAAAATTCCTCAGCAGAGGGAAACAGTAAGGAGCACCAAGGCCATGCCAAACCAGGTCAGAGGATAAGGAGCAAGAGCTTGGACAGGAAGAAACTTTTATTTTAATTAATTTTAGCGTGCAGATATTAAAGGGGCCTGTAACCACTATAGTTTGAAGGTGTAAGTTTCCATTGGTCGTCAGAGTGGTATATGATTAATATAACGTGATAAGCATGTAGCTGTGCTTCATGGTTACACAAACTCTAAGTAGAGGCAAGAGTGT
>21202_TGCAGGTAAATCCTTCGACATCACCTACGTGCGGCTCAAG_NODE_1_length_98_cov_5.979592
AGGACGGGGCTGTTGTCGAAGTTGTAGGCGCTGGGCCGTCCCTCCAGCGTGGAGAAGGCCACGTTGCCCCCGGTGAGCGGCGAGATGTCGCTGAACTCGTCGGTGCAGAGCG
>21202_TGCAGGTAAATCCTTCGACATCACCTACGTGCGGCTCAAG_NODE_2_length_189_cov_4.502645
ATGCACATGTATGGCCATGTGTGGTGCAGGACTAGAGACGGTGCGCTCCATGTCCCGTGTTGAAGTGTCCCCGAGCGAGACACCTGTCCCCTCATTGCTCCCCGGGCCAAAACGTATGAAGCCGCGGGTTAAAGTGCGATGTCAGCTAAAGGACCTGTGATGTGTTTAAGAACCCACTGGCGGCCTTTTGGACGCGGCCCCCC
>21203_TGCAGGGCCAGTGGGTGATCACCAAGGACGACCCGCAGTA_NODE_1_length_400_cov_5.070000
GTTAATTAATGAAAGTTCAAATTCTGATTAAGTTACATTTAGGAGAGGCAACAAGCCCCACATGGAGTCCATAAACCGTCAAAAACATTCAAGAAGCCTTCAGTTTCTACATAAAGTTCATTTTATTGGCATTTTTGTCAGGTTTCTTAAGTATAATCCACCTTCTGCGGCTGATAGTGAATCCGGCCTCCTCTCCAGATGCACATGTAGTAGACCACGCTCAGAGACCCCACCACGGACACCAGCAGGACGGACACCACCAGCACGATTTGCCACACCGCCAGGCCTCCCTCTTCGGGAAAGAACAGGGAACAAGATCAGCCACCGTTTTTAAATAATAAAAAAGGGCCCCGACGCTCTGGATTGTGAAAGCACCGCGGTCACCTTGTCCCGTCATGCTATGCGGTTCTAGAGTC
>21204_TGCAGGTGTGCGTGTCTGTGTTAACAGTGTGATGAAATGA_NODE_1_length_278_cov_8.305756
GAGAGCCTGACATGGAGGGAGGGACACAACGGGAAGTCTCATACAATCAAGCTTTGTTTAGTTGGGCTGCAGGGGCCAACCAGCTATTCCCATGCAAACTAAACACATCTTTCTCTCCGCTCCGCTTCTCTTTCCTCGGACCCCCTCTCTTCATCTGTCAGGTCATCCAAATCACAAAGAAAGAGAAACATTCAGATGCCCTCAGTGGTGTCTCGCATGTTTTATTTGCAGAGAAATACGATCAGATTAAATCAAACAAGAACTGAATAAAAGAAAGTGATGCCAACAACGTTA
>21205_TGCAGGGAGAGGTCAAGAGGTCATCAGGAAGGGCAGAGAG_NODE_1_length_421_cov_10.299288
ACTAGCTCCCCCCACCCCCCTAATCTAGTGTATTGAAATGGGTCAGAGGTCTATTTACCTCGCTGTGATGACAGCGCAAACATGTCTAATTTACGGAAAGGTCCTTGCGCCTCCGTAGAGGATGGTGCAGAGGAGGTGTCCACACTCGACGGCTCATGGCAAACAGCTGAGAGCCGGAGATGGAAGCACATCTGTTTTCCTTTTCTTTCCTCGTTTTTTTTTATTGAGGCCACGCCTGAGACTGGTACTCCGTAGACGCCACGTCACTCAGGACCAACCTGTGAAATGGCGGCCAGCAGCAGGCTTTAGATGCCTCCGGGTGGAACGGAGCAGCTTGACTGTGTGTTTAACGCCGCTGTTGTTTACGCTGCCAGGCTGCCGCTGTACGTGTAGTTGAATGGCGCTAAAACAAGTGGTGTACCGTTGCCAGAGGGATGATGAAG
>21206_TGCAGGTCTCACCTGACACGGTGATGTGGCTCTGGGAACG_NODE_1_length_401_cov_12.381546
TACCCTGCAGCTTTTCTCTTTGGGTTTCTGGTGCTCAGATATGACAATTGGACAGTTTTATTCATATTTTTAGACAACAATATTATTCAATTTTTTATGTATTACTTTTTTCTACAGTGGTCAATGGGGGCCTTGCGCCATCCCCCCAGGCTTCAACCTCAAACTCCTCTGCTTCCTCGCTGTCCTCCAGCACCCCTCTCAGCTCCCTCAGTGGTCTCTCCCAGGTCCTTTTCCCACAAGTCTTTGGGTCCGAGATGGTAGACGTCGCAATCGCCACGGAGGGACGATCCAGACGTCAAAGCAGCGCAGAGCAAACGGCCGACACCGCCATACAGACCGACCCCTTCCCTCCAAACCACCCAGACCACCCCTCAACTAATGGGTCGTACCGCGCTGTGGGCGCCACGTTGCTGCTGAAGGACA
>21207_TGCAGGGTAGAAATGTATCTACTTTTTCTCTACAAATAGT_NODE_1_length_282_cov_10.684397
CTCTCCCCTCGCCTTTGTCTGCTTCAGTCTGAGAGCCTCGCTGCAGGAGCCACTGGGTCCTAAAGCCAACGGGCCCTGGCCACGCCCACCGCGGTAATGCTGGAGGTACCAGCCAGAGCGAGGCTGGGGTGGAGCTCACATCAACCCCCACCCCCCCAAAATAAAAAAATAAAAGTCTTATGGACATGCTGTGAATGCAAAGTAATAATGGAAATAAAGGTAATGTATTAGAGCTTTCCCAATATCCGGGTTTGGGGCGGATGCGCAGTTTCTTCTTCCTGAATCGAGCTCCTGATTTGGAG
>21208_TGCAGGGTTGTGGCCCAGGGTCGGGTCGCCCATCATGCCC_NODE_1_length_284_cov_9.415493
CCAGCAGCCGCGGAGGGGACTCCCGCCCCCGCCTGGTCCTTCCCTCAATGCTCCCACAGGACCTCTCTCGCTTTGACTTTGACGAGTGTGAGGCAGCGACCATGCTGGTCTCCCTGGGGGGCTCCCGCTCAGGCACACCCTTATACTCGCCTATCTCCAACCAGTCGCCCTTCTCTCCTACTCCGTCACCCTCCCCCTCCCCGCTCCTCGGCTTTCGTCCTGCCAATTTCAGCCCCATCACAGCCCCTGGCCCACTCACGCCGCGCCGCCATCGCCATCCTAGCGCCACTAAGATGGGTACACC
>21209_TGCAGGGCTTCGGACCAAGAAGGAAAGTGACGTTGCTGCG_NODE_1_length_402_cov_17.077114
AATATATTAACTGTTTACAGTACACAGTACTTTGTGTTTCCCCTCCGTAAGAGCTCGAAGTGTCTTATTAGTTCATTGGAATTTGGGGAATATTAATCATTTAATTTTCGAATTACCCAACCCTATTGAAGACATCAAAACTATGAAGGAACACATAAGGAATTATGTTGAAAACAAAAGTGACAAACAAACCAGAATAGATTCTTCAAAGTAGCCACCTTTTGCTTTGCGACTGCAGGTAAGTGGGCAGCACGGTCGTCCTCCAATCAGAGGGTCGGTTGTTCGATCCCAGGCCCGGCTAACCCGCATGTCAATGTGTCCTTGGGCAAGACACTTAACCCCAACGTTGGTCCTGTAGCTGCGACTACAGTGTGTGAATGTTAGTTACTGATGGGCAGGTGGCTCTGTGTATGGTTTCCTGTCA
>21210_TGCAGGTTCAGGATGGGAGGGTGGAGGGGTGGGGGGGGTC_NODE_1_length_382_cov_8.722513
ACAGGAACCGGGCGGTTAGCGCCAGACCGCTGGCGATCAGGAAGATGGCCACCGCTATGACACCTGCGAGGAGGAGGACAGCCGACATGCAATGGGCTCAAATAAGAGGCCGCCTGGTGAAATGTACATGAACGCTTCAAACTGCTCCTGAATCGGCCCTATTTTACTTCCATACATACTCATTACATACGTTCTGGATTCTTACCAAACTTTCAACAACATTAAACTCAATTTTTGATCTTTTAAACTATCGAGCGCTTCAGGGTACATTTGGCACTGTGAGAAGAAGTTTCATTTAATTGGAATTCTAAAATCGATTTAAAACTTCATTATAAAGAGACGCTATTTTTTGTCTTCAAGATAACGGAAATAAGTTTTCCCATCAGCAAGCAGTTCCTGCTTCG
>21211_TGCAGGATCGGGGTGAAGGACATGAAACCCGACGCTGGCG_NODE_1_length_388_cov_12.164948
TGTGTGTGTGTGTAGAGTGGGTAAGGGGAGTGGGGGAAAGGGAAAAAAAAGGGGGGGAGGCCGATGAGAAACGAATGAAAGAGAGAATGAAAACAGAATAAAAATAGAGGCTGAGAGGAATCCTCATTTTTCATTTCAGCCGGCGGACTCGATGCCTCGAGATCAGACAATCAGACCTGATGGCTTTGGGAGGCTCAGTCAGCTTAGGGCTCGGAAAATGATGGGAGGATGATGAGGAGGGTTAGAGGATCTCAGCGAGGAATAGGAGCAGGAGGAGGAGGAGGAGGAAAGAGAAATGGTATTGGAGTAAATAACAGCAACACAAAAGGACAAAGGATTCAGAGATGGAGATTGCAGAAAAGCCGAACCTCTGGCAGTGGAAGTGGGGTGTTTTTTTTCTTCTTCCCACT
>21212_TGCAGGTGAAGCTTAAATCGTTGTTTAAACGTACTCCATT_NODE_1_length_391_cov_12.276215
TGTTTCATCAAAAATGTTTTGGAAGCCATATATCTAATGTGTGGACACCTTCCATTTTTTGAGCATGATTTTCAATATGCTACAGTCCTTCGCCAGCTAATGTAGGAATGTAGGAAAAAGAGTATTTAGTACCACCTTGGTCATGACTGAACGCACTGGTGTAACTTCACGCCCCTTTACTGTGAAGGTTTTATGTCACCAACAGGGAACCTCTGACGACAGGGCACCCAGTGGAGCTCCCCACAAATGTCTAACCGCAGGGGATGCCGGGGGTTTCATGGGCAAGCTAGTGTTTGGAGTGAGGGTTTTTTGGGGGTCCCGGTTGTAATGATATGTAAAATCTAACTCCCAACCACTAGGTGGCAGCACCTGTGGTTGGTGCATAAATAGAGCATCTGGGATCAGGTGACAGG
>21213_TGCAGGTGGACCTGTGCCATGTTTAAGTTGACGAGAGGGC_NODE_1_length_443_cov_20.674944
ATTAAATAAGATAATGACACCAGATTCACTTCAAATGGGCACTCTGATCAGAAAAGACGGTTACAATTGATTACAATAGAATATAAAAAGATAATTCTATTCATTAAAAAATGTACCATTTAAAACTGGTGAGAAAAGCATTTTGAAAGTTATCTCATGGTCCACTGAAATTTCAGCCGTCTCTCAGCTTTGCTCAGTTGTCATAGTGATGGCTGAGATCATGTGATCTGAACTTTGGTCCTGGGAGAACACATGGTCGGTATGTTTCTGATTTATCGACGAAAACCCTGAAAAAGATTAAACCAGTCTCGAGTTGAGATTATTTAGTCAGTTATTAAGCAGCTTAATGTTTTGAATCCATTCCTCTTCCCAGGACCGTTTAGTGCGATTCGCTCATGACGTGTTTGTACGTGAACGGGGCACACAGTTGAAGAGCAGCCAAAGAGGCTATAGCCACTCGTGGGG
>21214_TGCAGGCTCATCCTCGAGCCGTCGGTTTGGTCCTTGCCTC_NODE_1_length_142_cov_21.929577
ATTTTCCAATCCGTCACTATTGTACCAATTGTGTATAAAGATTGATGCGCGAGGGAAGCGCTGCCTTCACAGGAGGGCTATCAAAGCCCAAATCACAGTTCATGAAACCAAAACAAAGAAATGAATGACTCTGAAGATTTCCAGGTAACAACTCCAAGTCTATC
>21215_TGCAGGGACCCTCTGCATGTATGGTTACATGAACGTCAGC_NODE_1_length_257_cov_9.883268
CAACCGGCCCGAGGGCGCGATGCCTACGGAGGCAAAGCGCCTTAACGGACCATCGTTTCCGCGGCCGAAGATGAGCTCGCCCTTGAAGGAGGAACCAGTTATCCTGTTGTTGGTATAAATGATAAACATACTGTCTTTTTAAAGCCTTTAATCTGTGACATCTGTGACATACGTCACTCAGAATTAATGTTGGAGGAGGTTTTTGAGAAGCCAAGTTGCAAGAAAAAAAAAAAAGTCGACGTTATGAAGTGAGGTGGGAAAAGTAGCAAATGACTTATT
>21216_TGCAGGCTGTCTGATCCATGCTGTCAAGTAGCTGTTAAGA_NODE_1_length_290_cov_4.634483
ACCACCACGCCACCCTCCCTTATTATGTTATTGCATAAAATAATAAATACATCTTCTTTCTCGTGTCACGTGTGTTTGACACTATTCCAGGCTTTGGTCTGCTGTGACAGAACACTTCATCCCTCTTTTATAGCCTCCTTCTATATGCAAAGTAAACTTCCTCACAGTCTCCTTTAAAGACTTGATATCACGCTGTCAGTCGCAGCAGAAGAGGAGAAGCTCCCATCAGATCAACCTCCACACCAACATGTTCTCTGTAGCTCTACTGCTGCTGCTGGCCGCTGGATACTGTGAGTGTCACTGA
>21217_TGCAGGCGTCATTGTGTGCCAGAATCTTCATGGATCTGGG_NODE_1_length_215_cov_10.134884
CTTTCTCTGGGAGGTCATTTCCTGTCTGTCCATGTGGCCTTGGTATTCCCCCCGCTTATTCCTTTCTTTCTCTCTGAAGAACATTTGGGAGAACACTCAGACACTTGGCCTCAGACACATTGGGACGGGTCCCGTTAGTTTCATGGCCATCGCCTGGTCTGTGTAAAGGAACACACAAAAGATGTCAGCATGCATCGGCTTACGCTGCAGAAGAAAAACAACAGCTTCATCTC
>21217_TGCAGGCGTCATTGTGTGCCAGAATCTTCATGGATCTGGG_NODE_2_length_93_cov_5.000000
CACGCGTATCCAGCATGCAGCGAAAGCCTCATGGACACACTGATTCACCTTCTCATTCTCATGCATATCTGTCTGTTTATATCACAGACTTTTTAACTCAGTGTGCGTGAG
>21218_TGCAGGCTCTTTGGGGACCAGTTCGCGTTTTGTTTCTGGT_NODE_1_length_407_cov_14.958231
AATAGCGAAGCTAACAGCGGAGCTCATCCGTGCGAGTAGCTCAGCCCAATTATTTCATATCAAACTTCCAATCACACACAGACACACACAGACACACACAGACACACACAGCAGCTGAATAAAGCCGTATTGATTCTCTCCTCCTACGCAGCAGCATCACTTCTGAGGCTCCAACTATCATCAGACATTAAAAAAAACATGTGCAAGACTGAAAGCGGGGAGCGCGGCGCCTGACCGAACGCCCACGATGACGCACTCCGCCGCACAGCGGGGGGGAGATTTATGATGCAGGAGAGATTCAGCTGGGAGATTTAGGGAGGACAAAGAGACGACGGTGGACGATGGAGGAGACGAGGCACTGAGCAGAGAACAGGAAGATCGGAATGAGAGAAAATGGAGCAACAAGCAGCAACGTCAGTACGGACGCGT
>21219_TGCAGGATCTCTGCAACGTGTTTCTGTGTTAGTTTTTAAA_NODE_1_length_177_cov_6.564972
GTCACACTCAGAGCAAGTGGCGCTGAGGGAAGCTAGCTGTCACTCATCCAGTCTCTGACATCTGCAGAGCAGAAGGTGTGAGTCTGTGATACTCTCACCGACTGACTCTCTCTTATATCTACATATAAATATATAACCTACATACACATGCAGCACCATTTGATGTGAAGTGGATGTGGCGGGCTGGGA
>21220_TGCAGGAGAGAACGCGGTGTGTCAACCTACTACCTACCGC_NODE_1_length_481_cov_16.139294
AGAAAGCCACATTGTTGCTTTGTGTCTGTTAATGGAATGTGTTGATTATAATGAACATGTCGAATTATGCCGGCATCATCTAGTAGAAGCATAGAAAGTGGAAACAGGAGGGAAGTGCATTCACTTCAGTACAGTTTAATACTTTTCATCCTTAAGATGGATCATTAATCATTAAGATGTTTATTTTTTTAAACAATGGGAGAAAGTACAGCAGTAAACATTGGCTCCATTTTGACCAGTTACAACATTTAAATGAAACAACAGTCTGAAATATACAATAGAACACAACCCGACAAGGCACATGTGAGTTTGCAGAGGAAGAGAGAGTGTTCAGCATAGCTGCTACCGCCGTCTCTCCCGGGACAGCTTTAATGACTCCGCCCGCCATGTGGCAATATGCTATCAGCAGTCATTCCATCACAGGTCTTGGCACGCCAGATGGTATCACCTATGATAAGGCTGATACACTGACTGGCACTGCAGAAAGTTTGCAGCTTTGGGAG
>21221_TGCAGGTCAGGCTACGAGTGATGTCATGGCCGTTGTGACA_NODE_1_length_295_cov_6.352542
ACACACACACACACACGCACACGCCGTGTTTGGGTGGCCAGCGAGGGAGCATGTGTGTTTGTCTGTCTACACTCGGGAGTTGTGAGAATACTCACCTTACGGGTCTCACACTGCAGCGCCAAGCAGTCCCGTACCTCTGAGGAAGAACCGGGTTAATGTGCTGTGTGATTAGCTGGCCTGAGCGCACATCTCGATCTTTAACCCTCGGCGAGAGAAATTCAATGACAGCATCTCCCCTCCCCCCCCAAAAAAAAAATGTCCAACTGGATAGCGTGAGACACAAAGAACAGGTGGTGGTTAATGGGCTTAAC
>21222_TGCAGGTCTGATGGGATCATGGTGAGGTGAGAATATTTGG_NODE_1_length_370_cov_9.027027
CTGGTTTCTGCCCGTGAAGTTCCTCAGCAAGTCAGTGACGCGGAGTTGACGGCGTTTCTTTGACCGCTCTCTATTTTTCTTTCTTGCATGATGTAATTGTCCTCGTGTGTTTAAATGCGTCATATTTCTTATGCTCTTGCTCATCCCAAGTGTTTTGTGGTGTGTCGGCAGGAAGAACTGGTACCTTCCCGCGCCGGAAGTGTCTCCCAGCGCACCGGTCGAGTTCAGCCTGCTGTCCAGAGAGGAGACCAGCTGGGGGACGATCAAGATGACCTTCAGTGTGAAAGGTCAGGAGCACTTTATGTGGCCAAATCAATACAAAGCCCCAAAAAAAACTGCGCTACTTTTTAGGACTTGCCGACAGAGATAAAACATCAAATTGCGGTCCAGAC
>21223_TGCAGGATGAGACGGGTTCGGACCACCGGTGCTCCCCTGG_NODE_1_length_155_cov_12.548388
AGGACGACCGACTTACGGGTCAACGACACTGAGCAGGGCGCGACTTTCTCCACACTCCAGCAGACACGTGGGAGGAAGAAAGACTCACTGGCTGCTCTACAAATACTTTACCCGATTCTACTCGGGGGGGGGAAAAGGAAGAATAACAACAGGCAGACGAGACGAGGAGGCAACGGG
>21223_TGCAGGATGAGACGGGTTCGGACCACCGGTGCTCCCCTGG_NODE_4_length_125_cov_34.863998
AAAAAAAACGCGCTGACTCACGCATTTAGTAACATAATAGTCGCAGGAGCAGGAGTTTTGCATCATCCTGGTCGTGTTGGAGCACCGAGCAGGGAGTTTCCCCAGAGGAAAAGCCTTATATCCTGAGATTGCTCCGCCCCTCTCCTC
>21224_TGCAGGAGGCCACCCCACCTGCGCCACCCGCTACCACACC_NODE_1_length_441_cov_13.303855
TGGTCTTTGGTTGGAGGTCACACCAACAGAGGTCATCAGTCTGGATTTTGTATAATAGTGAGGACCGCTGCCACTCTGGAGAGATCAAAAGTCTTGGCTTTGCTTACTGGAGTTTTCACAGGAGCTACTCCTTCAGACTCTGGCCGTGATTAGTGTTACATGCAAATTTTTCACTGCTCAACTCCAATTTAAAAGAACTCAGCTACAGTTTGAACCACGACGTAAGCAAATCGCCTGAAAAACGAATGCAATCGTGAGCTGCCTGATACAACACCTCACCCTAAGTGTATCAAACCTATCAATAATTAATGTCCAGGGCTCTAAAAAAGATTTAGTTAACTTTGTTTTGTCGGGGGGGGGGAGAATTCATTGAACAAGAAGTTTGCTTAATTGAGAAATATACTTAAAATCTCAATTCAAATGATACAAATTAAAAGTAGCTGTAAACTGACTTGAAATCATC
>21225_TGCAGGTTTAGGGGTGAAAGTTTAGCGGGATGTCCTGGAC_NODE_1_length_394_cov_14.421320
CACACACACACACACACACACAGTAAACACACACGGTAAAGAGTTCTTAAAGAGATCTTTGAGTCTATCATCAGAATATTGTGGGGAAGGAATTCTTAATGTGGTTTGACAGGGAAGTTAATGAAGGAGGTTTCTAAAGACGTCCGTCTACTCACCAGTGCTGCTATTTCAGCTCCAGTGTTATGGTTGATACAGGCCAACACAAGAGACGACAAGAAGAAAAAGAAGGTGCTGGCTGCCGTGTTAACCAGGTCCTACAGGGACACACAAAAACAAAAAAGTTTACATTAGAAAGCAGATGATCAGCAGCACCATGTTTGTACTACTAATGTAGCATAAATTAAAAAAAGGATTTCCTATAATCTATAATCTGATCAAAAGAGTGAAAATGAGAGCAATGAACCATCATGTATACA
>21226_TGCAGGTCCTATAGTGATGTCACATTAAGGCATTCTTTTC_NODE_1_length_389_cov_8.663239
GTCAGTTTTTTTTCATAAACAACTTTTTGCATTTCAATTCTTCTAAAACTCTACAAACCTGAATCTGTCATATACAAACAACGCATAATATAGGTTCTGTCTTGTTTATTTTCATCTTCTTCTCGTTTTGCCTTCGCGCAGGCTGTGGCAGAAGGTCTAGAGGAGAGAAAGGCCACACTAGCCCACATGGAGGTGGACTGTGAGGCCCTGTCGGGGTTTGTGACCCCTGGAGAGACCGGACGTATCCGGGCTCGACTCGCACACATGAGGCGCCACTGGGAAGAGTTCATGGGGAGAGTAGAACAGTTGGGAGGACAGCTCAACCAGAGCGCCTCGTACTGGCAGAGATACAACAATAATCTCGAACAGGTATGCAGAAACGCGTACTGGAGTAGTTTGGTGGAGAAAT
>21227_TGCAGGAGAGGGCTTTAATGACTCAAATGTGTAAATACTT_NODE_1_length_381_cov_11.997375
CTCACCTTATACGTTTAAGTCTAATCCCATATTGTCACTTGGGACTGGACAATCACAGGTCATTTACTTAGCTGCTGAAATGTTGCATGTGCACCCACCGGGCCGAGGACAAGCAGTGCAGAACAGCAATGTACTGACTCCGAAATGCATGATGCCTTGACCACCCGAGCATCCCCCCTCAGGCTGTGGAGGTTTAATTTCTTGCGTGCCTGAGTGTGATAAGTGGCAATCTCCATGTTGTGACTTTCCTTCAAGCTCTGTGGAGCTTACTGAAAGAAAGAAGCGAGACAGAAATCCAGGCAGGCATCAATTATTAAGAAAAAGCAGGACATCAGTGACACAATCTACAGATTTTTTTAAATTTTTTTTTACAGGATTTGGATGGTTTGACTAAAAATAAGGC
>21228_TGCAGGATGACCACGATAAGTCAAACAAACCAATATCTAC_NODE_1_length_410_cov_11.714634
CTCTTGCCAGTGACTAATGTCGGAATAAGCATATCATTTTGTGTATAGTATTGAAATGTCTGAAAGAGACATTTAGGAGTCCCACAGGGCGTAAACAGCAGCTCTGAAACACTTTGTGACATATTCTGTGTCCGTACAGGGTTTCCCTGCTGCTTCACAAATGACTCCACTTCCAGTTTCTCTGAATGCAAATGTCTCCTTAATCTTTATGCCATAAATATACTGTAAAATATTTTGGAATAAAGCCTGTTGTTTTTTCATCAAGTATTTAACTCAAAACTATTTTACTACAGAGGTTCAGGTTTCCATGAAGTCAATTCAGAATATTCTGAGAACAATGTCTACTGCCTTAATGAACCATTAAAAAAAGGATTTCTCTCAGTGTGGTTGCTGTTTTGCAACGTGGGATCTTGCTGTGTAGCAATGTTATCC
>21229_TGCAGGCTTTAGCTCTGTCCGCCTTTGACCAGACATTACT_NODE_2_length_288_cov_6.729167
CTCCTCCGTGGTCGATGGACATGGTGCCCGTCTCGTCATCCGTCGCAGGATATTGCTGATGATTGTCTAAGTACAACGTTAATTCGGCGGACATCTTTTAAATTCATCAGTAAATCGTCGTTGCGATCGAGCGGCGGTGCGTTAACGGTGAGGTTGTTCGGTAGGACGCTTCCTGTTTGACGTTTAGGTGCCAGTAAGATACACGTCTGTCTTTACCGTCAGTGTACGGGTGCCACCGAGGGACAAATGTGTGAAAGATCGCGAACTTTCCGTGGGTAATGTGGCCGCGAGACGGTGCTGCCCC
>21230_TGCAGGCGCCATCACACAGGAACCCTAATATCTGCACGCG_NODE_1_length_433_cov_9.963049
CACTGCAATATTGATCTTCCTTTTCCGTTCCAACACACTTAGAAATGAATCATGAACACTTAACATTCCTTTATTGGCTAAATTGTAATGTATTTTTATCTATTGTGTTGTAGGTTCAAGGAGAGATAAATATTGAAGCGTAATTTCCAGGAAATAAAAGTGTCAAAGTTAATTGCAAACATGAACATCTACAAATTTGATGCAATCAACACGCATGTTGGTATTTTAATTATAGCCCAAAATTGGCAGGCAAAATGTAAACCTTAAAAAAACATTATCCAATAAAAATAATTCAAATAATGAACGAAAAAAAACAAAAAAACAATCCACATGACAACATGAAATTACAGTTAATTTTCGAGAACAAAATCAATTAACTGGTTAATCCCATTTAACAGATTCCTACGTTGTCTAATAGACATAAGATGTGCATTTTATAAATAATCTCCTAAATG
>21231_TGCAGGTCATCCGTCTTCCTCCTGACGCCCTGAATGTTCA_NODE_1_length_453_cov_12.543046
CTCAGCTTTCAAAAAAAAAAAAAAGGAATTCCATCTGCGCCATGTGGCACATCATTTTTCTTTAAGACAAATGGACTGTTTTCGTATGATCCAAAATTAGATCGGCGGAAAACAATCCATCTTACAACGACACTGGGAAAGGACTCGTTTCCCCTCCTCTTGTCTTCGGCGTCTCACCTCTCACTTTTTATTGCGTGACTGGCTTTGCAGCCGTCAGCTTTCTTCTCCCCTCAACGCCGTGCCGTCGCCCGGTGTACGCCGCGCCCCGGACTAATGACGGACACGAAGATGGGCCTTAATATAGCGATTCCCCTTCAGCAATGTTCCCTGTGGTGTTGCACGACAGATGGTGACCTGTGAGAATCCGCGAGCCCCGAAGCAAAAAACCCACACCGAAAGGGAAGAAGGAAATACTTTAAGTCATCCTGACTGCAAATTAGTGAGATGACACAACTGTCAGGTGCCAGCCTCCTGT
>21232_TGCAGGATGTTTGCGTTGAGTCGGGCGAATCCAGCGTCAA_NODE_1_length_288_cov_25.725695
TGTGTGTGTGTGTGTGTGTGTGCATGTGTGTGACTAACAGGTGCTGCTTTAGTGATTTCTCTGCGGGCTCCCAGAGTTTCACTCTGTCTTCAGGGATTATATTGCCCATTCTTTCCCAGTAGGCTTCGTCGTCTGAAGGGTCGCAGGATATTTCATTCAGGCGGGCTGAGCTCTCCCTTTGCAACAACAGGAAAAAGAAAGCATTGCATATTCAGAGGGAAAGAAACACTGTTGTATCATAATTGACCGTCAAAACTTCAGACGGTCAATTAACAAGCACAACACAGACTCTGTTGCTGTGCCGATGCAG
>21233_TGCAGGACGTTTTCTTGCTTCCAGTTTGAGTGAAATAAAC_NODE_1_length_316_cov_15.895570
GGTTTAGAAGCGGCAGCCTTTCATTTGGATTATTTAGTCTGATACTCACCAGCGTCTCCGTCACAGTGGAGTCTCTGCAAATACAAAACAAAAAACCCATTGTGTGTTTTATTTCAATTTATCAGTTATTACCCAAACCGAGGCTGGTAATAAAAAAAATGAAGACAACAATAACATTCAGTGTGTGTGTGTGTGTGTGTGTGCGTGTGCGACACTCACGTGGAGTCGGGCTCCTTGTCCCGCTTGCCGAGGCCGGGGATCCTGAAGGCTTTTGCTCGACTCTTTTTCCCACCTTCTGGTGGCAGAGCGCTCATGTATTCCTCAAAACCAACAAGAGC
>21233_TGCAGGACGTTTTCTTGCTTCCAGTTTGAGTGAAATAAAC_NODE_3_length_118_cov_4.796610
CTTTGTTCCACAAACACACACAATTTCCCATAAAAGAACACATATTCGTCTGGCTGTGCAGAAGTTCTTTTGAACACATTAGTCTGCAGGGATCACTGCAGCTTTAGGAATGACAATAGAGTCGGCGGTTTAGAAGCGGC
>21234_TGCAGGGCCAGCACTCTGTCCAACGCAGTGTCATCACTGG_NODE_1_length_405_cov_9.612346
CGCCTGCAGTCTGAAATGACGCTGACATGCATTCAGACAGTAAAACGGTTTAAATGTAGGTGTCCTTTTTGCCTGTTTAAATTGCAAACTTTAACAATACTTTTAAACAACTCCTCTTTTGACGCAGAGTTTTTGAGCTCTGGTTTTCAGACAACGTAAAAAAATGACTTTTCAAACTTTAAAGCAGCAACCAGGTCCTTACGAGACTGAATAAAAAGCAGCATGGGTTAAAAAAAAAAAAAAAAAGGGTTGCATAACTAGAGGGGCTCGTACCCGTTGGAGCAGCTGGGTGTAGAGAAGAGGTCGATGGCTGCTGTGGTGCTGATAGGACCACCTGTGGTAGAGATCGGCGACGTGTCCGTGGTAGCGAAGGAGGGCCTCTTGGAGAGCTCTTTGAGCCGCTGTTCCTGAGTGAAAGATAAAACTA
>21235_TGCAGGAAGCAGCGGGCCGTCCTCAAGCCGCCGCAGCGAG_NODE_1_length_324_cov_12.206790
CTACAATCCAGCACCAACCGGCCGTACGCTACGTGGAACACTAGAAGACGTTATCTAATAAAACAGAGCTTAGGACGGTGCAATTATCCAAATATCCAGGAACTGAATAATATTGTTTTGTATTCCGTTTTAGTTTTGGTTCCTGTTGTCACCAAAGAGCAAAATAACTAACAAGAGCGTCTTCTCCAGATATAAAATACCTTGAAGTCGGACAACTGATGGTGAGCAATGCGTGAAGGGAACCGTCCGTTGTGTCATTGAGTAAAAAGTTTCTCTACCAAAGAGCTGAGACTTCAAATCTCTCATCCACCGGCTGACTGAAGTTCTGCAAACAGGACGGTTCAGC
>21236_TGCAGGTCTGGAGATGACGGGCCAGGTGGCTGAAAGAGAT_NODE_1_length_462_cov_24.145021
ACACATGTTCACACGCTCTCTTAACATTTGAAAGAATTTTACATGAAAATAAAAGCAGCATTTATGTTTTGGCTTACATTAAATCTTTTTGAGGTGATGCTTTTATCCAAGGTGATTTGCAATTCTACATAAAATGTAGGAGGTCAGCTGTAGAACACATGGTTTGGGAGAATGTTTTAACTTTTTACATGACATTTTGTTCATCAAGGTCCCTGTGAGCTTGAATTCAGTATGTCCAATATGTTTACTTTTATCCAGCGTGTGACCTTAAAAAATACTTTTTAAAATGCCAGACAACCTGCACAAGAATGAATCATCTTTTCTGATCGTTCACTTTTCTTTCCAGTGACTTTACCTTGAAATGGCTCCGTTCCTTTGAAGTGAATTTCTGGAATTGCGTCCATCAGGGTCGAGAGCAGCAACTCTTTGTAGCTCTGATGACGTGTCGTCACACACGGACGGCACCCTGGGAGTGAAAACGCAT
>21237_TGCAGGTGTTGTAGAGTAAAAGATTTAGATTAATCTATTT_NODE_2_length_177_cov_7.887006
CCTCGAGAACTATAGACTTATTTTTAAAATGTATGTATGGCCTTTAAAATTTTAAATGATTTGGCCCCTCCTCCACCACGTCGCTTGATGTAAAGCTACTCAGTAACTTTTATCCATCCTCAAGAATATCATGCATACGGGACTGCACCATTCCATTTGGCCGCACTGCATTTGGTCAATCATCTATTTCC
>21238_TGCAGGTGACAGCAGTAGCATATTTAATATGTGCATGCTT_NODE_1_length_315_cov_19.047619
AAAAAAAAAATTGGTTGTGCTCGAGGACAGAATGCGAGCGCAGAGAACAAAGAAAACCTCATTTTATTTGTCACCACTTCAAACCCACAGGGGGAAGTCAGCAACTCCACTGCTCCTTTCTTTGGCGGGCAAAGTGGTGAAAACACAGCTGGAGTCTGGTGAGAACAGCAGCGGTCGAGTCGGTCCCGCAGCACTTCACATCTCAAAAGACTTTATTAGAATATCGCACAACTTTGAATGAAATATCCCCCTTTTTGATTGAAATGGATTTGATTTACTTATTTGTTTTTCTTTTCAAACAAGAACAGGGCTCCTGGCAGAGAGAGATTTATCCCCA
>21238_TGCAGGTGACAGCAGTAGCATATTTAATATGTGCATGCTT_NODE_2_length_104_cov_5.461538
AAACTACCATCCCAAATGTTGGAAAAGAACCGCCTCGGAGCAGTTGCCATGGCATTATAGTTATAACTCCATGCACACCGTAGATTTGATTTTCTTTTTTATCCTTTTTGGTCTTTTTTTTTTTTT
>21239_TGCAGGAAAAATAACTCAGACCTCAGTGGGTGTGTCTTCA_NODE_1_length_386_cov_9.132124
GGTCACCCATTCAAATTTGGAAGGTGTGGAGAACAGGGAGTAAAACAACGCAATGATGAGCTTGCCCTGTCATTCATTGTACGTGGGTGGAGCTAAAGGATCTCCCTTCATCCAATCAGTACACGGCATGCGTGAGTCACTTCCGGGGTCTCCTCCCTTATTTGGCAGGAAGGGGCGGTCCTCATCGACAGGGAGCGAAATGGTGGAAAGGAAAGTCAGTCAGCTTCAGTAGACGCAGTGATTCCAACCGTTTTATCTCTGGTGAGTAAACATCTTTTATATCACTGATTTCTAATCTATGACCAAAAGGATGTTATAAAATCGGTGTGATAACTGAGTCAGCATTAACCGACTAATGGAATGAACGTGAAAGATGGCTGATTCATGATATTTTTGTGAATCAGGAAA
>21240_TGCAGGGCGGAGGAGCTGGCTGAACCTCCAGCAGGGCCCG_NODE_1_length_363_cov_7.752066
GCCAAGTCCCGTCCGTCAGCGGGCCGGCCGCTGTGTCAGCACGTCCCCCATCTCTGGAGGTCACGTTGGTGGGCAAGCGCCTGCTATGATGTGTGTCCTCTTTATTTGGCCGACACCGCAGTGTCTTTAGCATTGGAACAATGTCATTTCTAATCAAATGGCATTTTGTAATTGCCAGCAAGCATCTTATGAATACGAATTCATAATTGTTCAATTACCAGACGACTGCATCGTATTTATTGGCTTTTTTTTGTTGTGGGGGGGGGCGTAATTCTTCTTCTCCCGCTGGCCTGGGCCAATTATAGGATTTCAATCTTGAGGCAATCAAGGGATAAGGGTGAGGCGTTTAGTGTTTGCTGTCACTATATAATTCTCTTGAATGT
>21241_TGCAGGGCTTTTTCCGGCCGCAGAGTTCTTATTTGTTCTG_NODE_1_length_375_cov_17.290667
GTCGGGTTTACTGACGGAAGCCTTCTTAGTGGTTTTGAAATCACTGTGACATTGTGCCTGGTGGCAAAATTCATCTGACACGAATTACTTTTTGAAATCAGAGCCACGGCCGTACAGCTGGACGGAGGTTTGAACCAGGGGGGCGCCTCTTCGGGTGCATGTAAGCAGCGTAAACTCAAAACGCCCGGAGCGCCAGCCCATGGCAACCCACACACACACACACACACACACAGAGACATGAGAAACAGTCCGATGGCCAGCAGCTAACAAGTGTGTTTGGAGTTAATGGTCCGAGAGCAGGCGAGCTACCGGTATTTCAAGGAGCTCTCATTGTCCTCCCTCACATGCAGCTCTGTGCCAAGTCTGTGGTTTCAATAAAATTCAGTCCAATGAGTGT
>21242_TGCAGGCCTCCGTCGTACAAGCAGGCGGTGCAGAACATGG_NODE_1_length_330_cov_9.178788
GTGACGCATTTACAGATTGGACTTTATGTACATATACAAGTGTTTCTGCTCCGTGGGCACAGCTTTAAAAACACAGCTTCAAAGGGGAAGGAGTCGCCGCTATTATGGAAAAAACATGTGAATGTTGTGTCTCTGAATGAAGGAAAATAAACGAACCTCGTCGGGTTTAAGAACTGGTTAATTAGGCTTTGCCCACGACATTCAACTAAAATAACTGTTTGTGTTTTCAAAATCGGATCTGCGAAAAAGTCGATCAGACGTAAGACTCCTTGGCGTAAGACAGATCCTCAAACACGGGCTGGCTACACCTCCGTGACACAACCTCGCGCTGACCCGCACACACCGACTCC
>21243_TGCAGGATACGAGTGTCCCCATGTCTGGTAAATGCACATC_NODE_1_length_284_cov_15.637324
GTCATTGGCCACATTCTACACCTTTTGGTCACAAGCAGGAAGACAAACACTGCTCGGAGCGTGGGGCCATGTTAGAGAGCATCTCAGGAGCTTCACACCACCATAATCCAATAGGTCCTCAGACCTCCTGTACATGACAAAATACAGCAAACTTCAACAAGGAGCTCCAAGAGAACCATAAGAGAAGGAAATGGACTTATGCCGAGGTAGAAGAACACTACACAGAACACACATTTACAATTTGTTAGGTGGATTAAAGTGGATTTTCTCTAGTTTGCCCTCATGACTGGAAATTGTTAAATACAG
>21244_TGCAGGCTTAACCGGCAAAAACTAAAATCAAACAAACGCA_NODE_1_length_139_cov_22.553957
CTCCTGCTCCTCGACCCTGCCCCGCTCTCTCAATGTCTGTCTTGCTCTTGTAAATCTAAGCCTCCTTGGCCTTTTTTTTGTATCAGGCTACTATAATAAACATCTCCAGGCCCAAACGCTAGTGCCTTCTTGTCGTTTTTACAGGAATTGTGCACGGCACA
>21244_TGCAGGCTTAACCGGCAAAAACTAAAATCAAACAAACGCA_NODE_2_length_294_cov_19.908163
AAACAGTGGCATCGATCATTTTCCCTTCTGGGGTTGCTCTCTGTAGAGGAATCTCCTCCCCGTTTAGAATACATGACAACATCAGCATGGGCGCCTTCCACCTTTAAAAGGAAAATTAGGGTTGCTATGAGACTTTTTTGAGTATTTCATTACAATACTACATTTTAAGGGCCTATGTTCTTTTTTGACTGTGATCAAATAGCTGCAGACGATTCACAGAGCTCCGTTCTTGTAGCATCAAGGAAATAACAACTCCATTACTGGATTGTTGCTGCAATGAAAGCCTTATTTCTTGCTTTCTTGTGGCGGGGGGGGG
>21245_TGCAGGTTTGAAAAGTCAACATCAAACCTCAACCTCCCGA_NODE_2_length_110_cov_37.681820
GTATTTTACACTAAACAAAAAAGGGGAAGCGTTTTCTTTGTGTGTGAAATTGACCTTTACCTGTTTTCACATCAGAGTACTTTGGACTCTGAAGTTTAACACAGCGGAGCAGAAATGTCAGCATTATCAGCA
>21245_TGCAGGTTTGAAAAGTCAACATCAAACCTCAACCTCCCGA_NODE_3_length_230_cov_16.508696
CCAGTGCTGGAGATAATTAAACAAAGGCAACTTTGAGCTGTTCCACATTAAAACCACATGAAGCGACCAAAAGCACTTGGTTTTGATCCACCTTAAAAACACAGCGACCACGGCCGACCTGTGAGTCCAGTGATGAATGATGTATGCAGACCGTACGCTCACACGAGTCACATTCAATACACAGAATGTACACACACCCAGAGAGACCGTTTCCTAAACACCCCACCCAGAGTATTTAAACCTCAGCCCGAA
>21246_TGCAGGGGGAGGGGCTTCACGCCGTGGCCAAGCTGCTGAA_NODE_3_length_93_cov_2.236559
ATATTTTCTCTCCCATGTTCAATTTTTACCGGCGTTGCTTTACAGTGACGCTGAAAATAAACAACGTGGGAAAGACAAAAATGTCAGCGTGCAAAAAAATATCATTCCTGA
>21246_TGCAGGGGGAGGGGCTTCACGCCGTGGCCAAGCTGCTGAA_NODE_5_length_90_cov_2.188889
GTCAGAAGACACGACTCGTGATTGAGGAGATCGCTTTCTCAGATTCAAACGTCTCGCGGGCTCCTTTTACGTATGTGAGAGGTTATTTTAAACAGGGTTTACGTTTTT
>21247_TGCAGGTCAGCTCATTTCTAAACCAGTGTTAAAGTGTTAT_NODE_1_length_283_cov_10.625442
CTCTGTGCCTCTCGGCGCCGCCGCCGACGCCACCTCAGCGGCCTACTACAACGACATCCTGCACCTGGAGAGCCCGTGCTCCAGCGGCTACGTCTACATCCCCCTGGCCTTCCTGGCGATGCTGTACGTGGTGTACCTGGTGGAGTGCTGGCACTGCTTCTCCAAGACGGCAATGTTGGCACATGCTGAATTCCAGGTGAAAACCGCGTTGTGTTGCAAAGGAGGGGGGGGGGTCTGGCATCGTGAAAGAATGCCTTCGTCCAACAGACTGTGGAGTCTGCTGCTGCCAGCAGGAGTCTGGAAAT
>21248_TGCAGGTGTCGAGTGGATTACTCAAATCATTTTTTTCAAT_NODE_1_length_406_cov_16.697044
AAATCGTTTTTCTTTTACTTTCAGAATTTTTGGCTGTATATTTCTTTCACTCCACTGGTGTTACTATTCTGTCTGCAGCAATAATGAAAAAAGGTTTTCTATTAATCAGTTATGAGTAAATATCCAAGTGAGCAATTATTTCATCAGCACCTTTGGTGAATTCTGTAGAAATTAAAAAACTGACCAATCAAAATTGAGCTCATGAATATTAAACACAATCACAATTCTTGATTTCCCCTAATTCACAGCATAATTCCACTGTAAAAAAAGTGTTACAATATCATAATACATAAAGTAAAAACAAATAAAATGAGCACATACGGTAAACTATGTTGTCATTTCTGTGCACTTCCACAACCTGCAGAAGGCTAATAAATCCAAGTATAAAACATTCAAAAATGCATCAGACCAATACAAGTTTGATCAAA
>21249_TGCAGGCATTCCAACCACAAATAATCATCTGACTTCTGCT_NODE_1_length_403_cov_11.468983
ATATATATATATATATTGATATATATATATATATACAGAAGACATTTCACCTCAGAAGTGCTGCTCAGTCTGCTCACATGCTTCGTCTTTCAGAAAAATGCTGTTCTTTTTCCCATGGCCGCGCTTTAACCACAACCCTCCCCCCCACCACCACACCCCACCTCTCTTTCTACCACCATCACCACCACCCTCCCTCCTGGTCTCCATCACTTTCACTTTACTTGAGCGGAGCCAGACGCTGCTCGCTGAGTGTTGTTTAACGTGATGACGAAGGCCTGGGTGGCTCTCCGTGTATCTAATCTGACCGGGGGGGCTCCCGTCTCTCCCTCCCCGTCTCTCGCCCTCCCCGTCTCTCTCCCTCCCCGTCTCTCCATCCATCTCTCTCCGATGCTGCGTGCACACGGCTGGTCACAGCACCGTTGGCC
>21250_TGCAGGGTGATTGTTAATAGGCCAGTAAGTCCTATTGCAT_NODE_1_length_423_cov_9.028369
AGGGCGAATTTGGCCAAACCAAGGAGATAGGGGCCGACGGAGAGCGAGTGGATCAGGTCCAGGTAGTGGGGGTAACTCTCCGGTAGTACCAGCGCTGCCAAGGCAAAGGCTGAGATAGCTGGACACAGACACAGGCAATGAGCTTGGACAAGGTGTGGATGTCTGAGTGCCGCATGCCTTTGGGAGGAAAACAACGACGAGACATACAACGCGTGCCGAGGAGAAACATGTTACTGACATTTCTTGTTTTGTTTTTTTCTGGATTAGTCTGGATGAGTCTCAAAGCCCAGCGGCCAGTCACTCTGCAACATCTGAGCGTGTCCATTATGCAACGACTGTTTTCCTCCCGCTCCCGAATTAAATGAAGGCCAAACAATGGTTCTGTATCAAACAGGCTCTTCAGCAGCAGCTTGAATGAACTGCACTAAACGGGGCTGTCTGAGCC
>21251_TGCAGGTGCTTTTCATGACCAAAAACTTCAGAGGAGCTGT_NODE_1_length_440_cov_18.606817
GTCAGTCTCATTATGACACGTAGAACATTTGGTCTTTTGTGTCGACTCTCCGTGAAAGATCTGAAAGCACACAACTGGTAAACAAAGGATTTCTTCTCTTGAGGTACAGAATCCTTTTGATATTGATGATGTCGTCTTTACCTGTGATGCAGCTTCACTGGTCAGACGTAAAATCTTCTCAAAGTACTCAGCAGCATCACGTTGTTCGTACACTGAGGAGGAAATCAGTGTGAGTTTCTTCAACAAAATAAAGGTTCATGTTGCCAAGAAGACTTTGTGTCAATATTAAAATAATTAAAGGGGTCTGTGGGGATTAAATGAACAGCTGATATTATTTTCTGTCACTACTGTGCTTCATGTGAACTTCATGTCATCTGTTGTTCTGACATACTGTACCGTTATCGATGCCCAGCTTCTCCGTGATGTTGTAGGTGCAAGCCTTATGTTGTTGTAAGTCATCAA
>21252_TGCAGGCTACGGCAGAGGAACGCACAGCAATCATAACAAC_NODE_1_length_276_cov_19.496376
GCAATGTATATACACATTGGATGCTGAGCATGCCCATCCTCTGTACCTCAACTCTGTGCAGAGTTTCGTACGGATGATTTCTGCGAGTTGCTGCTGTAAGATACGAAATATAGTATCAACATAGGACATATTTTCATGTGTGGGATGTTTGCCATTTAAACACTTTTGGACCAAAATAAACGTAGTTTGTTGAATGCATATTTCTCCTCAGCGTGGGATTTTGAAATGCTGTTGCTGTAATGTCAGCGTGCTATTGGGAGGAACTGTTTGTTCTCACGCCATTCTACCGTCACTGCTT
>21252_TGCAGGCTACGGCAGAGGAACGCACAGCAATCATAACAAC_NODE_2_length_131_cov_34.053436
GCATTGCAGACCGGTAAAGAGTACGCTGATTTATTAGGAGTCAGAGACAGACAGATGTTTGTTGATGATTTCTCTCTTCCTCTCCCTCCTCCCCTTTCAAGCTTAAACCAATGGCTGTGGCTTTAGGCAACTCTTGACTTTTATTTGATCTTC
>21253_TGCAGGCGCTCTGAGCTCGGGGGTCCGGGTGGGATAGGTA_NODE_1_length_381_cov_9.538057
TCCATAGAAGCGTCTCGGATGCTTCATGTGTTGTTAGTGTGAGTCGTGCAGACGACAAACAACCAGGTTCAGAGGAAAAGCGCATTAACACAATGAGTGATGACGTAGACTCACATGATCTGTGTTTCTACGTCATGATTAAGAACGGACCAATGATACGGCACTATTTAAATATAGCTGCTGCAAGGAATTGTGGGACGGAATCATCTCCTCTCCTTCGTGAGGAACCTTCCTGAGAACATTTGACAATTGAAATCCAGCCCATAAAGTGACTCTAACTTACTAACTTTGTAAAAGTCTTGTAAGAAATGAGGAACAAAAGAAAAGGCTTTTATTATGAACATATTCTAGTCGTAAAAATAGTTTCTGCTGTTTGTTTGACTCCATAGATCCTGAACTACCT
>21254_TGCAGGACGCCCTCCACCTTGGGGAGAAGAGATACGGACC_NODE_1_length_409_cov_8.770171
CTACAGGAGGACGAATCAAAGTGTGTTGTCGTTTTTTTTTACGCCGGAGAATTCAAGCATTCATCATTTGGCCTTTTGCATCCGCAACCAGACTTAAGGTGCTGCTTCCTCACTCGTACATTTTCCTTTTTGGCTCTCAAATTAATCGCAGGTCGTTCACCATCTTGGCGGACAAGGTCCATCGCGGCCTGCGGGTCTTCAACAAAGTCTTCACGGAGCGAGCCGAGGTCCTCTGGCAGTTAGTCATCGCGCTCCACTCCATCGCCGATAACATCAACGAGTTCCACCAGAAGGCCAAGATCGCCGGCATCACCGGCGGCACCACCACAGCCGTCGGGGGGGTGACCGCCATCGCCGGTCTGGCTCTGGCGCCCTTTACCTTCGGCGCCTCTCTCGTGGTCACAGCCGTTGGTGTCGGCATGGCGACGGCG
>21255_TGCAGGGCCAGGGTGACAAATTAAAAGTAAGCACCTCAAT_NODE_1_length_451_cov_21.403547
CCAAGAGGTACAAGGAGCTGACTGTCCTCATCGAGCGACCCCTGTTTCTGAAAGGCCAATGGATGAGGGTTCCTGGAATCTTTTGGGCCCCCTGCCATCACTCTTACAATCACAATCGCATTAGTGTTTTTTTAAGTGCAGTTCAACTTGCCTTGTTGTGTCTTGTTTCAAGATAATCACACAATCACTTGAAACAGGGTAAACCACCGGGATCATGTGGAGTCATTGCACAATGTTGTCAGATGATTGCATTTGTTCTCAGTGCAGGTACATTTAAAAGGCATAGTGACCCTTGAGTCTGAAATAAAAGTTTGATTGATTGATTGAATAACAGTCCGTTAAACAACTTAAACAAGCCATCATCTTGAGTCTCTCACTAAATGCCTCATGGCAGCTAAAGCCATCTTCTTAGTAGTAGAGCATGCTGCAAACTCTTCTTTTGTATAGGAGATGATGCACTCTTTTGTGCCTCC
>21256_TGCAGGATATTTTTGTTGCTAATCTGATGTTTATCTGCCG_NODE_1_length_413_cov_7.607748
AACAAATGTGGTTTCCTTTTTGTTTGTTCTTTTTACTTAAAGGAGATTTTCTTATAAACAGCTGAATACCGTCATTGGTGCTGAAAGTCTTTCCTCTGTGTCCACTGTTTCTGTGAGACCCCCGGCGCCCTAAAACCTGGCTCACACATGTCTTAGAAATGCCACATCCTATCCAACAAAAAGCCAACTTGGGGGGGGGGGTCAACTTTCACTAATTGAGCTTCTTAAGACAACAAGTTCCGCGACAATTTGTGGTTTCGCGCAACAACTGAACGCCTGTGCCCGAGTGAGGCTGGCAGCGCCGAGGCAAGAGATTGAGCCGTTTGTCAGCACAGCAAAGATGAGGTGATTCATCAAGCTGTCAGTCAGCCGGCCGCCCCGTGCCGCGCTGCTGCACGTACACTGCGATCATACCTAGTGTTTACGTTTTACA
>21257_TGCAGGGGACGTCGGTTATCAGTTATTGGTTCAGAGCTGA_NODE_1_length_438_cov_11.878996
CGTCATCACTGCTCCGTCGGCGTCTGTTTGGCTAACGTCGCTGAGCGCGCGACTCTGATTTAATTAAGTCCGTTACTGATTACTGCCTGTCAGCTAAATGCCCAAATCAGTCACTTTTCACCGATGTTGTGATTATGCCGTTTCAACAAGTTTGCGATACGTAATTGTTAGCCGTTTGGTTTTTTTGTGTAACGGTAAAACATTCTCACCGGATTCGGTTGTCAAAGATGTCAATTTAAGGGCGCGTCGCTCGTTGCGGATGCGCAGAGTTCTGTGGCGACGCAACAGCCGCACGCCTTCAATCTAAAGAGGTTTCCGCCGAATTCGGCATGCATATAAGAAACATTTAATAGGGCACATTGAACATTATAAAGACAAATGTCACTAAATAACGTTGAACGTGAATTCCCTCACAAGCATTTTTACAGTTCGTTTAGATTAAAAATCAATGAAGCTTGAA
>21258_TGCAGGTAGGGGCTGAACTCGGATGTTGCCAGGAAAAGAC_NODE_1_length_431_cov_24.916473
GTTGAGTTCAATCTTTGAGAGCTCAGGTTGTGTGGTTGGGAAACAGACTGGGGGCTACCCTGAAGGCTGACTGAGTATCTGTTTTTGGCCACGAACAGGCCTGGTCCTGCATGGCTCAGGAGACACCGCAAAGCACGAACGCCACGGTCGGCGGTTTGATTCTTGTTGGATACGCCCAAGTGGAAAAACCTTGCTCTCGCACGAAGGATCACTGTCAATACGAAGTCTTCGAGCCAACAGATCTATTTGCAATCTTTTACTATACAAATGTCCTGTGGTGTTGCTGAGATGATTTGAAACCAACCCTGTCATTGCGGAGAAGCCAGCTTAGTTATAAAAAAAGGTACGGCAGGTGTTAAGTATGATGAGCGAGTTAATTGTCGCTCTGTAACTCGATAGCTGTTGTCGGCCCATTTGTCCCCGCCGAGCCGGATTTAAAGTTCCCCTTGCCTC
>21259_TGCAGGGACTAATCAATTACAGAGAGCCCTGGCCAACCAC_NODE_1_length_402_cov_9.313433
AATAAAAAATAAGATTACATTTATAAAAAGGTACCAGCAACGCCACCTAGTTGCGGAGTCTAGGTCTCCATAAAACAGGTTCTTGTTCACCAGAGGAAGAACAGCATGGATCACAAGACTTAAAAGCGTGGTTTAAAAGGAGGATTTTATTATTAACTAAAAACCCATAAATAACTACAATATTAAAAGTCCAGTTGGAACAAGGTACTAAAAGGATTTAAGAATTCGACCAGCCACTGCTGCTGGTCGGTCTTGCCCTTTCTTCTTGTTGTTTCCGGTTCCGTTCCTTTCCTGGGTGAGGTGTCCAGTCCGTTTCGTTCCTCTCCCCGTTGCACCCTGCCTGCTCGTCCGTTGTCTGGCCGCCCTCTCGCTCGATTTCCCGTGGCTTCTCCTTCCCGTGGCCTACCTTCCTGTGGCCTACCTT
>21260_TGCAGGAAAGACATCGTTTTGGTTTACTTCGGTACGGGCA_NODE_1_length_450_cov_16.124445
AGCATGCGCCACCGCCCCGCCTTTTCTTTTTTAACTCCGATTACACAATAACCTGCGCTGAGGGGTTCTGCTTGTCACTAATCTGCCAGAGTTACAGTATATCGCTAAGACAATTGTTTGTTCTAAGGCGGTTATTTAAATTATGGATTTTTCTGTCGTTTTCCATCCAAACTTACAAATCAATCTGTCTTACAATCTTGATCCCACTTTCATAAAATGTACCACAATATTAATGACTCATACATTTTTCAAAGCTGCTCTCCACATCCTCGAATGATACATTTTTGACACTGCTACGTTCAATAGGAGGTCATAACATTTATATTTAATGTCACAGCTGTTGGTATTGTTCAAAATGTATTCCATACAAGTAGTCCTTGCTTAGACTTAGACATGCACACACTGCACTTGCATTTGTCTTTTCTACACTTCATGATCTGTGCTGTGTGCAATAGAATGCTAATAAAACCAT
>21261_TGCAGGCTTTTTGACATGCTCCCAGTCGGCTCTCAGTCTG_NODE_2_length_288_cov_5.746528
TGTTTACCATGCTGCATAGAACATCGTGGTTGCTGCTCGTGTTCCATTTCTCACCTGATGCACAGAATGGGTTTATAGCATCAGCAAATAAAACTTCACAGGCTTCCAGTCTCCTTCCTTATGGGACTTCATGGGTCTGCTTGGAAGCCGCAATGCCTGCTGCTGCCTACGTCGACTATGCAAAAAGACATTTTTTAGGGCCTTCCAGCCATTGGACTGAATTATATCACTTTTTAGAGCTGCGTGATTGTTTGACAGCAAAGACGCGTCGCTCTGTCAACGACACCGTTGCATTATTAATTCA
>21262_TGCAGGGCCTTCAGGTCCTCCTCGCTGCACGGCGGCTCCT_NODE_1_length_295_cov_23.416948
CTTTGTGACCCGGCCACTGCTGCGTCCTCATTGGAATCCCCCCCCGGACTCTTGTATCAGACGGCTCTGACTTTCTAATGAAAGGCTTGAAGTGTGTGAAGTGGGGTGATGATCTCTGTCTGTGGGAGAAAAGGTCCTTCTGGGTCCAATAATGTCACATGATTGACCCATAAATGTTGAAAGGAACAATCTTTGTCTGTCTTCTGAGCAGAACTTACCAGCAGGGATGATGAGTCAGCCTGTGGTCCTGATGCCGTCTGTGTATCAGCAGGGGGTGGGATATGTGCCCATTGCAGGTCAGACACACACGCCGTCTC
>21263_TGCAGGAGATCTCCGGCTCGCTGCGCAACTCCAAACCGTT_NODE_1_length_398_cov_22.077890
CACGCATGTCCTGAACGAGGAGCAGCAGCACTCAATGAATTACTCATAAAGTGTTTAGTAGATGACTGAATTATGAATTCTAGCATTAACCCATTGTGACTTTGCACTTTGACGTATAGGACTCGTGTACTCGGCATGTTGCACCTCGACTCTTGGTGCTTTTTAACTCATATCGGGACGTTGGCTTTTTTTTTTTTTATTTGAATGTGTTTCACGGTTTAAAAGCAGAGACGTGGTTTTCTGTCTTCGGTATTTGAGAACCGAGCTTCGCTAAAGAGATGAGCTCATATAGCCAAATGAATGGTATCAATGTCTTGTATTTATATTATAAATAAACCCGGAATAAATTAGCATTCAAGTCATCACACGTCGTCTTCTTTGAACATTCCACAATCCTCCAGGTGTTTTATTGAAATGTTC
>21264_TGCAGGTCTCCCCACCCCCCGTCCCACCATGTCTCCTCCG_NODE_1_length_347_cov_16.994236
CGAGGAAAGATGGTTAGGAGAGCTCATGAGGAGTTAGGAAAGGACAAGGCGGTATTTAGGGATTCCGTTAAGCTACATAGTTGTGATGGACGGAAACGCATGTTGGTGACGTCGGTCTGCATCGGCTACAAAAAAGCCCCTTCATGTGTTCATGTGTGTCACAGACGACACAAACCACCAGGTTCAAAGTACAACATAAATGAGTTATTAACGGTTACTCACATGATCTGCGTTTCTACGCACTATTTCAATTTAGTCGTCGGAACATTCATGAAATGAGTCAGAATAATAAACTGATTAATAAATAATAGTGACATCCTCTGATCAGAGTAACAGAATCAATAATATTTATCATCTGCCTCCTCCTCA
>21265_TGCAGGAGAAGTGTTGCTGGTGGAGCATGTGCAGGTGGGG_NODE_1_length_138_cov_24.333334
ACACACACACACTAAATGAACTAATTTACCTTATTACAAAAATGTAATGATTAATACATTAAAGTAACAGAATCAAAGTTTAAGTTTTACTTCTATATAGACTACACAATTTCCCTCTGAGTGTGATGAGAATGAAAACCTCATATGAGGTGAAAACTAA
>21265_TGCAGGAGAAGTGTTGCTGGTGGAGCATGTGCAGGTGGGG_NODE_2_length_277_cov_15.324910
CTTCTCTTTAAACCGCCTCAGGCCTTTCCAATTAATGCAGGGTTTAAGCAAGTGCACATATACATGAACACATCAAAACCTCTGCTTAGGGGTTCGACTCAATGACAGATAGGTTACAGCCCAGTAAAAACTAATGATGAAGACAAATTGGAGCAGCACCTGGCCAGCAATTTATCAAAGCCCCGAAGCTCAGATGCTTTTTTTTGCCTGTGAGGGAATTTAAAGCATTTCAGTGACAAGTATTTTTGAACCACAACAGAGGCCGAGAGAGAAAAGGTAGAGGGAGACACACACACACA
>21266_TGCAGGATGCAGTTGTCTTTAATTTTCATGAAAGGCAGGG_NODE_1_length_397_cov_19.513853
AGTAGAGGTCGGTGCTCTGAGGGAAGTTCTCCACCACCACGGAGCAGGCGTGATGCAGCAGCGACTGCTTGTGAACCGTGTCCTTCACCTCTGCGACCTTCTCCAAATATGTCATCTCGAAGCCCTTAGCCTGAACGCGTGGACATGCAAACATCATGAGCAAAGGGAACAGGCAGGAAAAAAACAAAACAATTGCCAGAAACTACAGAGAGAAAAGCCGCTGGTGGTCGTATCGCAGCGGAATGAACCTCCGATGGTCATAGCTCACGTTTGTGCCATTGAGAAAGTTCCCCATGGAGAGCAGCGTGGAGAGGATGTAGCGGAGGGTCTTGTTCTTCTCCAGCTGTTCCATCCCCTCTTTCAGATCCTGCAGCGGCTCTGCAACTTCCTGAGCGGAGGAAAACACACACACACACACA
>21267_TGCAGGCTGTCCGCAACGCCGTAACCCTTGGTTACGGCGG_NODE_1_length_98_cov_2.255102
GTTATTAACTTACATGCCGGTTCCTTTCTCTTTAAAGAAATGACGGCGTTGAGCAACAGCAGCGAAGCCCCCGAGGACCAGAGGAGGGACGAGAATCAGGAGCGACGCTCCGGCTGCCGT
>21267_TGCAGGCTGTCCGCAACGCCGTAACCCTTGGTTACGGCGG_NODE_3_length_182_cov_15.642858
CTGGCGTGTCTTCAAGGAGGTGAAGGATCAAACTGAGGACGCGTCACTGATGTTTGATTCACAGCAAATCACAATAAAAAAAATATCATATATGAAATATTCAGTTCGCAATGATATAAAACAGAAAAAACAGCAATTTAAGAAGCTGGAATCAGGTTTGATTAAAGATTACACAACATAACTTCTAACTTTGAAAGCTGCACA
>21268_TGCAGGGGACGAGCTCAGGGTCCCTGGACCAAATCCCTAT_NODE_1_length_444_cov_9.545045
TGAGTTTTGCGGTTTGGAGACATTTGCTTTTTAATAACTGCAGAACACATTTAGCCAGAGAACAGCATTATTAGTTAATCTTTTTGTAAACCACTTTGCTCTGTTGGGTAGAAGAAGCAGCGCGTGCTCTCGGGATCATTAGCAAGATTTTAAGCCCCCTGTTCTGCTTTAGTAGTTAGCGGCAATTTTCTAAATTTGTGGTGACAGCCGACACAGCTGAAGGATTCTTGACTTTGAAACCCTGAGTCGTGAAAAAAACGTTCAGCTTGTTCCAATCCAGAAATAGTCAAAAAAACAAAGCTACGCTTTTAAAGACACGTTTGTTTTTGCTTTGTCACAACAGCAAACCAAATCAGTGTGTTTTGCAATTTTCTGGGAGCTGATTGTGCACACAGAACATCTCGAAATGTACAAATGAGTAAATGAGTTTCTGTATCACATTCATCTTTCACATCGATAAATGTGT
>21269_TGCAGGACTTGTTCGCTTCCAGGTCTATGAAGCGAGCTAA_NODE_1_length_462_cov_18.047619
ACATGGATTATACATCTGACAGGCTGACCCATCCAGTATTTCAACTAGTCAAAAATGTCCTCTCTGTTCCTGACTTCGTTATGTGTGTCATGGTTTACTACATTGATCATTCCCAATATTATGTCTTTCCTAAATGTAATTATCACTCCGCTTGTTGTGTTCTTATCAGGAATCAGGAAACATTTATTGCCAAAATATGTCAAACATACAAGGAATTTGTCTTGGCGGTTGGTGCGTGACAGTAGACAGTGTAACAATAGACAACAAGGAATAAAATAAAGTAAAATGAAATGCTAATGCAAAGGGTTAGTAGCATAAGGCTATGGGTTAGTATAAAACAAGAGAATACAGTTAGTTAAAATTTAAAATATTAAAAAAGTTAAATATTAAGCATAAAGTGCACTAGCGAACAAGTAACAAAGTGACGACAAAGTGAAAAATTGCAGTTAAAGTGAACTGTACAGTATGAAGGGGAGTGACCGGT
>21270_TGCAGGGCGCTGATGATCTCCTGCTCAGAGTCTTGGGTAT_NODE_1_length_376_cov_12.670213
TCTTCGTTGTGACCTTCACTTTATTAGAGACCGACTTGATAAAGGATAGTTCGTAATGGTAGAGATTCACAGTCTGTCTCAATGAATAGTTCCCTCTGATTAAGAGATGCGCTCGAAGTCATCGCATCCCCACTTTCTTCTATTTTTATATATACAGATCCCCTTTATTCATGACACACACTTTAAATCGTTTAGAGTTTCTACTGACTCCTCCTAAAGGAGATTAACAAACTCTCACAATAACCTCCGCCGCACGTCATTTCCACGCCAATCATGAATACAGATTGCGGGTTTTACACACATACAATATATTAAGCGTCTATGAAAGTATTAATGTCAATCTGCAGTTTAATGACAATTTTATTTTATCATTACTAGATTTGACTATTTCAATAAAC
>21271_TGCAGGAAACCCGGACCTGTGGGTGTTGGACCAGGGGGGA_NODE_1_length_270_cov_10.262963
CAACAGATGTCGTATCAATTAGCTGAGCTTCGTTACCCCGCTATCGCAGTGCGGGGATTGTAGTGTTTTTCGCTTTCTTTTCAATTTCATACACGTGCAGATAAGGACCCATTTGTGGGGGGCTGCACTTGTCTGCCTTTCGTTGATGGCACTGGTGCACTACCCAAGTCCAAATGTAAGAGAAAAACAAGCCATCTGTTCCAGACCGGAGAGACTGGTCCCAGAGTCCAGCCAAATGCGCCGCCGGATCCCTCGCTTTCCCTCCCATTGCTGTTGACACTAATTACAACAC
>21271_TGCAGGAAACCCGGACCTGTGGGTGTTGGACCAGGGGGGA_NODE_3_length_149_cov_28.046980
TTTGATGAGCATTAGAATATGTTCCACCACAATGTCCGCAATCAACACGGGTGAAATATGGCATCGAGTTCAGCGCACATGATTGCGCACAGCACACGTGAATCCTCTTGAATAATCACTGACCCAATCGAGCGCGGCTTCAACTCGGCCGGTGATCAGACCGTTTGTTGC
>21272_TGCAGGCCTTGTTTTCCATTCATCATCGTTTTCACACACC_NODE_1_length_377_cov_8.469496
ATACTCAGTAGGAAATTAAAGTGTCAAACTGTCAAAATCTTCTGGTTGGGTTTTTACTGGGAAGACAGCTCAGGATGAGTCTCCCCGGGCTCCCATTCGTTATTGAAAGAATAACATAACCTTTTTCATATGAATGCAATCAAAACGCATCATGCCATATATAAAGATAACTCCTAACATAGTGAATCCCCCCCCCCTGCCAAGACTCTATTCAGGACAGCAGAAAGGATTCAGTGGGTCTGAAAAGTAGAAAATGGCCTAGAGGGGAAGATGAGCTCCCCGTTTCCCCCGTGAGCTGTGGGGTTTACTTAGAGTGATGGGCGCAGTGACAGCTCATGATTTAGTTTTGGGCGAGGAGGGAACAAGCTACCTGCAGCCAGGCGAAATGTAAGTGGCGGG
>21273_TGCAGGACACACACACACACACACACATAAGTCAACATAA_NODE_1_length_395_cov_15.946836
GAATAGAAGTATGGATGCCGTTGCATTGAAGTTACACGTCCTTTGTTTATTGGTCTGACGGTTGGAGACGCAGACGTGTCTGTGATCCGCTTGCCAAATTTTGGTTAAAAATGTAGTAGCAATAAATTACTTTTTGAAAATCCTGCTCAACCTGTTCAGTTTTGATAATTATCTCCGTGGTTGAAGTGATTCACCTTGGTTTCGCTGTTTGATGATATGTTGAAGTTCTGGACCTGTTTGTAGTTTCTTTCTTGTAACATACCACCCTGGTTGAACCCGGACAGTACCCCTCTTTGTTTGTATCAAAGTGAACGTTTATTTTTTATATAAAAAAACCCACCTCAAATTTCCAAGCAAATTACATTTAATCGTCAGCTTCGGCTTTGGCTTCTATTCAGTGTTCTTTATCCAACTTAA
>21274_TGCAGGTGTGTACAGATGTTGAGTGCACTGTCAGGAGTCC_NODE_1_length_228_cov_3.412281
CACACCAGTTCGGGATTTTGATTCAGGGAAAGTCATTGCTGGTTCTGATTCTAATGGTTGTTAAACTCTGAACTATAACAGTAATTATGAATGATTATTGTTCATTTTGGGTCCTTATCAGAATTCTAGATTGAACATTAATAAAGCAGATGGTGTGAATGATCACTTGGTAATGGGGACACTTTTCTTACGTCCTGATTGTACACTGCTTACAAATAAAATTATATGGATATTATTTCGCCTGTC
>21274_TGCAGGTGTGTACAGATGTTGAGTGCACTGTCAGGAGTCC_NODE_2_length_191_cov_9.277487
ATTATTTCGCCTGTCTCCTGGTTAATGAGTGACTTGTACATGTAAAATACAGTCCCTTTAAGACTACTCTTTAAATGGGTAATTAATCCATTTATCTGTAATTTGTGAGGAGGGCTCAGACAGTGTTAAGGATGCAAAAGTTAAAGTAGATCACCAAACTGGGCAGAATTAACATCAATGTTCTATTTTACGTCATTCTATTGTTAGGT
>21275_TGCAGGTTGTGGTCATGGCCGCAGAGGTAAGCGGTGGCGT_NODE_1_length_408_cov_19.308823
ATGTCGTGATGAAGCAACATTGTGGCAGTAAAAAAATAGAAAATGTCCCCCTGAATCCTCCTATCAGGATACTTTTGAGTCGGTGTACACCGCAAAGTCTCTCAAAATCCCCTGGTATGTGCTTGCTGGCAATCATGACCATGCAGGCAACGTCAAAGCCCAGATTGAGTACAGCCACAAATCTGACCGCTGGTAAGGACCATCTTTAAAACGTCAACGCCTCAAACTGTACATGGATAAACTTAAGTATCACACCTCTGGGTTCTTCTTTTTTGTTTTTAAATAGGAACTTCCCCTCCTACTATTATGAGCTGAACTTCCACATCCCCAACACCGGGAAGACTCTGACCATCATCATGCTCGACACCGTGTTGCTGTGCGGTAACTCTGACGACTTCCTGGACGAGACGCCCAGAGGCCCTCTGCGCAT
>21276_TGCAGGTACCTTTTCTGCAGGGCGTGGAAGTCATCGATTA_NODE_1_length_471_cov_16.717623
TATGCAAATCCAATTGCTTGTCCGACACTCTTTATTCATGTGATCAAAAATCAGCGGAATTATACCAGGGACCTCAGGCCTGAAATGGAAATGTAGGGATAACTAATAAATTTTCCACTCGGTGAGCAGTGGGCAGGTTTTTGGCTCAGAAAAGATGATGTGCGAAATAGTTGGCAGATTTCAACTTTGATGTCGTTACATGGTAGATAAATACGTTTTTTGGGCCAAATAATGATGGAGAAAATATAAACACCTAAATACAACCAACAGTTGGTCGAAAGCACATTCAGAGCATGTTTATACATTGACCTTCAAAGAGCTAAAGGATGAGTCTTGAAACAAACAAGCTTCTGGGAGGAAATGCAGAATTATTATATAATCAACTAAAAAGGCAGGATATTTAATACATAGAACAGATCTTTATAGGGCCAAGCTTTAAAAGTTTTAACATAAACCAGTTGTATTTCAATCGCAAGCAATAACATATTGGAAC
>21277_TGCAGGAGCCACGGATGACCTCACTCCATCATCGACCTGA_NODE_1_length_442_cov_21.601810
ATCTACACACATGTGCTGCACACGACACAAAATGATGTTGCCCCAAACCGGTCGGGATCGGCTTTGACTCAAATGGTTTGGCTGAGCGTTGCCAGGCAGCAGGTTTTTTGCAATTTGAATGCGACCATCTTGGACCAAACACAGCTGTCAAGTCACATCTTGTTTTAACACAAAAAGGCTGATTAACAATACAATATACTGCATAATGTGTTAGCTTGCCGCTAAGACATGCTAAGACTGAGCTAAGCTAACCAAAGCTAATTTATGTTTAGACATTCAAAGGTCTGACTATTCCATCTTGTACTGAGATCCTACCAGAACATTTCTGTCCATGCCTCAAGTAATATTTTTAACCTTTAGCTCAGCATATGTAATAACGCAGCCGATGAAGTGTTCTCCTCTTTTAGAATTTATATCTCACCTGTCAAAAGTCCTCTTCAGATGGCAGCAACGATGCAGTACAA
>21278_TGCAGGCCCCCCTGACTCGGGTAATCACTTCTTCTGTCAG_NODE_1_length_402_cov_6.524876
GTAAACAAGCAATGCTCATATGCCTCAACAACAAAAATGTGGCTTAAAATGACCCACGTCTGTTTTGCTCTTATTTGGCCGTCTGTTACATTGTTACATCTAGACAATACAAAAAAGACTTAAGTAAGGTAAAGGAAACTCAACCAAATGGTTAATGACACTACGTATTTTTTCATATTAATAATGACACTTACACTCACATTACTGCAAAAAAAATTGTTGGCTATATGTATAAATATGAAAAAAAAATCAATTGTCAACACTTTCACTTTTGTAGTTTGCACTGTTAGAACTGTCGGCACTGTTTGCTGGTAGCCTTCCACATAATGAATGCGCCAAGAGGCAAATCTAAAGTCTTCCATCCTTTAATGGACAGTATACTCAAACAAAAAAATTAAATAAAGCAGGGGGATACGCTTC
>21279_TGCAGGAGCATATTACATTATGGAACATTACAATCACATT_NODE_1_length_396_cov_8.664142
AAATATTCCAAAGCTTTGTTGCATATTATTATCATTTGATTTGAGCTAATTTAATGTAAGCCAGTCCCCTGTGTCCTCGACCCAGGGCCGACTGAGGACACGTCAGTGAAGCAAATCAATCGCCCCCATGTTCTATGAGCCGTGCACAAGCTGTTGGGCCTTTTGCCAAGTGCATTCTAGGATTTGTGTTGTACTCCATCATGTGACCTTCCCTTCTTTCGGCCTCCTTGGTTGGATTGAGGACGCTGATGCGTTAGGAATGAAGGCTGTTAAATAGCCAACACAACACGCTCCTTATCAGCCGTGCGCCTCCTCTGCCTTTCTCTCAGTGGACCTTCCTCCTTTCGATTGTCTCCTTCTTGTCACTTACTGTCAGAATTAGTAACCTCGATTTACTCTTACCAGACCATTTTGTTTT
>21280_TGCAGGATGTGGCACATGTGACATACACATTAATTTACAA_NODE_1_length_455_cov_18.250549
CCTCAGCTAGGCTGCACCCGAATTTACTACTTCACTAGAGCATGAAAAACACAGCAAATTAAACTGTGAAGCGGTTGCTTGCTAGAGATGGATATCTTTATATTGGACTTCGGATTCTCTTCCCTAAAGTCCGCATTTGAAATTGTGTCACACCAAAGCACAGCTCGAGTCTGGGGCCACATACATTTACGAAACCATTTCTTTTTGAAGTGTCTGAGAACTAACTGCAGCCATTTTTGACAAACAAAGTTCCTTGTTTTCTGCAGCAATCCACTGTACTAAATGCAAAAAATAACCACTGTCATAGATATAAATCAATGTGATGGTGATGCTTAAAATCACTCAAATCAATTCATTCTAAATGTCACCTTTCTACTAGGACAGTGCAAGGTTTCCAAACTAATGTGTTGTAGTGCTCTTTCTGTTAACCTTCAACAAACCAGTTCATCAAGCTATTGGTTTCTTTCTTTCTTTTTT
>21281_TGCAGGATTGCACGGAAGTCGTGGATGCCATGTTTCTGCA_NODE_1_length_452_cov_9.460177
AGACTCATCAGGGAAACCCCTCAATCAGTGACTGAATCTGGATGTGAAGTTTGTAAAGTTTATTGTGTTATTTGAGGAATCAGGAGCTCCTGAGTTGAAGGACGTGAGGTTCACTCAAATTCCACGCGGACTCATACGTTCTCTTTTTCTCCTTCCGCAGAAGGCACCGCAACCTTCATTGCCAAGATTGGCGGCGACCCGTTTCCCAGTGTGAAGTGGATGAAGGGGAAGTGGAGGCAGATCACCCCCGGCGGCCGCATCTCCATTGAGCACAAAGGCCAAGACGCCAAAATGGAGATCAGGGAGGTCACCAAGTCCGACTCCGGCCTCTACCGGTGCGTCGCCACCAGCAGGCGCGGAGAGATCGAGTGCGGCGCCGAGGTAGAGGTAACCAAGAAGGAAGAGGTGGCCGGAATGGGAGACATTCGGACTAAGCTAAAGAAGTAAGACGGAGACAGAGTTCTTGATGGGATT
>21282_TGCAGGGGCAGCGCCCAGCAGTTGGACAATAGCCTTGAGT_NODE_1_length_383_cov_14.075718
GTCAAGACAAGAAGATGTGTTATATTTATGGTCCAAGGTACATTTTAAAGTCCAAACAACACAGTAAACATCTCAAATTAAAAATGTCAGTAGCCCCTTATCCCATGAACGAAGATATAGTGTTTTCAAAACCTGAATTCACAGTACAAAAATATAATATGCCTTAACTAACTGGACATAATGATGTCAATGGTTAGGAATGATACTAGTCTTGGATAACCCTTTTAAATTGAGTCTTTCCTATGAACTCTCAATATGGTTTGGCACTTTGGCACACCATGTTCTCGCAGACCAGCGTAAAGTAATTCACCCACTAATGCTCCCATGTGAGCATGTGCAGTAAGTCAAGGGTTTTCTTTCTGGGGATATCTAACCGTCGCTTCATTCAGTTCAACGGCATTGTTT
>21283_TGCAGGTACGAACCGTACCCCGAGACCTTTGTCCTCTTTC_NODE_1_length_440_cov_23.315908
GTATTCCTTCCCTGACGGCTGCCTGCATGCCTCATTGGCAAACCACCAGAACGCCTTAATACCCACCGGACCACACGACTGCCAGAAAAAGGTTTAGCATATAATACCACAAATAACATGCAATCGCATTGTGCAGTTGGCTTGTATGGCTCTCCTTACCCACTAGTACAAGTATGTGACCCTCATTAGTCTCTGGTAGCACCAGCCAATGACAACGTGTTCCGCCCTAAAGCGCAGCCCGCTGAACGGTCCGTTTGACTCGACATCGGCCGTCATTTACTAAATGAATCAAACCAAACTACTACAGGGGACAAACACCACATCATGACCTGAGACATGACCAGTGTAACTAACTAGCTCACGCATCATAATCATGGACTACTTTATCATCGCATACAAACCCTGGAAAGAAAGTCAAGTATCACATGTATAACAGCTACAAAAGTACCTTTACAGGGTACT
>21284_TGCAGGTTGACATGCTTTGTTCAGATAGTAGTGGAGACTT_NODE_1_length_417_cov_12.779376
TACACAAATTCATCGTCATCATCTGAATATCTATCGTAAGACGTAAGACGACTATGCTGAGGTGTGTGTGTGTGTGTGGAGTGTGTTGTCAACACCAGTATCAAATACCACATGGGGCAGGGAAGTTGATACCGCAAGAGATGCAGAAAGGAGGAGAAATCTGCTGTCCTAAACATGCCACAAGCCTTCCCAGACACACACATACAAACACTGTGAACATCCTAAATCGTTTAGCGGCTCAATGAGGCCCTGCTGACTACAGCACTGCCGCTATGCTGTGAGAGTTTGAGTCCGTGTGAGCGTGTTAGAGCATGAAAGGAAAGTTTGTGTGTGTGTGTGTGTGTGTGTTGTACTCTAGTTGTTTGGGTGCATGTGGTGTGCAGTGCATTTTGTAAATCTTGCAGTGTCAGCAGACTAATAAGGGAGAGAAGCCGTCATG
>21285_TGCAGGAGTGTGTGACGCGGAACAGGTTGATTTTTGAATG_NODE_1_length_461_cov_16.691975
AGAACGCTAGGCTATCTAACATACCAGCACGTATCTCTCCTCATTTTCAGATCATCCATGAGTTAAGAGTTAAGGGTTAAAAAGATGATTATATCAATACTGTAACTTTGATTCACTCTGCACAATGGCATAACATGTACATTATGATTTGGGCCTGACGAGGCCTTCAACTCAGAGTCCCCCCCGTCCCCTCACGCTCCCCGCTCGGCCGAACCGTTTGCCCAACTACAACCCCTCCTGAAGTTTTAAACCTAGGGGAAACATGTCCTTTTTTTCTCCTCCGACTCTACATATAAAGACGATTAGTGGAGAAGTGTCGTGCCGTTTCTCTCTAAACAGAGAAGGTATCACTCTTCACGGGCTCTAAAGAAACCAGTACAATGACACTAGTCAGGTGGAGTTCTTAAATGCACAGAGTGGAGGATATCTCGCCGAGGCGACAGGTAGTAAGAGATCTGAACCATCGCAGGTTGTGTAAAAAGC
>21286_TGCAGGGGGGCTGTGCGGTGGGAGTCCCAGATGGCCACAG_NODE_1_length_139_cov_4.057554
CTCCTTTCCTTTGGTAAAGGATGCTCGAGTGGTTCCTATGCTAAAGGAGCTCAGTGAGGAAGCATTGAAGCTCCTTTCCTTAGCATTAGGGAAATCAAACAGACCACTTCCACCAGTTCACTTCATTTCACTAAGTGAGGAAGATAATATCCA
>21286_TGCAGGGGGGCTGTGCGGTGGGAGTCCCAGATGGCCACAG_NODE_2_length_129_cov_5.155039
ATCCATCCTCCGTCTTCATCACAACCGTTTATGGTCTCAATCGCTGATTTGTTTAGTAAACGATGGTCCATTTAGAGTCAAACAGACCATAAAGTGTGCTTCAGTTGTATAAAGCGTCTCCACGTCAGTCCTCCGCATCCCAA
>21287_TGCAGGAACAGACGCGAGAGATTTTCCTAAACGTGCCCGC_NODE_1_length_409_cov_13.347188
GTATCTATTATTGAACTATTATATAAATTGTAAAATTTAAACGGTATAAACAGAAGCAATGTTCCAACGAGTTGGTTATGCTCTCAGCCAAAGTCATTTAAAGCATGAAAAGAAGTAATTACTGCAAACTGAAAATAACAGAGGAGAAACATTTCTCTCCTGATTGACGTCATTCGGTTTTTCGGTGAAACCTTCCGCCCAAAATCACAATTGTGACAGAAAATAAATGCTGACAAGGATTTAAATACTTGATTCTCCCCTCATCAGGTATCCAAAGCCCCACCAGCTGCTGTCGTTGGTGGCCGTTGCCGTGGAGACGGGTAGGATGACCCACCCTCACCCCACCGGCTTCCTGGGGGCCGTGGCGTCCGCCCTGTTCACGGCGTACGCCGTCCAGCGCAGGCCGATCACGAGCTGGGGCCTGGGCCTGT
>21288_TGCAGGTCCTGCCAGGCCTGAGCTCTGAAAGAGAGCCAGC_NODE_1_length_425_cov_16.105883
GAGAAGGACTTGACATTGCTATAATCATATAAGAAATACGTCTAAGGATGTGACAAGGAGGCGCTGCATGTTGTCCAGATGAGAAAAGAGCCAAGTGCCAATAAACTCTATGAATAGAAACGTGTTGATTACAATCTGCCAAGCACGGAAGGTGTAAGGACGTTTATTAAAAGGAGACCAGTGTGCTCGGTGAGACGCTGTCAGCACCGTTAGAGGAAGCGAGGAGTGAGGAGGCAGAGGCTATAGGAATAAGGAAGCGGGCTTTAAAGAAGATTGCTCATTTTCCCTTTCGAGCATCCGCTGTAAACAAGTAAATGCACCGGACACACGCCACAAAGCCCCCAGAAAACATCCCACAGCACACGGCATCCAACAGCAAAACACAGGGTTTAAAGTGCTGGGGGAAACCATCGCGGAGTCGCCGGTCACCGCCGCGGCTTTCTTTCT
>21290_TGCAGGGTCCTGCTGTGCTGCTTGATGCTCTGTTTCTTCA_NODE_2_length_443_cov_14.480813
GTCATCAAAAAGCTGAAATCCATGTTCGCCAGATTTGGAATACCCCAGACAGTAATCAGTGACAACGGACCTTGTTACAGTTCACAAGAGTTCAGAGGTTTTGCTCCCGCTTGGGACTTTGAACATACCACAAGCAGCCCGCTGTACCCACAGAGTAACGGTTTGGCTGAAAAGACTGTTCAGACCGTCAAAGCCCTCATGGACAAAGCACACGCACAGCAGACAGATCCGTAGCTCAGCTTACTGGAATACAGGAACACACCAGTTGATGGACTGAAGTCACCAGCACAGCTGCTAATGAGCAGGAAAACAACTGCAACCTGAACTTGTCAGCCGCAGCGCAGTTCTCAGCAGAAGGCAACTGTGTCAACAGAGACAGAAACAATACTACGACAGGAATGCTAGGACACTTCCGGCACTACCAGAAGGAGCCACGGTCTGTTTCAGCTTCCCACAGGGACATAG
>21291_TGCAGGTGGCGGAAACTACCCACTCGAGACCGAGGACTGT_NODE_1_length_207_cov_9.560387
ACTGGTCACTTTCACTTGTCACTTTCTGCTCGCTGGTGCACTTTATTTTTTAACTTTTCAAAACTTTTTATATTTTTAACTTTTATTTTTAATTTAAATTCATATTGTTGTTGCACGATGTTGTCTCATCTGTCTTGTTGTTCATTGTCTTACTGTTTGATGTTACGCACCAATCGCCAAGTCCTTGTATGTCTAACATATTTTGGTAATAAATGTTCTGGATTCCT
>21292_TGCAGGCACGTTCCCCGCCTCCTAAGAAAGGCCACGGCCA_NODE_2_length_139_cov_6.755396
GGAGGGAGGGACGTCTGTGGGGGGAGATACGACTTATTCTCAGTTTAGGGGCGATGGCGGTGACGCAGAGGGACAAACCCACCGTTGTTGGCGGCGTAGACGCCTTTGAGCAGGCTCCCCTTGGCCCGGAGGGAGGCGATGCGGTTCCTCTCGCA
>21293_TGCAGGGTGATCTGCGCCCAGAGCTGCATGTACTCACAAC_NODE_4_length_132_cov_26.409090
CTCTTTCCTCCTCCAATATCTGAATTTTCCTCTCTCTCAGTCAGTCATCCATCCATGGTGCTACGTGTATATTCCCTCCACATCCCATCTTGCCTTTAATAATCCTCCTATATTCTCGGTTCCTCTTCTGCCCTCTTGTTATTGGCAATCCCCC
>21294_TGCAGGGGATTTGGCACTCTGACACTTGAAGCCTCCGTTT_NODE_1_length_347_cov_20.786743
GTTGTTGTTGTGACATGTCCTCCGTCCTCCCTGTGTCCCCTGACCCGGTTTGTATCCCAGCAGAACTTCACAGCTTAGCATCCAGCCCACTCGTTGCTCCGGTTTTCATCTGCTCGTAATTACAAGAACACAACTCTGGAGACGAGGCGGGAGGAACCAAAACAAATCTGAGATGTCAAAAAAAAAAAAAAGAGGGGCACATTAATCCTCTTAGCCATTTCTAAGAGAAGGAAGCATCATTTTGATATTTTGTTAAATCTCCAAGATATTTATTTCTAATGTACGTTTGTAGAGGCTCATTAAAATCAGCTTTGGTTCGGCTGAAAAGCGGAGAGTTTGGGGTGTTAATCCTCCCGTTATGTGTCACCG
>21295_TGCAGGAGAATGCATTGAGCGGGAGGAAGGTGCGTGCGTT_NODE_1_length_263_cov_16.315590
CCCGGGGAATAGCCTGTTCTCCTGGTTGCAGAGCAGGACTATAAGGCGAGGGGTGTTTGTGGACCCAGCCAGGGAGAACTTCAGGACAATGACCAGTTTGTACTGCTCAATGAATCCTGCGGCGGAGTCGGTGAACCTGAGCACCCAGACCCACGGAGCGGTGTTCAACCTGGAGTACTCCCCGGACGGGTAAGACCACCCGCATATCATGTTCAGAGTGCTCTCACTGTTCCGCAAAGTCTTGTTAAGTGGGTCGATTGGCTGGAAAACGGCGAAGTTGCCACT
>21295_TGCAGGAGAATGCATTGAGCGGGAGGAAGGTGCGTGCGTT_NODE_4_length_95_cov_13.294737
GACACCTGACCATCCATCCATTTGTTGTTGTTTACCTTCTAACTGTCGATCAGAACATGACACGTTGAATTCCTCAAAACAGAACCCTGCCGAATCCACTCTCAGTAAGCCAAACAA
>21296_TGCAGGAGAGCCCACATGAAACGGCAACCTGAGCTGAAAC_NODE_1_length_385_cov_14.620779
CTTAACGCCAACCAATAGGCTCGCACAAAAATAAATAAATATGCATCCACACAATTAGACACAGATGTGTTCATATGTTATTTGCCTTATAAATACACAGCACCACAGACATCCACCGCTTCCTTAAGTACACTTAAAACAATACATGACACGACATTGTTAAAAATGAGATATTACACTTAACATTCTCACAGATGCCTGGAGACGGACAAAATCCAGGACAATGACACATGTGCACAGACGTTGTGCAATACATACCGTTGGACACCTGTTGTAACACTCAGAACGCCATTGCCCCAAGATAGCCGGTCATCTCCAAGTGCGCGTTGACGTGAGCGCCTGGGGGTTGGGAGAGCGCTGCCTTCTGGTGCAATACAGACAGGACTTTTATAGGCATGTTTACAAGC
>21297_TGCAGGAGGTAAGCAGACTCGCTCTGTCGTGACTCCACGT_NODE_1_length_381_cov_9.099737
CAATCATATTTTCATTACCTATCACTTAAAAGTAAGAGTTACAGTATTCATAACACTGGTCACTTTTGTCTATTTTTATTAATATTCATGACAATACAGACCACAACAATTCTGCATCGATCTAGTGACAGGACACAATCAATAACAGTAAGTAAGTAAGTAAGAGTAGAAGAGCTAGGAGTACGGAGCAGTAACTAACTAAACAGATCAGAGGCTTTCCCAGCCATTATATGTGAAAACCTTGTTCCTATACATTCAGCAGTGAAGTGGTTCACATGGATGCTGAAGTGGTTCACCGTTTTACATTAAATATATAGACTATATTTACACTGTAGCCTGCTCCCATTTATAGTTGTATGGTCCTTTACAAACACATGAATCTTTTGAAGAACCTCTGCTAC
>21298_TGCAGGTGGAGGAGGGCAGTGAGAAGCAGCATCAGACTCC_NODE_1_length_196_cov_9.637755
CCCCCCCTGTGGGGGGCGCCCGCGAGCCTCGGACGAGCACGTCGCACCGCAAACGTGGAGTCACTTTCTTCATTCGATTTCTGAGCCACGTTTCTTGGAAATTGGTCCAGTTCATTAATTGAGAACTAGGAAGGAGGATTAAGTGGTGCACAGTCCTAAATAACAGGAAGGCAGTAATTGAACAGGAGCCTCAGCTCAAACTAAAATACTCT
>21299_TGCAGGATTCCCCGTTGACCCAAATAAAACCGTCCGGGAC_NODE_3_length_199_cov_9.402010
AGCTTCACTGCTTTTTTGCGCGGAGTGGGTCATCGCCTTCAATCCGCCATCTGTGTCCAGTCTCATCGCGAGCGCCTCCGCGCAGCCTCCCTGCATCCGAGCGCGAGCATCAGTGCGCAGGAACAGAGGCAGAGAAGACGGGGGGACAGAAGAGACCGAGGAAAGACAGAGACAGAGACGGGACGCCATCGGGTCCCTGGAGCGGCGCCTCTCCCGGAC
>21300_TGCAGGAGGTGAAAGTGTCCTCGGCTCCCTTCCTGCTCCT_NODE_1_length_291_cov_9.865979
ATTAACCACGAGAGGAGTCACAGACAGGAGGTGTTACAGTTACATCCTCTGGTTTCATGAAGGAAAAACCTCCGGCTTTGTTCAAGTGTGTATTTATTTTCGGCTTCGCCCTCAGGGAATTTCAGCCACACCTACCGAAGGTCACTTTAAGATGACTTGCATGAAGAGCGCACACACACCCCCCCATACACACACACACAAACCTGGATAAGGCCAATGTACAAAAAACAAAGGCTCATGATAACTCACAAAATTATCTTTCTTGTGCAACTCCTCCGATTCACCCTTCATCACACACACACACACACACA
>21301_TGCAGGGCATATTGGATAGGAGGGGGGGGGGGGTATTCCA_NODE_1_length_339_cov_6.365782
TAAAGGGAGAGATGAGCTGTGGAGTCAGTTGGTGGAAATCCACCAACCTCAAGCCAGATGCCACTAAATCTTACACAATGTCCCTTTAAGGCACATCTGGGTCTTTGCTCCTGGAGATGCGTAAAAATACAGTTTGATTGCTGACAATCCAGCGTGCACACCATTGGGCAAGCCTGGATTTCCACTATCGACAGTCATGCTGACTCCTATTGTGTGTGTGCGTATGTGTGTGTGTTTGTCTGACCACAAATAACCTTATCAAGCTCTCCAACATGTTGACACACAGATGTTGTTTATTCTCACCTTCACAGATTCTTTCCTGACCTGCAGCTTTGTCTTTCCTCATTCTTCTGGA
>21302_TGCAGGCCCGGGACGGACGCCGGGGCTGACTGGGGTTATC_NODE_1_length_387_cov_13.824289
CAATGAATTCAAGAAAAAGGAAAGAGATAAATACCTCCTTAAACAACTACCGACAACTTGAATTCTTTGAGCAGTTCATAAGAAACAACATCAAACAGTCAAAACAATGTGGCAATGCTCACTCTATTTAAAAAAAAAGTTGTATTTGTGTCAGTGCTAGAAAAGAAACATAATTTGGTGATATAAAAGCTGAATAACAATACGACACAAACGTTTCACAGTCCCCCAGGAAGTTCACTTTAGGCCCATTCAGAAAAGCTCCCAAAGCCATTTAGCATAGTTGCATGTTGGTCCCAAATATATCGTAAAACTGAGTAGTGGCACAAGTAAAAAGAACAAATAATCCAGGCTGTCACTTTCGTGTAACCATCAATACCCTGTTTGCTTGTCATTGCTTCTATATCAATGT
>21303_TGCAGGTCATAAACAGGGAAAGAGTCAGCACATTATTCAG_NODE_1_length_442_cov_14.022624
AGGATATATATTGTGACGAGGAAAATGTAACAGAAGACATCTAGTGCATTAACACAGAGTCGCACTGACGTGAACCCCCAAGAGACACAGCAGCACACTGATGTGCAGCAATTTCGGTACGGTGGCCAAATTCCAACCTGCTGGTCACATGCCGCCTCGGACTTAAGAGACACTTTCACAAAGTAAACGGCTGTAAATATTTCTTGAGGACTTTTTGAGATGTATAAACGTTTACGAATATGCCTCAGTAAATGTATATTTTTCCATTTTAAGTCAGCTAAACAGAGCTGGACATGACAAGACTTGAATGCACATTGCCTCCACTTTATCACGGAGGCAGGAAGCGACCTGGATTTGGTTCTGGCATTTTGTTGTGAGTCACATGGGCTTTCATGGGATTTTACTGGACTACACGGGCTGCTGTGTTTGAGTACCTCATGCAATTTTAAAACATCCAAGGGTTG
>21304_TGCAGGTTGTCAGAATAGACTCACTCGGTCCCCATGCCCA_NODE_1_length_95_cov_3.157895
AAAGCTGCAGACACGCACGCGTCTCGCTAACGGACACTACCTGCTTATTGGAAGCTCCTAAGTACCTGCACCCCCCCCTCCCCCGCCTCCCCTTCCTGCAGCTTT
>21305_TGCAGGCTTGAGTGAGAGTGACAGGATGGATAAAACATCT_NODE_1_length_297_cov_9.851851
GAAGAAGACAAGAGATCTGGTAAATAAAGTCTGCATTGTATTTGCCAGAGAGGAGTAATGAGGAAAGCAGCTGAAATAATGCAAAAACAGTTTCATAAATTCACACCACTAACCCAATGTGACTAAATAAGGATTGGCAAGTGTTCTTTGCATGTCAGAGCATTTGGCAACTTGTTCTTGATTGAATGCAAGTGCGCTTTGGAGGCTCTCCCGTCCTGACAAGGAAAACACGAAAGCCCGCCAAGCTATAAGAATTTCAATCAAAACCGTAGCTGAGGATGAATGAGTGGATGAGTCGAATCCACGAGTCAATCCGA
>21305_TGCAGGCTTGAGTGAGAGTGACAGGATGGATAAAACATCT_NODE_2_length_90_cov_2.000000
ACTGCTATCATGACACGGCCCTATTCCAAGCCTTACAGCTATTTATCTTTCTGCAAGCTTTAACTCCTAAAAGATTAGGCTATAAAAATGCCAATTTAACATTAGGCTCA
>21306_TGCAGGTCAGCGTGCGCGCGTGTGACACCGTTCTATGGTC_NODE_1_length_182_cov_11.675824
CTCCCCCACCTTTCGCTGTACACTTCTCCTCTCCCCGTCGAGCCCCTTCCCTGTTTCCCGCCCCTCTCTCTCTGTTGAGATGCCAGAGCAACTCTGTTATTAAGCCGGAGCAGGTGTGGGTGTGTGTGCAAAAGTGTGAGTGTTAATGGCAGCAGCAATGCTGCTTTAAAAATGATTCATGGCTCCCAGGTTCTTATTGCAAGT
>21307_TGCAGGAGAACTGCGTGGACCCCCGGCACGCCTGCAACTG_NODE_1_length_178_cov_10.073033
AATGTCACTTGTATTGCGTAGTTCTAAAGGGGACGTTGGGCTTACTGTCTCCATGACAACGGAGAGGCCCGACCCTGTAGGCGCCTTCTGAATCGGACCTCTGGACGTCCCCCAGCACCAGAGACCTCACAGGGAGGGTCTCCTTGTGGGTCAGCAGGCCTGAGTCCTTGGCCCTGGACAGGAGGGGGGGGGGGGG
>21308_TGCAGGTTTTTTTTCCCTCTGAATGTGAAACAGGGATTGA_NODE_1_length_420_cov_6.750000
CCTTTAGTCAGCTGATTATTAGCCAAATGAACAAGAAGGGCATTTTCTTTTCCAGGAGAGGAAAGAAAAAGAAGAAGAGGGATTATCAAATCAAAAAAGTCACGGTCTCCCAATCCTCACACAGCGATCATATTCAGCATATTCTCTCTCTCAGACGCTGTTCGCGAAAATCCAACACACCGCAGTCTGACAGCATCTGACTTCACTAGTCCAACAGCGACTGTGGAATGATTACAGAGATCCGTGTGAGTGACCACAAAGAAACAACCCGATACGGGCGAGTGGGGCTCGACCCTTAAGTCAACAGTCCTTCATTTACGTGACGATATTCGAGGGGGAAAACCTGCAGCCGTGTCATAAACACCAGGAAATGTTTGGAGGTCATTAAATAGCACCCAATTAGTTGGAATTTGTTCCGATATTGTTATTCAGTTACATGC
>21309_TGCAGGGTCTACCCGCGTTCCTGTCAATTCTACTGATCTC_NODE_1_length_146_cov_5.253425
AAAACCTTTTCTTTTATGGGCTGTTAATGAGCAAACAAACTGCACACTTACACACACAGCGCCCTAAAGTCCACCCGGAGGCTCGACTCTTGGCCATCGGCCCTCGATGATAACGCTTTGTTTATTATTAACACACAGGATTTGGCGTCTCGCCTCACTGCGTCCGCG
>21309_TGCAGGGTCTACCCGCGTTCCTGTCAATTCTACTGATCTC_NODE_2_length_255_cov_12.250980
CGTTCATCGCGGTGTCCACCGATTCTGTTGTATGTGTAATACGTGTATACAGGTCATTTATGTCATACGTGTAAAGAGGTAGACATGTCCACCACACAACGAATCAAGAAAATACCGGCCGAGGGGACCGATTCAAACCCGCCTCTAGTGGGACACAATTGATGATTTTCTTGGGGGGGTTTCGGAGAGAATCCTTCTCATTTTACCTTTTTTCTTTAGTCTCATTGTGAAACTGGACAGATTCTTGGTACATCTTCGTTTGGTACCTATAGCAACG
>21310_TGCAGGACTCTTTTTTTGCATTATATCAAACGCATAACCG_NODE_1_length_332_cov_4.777109
GATTACGTCTTCTAACAAGGTTAAGCTGATTTTTAGGATTTTCCACTCACGGTTTTCACTCACAGTCCAACCTTCCTCTTCCTCTTTGATGACCACTCGAATCTCTGGTGTCTCACATGTGCAGACATCTGTTTTTGAATCACGATGTCGCGGGTTCCGGTCGTCATAGTTTTTATTAAGCGACAGCGGATCTTGGAGTTCAGGATCCTATCACAAAGTACATGAGACAGAGACACTAATGCTCAGTAATGAAACGGGAAGGCAAACACTGACTAATATAAGATTCATAAAAGCATAAATCATTCGAAAAACAAGCTTTCATGATTCTATAGGTGAAGAATAATAC
>21311_TGCAGGGTCAAAGGGCAGCGTGTCTCCCAGGACTCCAAAA_NODE_3_length_160_cov_15.987500
AACAACAACAACAGCAGCAGCAGCCTGCTCCTCCACCTCAACAGCCCTCCCCCCAGGCCCTGCAGTACTACCAGCACCTCCTGCAGCCCATCAGTCAGCAGCAGCCTCCTCCTCAACTTCCTCCTCAGCAGACCCCACCGCAGGTCCTGTCACAGCAAAGAGTGGCAAGCAAGTGGCTTTTT
>21312_TGCAGGCCGTCTCGCTGACAGGAGATCAGGCTACATCAGT_NODE_1_length_459_cov_14.782135
TCCACACTTTTTCAGCTTTTTGGCTGTTAAGTAAAATTTTATATTCGTTTTGCTATTACTTAAACGTATTCTATAATATGACAGATTTACTCGTCTGAAAGAAAAGGAATGCATGTGAAGGCTATTGAGACCAATCCCTCCCAATGGCTCGGATAAGCTCTCTACTCAAGTAACAGAAACCTGTTTTCCATCTCCAAACTATACAAAATCCAGTTTGGCTTCCACTAAAAATCAAGGAAATGTACCATCTTTCTTGCTGAGCAGCTCCAGAGTTATTAGCCTTTGTTCCAACTGTTTTGCATATTCAGCCTCCTTTTCAGCCCACATAGATGTTAATGCACTCCCACACAAACAGATCGGTGTGAACAGGGCAAACATATTCTCCAACAGCGTCTCTCTCTCTCTCTCCTTCTCTCCCTCTCTCACTCTTTTTAGTTTGTCTTTTTGTAAAACCCACTCACATCACACGTAACGAACCACA
>21313_TGCAGGTGGGTCCGGTAGCTCGACCGCTGCTGGGCCTGCT_NODE_1_length_367_cov_8.182561
ACCCGTCGCCTTTTCTCCCGGACGACCTCCAGTCCAGCTCCTTCAGCCACTATGCTGATCTTAAGTACGTGAAATCTATATACCATCCGACCCAGGCTCTGCAGTCCGACTCAAAGACCATGGACCAGCTCTATCGCTCTGTGGAAGCCATCTCACAGCAGTATCGCAACAATACCAGCGCAAGCGTGAACCTCCGCAACCAAAACGGCTATGACGGTCTCTACACCAACAACAAAGCTCTCTCTAAAAAAGAGAGGCCTTCGGGGGCTTCGTCCCACGGTGCCTACCCACCTGTCTTTCCTCCTCCAGTCCCAGTTCGCCTGGATAGTTTTACAGCCACAAAAAACTTGGAAAACAGCAGGGTCCACCATCAAGGTTCTGAGTTTC
>21314_TGCAGGATTTATAATCCAACTTGGATGTTCTCCAGTCCAT_NODE_1_length_441_cov_11.668934
TGGGGGTTTAAATTTCAAAGATCAGAGACAGAACTTCACTGCTCTTTTTTCAAGTCGTGCTGATTCATTCATAACTCAATTATATGGGTTCATCTTAAAGGTCGGACCTTACAGCTACTCATTTGTTTAAAAAGCTGTAAAACATATAAACAACCTCACTGCACACTCCCGATATTCCAAAAACAGATCAGAAATGCTGAGGAGGAGGAATTCACTCTGAAGTCTTAAAAAACACTCTCTCTATGCCAGAAACACATTAGCACCTATGTGGTGCATTAGGATGTTGGACAGATGATGTTTTAAATAAGAAATTCAGCTGATAAATTCATCTTTCCTTGTTGCAGAGACCTTCATCTTCACCTTTTCTGCATTACATAATTACTAGAAATACATGTAATACAGCACAAGGATCCCGCCACAGGGCGAAAAAGGTGAGTGGGTATAGAACATTACATCTGATAAA
>21315_TGCAGGTACTGGAAGAGGCTGAGCAGGCCGGGCGCGGGGG_NODE_1_length_435_cov_11.091954
CTATCTCCACAAAAGTAATCTAGGGATGTTTCTTTAGCCAATTGCTTTGTCTCCAGGTGCAATTCAACGGCATCGCTGACCCGCAGCGTGCGGAAGAAACATCAACATGTATCAACTCAATTAGACTGCACGCTGTCGGGTAAACGTCTGTTTACAAGTGGAAAGGAAGGGAGTAGAGTAAACAGGATGTTCGTCATTCCGCCAGTAACATTGTATTCTAGTAGCGTGCATTAAGAAAAAGTAAAACGCTCTTTCGAATATGTTGTCCAATTGGCGTCTCCTTTTCTTAGAGAGGGACCACTCGACATTTCCTCCGCGCGGCGAAGATGACGGCTCCGTCCAACCAGACGCACGCGTCGCCGCACGCGTCGCCGCACGCGACGCCGCAGCAGCGCTTCTTGGTGTTGTTCGACTTTGACGAGACGATCATCAACGAGAGCAGCGACGACGCCGTGCT
>21316_TGCAGGTAGCACGATTGTTTCATGCTCATATGGCCCGTTA_NODE_1_length_473_cov_16.116280
TAGGAGATTTTTAAGTGATTGAGATAAAATACATCTGCGGTGTTGTATTTGAGCGTATATCATTGTGAGTCATGTGACAGTTCTTTTTTTAGGGTTGTCCAGCGTGCAACGTCACTGATTCTATTAATAGAGACGGTTGAGGAGTAAATTGTATTTCTCAGGGACACATTCAACACAATACCCATTGTCGGGAGGGAATGAGTTATGGTGTTCCGTGTAGCCGGACTGACCAATGGGAGCCCGATTGGAAAAAGGTGGAGCAACGCGGTGACCTTGGAGCTCAAGGTGCTCGTACCTTTGAGCAGCCCGAGCTGCACGCTGCCCCTCATGCTCTCCTCTATGAAAGACGGTACGTTGTCGTTCTTGTCGATGACGCACACTTCGACAGTGAAGCTCTGGCGGTGCGCTGACGTTCTGAAGGAGACCTGCAACAATCACACACGCGGACAGTCTGTAGATATTTTGGAACAACGCACTCTGGTGAGAGTATATTGA
>21317_TGCAGGTCATTCCACCTCTGCAGCACAGTACCATGCTGTG_NODE_1_length_273_cov_7.293040
TCCAACTCAATTCAAAAAACACATTGACGCTCATTGCTGCAGTACTGCAATAAAGACAGAATATTACTTACATCACATGTCATTTAGCTGAAACCTTTATCCAAAGCGACTTACAAGTGCATTCAATCATAGGGAAACAAACTCGGATGAACAAGAAACACGAAAGTGCAATTTCCTCAAATAAGCCAATTTACAATTTGCTATAGATATGAACCATTATAAGTACAGTTTAAGTGCTACAGTTAGTGAGGTAGAGTCTGAAGTGGTGTGTCTTTAGTCTGAAGATGGG
>21318_TGCAGGTTACGTCTGGACCACTGGCCTCTGCGTGCTGAGG_NODE_1_length_140_cov_11.928572
TGCGTGTGTGTGTGTGTGATATTATGCTTCATGTCCGTGGAGGAGTTCAGGCTGCTTCCTCTGATTTATGCCTCTGGGCTCTAACGGTGTATATTTACAGTCTCATGACCTGAGAATGACACCCGCTGGGCCTGGTGGGCGGGGGGGGTCGGGGGGCT
>21318_TGCAGGTTACGTCTGGACCACTGGCCTCTGCGTGCTGAGG_NODE_8_length_157_cov_3.146497
CCAAGTTAAACGAAAATTAGTGGAATATTTATTTTCATTAGACAAATAAACAGCTCGGAAGGAGAATTATCTTTTTCACAAAGGTCACAAACTGACATATTTTTGATTTAGTATTCATGTTAAGTCCCTGAGCCGTAGTCAGTGTGTGTGTGCGTGAGTGTGTGTGTGTGTGTGT
>21319_TGCAGGGTCTCGTCAACTGCAGAAAGCATTTGCAACGGGG_NODE_2_length_341_cov_18.290323
AGAGCGAGGCTTGTTCCGATGCCAGGGAGCTACAGACGGAGCAGTGGAGCTGGCAAACCTCCTCTCCATTAAGAGCAACCTGGGAGGAGGAGACAATAGAACGACACACACACACACACACACTCCGACTGTGATGGTGGAATGCAAACCGTTCCCCCCACCTGGGTTTGGTTTGCTTCAGACATTCACTTGCGCCATTCCTTTTCCCACTGTTGTCACCTGCACACACACACACACACACACACAAACGTTCTCCCTGTCTGTTTGCTCCACCACACTCTCGGCATTCTGGGCAGCCACCCCAAAACTGTGAGTATACGGGAGGGAGGGCTTTGTTCGGCAGAAAATCAGAGATACAGTACC
>21319_TGCAGGGTCTCGTCAACTGCAGAAAGCATTTGCAACGGGG_NODE_3_length_85_cov_3.105882
CCCCGCTCCACAGACTGAGGATATGGAAGAGGAGTTGGAGAAGAGAAAGGAGGGATAATGAGAGCAAGACAGAGAGACAGAGAGGGAGAGCGAGGCTTGTTCCGATG
>21320_TGCAGGTCCTTCAGATCTACCGCTTGCTGCAGTGCGTCCA_NODE_1_length_450_cov_18.357779
ATTGGTATTGGTTAAGAATCATCTCAATGAGCTACTCTATGAATAAAGGTATTAAAGGAGCGGTGTGCAGGGACGAGGCAGCATCGAGCCGTATGCTGGCAACATGGCATCGCCCAGCCTGCTACAGCAGCTCACCTTTCCCCTCAGTGTCTCGAAGCCCCATATCAGCGTGGCGCTGGGCCAACAGAGACATCATGGAATCATTGCCCAGCTCAGCAGCTAACATAGCCGGAGTGTGGCCGTTCCCGTCCTGGATGTCAGGGTGCGCTCCCAGAGAGAGAAGGAAGCTCACCATGTCTGGAAGGAGTCAAGGAAGGAAACACAGCACAGTACATTCATTGAACTGCATGATGTCTTAGACAAAGCATTTGAGCAGTGGTCTTGTCTACATGTGACTTCATTTGTGAAGGATTGATCTGGTGCAGCAGGCCAGTGATGCATCGTGTTCTCCCAACAAACAGAAAGCATGTAA
>21321_TGCAGGGTCACGCAGAGACACCCTTGTACCGCTTCTCCCT_NODE_1_length_342_cov_11.201755
CCGGTGTTCATGTTCATTTGGGCATTCGGGTTGGGGCCCCCCATGCCCTGTTGTCTCATTGTGTTAGGCATCATGCTCCCACCCTGAGCTGAGCGATAGCCGTTTGGTTCCCTGCGAGGAAGGAGACGGGAGACATGGTTTGAAAAAGAAAAAAAAAAGAAAAAGCTAAAACCTTGAAAACACCCCCTTCACCCCCCCCCAGACAATAACTGCTCTCCGCCTGTAGACGCTTGTACAAGTGCAACTGCAATATGAGTTCCTGTGTGGTGTCTTCTCACCGACTTTGATCCCTATGCATAAAAGCTACTTCAGCCGCTACTTCAGCTATTTGCGGGGCATGAATGCCTCGCACAGATCGGCTGGG
>21322_TGCAGGTCAGCAAAACCGTACTTCATCTGGCAGCCATGGA_NODE_1_length_434_cov_8.029954
CTTATCTGTATATTAATCACAGGCGTGTGGATTCAGCCAATTGCACTGGGAGAAGACGTCTAACTGGCCTTTTTTTTCATCTGTTATTTAATTGCTTGGCCCAGCTCTTTGCTGAGCAGGTAGGATCAAATGCACACTTATTTGCCTTGTGAGTGGCTTCTTGTGTGGCCCTAATACGCCTGTAAGTGTCCTCTTCAACTATGGCTCTGCCGGGAATTGGCAGATTCTGTGTCACTGTGGATACATTTGCATACCTTCCCACAAGGCCTCACACGTAGATCATGCTGAAATAATGTCAGCACATTTTCTTTTTTCTGGGCACTACATAAAAACACAGAGTCCTTCCACCCTTACGATCAAAACGGTGACTTCTCACTTTTTTTACTTGCACCAACTCTCCATCGGACTTTTGTAACATCAGCTACGTATAAAAGGGTACTTATTCAGCATATTTGT
>21323_TGCAGGGTCCCGCACAAGCGAAGGAGTCGGATGATCGGGG_NODE_1_length_103_cov_6.747573
ACACACACACACACACCTCCCCTCCTCTCAGGTAGGGTATACAAGGTGAGACAAGGTGGATTAGTGAGTGTGTGTGTTGTATAAGAAGGCCAGAGGTTAGCAGTGCTCCGGCCAGAGAA
>21323_TGCAGGGTCCCGCACAAGCGAAGGAGTCGGATGATCGGGG_NODE_2_length_100_cov_8.140000
AGCCGTATTAAGCCCTAATTAATGAGTGTGCCAGTCAATAGAGGCCAGTTATTGGATTTGCTGCTTTAGCTGCTGGAAGGAGCGCTGCCTTAATCACACCCACACACACACACACA
>21324_TGCAGGCTGTTCAGCAAACCCGTCGGCACGCGCTGACTGA_NODE_1_length_285_cov_17.887720
GGCTGGCCCAGATATTAAATAATTGAGTTGCAGGAGATTAAAGTTTCAGAAGCTAATTTGCCCCCTCCACGGCCTGTCACTCTGGGCCAGCAGGCAGCAGTCTGCAGACGACTGTTGAATAAGTGTGACTAACTTCCTGTGTGTGCCGCGGCTGGAGAAACCCTATATCTGTGGCAGACTGAAACAGGAAGTTCATTCAGGGCACGCTCAGCGTCTCCGACTCGCGGCGAGGGTGACGCCATGTTTTCTCTCCCAGTTTTCAGGAATCCAAAATCGCCCATGTGCTCGACCAACAAAGAGGCACAGA
>21325_TGCAGGCTTTTTCCCTTTTATTTAAAGAGTCTCGTTCCTG_NODE_1_length_316_cov_21.041140
TTTTTTACGGCGAATGGTGTTTTTTGCCTCTGCTCCACGTTCACATAGCGAAATAGCGCAAAAATAAAAATAATCTAGCATTACAATAGGTTCCTCCACGACTAGTTGTAGCAAGGACCCTAATTAGTAAAACAATGGTCTAATTTGTGTGGCAGTATTGGTATGTCGTACGTTTTTATCAGAGAAAAGGAATTGTCGTAGAATTAATGAGTGTGGCAAACATTTTGTCTGGAGTGTAAACTTCCCCGAACTAAAATTCAAGCGTTGGCTATAATCCGGTCCTTATCCTTTGACCACCACACAAGCTCCTGGCGACAGACCTGCCAAGCTGGTTATTG
>21326_TGCAGGCCCTTGATACCGGCCATGCGGATCCTGGGAGGCG_NODE_1_length_424_cov_10.481133
CTAGCCTTTCACCTTCAATGAGATGTTATGACTCTGTGGTTTCACTTTATTCAGTGAGAGACTCAGATACTATATTAGTACCTTTAAAGAGGCTTTTAAAGGAGAATCACTGTAAATGCTGTGTGAGTTGTTGGGAGTTTTAGTTTGATGTGGAAATGCCTTTTTTTTTTTTCTCAGTTTGTGAAGTTTGCCAACATAGAAGAGGATACGCCATCATACCACCGCAGTTACGACTTCTTTGTGTCTCGCTTCAGCGAGATGTGCCACTCTAGTTTCGAGGACCCGGACGTCCGCACCAAGTGAGTGGACAGATGCTTGATTGCACCAGAGGCAGAATTATTAAGGACTTTCTGTTTTTAGACTGCTTCAGAAGGTCTTCTTTTATAGACCACTGGACACATCTGTCAAAACTGAAATGATTATAATTGATGACGTCTGACGAAAAT
>21327_TGCAGGAGGACGCCAGAACCAATTAATGCAGACAGAAGAC_NODE_1_length_374_cov_20.588236
ACCAGAAGTGTTTCCATTTGTCCAAATTGGAGAAACTCTGTAGTCGAAGTTTTACCTTCAGTCGGATTACATCCGTGTCCTTTCTTCTATTTTCTTATGAAACTCAGTTGCATTTGTCTGATGGTCGAGCTCCATTAAACGCAAAACAGCAGGAGGACACAAGGGGAACAAAAGGTGCACAAACACAACTTCACGTGCTGGATGTGATCACACACTTCTGTCTGCTTATGGCGTCTCTCCAATCGGTAGAGCCTAAGAGATCAGTTAAACAAAAGCATTTTTGAACTGATGTTTAAAACTTTTTAGGGTTTTTACGCACAAATGCGCAAATGTATTCTATTCAGTGACAACTACGCATCTCAGAATACTGTCAATTTAAGATTACAAACTCCAGAA
>21327_TGCAGGAGGACGCCAGAACCAATTAATGCAGACAGAAGAC_NODE_2_length_113_cov_4.168141
CTGCTGACAAGCCTGTGTGATCACATGTTAAAGTTCTTTGTGTGAGCAGGTTGAGTGTGTGTCTGCGTGTGTCATCATGTGACGTTTGCATGTACGAAGACGCCCTTTTCCCCTCATGCCGAGCTTTGCCCCCCC
>21328_TGCAGGCGGAGAGAACGCCCGTGTCAGAGAGCGAGTAGGT_NODE_1_length_157_cov_9.484076
CAGAAGCACCCCTCCCGCGCCCCGCCCCCACCCCTTCGATCTACATCGCCTCTCCCTGATCCCTTCATGCCCGTAGTGGGATCGCAAACCTTGCGAAAATTGATTTCATTGTATTGTTTCTTTTATTTCCGGTGTCTGGCATGTTCGGCCCCTCTGCTTTTCTCGTCCTCCTC
>21328_TGCAGGCGGAGAGAACGCCCGTGTCAGAGAGCGAGTAGGT_NODE_2_length_162_cov_4.345679
CATTTCTGTCTTTCTTATAAAGATATTGTCCTCTTCCTCCTTCCTTCTTATCTCTGTTTACCCTCTCCATCCCTCTCCTCTCCATCCCTCCCCCTCCTCCCGTGCGCCTGCCTGCAGAAAAGCAGCTCGGCCTGGAGCCGTGTCTGTGATTCGCCCTCAATCTTGGCGTGCGCCTCGA
>21329_TGCAGGACATGATGAGGACGGTGGGTCACCGGGTCAGGCT_NODE_1_length_385_cov_15.948052
AGAAGTAGAGTCATTTCCTCATAGACGTCTATGGGAGCAGAGGAGTCGCCCCCTGCTGGTCACTGCACAGAATGCAGCTTTAACACGTGAACCGTGTGGATGATGTCTCTGCTTATCTTTGAGTGACTCACTGCAGCGTCTTGATGAATCGGGAGAAGAGGTAGGCCACTCTGCTGCGGACCTTTGGGCTGCTGTGTCTCAGTCCTCTTTGGTCCAGAAACGCCATCTGACAGTGAACGCAACACGGGATGAGTCACACAGACACACACTTATACAGGAGTTCAATGTGTGTCTCATTGCGTACCAACACGTTGTATGTTGTATGTGTATGATCGTGTGTTAGCGTGTTTAGCGCTCTCACCAGCACGTTGGGGATGTGTTCAGGCTCCACCAGGAAGAACTTGTCG
>21330_TGCAGGAGAGGGGACGGGTCATCGACCAGTGCGTGTTACA_NODE_1_length_408_cov_13.350491
AATTAGAAAGAATGGTTTGACATTACAGCTACTGTATTTTACACTAAAGCTATGGGACATTCTACAGCTGCATCTTTTACTTTCATTCCATCTAATGTGCAGTTCTTATCACCTCAATACTGTCGACAAAAGCTAGTGTGCCATTGGGCAGCATTAGAAGTCGTCCTTCAAGAATACTCAAATCTGTAAATTTGGAATAACTTTGGATAATACAGAAAATGAGACCAATTTCTACCTTTCTAACCGTAGTTTGTCTAATTACAGAGCTGATTTCTTAAACCCATTATTTAATCTTAAGCCCCAGCCACACTGGTCTTGATGAAAACAATAATTTTCACCCAAGTACGAGCCAGGCTGGGGAATTAAACCCATTGCTCCAAAAAAAGAGAGGAATTGTTAAAGAGATGCAGGGACACTGAACGCGGTAGAA
>21331_TGCAGGTTTTGATGATATCTCTGAGTGCATAGACCTGATC_NODE_1_length_305_cov_18.186886
TTGCCTCATTGTTGTTTTCAACCGGCGCCAACCACCTCCTTAATGCTTCCTCTTCCATCCACTTGTCGTTGAATTTGCACTTCCCACTGCTGCATCTTTGCATTTTCAACCTCACATCAACAGCCGTGTAATGCACGGGTGTTGATGCGTCAGGCACGCAGCCTGATGTCAGCGTGACGTATCGTAAACAGCTGTTCAATTGCGGAGACTCATTTCGCACAATACTAAATTAATCAACTATTAGATGTTTTACGATGCGCCACTGTGCTTTCCCGTCGTCATCAAGCGCACCGGCAAAAAAATTAATACCTACAGCAACTTTACGTG
>21331_TGCAGGTTTTGATGATATCTCTGAGTGCATAGACCTGATC_NODE_5_length_172_cov_5.982558
ATTGCCTCCTACAATGGAAATCAAAACTTTTTTAATACACACTTGTTACAGCCGACTGAGAGGTGGCGTCTGAACTTGTAACGTCGTGCTGCAAACAATGCAGGGATTAACCTGGCCCCGCTATGGCCAACTGCTGCAACGTACCGCTGGTGCTTTCCTCCTTTCATGTGCGACTCGACGGCTTTGAGCCCCAC
>21332_TGCAGGACGCGCGGTCAAACAGGGGTAAAGGACACCGGAG_NODE_1_length_475_cov_16.328421
ATCTGTCACTATGGCCTCAGTGGCAAACAGTTGGCTGTCAGGCTCATGCCATAGACACACATCCAGGATAACCATTAGTCCATAAACAGGCCAACGGTTTGGGATTTCTATGGTCATATCCGTGGTGAGATAATGGTCACAAAGCTATGGAATATACAGTAAAAAACTTTCCATTTTAGAGAAGTTGGAACCGTCTTACTCCTCCTTCTCTTTTCCGTCGCTCTAAAAGAAATGCAACTGTCTGTCAAACGAAACGGATGAAACATCATTTCTATATTCACGCAAGCAATAACATTTGTGTTTATTTGCTAGTGGTACAATAATGTACTCTTAGATACTCTAGCAATACTTGTTCAGATATTTTATATGTAAGTGTCTTGTCTTTACAAGTTCTGGAAAGGCTAAATGCAATCAGACTTTAAACTGCATGACTGTGGCAAGAAAGATAAGAAGATAATGTGGTTCCACAGTTTCAGCTGACTGCTGGACTTGACATT
>21333_TGCAGGGGGATAAGGGTCCGTCGCTGCACGCAGAGGACGA_NODE_1_length_334_cov_5.461078
TCTCGGACGACGTCATCACTTTCAACCTTTTAGCGTACGTTGCGCCGTTCTGAGCCACGGTTATCTTGTTCTTGACGGTCAGCACGGCTAGGTCCGACGGGTTTGACGCGGCGCCTTTCTCCGACTTCGGGTGGACGTTCGACAAAGCGGTCTTCAGTGTCCATTTCCGGTTCCCGGTTTCCCCGCCGACCGATTGCATCAGGAACTGTTGAGTCTCCTGAAGGGTCGTCTGCGGATCCGACAGAGGGCAGTACTTGTCCAGGAACTCTCGCCCCGGCAGAGAGAGGCAGTCCTGCGTCAGCCAGCACATCTCCCTCACCGCACTCCTCGTCAACCGGGGCTTCCCTT
>21334_TGCAGGATTAACCTGGTCCTCTAATGGAGCCCGAGGTGCA_NODE_1_length_181_cov_11.027624
CTTCCCGCCTAAGCCGCGCTGATAACAGCCGCCGCTGACGGCCATCAGCCCATCACACCCGTGTTAATGCCCAATGACGGGCAGATAGTCGGGGTGAATGAATGAGGGAGGCCTTCGGGTGGACGGGGGGCTATCTGCCTCGGCCCCTTTGTCCGGAGGAGATACCGCTCGCTGATCAAACAGCGTTTCCTCATCGCTCGC
>21334_TGCAGGATTAACCTGGTCCTCTAATGGAGCCCGAGGTGCA_NODE_2_length_126_cov_6.158730
CTCCTCCCCCCTCGTTACCCCCGCCGGTTAGGAATTTGTTTGCTCTGCGTCTCGAGCCGTGACCTGTAATGGACCACGAAGCCCTCTGGTCAACACCGGATTACCCAAGAGCCCCCTCCTCGGGGCGAGGGCCCTCCCACTCAGCG
>21335_TGCAGGTCAGGGGATCTTGTTGGAGTCTCGCTTTTTATGC_NODE_1_length_338_cov_12.730769
CTGCAGCTCGGACACAACTCATGCTGTGCTGCGTCATGTGGTTCCTATAAGTCCCCCACACCTCCATGTGCTTTCACAGCAGACTAACAGCATGCAAACCATAAGCAAAGGGAAATCGTTTCATTATCGTGCTTGCCGGCCTGCGGGGTGAACGGGGTCTAATCAGACTATGGATGCTAACTCACTGAAGTCATTGAGCTCATTAGGGCGTCATTATTTGGATTTGCTTTTGACAGGAAAACCCATCAGACCTCACTGGAACAGCATAATCCCCTCGAAACCAAATACGGTACGAACAAACATAGTTAAATCCGTTTCAATCAGGCGTACAGTTAAAGGGGTCCGTTCAACATGCTGCAT
>21336_TGCAGGACAAGGGTAGGAGAGGGCCAGAGAGAGAGACATA_NODE_2_length_474_cov_13.065401
GAAAAAGTTAATTTTACTGGAAAAAAACTTTTAAAGAAGGTAAAACCTTTTATTTTAGCATGGTAACATATTAAAGCAACATCTTGGACTATGATGGAGCTGTCTCATTGTGGTGGGCTGTATCCTCATGAGGACCTTGGCTTTGTGGTCTATGTGGGCTGGGTCCTCCGACCATTGCATAGGCTGAACTGAGAGGACTATGAAATTGGAAGGTCTGACCTACGGTGGGACTTCTTGCTTTTTCTTTGCTTTGCCTACCTTTGCTGCTCGCATTGCCTAGCAACCTGCTGCGCTTGACTGTGGAAGCCTTTAAATTGAAAAACAGAAAATGCAGTTGGAGAAGGTAATCTTCTTATTTTATTTAATTTAGGAGGATATGCTTGCCCTCCACAGCATGATTTAATTTTGTCTGAGAAAAGAACATTTTCCGGTTTGAAATTAAAAGACTAAAATGGTTAAGCCTTGTACTTATAGCTAAAAGTAATATTGCAATCTT
>21337_TGCAGGGTGACGGATGTTCTGCTCACCACGAGAGGATTAA_NODE_1_length_112_cov_8.821428
TCTGAAGGAATGACAGACGTCTGACCCGGGTTCACGACCTGATCCCGCTGCCGCCTGCTTTATGCCCCAGATCTGGATTCCGGGCTGCGATGATGCTGATTTGCGGCGAGCGTGATAGATGTGCCGCCCT
>21337_TGCAGGGTGACGGATGTTCTGCTCACCACGAGAGGATTAA_NODE_2_length_119_cov_7.260504
CTCCCGGCCTGCCCCCCTTCAGCCTTTTGCATATGAATTCCTCGCTGGAATCCACTTCCCAGAATAGCAGAGGAAGCATCTGGTCGACTCCACCAGAGGGGCCCGAGCGAGAGTCTGTCCGTCTGTGCCCCCCCACA
>21338_TGCAGGAGTCAGCGCTGGACTACAGGCTGGACCCTCAGCT_NODE_1_length_280_cov_9.096429
AGCCAGATTTACGCAACATCTTGACGTTTAACATCATTTGAGGTTAGACTATAGGTTAGACGGACAGATGAGACATGAGTGTTCTTGTAATTTAGAAAGAGTGTTTCCTTTCAGCCAATCACCGCAGCCGGTTTGACCCCAATAAGTATATACGTCTTTATTAATGCCACATCATCGCCCTCTAATGACCAAATGGGCACATTACAGCCCATATCATATCATATATTACATTACATTACATTAAAAGCCATTTAGCTGACGCTTTTATCCAAAGCGACTTACATACACAAAATATTTG
>21339_TGCAGGTAGACGCCCTGAGAGCGCCGATGGTGGCTCAGGT_NODE_1_length_366_cov_14.497268
CGCCGCATCGTGTGGCCGTGCTACGACAGCCTGAGCAAGGTGGTGCCCGACGCCATCACCAAGCTGCTGCAGGACCTGCAGAGTCTGGAGGCGGAGCTCGGCCAGACGTCCGAGAAGTGGAAAGACACGTGGGATAAAATGAAGGCCGCGCAGAGAACTGAGTGCAAGCTGGAGAGCAAGGTGACACCAGCGGTTTCATTTTCATGAGATGATACAGGAAACAGTCTGCAGTGTTGTATTCAAGAGAGAACTTGTAAATGAGATGTTCTTAAATGTTATTTATTCTGTCTGTAGGAAACACAGCACTCTATTGTTGTGCTTTTACAGACATGTTCTGATTTGTTATTAACGTAGTATTGCTCACGTATAGGTAGACATGCTGGACGTT
>21340_TGCAGGCCATACGGCTGCTGCCCAGGGTCAGTGCTGATGT_NODE_1_length_444_cov_14.292792
GGACGGGTTCTTTGAACCTTGCATTTTTTACATAAATACAAACAGCGAGCGGAGAAGCTCTGGCTGTGTTTCACCTTTGACCTGGAGCTCTGCGGCTTAGAACAGCTGTTCACATGCTAACTACACTACAGCCTAAATACATGTGTGTTACATAACATTACAGCGGTTTGAGTTGTGTTCACCGCATGTTTCCTTCCTTTCCACATTTGCTGTCTTTATTCTGCTGCAGCAGCAAAATCTCTACATGGGCATCATTAAAAATGTATTCGTAATGGGAACATTCGCTTCTCGGGGAGATTTTGAGCTCTGAAAGAGGACGTTCTAACTTCCAGCCGGATAACGTGCAAACAGGAAAGCACAACTTAGGAGAATAGGACTGCCACAGCAGGGGGGTTAGTGCCTTAAGATAGTGAATCACATTATTCATTCACTGTTATTTTGACAGTCGCAGCTGCCCCAGAGAGCT
>21341_TGCAGGATCCTGGAGATGTCGCAGGGTCGAGCACCACTGT_NODE_1_length_307_cov_30.537458
TTTTTTTTTTTTTAAAGCTTAAACGAAATGTTTTGTTTGATGTGGGGCTATTATCATTTAATCCATGTTCTGCAGGTTTTAAATACAAAAATGATTATTTTTCATAGCGGAATGTCAGAGTTGTTTAAACGTGTATTACAACTATTGTTTAATCGGTGCGCTTCAATTTAAAACACTTTATTAAACCACATGACAATTGTTTTATTTTTATTTTTAATGAAACCGTCTGTATTTCCGTACACCGTCTTCATTTTTCATCTTTTAACTCCTTCCTTGCCATCCTGAGCGCTTATCCCGTCCTCCTCTCCACTAAGATGAACTGATTTGCT
>21341_TGCAGGATCCTGGAGATGTCGCAGGGTCGAGCACCACTGT_NODE_3_length_146_cov_5.863014
TTGAGGCTTGTTTTTGAGTGAGGTGCAGGTGTGGTCGCTGCACAGCTGTATATGAAGGGATGGATAACAGTGCGGCTCTTTTAATATCGACGTTTGCCGGTTTTTATTAAAGGTTCGTTTCTTTTTTTCGGGATCAAAGACCAACTGGGTTATGATTTTTTTTTTTTT
>21342_TGCAGGAGAGGAACGTCACCTCCACCCTTCTGCTGCTTTT_NODE_1_length_254_cov_12.444881
CGCTTTTAATGTGAAGCAGCGGTGTTTATTTTTAAACGCTTGATGAGGCGACGCGCCGGCAGCCTGATGACGCCATCAGCAAAGCGTGTTAGAAACCGTCCTAACTGAGAGAAGCAATGAGGGAACTTTAAATAAGCAGGAATCCCATGTGCGTCCTCAGCATCCGCTCGCCGGGCAGCGCGGCCGTCAACATGTGCCTGGTGGCGTGCGGCTCGGCCGACGCCTACTACCACATGGGCATCCACTGCTGGGACATGGCCGGAGGGGCGGCGGTGG
>21343_TGCAGGAGAGGAACCGAGGAGAGAGAGACGGAGCCAAAGG_NODE_1_length_395_cov_20.164557
GGAATCTGCGCCTCAGATGCCCACGAAGGGTGGAATCGTCTCTGAAATGATTTCCTATTGTGAACTAACGACAAAAGTCAGAAAGTCTGTCGGACCTTACAGCTTTCCTCTTGCAATGTTCATGGCACTACGAGCGATGCAACCACATTGGCTGCAGCCTTAAATCAGACGTGGCTCAATACATTCGGCCCACCGTGTTTCTTTGTTTAATAGCAGAGCAGATCGTTTTAACATAAGACACCTGCAGCTGGTTCCCTCAGTGATACACCTTTGGAATGATTGACGAGGTTGTTGGTGTTGAAATGTTTCAGAAGTAAACAATCCAATCAGCTGCTGCCCAATCCGTCCGTCAACGCACCAAGCGACCGTTTCACGTCGCTCACGTTCCCTCATGACCAGCGCCGTAGAGCCTGTTTA
>21344_TGCAGGGTTTTTGGACTTCACAACCTTGTCCTGAACTATC_NODE_1_length_398_cov_6.819096
ACGTGAATCATTTATCTCTTTCAGGAGCGTGAGCACGTTTACAATATTCATCATGTTCCTCTTACTCGTGCTCCAAGCACAGTGTGGGCAAAAGTCACAGTGGTTAAAAAGGTAGAAGTGAGGGCCGCAGCGGTAGGAAAAAAAACTTTGAGGGCTGGCGTTGGAGAAGAAATCAAGCGATGACGGGTTGAGTGCACGGACATGAAACATGAAAGACAGTGTGGGTTTAGAACATGTCACGGTAGTTTCTGCGAGGTAAAAGGTGCACCCCGCCGAGTTTAGACTTGGACGTTAAATCTGCCGCCTGGGACGGAGACGTATGAATGGACCACTTTAAACTCTGGATTGCAGTGGATCTAAAGAGGATTGGCTGCCATCTTCTTCAACAGAGCCCACCCTCGTCCCCTGCTGCCCGG
>21345_TGCAGGTCAGTGGTCAGGAGTTTAGTAAAGACAGACTTGG_NODE_1_length_156_cov_11.000000
ACAGAGATATAATATATGAAACAACAAAAAAGAAAACTACAACTGAAATGTTAAATTCACATTATGGCGCATATTGATGTTGACATTTCACTCGGCTTAATGCCAGTGTTATATTTGGTCTACTAAGAGCAGTGTTGATTGTTCGGTCTGCCAGCAGCAGGCGAGAAGGACT
>21345_TGCAGGTCAGTGGTCAGGAGTTTAGTAAAGACAGACTTGG_NODE_2_length_171_cov_4.374269
GTTCTGCTCCACCCAAAACCAAACCAGAATAACACATATGATGTACAGCAAAAGTAACAAACTGTCAGAAATCCAATTCAAAACACCATAAATAATAAACATGAGTAAATAATGCAAGCCCACATGCCTTTGCAGCAGAGGGGATAGTACAATAACCAGAAGCACCAGCTAAAACAACAAGACAGAG
>21346_TGCAGGTGAGAAGTGGAAGTATTCTGTATATGTACATTGT_NODE_1_length_274_cov_11.729927
ACACAGGGACAGACATTATATTTAGCAAGCTCGCAAAATATAACAATTGAATTTGATAACTGAATGTTTGTGTGTTTTTTAGTGCTTACTGAAATATTGTCATTAGTTCATCTGTATCCATCCTGCTGCACTCAAATACTACCAAGCATCACCCTGCTATAAAATAGAACTCAACTCTGATTTTTGCAGAACATGTCAACTAGTTGGATGTGGTGTAATTCAAATTTTTAACATATAAATCCACAGGTTGTTGAGTGTGGGCAACCTGGACAGTAGAAGAAAAGGTTCCATGTTGT
>21346_TGCAGGTGAGAAGTGGAAGTATTCTGTATATGTACATTGT_NODE_2_length_97_cov_3.000000
CTACCTGTTCTTGTGCCCGGCTGAGCATGCAGATGGCATTGACGTCATAAGGGTTCTCAGCCAATCGTCTCTGTGCTTTGATTCTCTCCGTTACAGCCTGAGAGATATCTACTGGCTGC
>21347_TGCAGGTAAACAACAACAACAACAACAACATGTCAACACG_NODE_1_length_406_cov_13.807881
AGGAGATCTTATATAATATAGAAGATAATTCAAAACATTTTGTCTTAGGAGTCCAAACAGGCCGAAGTCACCAAACTCCACGAAGAGATCGCCAAGGTAATCCAGCTATTGATCACTTACGGGTTCATATTCTAAAGGATATTATAAAAATAATGAGAGATTTTATTCATGATTTCCTGTCTCTCTCCGTCTGTCCTCCAGCTGTCTGACAAGCTGAAGAAGAAGCAGGACAGGTAAGACGTGTGTTTAGCCTCATGTGTATTTGTACATAAAGATGTTTGTGTACCAGCTGTAGTTCTACTTGAAGGATCATGAAGAAGAGCTTTGATATCGACTGTTTAATTCTGACTTCTTCTTCTGCGTTTGTAGTTTCCAGCGTCTCCAGGGAGAGAAGGAGGCTCTGTACAACGACAGCAGGTCACTACTCT
>21348_TGCAGGAGTCCCTCAGGCAGCTGCTCTGCACAGATACCTC_NODE_3_length_186_cov_33.672043
TGGTACATATATGTAATACATACCATGTTTTACAGTTTTCAGTTGTTGGCACTTTGTCACCATCATTATAGTGTCTTCCCTCTTTGTCGTAGCAGCCGCATTTTTCGCTCAAAACACATGTCATTGTATCCTCATCAAAGTATGGTTGTGTAGGAGGACATTTTGGATAGCAACCTAATTCAAAAAACAAACAAATGTTCACTTATTG
>21348_TGCAGGAGTCCCTCAGGCAGCTGCTCTGCACAGATACCTC_NODE_4_length_192_cov_12.140625
GGATATTTGTTTCCCAGATACGTGCAAGTGCATGCTTTAAAGAGAGGAAATGTATTATTAATATGATTAGCCATTAAAAAAAAAAGTTAGTATTTTTACAACCAAGAATCTCTTCCAGCCTTACCTTGGTCATCGTGATGGCATTGGATGGTCATTGAACTGCATATACTTAAAGAAAGAAAATATAAAATGTCTGTTTTGAATTGATTCTATT
>21349_TGCAGGAACATCCACAAAGAAGCAGATATTTTTATATATA_NODE_3_length_218_cov_8.830276
ACTCTTCGCTGTCCTTGCGCCGAAATGGTGGAACGAGCTCTCTGAAGACATCAGGACCGCAGAGAGCCTTCACATCTTCCGCCGCAAACTAAAGACACACCTCTTCAGACTCTACCTCGACTAAAGACTAAAAAATTGTAGCACTTAAAGTGTACTTGTAACGTCACTCATCTATAGCAAATTGTAAATTGGCTTATTTGAGGAAATTGCACTTTCTTGTTCTCCTGAGTTTGTACCCTA
>21349_TGCAGGAACATCCACAAAGAAGCAGATATTTTTATATATA_NODE_7_length_164_cov_7.310976
ACTGGTCTTCAACCTTCCAAAATTCTCCCACACTACTCCACTCCTCCGCTCTCTTCACTGGTACCGGTGGCTCATCCAGTTCAAAACATTGGTGCTCACGTACCATGCTATGAGTGGATCGGGTCCAGCTTACATCCACGACATGGTCCAACCCGACATCCCAACCCGCACTCTCCGCTCTGCATC
>21350_TGCAGGGCGAGACCCCGGTGACACTTTGCACCAGTGGTGG_NODE_1_length_320_cov_9.206250
ATGTGCATGAGGGTTTGTATACACCAGAGTTCATTTATCTCTTACAGCGCTGAATCACCTTTGTTGATTATCTCCACGATCGGATGATTAATCAGTTGTTGGAATGTTTTATGTCTAATTATTTGTCCTTCAATGGAGCTGACAGTTCATAGTTGTCTGAATGGGTTAAATTAATTCTGAAGAAGGACGATTCATATGGAAACTGGCACGGCGTTGATAAATGTCATATTAATCTCCTCAAACCCACGGACACTTCAGCAGGTCAATCAGTCGACATCATGAGAACAAGCTCCGCTGAAAGCCACGGGTCTGAAAAAAGTAAGGCTGGGTGGGCTGCC
>21351_TGCAGGAAGCCGTTGAGCGAGCAGAAGGTGGTGGCGGACA_NODE_1_length_411_cov_8.927008
CCAAACTCTAACACTGTTTTTCAATTGTTTGGATCCAAGACACAAAAACCAAAGATTTCTTCATTGAAGTAAAATCACCTGATCAATGTGACCAATGTGACATCAAAGTACGATTTCAAAATGCAAATCCTACGTTAGGTTGAAATGATGGTCCATTCATTTCATTACAATGATCAAACTATCAGTTGATACAACGTCTCAAAACGAGAAATGAGCCTCAGCAGGTAGTTTTATTGATACTGACCAACAATATTGTTTATGATGAGGTTTGAAAGTAATGAGATCCATTCACACCAATTAGGTGCATGAAGCGACTTCATCATCTGTGGACGTGATATCTGATCATCATTCTGTATCAGACCGTCCATGTATCCTCCTTCCCACCACGCTGACGACGTGGGGCAACAGCCATGTCTGAAGACGGCTCCCATTG
>21352_TGCAGGCTTGTACACCTGTCCAGCTAAAAGTCACATGCAC_NODE_1_length_456_cov_17.842106
AGGCCGTTTTGGCGTAGAGAGGAATTCAGCGCTGTTTATATACATATACACATACTGTACATCCACACACATATACACCGCATGTATATTAAATGGGTATGATAATGCAAAGTCAAAGTCAAGAGGACTCAACCTTTAACTGCCCTTTAATGAACTGGTTTTAACTTGAACTCTGTCATGAACCCCACTTAATACAGTCATAAATTAGATTAAATTAAATCTTATTCCCATCATGACCAATTAGTGAATTTTACAACAGCCTATTGACAGGAGACCAGATTAACAGCTAACCTTGACACTAATAGAAGCATATATAGTCTATTAGAATGTGTCTGATGCCATCTTTGTGCGCTCCAGCCTGTAACAAAGGGATGATCCATGAAAAACTCACCATAGTTTTACAAGATCAAATAAGAGAATCATTTTTCGATGACATTAAGGACGGGACACTTCTAATAAATCATCCGTTTTGGTGTCA
>21353_TGCAGGAATATTTGGGAAGGACTTATTTAATCTGAGCATT_NODE_1_length_445_cov_10.550562
CCACCTTGTGTCAATAGGTGAAGTATTTCCTAAATATTTTGTTGATTGGCATTTAAATATGCAGGCAAAGGCATTGGGGCTTTGATTTTTTATCCAGCTGTTTGACCATTTAATAGTTAATCCAGGTGTTGCAGCTCAACAGCGGGTGTGACGTCAATCCAGCGGCTCAGGGGTCCAGTTTGCACAGCTGAAACTTTCTCCATCTCCCTGCTCTCCCCCCGTGCTCCCTCTGCGATATGTGAGGGATCCTCGGGTGGTGCGACCGCCTCGATATTTGCCCCTGAGCTGTGGCTATTTTGAAACCGTATTGGACCTGCTGGCTCGGCCACTGACTCATTGCTGCCTCATTATCTGACACAAATCAATTATGGATGAAAAATGAAGAAACGTTCAAAGAGGCCCTTTGATGTGTCAAACTCAACAGCGTGCCAAGAGAACACAAAGACAGGAGAGAATAAAACGAACGT
>21354_TGCAGGGAGACACACTTTGTACAGGTAAGTGTTATTTTTT_NODE_1_length_117_cov_6.034188
GTCCGGTGCTTCCGTTCGTCTCAAGGTCCGCCCGCCACCAGTTAATCGAAGCCCGACGCCGATGAGTTTTCCCGTAGTAAAGACGACAAATTAAGAAACCGATGCGGCAGAATAGTCGGGGGGGGGGGGGGGG
>21354_TGCAGGGAGACACACTTTGTACAGGTAAGTGTTATTTTTT_NODE_4_length_233_cov_5.072961
ATGAGTTTATGCTCTCAGTCTGTTTATTCTTCTTCTCCAATACAGCGTGATGTTAATTTAGCACATGATGCTCCATTTAGAGTCAAACGGACCATAAAGCAGGGGACGCTTTAGGGCGGGGCCACACGCTGATTGACAGGTCACTTCCTGCTGGTTTGCGAAAACCCAAGAGGAGGATGGAGAAATGGGCAAACTTCGCTCCTCAAAGCATCAGCTCATGACCCAGTGGGAGACGTCGTGACCACGACC
>21355_TGCAGGGCTAGGCGGGCAGGGGCCAGAGTCAGGAGGTCAG_NODE_1_length_287_cov_12.114983
TCCACTTTGTCCACCCTATAATGGAATTTAAAATGTTTTCATATGCATTCGTTCACGAGATCGAGAGTGGTGGTTGTTCTGTGATTTGTCTTTGATGTCTTTGTTATAGCCTCGTTGATATTAAAGGAGAACAAAGGCAATGGAAATGAGATCGCCGTCCTGATGAGTTTGCTGCTATTTGACGAGATTGCCAGCATTAAGATATGGTAAGTTTATCTTTTTTAACTTTTCGTTTCCTAAAATACATGCAAATGCATTGAAAACTCCTTTGTGCTACCTGCTTTTTGTATGAATCAGGTCGGATTCATC
>21356_TGCAGGAGTCCATGAGCGGTGCTTTAGGTCCACTCTTGAA_NODE_1_length_352_cov_16.605114
TTATGTGAATAACAGCAGAAATGAATATTTCCAAAATCAAAATGGGGAAAACAGAGCAGAAAGGTTCTCTGATTATTAATGAACAGCATCGTGTCAACAAATGAAGAAAACCAAATCATTAACGCTGTGGGCTGAAGAGCCACAGGTGTCTTTAGTTAATCCGACTGACTGGACCTCTGATCGAGGCACATCTCCTGTCTCCTGTTAGCTTTGTTGCACCTCTTCAACCTGATCAAACGTCTAATCAGCCAGAGAAAACGGAATGTTTTAAGATGTTCTTTTTTTTCTCATTTGGAACATAAAACACCTACAAAAGTTTTTAAATCAAAGCTGCCAAATAAACCTACATTGTTTTAGTAAGTAATTATTTTTCC
>21356_TGCAGGAGTCCATGAGCGGTGCTTTAGGTCCACTCTTGAA_NODE_4_length_102_cov_13.411765
GGTGGGTTGCGTTTTGTCAGACTGCTTCACAAGAGGTGCCATGTGAGGTTTGCGTTATCTCTAACTCAGGGGAGTTCTGACCGACAGAGGAAAGTAAACTGTGAGACTGCATACGGAACTCTGC
>21357_TGCAGGGAAAACCGCTGTTCATAAAGTCGAGATTTAAACC_NODE_1_length_271_cov_22.535055
ATCCACAAAGAGGCGGTTTGGATGATCTGCAACTGGTGAACGAGCACGTGCTTCGCCCGCTCCCTCAATGTACATTGCGTTTCTCTATTCATTCAGTTCACAAGCCGAATCTTGATGACTGCACAGAATCACAAAACACAAAATCTTGCAAAGCTACAGCTTTTTCTGCTTCAGGGAACAAACTGAGCCACAAGATCATAAATCAGCACTGATATTTCCTGGCTTCAAAATGTTCCTTAGCGACAGTAAGAGCGCTGTGTGTTTGGACGCCGTTTTTTTTCATCGCTTTGGCC
>21358_TGCAGGACTGAGAGCAGAGGAGGGAGTCTGGAGTAAGGAG_NODE_1_length_417_cov_30.577938
TCATGCTTCATTTTCAGTTTGTAGACTGACGTTGTGAAGTCAACTACATCATAAGAGATAAAAAAGCTTGTTTGAGTCATGTCCCTTTAGGGCTTCCGTAGCTTTCCAGCAGTGGTGGTGTTAAAATATAATGTTCATAGAGGCTTGTGGTGCGTTCTTAACAGGTCCTACACACACTCCTGTGTTTCCCCCAAGGAGACATGGAGGTGCATCTATGTCATTTATTTCTGTGTGTTTGTGATCACCAGTCCTGTAACATTTCTTTTAAACAATCCGTTCATATCTTAAGCCTTTTGGCGAGCATGCGGATTTCTTTCTGTATACAAAACGAGCTGCACTTATGACCTCCAGAGATGAATGTCAAGTTGGGCGTCCTTCTCTTTGCTCCTTACTCGTGTTTCCTCTTTCCTCATTTCAGGCCTCTTATGCTTCCTCAGAC
>21359_TGCAGGTCTACGGTGATTGTAGTAGAGCCAGAAGAAAAGC_NODE_1_length_447_cov_14.610738
AAAAACAGAATTGTCAAGTTCAGCTTCCTGATGTGCCTACCCCTCCACCTCCGTGAACAATTCTGTATTTATAATGTCATCTTATCACACTCGCCTTGAAGGCGGCAGCAAGTGCACTTATGCCTTTTCTTTGTTAGGGTGAGTTGGCAATTTCCTGTGAGATGGAGCAACTGCAGGCAGCCCCTTTTCTTTGATAATGTCCCTGACACCTGGACCAAACTGCGGTTTCCATCACTTTGCAGCCTGGTACTGGAGGAAAGGAACGTGTCACAAGCCTTCTGCCACCCAGAGTCACTCACTGTGCATTTAACAGCACTCTCCTCGACGACACTTTACAGGATGTAGAGGTCAGAGCCAGAAGGGAGATTTGTGTGTTGAAAGTTGTCTTGCTTTTCTAATTTCTCATTTTATTATCACAATTTGTACTCGTCCTTTTTATCATGAACGTATTCCTTGTAATGTGTTTAGC
>21360_TGCAGGAACCAGTCGATGATGAGTTTTACTTCCTTTCATA_NODE_1_length_207_cov_11.739130
CAGAACGTCTCCTGTGGCTTCAAGTGAGTGTCCTCACAACAGATGTGTGCAGAATATAAGGATCGGCCTAATCACCCCTGTATGAGTCTAGTTTTAGCGTTAACGTGTCATCTCTGTATTCAGTCAGTAGCTCAACAATGCTAGCCTTTTTTTCCAGATGGCTACTATCACCTTTGCTTTCGTCATTTGATCGAATATTACTATCAAAGTAGAGTTTGGTGACATCTCC
>21360_TGCAGGAACCAGTCGATGATGAGTTTTACTTCCTTTCATA_NODE_2_length_241_cov_7.991701
ACAAGGTTTTCTTACCTCCCACTCAAGATTGTAACAATGTCGACAAATCAACACAGACTAATGACTGTGTAAGCACTATGAATGGGACTGATGATGAAGTGAAGGTCACGATGTGCACGCTCATTAGACCTCGTCCCTTTCTCTGTGCATCTCTCACCCTCCCGCTCTGTCTCTGCAGCTCACATCAATGCGCACACTTCAAAAGTAGCTTTGCTGAGGAGGCTGCCTGACGACTGGAAACAGAACGTCTCCTGTGGCTTTCA
>21361_TGCAGGAAATTATATATATCATCTATATCACAAACATACA_NODE_1_length_457_cov_19.892778
ATATGGAACAACTTGTGCGATTACATAGTCTCACTGAACCCCTCATTTGCCCATCGGGGGCAATGTGTTGTACGGGAAAGAGAAACGACAACAACAGGACCATCGGGTGAGAATGCAGCAACTTCGATTGGGTTCACATTCATGGTTTTCCTGTGCAAGACTGTTGCTGACTTTTTACATTTTCAAATGGGATAAAGAAGCTTTGGATAATCCAGCAGAAGTGTTGCAACTATCTGACTTTTTTCTTTTCTTTCCCCATTAGTTTTGTTGCTGAGCGATTGCTATGATTTATATCAGTGTTATTGCAAAAAACACCATTGATGAAACAACAAAAATATGACCCAATTTGCATTCTGGTCTGACTCCCAGAACGTCATGTAGCAAACAGCTTGGAATGTGGCCACTGGCGTCTTGATAACGACACAAAGGGCATCCTTTAGCATCTCAATGAGACACATCTGCATTAAAATTAGATACAA
>21362_TGCAGGTTGAGACTCCCCACTCCCCGCCTTCAACAGGGGG_NODE_1_length_450_cov_11.093333
TCATGGTTGTGCAAACATGTCAACATTTAATTCATGCGTGTGTCCTGTGTTGGTTTTGTAGCCTGTTTACATTTAGCGTTTAATCTGCGCAGGAGCAGCTGCTTCGTCTAATCCGAGTGTTTCCTCGACGGCGAGTGAACCGAACCTGCTTACTTTCCACAGCTCATGTTACGCTACCTCATGTACGCATAAGAACTTCCCAACCTGACCTCCACCAATCCAAACGTAGGCCTGTGGTGGCGCGCAACCTCCACCGCGGTCGTGACCGCAATATGCAATGTGACACAGTCGACATCCTGGAGAACGAACGGAAATCAACATGGTGCTCGTCACTTGTGCAGAGTCCTTGGCCTGTAATGATGCGTGTACGTCTGGTGTGTTTTGGTAATGGACAAGCAACTACTGCTGACGTAAACCGGGCGGCCTTGAGGATGGGGTTTTATCAGCTGTTTGTTTTTTTGTTCTTTTTGTT
>21363_TGCAGGTTGCCAGCACGTGCCTAAAAGCTGCTCCATTTCC_NODE_1_length_323_cov_7.554180
GGTATCTTTTGGATTTGGAAAATGTCCTTTCCAAAAGGGTCCACAGGTTAATGGGACTTGAGATGAAAGTGGGAATAAAACGTGTTACCTTTCATTTCAAAATGAATCTTTTGTACTTTATGCATGCATGTAATTATGTAGACAGTTTGACATCTGTAGAGAGCTGACATGTCATTATGTCTTTAATCTTAATATTTGAAGAAACTTTTGGTTTCTGGTTGTATAGATTAATACCTGATAATATAAGTAGACTTTAGTGAAACTTCTTTTTCTTTTTTCATCGTGTTTGAGACACTTGAGAGGTTGATTATAAGCCGATGTGCACAAAATCAAACCCTG
>21364_TGCAGGGAGGCGCCTGGCACCGGCTCCCCGGAGGAGCGGC_NODE_1_length_345_cov_11.965218
GGAGGCTTTTGCTCCTCGCTCCTGCCTTTTAATAGTACTACGCTCTGATTTAGAGACAATAAATAATACCACCTGTGCACGTCATGTGATTTGTTAGACTCCCATCCCTCGGTGGTTTTGGAGTTGTGGTCAAAATGGGGCCCCTTCCCCCCGAAATAAGCCTGAGTCCCTGTTGTTTATTATATAAGATTGCATCAAATTCCTCTCAATATTAAGAAGAGGGACTTCTCTTAGTGTACCATCGCTTTAACGTGGTGCAGATGAGCGCCTACGGCTCATATCAGATGGGTAACGTTTCACTATTTAATAAGTTCTCGTCTTCATTTTGTGCTGCAGGTGTTTTCTGAGTCACAGAAGAGCTTACTCA
>21365_TGCAGGGTCGTCTCCATGCGCTGCACCAGGCCTTTGCCCT_NODE_1_length_357_cov_5.829132
CCCAGTGTGCTGTGGTGTGCTTTGCTCTGTTTCCAAGTCTGCTTTGTGTGTGTTTGTGTGTGTGTGTGTGTGCTCCACAGACCCAGCTCCGTCTCCACCGGTCAGGGACATCGGCCTGTTTAACTGTGGATCTCCCGGTCCTCCCTACTCGGACCTGGATGACAGCCACAGCACTGCCAATGGTGTGATTTTAACTGCACTGCATGTTTGCAACTCAATCTGTCTTAAATGTGTGGCATGATTTTCCTGTAACGATAATAACAGTGTGTCTTTATTTATGTGTCCGAACAAATATCGTTAGTTATATAGATATATAACTTCTGAACCCGCAAAAGAAACCTGATAATGTCAATTAAATTCTCATCCCAAATGA
>21366_TGCAGGACGGCGGCGCCGTGCCGTCGCTCCTTCGGATGAC_NODE_1_length_334_cov_20.550898
GTGGGGCCGGTGGGGGCTTGACAAGTTGCATTCAGATGATCACAAAAGCTCAAAGCCACATAGTTGGGAGAGCTGCTCGAGACACTTTCATTTCAAACTCCACCCACATTGTCTGGTACTTGTGATGGATGTGTGTGAGTCAGACCCCACCTCTACTCCTCTACGATCCAGAAAACATTCTACGCTTTGCTCTTTTACATTTAACAATGTTAAACAGATTATTTAACAATGGCACAGTAACCACTCTTGTCTTTATGTTTATAATATATAGTTCATAATACTGCCGCCCCCACTGGCCCCACTAGTGCACTAGTATTACTAAGTATTACCTCGAGGCTGAAGGAGTTGCGTTGGAC
>21367_TGCAGGATACACACCAACACACATTTTTTTTAAACTGTTA_NODE_1_length_376_cov_17.811171
CTAAATGGACGAAAGTATTTTTTAAATTTTTGCCAGCATTAGCTTGGTCTTTATAGAGTTTAGCAAAAGGTAGAATCAAAGCACTTTTCCAACTGCTTAGCAGTACACTCCTCCAAATAGTAATAAACAGAACCCTTTCCAAGGCTTTCTCTAGTAACTCCCTAAACAAAGCATAATTGGTCTTTCCCTGGCGCAGTTTATCCACTTCTCTCTATTTTCAGCTCCTGTATTGAGAACTCCTTATGGAGTACGTTTCATTTTTTCATTCTGTCCACATTTTCCGTACTCATGCTCGCCGCCACTTCTTGCACATCTGTGCTTCCCTTTACATCGCCCTCGTCCCATCCTTTGACTTTTGAAGCATCTTAACGGAGCTGGAATAAACTCAATTATATCTT
>21368_TGCAGGTAATCCCTCTTATTTTGCTATTTGCACCAATTGT_NODE_11_length_91_cov_4.483517
CTCGGCTGTCAGGACGAACCAGTACTCTTTAGCTCCTCCCTTCATGATGCTGATGTTGTTAATGGTGAGCCAACCTTTACGGATCACCTACACACACACGCACGCGCAC
>21369_TGCAGGTCCATGCACACGCCTGAGGTAGAGTGTGTAGGTT_NODE_1_length_366_cov_5.232240
CAAGCGTACGTGCGGTATTTTAATCAAGCGCAAATGAACGGAGAGAGTTAGCAGGCCGCAGAATAAAAGCGAGGTTAAGGTCGGGTCCATTTGAAATGAGATGGATTTAAAAGCTGGAAGCGTTCGGTGCGTGAAGCCGGAGTGATATGGAGACCTCGTTGTGTGAGGCCAAGGTTCCTCGGGAGCCGGGCGCCACTTGATGAACTCGGCGTCGCGGAGGGAACAAGCCGAGGATGAGAAGATACGGACGAGGGATAAGAAAATGTATGAATACAAAAGCAAAAGAAGCCGAGGCGGCGGCGGCTGTGAGATCTGATAGAACTGAAAGTGAGGAACAAACGCCGGAGAAACAAGAACAGTGAGATCAGAGTGAGATTGCG
>21370_TGCAGGTCAACAGCTCACCAAACACTCATATCCTACAGGA_NODE_1_length_399_cov_22.070175
ACCTACTACAGATTAGGTGGTAATTGCAGCCTTAATCAATAAGCTAGCTGAGCGGAAAATTAAAGGTACGTGGAGCCCGACCCCCCCCAAACACACACAGACCCACACACACACAACATGTTTTTTGGTATTAGGCCCATTGTTCAGATGTGGCCCAGTGAAAACGCTGGAGGGAGAAAGCAGAGCGCTGGGAGCGAGGAGGGATCTGACAGTGATAAATAGGCCTTTTAATAACAGCTGTGCCACTTGGGCAGCCATTCTGATCCATTCCCATCCGAGCCGGTTCCCACCGTCCGCCCTGAATTTACATATCGCAGTGATGACTTGGTGATTCCTACTGGACTGTAAGTGAGCCACAATGAACACTTGTCCTCACGCGGACTTTGTGGAGACGTCGTCGAAAGTGTCGGACTGTGTATTG
>21371_TGCAGGCCCGGGCCCCCGTGTCCTGGACCAACTTCCCCGT_NODE_1_length_314_cov_8.222930
TTTACACCAGAATACGGCCATGATCCTGAAACTGTGTAATCAATAAAGTAATGACAATATTGTAAAACCACTGTAATTCTGCAACTGTAATAGAATAATACCAATGCAGTTATGATTGTATTTGATGTAATGTAATCAACTGGAATGCATGCATTTAATACTTGAACAACAACTGATATTGACTATGGATCATTCGAAATCCGAGTTACATTGAACTCACCAGAAGACCACTCCCAGAGGTGTGGACACTGACTTTCACACCTTTAAGCATTGTTATAAATACCTGTAGGAACCATTGTTCACGAGTTCACTGGTGGAGGCGACAGACGGGC
>21372_TGCAGGGCCCCGAGCTGCACACTGTGTTTACTGCGTACTA_NODE_1_length_151_cov_11.841060
GAATATTATTCAATATACAATTCATGTTATTTTGTACACAAAAATGAAGGTATTACGTTTCTGAAACTTCTGAAGCTCAAAGATGGGATGTGTGTATGCTCAGTCGGGAAATACTAGTCAGTGCGAGGCGGAAAAATGTTGGACAAAGACACAATAGGTGTGTGTGTGT
>21372_TGCAGGGCCCCGAGCTGCACACTGTGTTTACTGCGTACTA_NODE_2_length_152_cov_5.046052
CTGATCATTTGTTCTAGCGAACACGCATGGTGATTACTTGGAAGTATGCACAACCACTGCAGACGACCTACGAGTTTAAAAGTCTCCGAAATCCACACGACATGACAGATCTCAATCAAGCATGATCTAAAATTGCCCCAAAGTGCAGTTCAAACTACATTAAAATCAAT
>21373_TGCAGGTTGCTGACCTCTTTTATAAATTGCAGCGCGGCTT_NODE_1_length_339_cov_6.230089
CTTATCTTCCTGTTACGCAATTCCTAACATACAGAAATCAAAGCGATCAAGTCTTTTTAAAATAACAATTCTACATTCATCTCCAGGTCCCATTCATCTTATTTCTGAGAGTGCAGCATTATGTCGAGAGTGGCCGGCTGATATTGTGAGTCGGTGTCTCATCAGCATCTTTCCATGAAGCGGATCCGTTCCTCTGCAGGTGCACGAATCAATTTTCTATCCACACGTGCCGACAACGCGACCTCTCGTTGTTTAAGGAGCAGCAAGGTGCAGCAGCTCTACGTGGCTGAGCTGAGGAGGAAGGTGCTGCGCTCGGAGAGCCGCCATCAGGAAGTTCTGTTCTTCCAGCTGGCGG
>21373_TGCAGGTTGCTGACCTCTTTTATAAATTGCAGCGCGGCTT_NODE_2_length_84_cov_3.857143
GGAGATGTGGAGCACAGAGCGGAGGAGGAGGATGACGTGGAGGGAAAAGAGAAAAGACACAGACAATACTTTCTTCCTGAAGATTACTTCCCTCCCTGGG
>21374_TGCAGGAAGCAAAGCATGTTTACTTTTGAACTGGATGTTA_NODE_1_length_404_cov_5.522277
GTCACAGGTTCAAATGTATTAACGCAAAATGACTGCAGCACAGTTCTTCGGTTCTTCTGTTGCAAAAATATATTCCGAGACAAAAATGCAACAACAAGCTGTCAAATTGACTTGTTATGATATTTTAGTTCGCTACATAATGAAATACGGAAGGCTGAGCGCCCTTTAGGTTATTACATATTTTTTTGTAATTTAGCTTTATACCGCGCTCTATTTTGGGAGATTTGTCAGAGGAGTGCTTTATTTTTTACTGTTCTACACTAGTAATTGCCAACCAAGCTTGTGTGTACATGGAATGCTTGTGCAGTTCTGACAGCTTGAAACAATTGGATCAGCCTATTTGAAAAAATAAATTTAAAACAAATACATATCATCTCTATATATTCTGTTTATATTTCCGAAAGCACTGAAAAAAGGATT
>21375_TGCAGGAACGGAAGGAATCACGTTTGTCGGTATTAACTGA_NODE_1_length_388_cov_16.030928
TGCAGGGAGTCGACTCACAGGGCCAAGATGTTTTCCCACCACGAGATCGTATCCCTCGCCAAGCGCTCCAAGGCCAAGCACAGGAAGTGCTGTGAGTGCCACCTGTGGCTCAGCGGGAGAGGAGCCAACGCGGCGTGGAACACGTAGTAGGTGTTGATCAGCCGGCTAATCAGGAGGTTCACGGGTTGTTCTTTGTCACCACAGCGCTCCACGAGGAGCCCTACATCCTGTTCTCAACGGAGAACACGTCCATGCTCTGCATCAAGTGCTTCAGAGACATGCAAGTGTGAGTCAAGCCTCTTTTATCCTCCGCTTTGTGTTCATTCCTTGAATAATGAGTGCGGGCTTAGCTCACGTTTTCAAAGCTTAAGCACATTTTCCTGTTTCACAACATGCTGTTGTGACGGGTC
>21376_TGCAGGAGGATACCTGCGAGGACAGACAACGAGGACACAC_NODE_2_length_387_cov_6.444445
ATCATGAAATAATATTACATCTTAACTTACCATCTGCAGTGAAGCAACATTCTTTTTCTTTTATCACGGACATTTTCAGAAAATGTACTTTATGAAACACACACACGACTCACTTGCGTCTGCGCGTGTGTGTGTGTGTGTNNNNNNNNNNCGTGTGCATCCTCGCACAGTTCCTGAAACATCAACACCTACACGTTGTAATTGTCAGGCGACGAGTTGGGTACTTGTGTGCGTTTGTGTGCGTTTGTGTGAGAGAGAGAGCAGAGACGCATTCAGATGTCATCTTCCTATTATAAGACAAATGACTCACTCTCTTCTCGCGAGCACAAACCTCCAGCTGAGGATCACACGAAAACCCCACAGAGCGTCTTATGCTTTCAGACTTCTCATTTAAGCAACGACA
>21377_TGCAGGAATTCTCCACCAACATCAATTGGTTGCAATTGTG_NODE_1_length_385_cov_13.212987
GTAACACACAGCCGCAGCGCAAAAGCAAAAGCCACACGAGGGCTTGACATGTGTTGTCCTCAAACCAAACCTCCCATAGCGGCTCAGGTTACAAGCGGACGAGTGCAGCACAGAGGCAGAGAGTGAGGGAGGGCGAGAGAGAGATGGAGGGGGGGGTTTGGAGTAACCACTGGTGCAACCGAAGCCGTTCTAAGTACAGTGGTCAAAGCATTCACACTGTAATTGCTCAATTTGCCTTTCACAGCCGGCATCAATACATATTTCATGCCTTGTGCCTTTAGTGATAATATTGAACCTGCTGAATACGTTGCGATATTCAGATACACTTTATATGTTCTATTTTCAAAATTTGTACGTGCTGCATCATGCAAAGCGTTGTAAGGATCTTTAGCCAGCAAGCTCTATGC
>21378_TGCAGGCATTTACTTCGGTACGTGTGTTACTCTATCCGCC_NODE_1_length_494_cov_12.157895
AAACGATCGCAGGTTTACTCCGCTTCAGAGAACTGAAAACGAACTTATAAAAAAAAGCAAAAGAAGATGAAGAAAGGACTTATGACAGCCCCGTGTCATTTAATTGACGCAATGGGGAACTCTTTTTTTGCATTTATGAGGGGCATGATTAGGTCTATACATGGGCCCCGGCCTGAAAAGACTTTTTGTCTTGCTCATTATTCCTGGTTCTGACTGTGTCAGCTTGCAGGGTGCCCCTGGTGAAGGCCCGCTCAGACACAGACAGGCTGTCTGATAGCTAGTTAGCATTCAGAGGAGCCATGCTAGCACAGACAGACAAGTCTGCCATTTGGGCCAGTGCAGGACTAGTCTCCTTAGACAAGCTCTTTTTGTGTGCGAGGCTTGTTATTCCACTAAATAAGCAAAACATAGTTTTTTATATCTTTCTTCAGGATTACTTAATATGCCTTTCTCAGACTCCGTAAAACAAAATTGTTTTTAGGAATATCTACCTACACCTGTTGTGTAGACAGCAAC
>21379_TGCAGGCTTCATCCTGTCTCTCTCTCTCTCTCTCTCTGTG_NODE_1_length_90_cov_6.055555
CTCCGCGTTCTAATCTCACGCCCTCCATTGTTTTCAGTGAGGAATATCAACATGAGCAGCTTCGATCCGTCTTAAACATTGGTGGACTTGCTCGCGGGTGAAGAGTAACACG
>21379_TGCAGGCTTCATCCTGTCTCTCTCTCTCTCTCTCTCTGTG_NODE_2_length_193_cov_11.787565
TTTACATCTTATTAAGAATTTACAAAGGAATATCTCACTTGCCCGCGAGTACTTTATTGTAATGAACATGCTCTCATTATTTACATATTTTTGAAAGGGCCGTGGGCAAAGTAAGGCGGCAAGTAAGTCATCAGCATAAACATGAGTCCATATGTCACACCGGCAGGACAAGAAAAGAACGACCGCACCAGAAAGAAGGGAGGAGATGGTGAGAA
>21379_TGCAGGCTTCATCCTGTCTCTCTCTCTCTCTCTCTCTGTG_NODE_5_length_81_cov_3.641975
GTTCTCGTCCGAAATGACGCATCTTAATTCACAGGTGAAAAATAACATCACGCAGAAAGTTTCCCTTCTTTCCCTTCTGAGGAAGACTCCGCGTTCTAATCTC
>21380_TGCAGGTCCTCGCAGCTTAAATATGACACACACACACACA_NODE_1_length_270_cov_17.492592
AGAGATGCACAGTGTTTGAAAAAACTAAATTATAATGTGACTCAAATGCAATAATTAAATAATAATTAAAAAACATTAATACAAAGTGTTGTTCTCCACACTCATTTGAAAATGATGCAGGGGTCCNNNNNNNNNNTACATTAATACAAAGTTTTGTTCTCCACACTCGTTTGAAAATGATGCAGGGGTCCCGCAGTTTTGATCATTTTAAAAAACGTGTTTTACCCGTCTGCAGCTCCATCTTCAACGCCTTCCTCAACCTGCTGATCAGCTCCGTGGTGGTGTTCACGGT
>21380_TGCAGGTCCTCGCAGCTTAAATATGACACACACACACACA_NODE_3_length_212_cov_6.995283
TCTTTCTGTGCAAAGGACACGACGAGTGAGTGAGCGTTTTACCTGTGCGTGGTTTGTTTTGCCCTTACACAACTGCCGCAGCGCAAGAAGATGCGCAGGGCGCCGCGCAAACGGCTCTAACGCGTCAAATGTGCGAGGTGTTCTGGAAGAATCCGTCACATGTGCCATGCTATGCGGATAAAACTAATAAAAACAAACGAGTATGGTCACCGTCGTCCTCTAATACGAAGAGAT
>21381_TGCAGGCCTGGTGGTGCAGGGCTCCAACGGGGAGTACCCC_NODE_1_length_130_cov_19.469231
TATATATATATATATATTATTTTTTTTCTCACAAATATATATATAGAAATGTAGTCCTTGTCCCTGGCTGTTATTTCTGTGTACGAACATCAGAACAGAGCAAATTCTTTGTTTCGTGCAACGTTCTGTGACAGTAAAAGGTGATTTT
>21382_TGCAGGCTTTGCACTCCTGTGTTGACCTTAAAAACAACAA_NODE_1_length_457_cov_16.842451
TAATAACTTAGAATAACCGGAAAAAAAGGAGCCACATTAATCTACACACAGAGCATACGGCCGTGTTTCTACAGTAGACCAGAATGGACAAACCAAACACTGACTCTTGATCGGGGCATTCACGTTTGTTCTTGTTTCCCTGTAGTTCTGCTCATGTTTGGCACTCAGGACGTTGCATTTGGTTGCAATCTTGCGCTTCATGCTGCCAAATCCCGCCCACCAGACCTCATTGGTTGTTTGATAGGCGACATCCTCATCCCAACTCGAATATCGATGGTCCCAATAGGCTTTTTGCACAGCATTGACAGAGTAGGAAATGCTCAGGTGTTACTAAGAACATTACCAATGACTGTGCCCAATAGCTAAATGGAATTCAAAATGTAATATTTTGAATGGAAGAAGAGTAGATTAAAAATAGTATGAATCATTCTTGTTTTAGGAAATTCTGCCATCATCTTGGTACAGTGGTTTAGTGACAC
>21383_TGCAGGGAGAAGGCAGAAGGCTTCCTCGCATTAGTGCTCC_NODE_1_length_432_cov_12.740741
GTTTGAATTGAATGTTGGGGCCTTGGAAGGCGAATCATTAACTGTATGGTGTTTGCATAGAAACATCCCGACTGTGTACATCATTTTGTCATCAATTGTAGCACAAGATGTAGCGAAATTCTGAAGGGCTGAAATTCCTTGTTAGTTTGGTGGAATGAGGGCTGAACTGGATGCTGGAAAGACGGATGAGAACCAGAGTCGAATGCCGTATTGGGAAGATGAAATAAAGGCAGAATGGAATCCTGAGATTGACGGCCTTGTGATATTCAGAAGAAGAAGTGAAGCCATGGGGGGTATGAGATGGGCAGCAAACTCGGCCGGGGGGCAGGGAGAGGCAGAGAAGAGGAATACGAACGACGACGGGGACAGTTGATAGGATCATCAATTATACCAAATGATGAACTGGCTCTCGCAAGCAGAAGAGCAAAACCACAGAGCATCCGGTTCCCACGTG
>21384_TGCAGGCCTTGTTTGCGATGCAACACCAACATATGGGATG_NODE_1_length_549_cov_22.825136
GTATTAAGCATTTGTTGTTTGGTTTGTTTGTTTGATTTAACATCTTCAGTTACATTTGCTCCCAGTGCTTTGGACTTGGGAGTTTTTGTTTCTTCTGATGTGATTGTACTAATAGCCCCCTCCTGGCCGCCATCAGGCCTTGGTTTGAATTTAGTTGCCACCAGCTCATTTGTCCTTTCAAGATTTTTAGCTGAAGCCATTAAACTTTCATGGTTGGATATTTTGTCTTTAGCGTTTTCTTTAACATCTTTAGCCANNNNNNNNNNCCTCATTTGGCCCTTCAAGATTTTTAGCTTTTTCTTTAACATCTTTAGCCACAGTACTTTCATTGATAGCTTCAAAGGCTAAATCCCTATCTGTAGTTACTGATGATTGCACCACTTTCTTCTCACTTTCTCTGTCATACCTTTCTCCTAGACTACCTGTACTATTCCTCTGCTCTTTACTTGGCGTGATGTCTGAACTTTCTTTTTCAACCATAGTTTGTGTTTCACTAATTGCTATGTCTGCCAGACTAAACTCTCCCACCCTTCGAAGCCGTTCATCTTTGGTTAAACTGCTTTCTGGCTCA
>21385_TGCAGGAAGAGGCTCATGTGGAGGTCAAACGGTGTTTGTT_NODE_1_length_385_cov_20.506493
AGGCAGCCAGCCACTGATGTAGAACACTACAGATGGGAATGATCTGGCGTTGTTTGTATGCAATTGTCCATCATACAGTGATCTACAGAAGGGTGCAGGCTGACCTGGACTAACATGCTTACTCTACAATGGTGCACCGCAAAGTGTGTCGTCTAGGAAACAGAGAATTAAATAGTGCATTAAATAATGATGTTGTCCCTTTTCAGTTTATAAATGTGCACAAGTGTGTAAACCGTTTCATCATTTTTCATTCACATTCTAGTAAACAAAACAGTGTTTTTGCAACGAATTAAAACACTGCAACAGAGAACATCAACAACTGGGGAAATATACATTAAAGTTATACAAAACCAAAACAACTAAAAGCTTCACAAAAACGAGGAGAAAAGGGCTCGTCGAGGTGATAT
>21386_TGCAGGTCAGGCGACGCGTCATACGAATACTGAACTACAC_NODE_1_length_451_cov_10.629712
TTGCACAACACTTGTTGATTTTAAGACCAAATGTTTGATAGCTTTGATAGTTCACGTCTTCATTCTTACTGTTAAACTTCACTAAACTGAATTACAGAGTCTGTGTGGCGGAGTCGTCTTTAAAAGCTCTCAGAATAATGCAGGATTGTCGAACCCTTTTGGTCCACGGTGAGGCAGCGGCTGGTTTAAAGTGTCTCTGCGTCCCTCAGGAATGCGGCCTCCTGCTGTCCTCGGAGGGCGAGGGCCGAGGCTGCTACCCGCTGGACGGCCACATCTTGTGCAAGAACTGCAGCGCCTGCCGCATCCAGGACCTCTCGGCCAAGATCTCCACCGACTGCTAACACTCTGCTCGCGATCCGAGGCGGGATGTGCCCCCGCTTTGACCCGTCAAGTGCTTCTTTTTTCATTTTATTCTTTTAATTTTTTTGCTGCCCTGACGACATAAACGCAGCTACAGCGCCCTCTGTTGGTGT
>21387_TGCAGGAGAATCTGAGCTGGCTGTTGGATTGCTACGGCGC_NODE_1_length_163_cov_18.865030
AGCCGGCTGGGCAGCCCCATGACGTGCTGCGTGGCACGAGCCGAACCTGAGGGAGGCGAGGAAAAAAGGAAAGAAAGAAATGAGCAGGCAACAATTGTTTAAAAAAAGCTACTGATAACATTGATACCCCCCCAGTACAGCTGGCTTTGAGTGTGAGGTCAATAAAATGTATTAACCAGTGAAAG
>21388_TGCAGGTATTTTAGATGCGAGAAGTTGAACTTACACGTCG_NODE_1_length_297_cov_19.272728
GGCCTGGCCAGAGGAGTCCACCAGATCGACTACTACAAGAAAACCACAAATGTGAGTCAGTCGGTAGCGGCATGTAGTTAGGAATCACTTTTATTTTGCCACAGTAAAGAAAGTTGCTTTCCGGTGGGGAGAATAAGAGTGCAACTAAAATACTGCTCTTCTTTTTAGAGATATTTCCTCTAAAATGTACCATTTTAAAATCATCAAATAAAACAAATGAAATAAATGAAACAGATGTATATATATATATATTGGATTGTTAGTGGTCAAAAGAGGAAGCTAGTAGTGTCCGCTCCTCAGCCAGCTTCAATACACCTCA
>21389_TGCAGGCGCCTTTCTTCCTCTCAGTGCTCTGTAAGAGGCA_NODE_1_length_192_cov_13.208333
GGGGGGGGGGATTCCATTATTCATTTCAATCACATTGCCCGCTGTCGTTTTGTCTTAAAATGGGCCTTGGTCATCAGGAAACGACCGGATGAGCAGTGTAGCCCGCCTGTTGTTTCAAACACACAAGCAGGATGTAAAATCGATAAGTTCATCACAAATGAATACAATACTGAAGAAATAACAGAATATAATGAGACCATCTGGAACCATTTAG
>21390_TGCAGGTGGAGGAGCGTCTCCTTGAAGCCCTCCATCAGCT_NODE_1_length_201_cov_5.656716
CCATGGACCAGAAGTTCGGAGACGACGAGCAGGCCGCCCTGGAGGCTCACGTGGGCCTCCTGGGCGCCGGCGTCTGGCGGCACGCCGTGGTCCTCCTCACCCACGGGGACAGCCTGGCGGGCCGATCCGTGGAGGAGCACATCGAGCTGGAGAGCGGCGCCCTGCGCCGGCTGGTCGAAAGGTGCGAGAATCGCTACCACGTGGTTAACAACTCCAA
>21391_TGCAGGCCGCCGAAGGGTTAACGTTCCGGCGCGTAAATAC_NODE_2_length_126_cov_4.563492
TGCCCCTTTCCGGAGCCCGCGTACACAGAAATTAACACGCCGCCATGCTTTTGTGCTTCAGCGGGCGGCTGTTTGTGCTATTGGACCGGGGAGGGGTGGGGGGGGTCTGTCTGCAAGCGGCCGCTCGTCACTTTCCCC
>21392_TGCAGGTCGTGTCAGCCCTGTTGCGATAACCACGGCCAAA_NODE_2_length_236_cov_10.067797
AGTAGGTCGAATATAACGGGTGTACTGACTGCATACGCCAACGGAATAACTTGTACTGCACCATTTGCATTAACAGAAATATGATGAAGGTAAACTTTTTAACTCTACAAGCAATATTTAAACTTTATAAAATGAAATGAGTAAACAACGCATTTCAGTGTTGTTTTTTTTACCAACTTATAACCAAAGCTGATACAGTACGATTCTAATTTAAATTTTTAACCTATTTTGCAGTTCTTCCACTGTCCTGGGACACAA
>21392_TGCAGGTCGTGTCAGCCCTGTTGCGATAACCACGGCCAAA_NODE_3_length_143_cov_22.286713
TTTCGTATTGTTGGATTTTTTTAGAGTAAATACACAACAAGACTTAAGTTGCGTCAACCTGTGAACAACCCTTCACAATTATTTTGCTAAATAAACTTTCTTCGATCTACTCTCCTTGTCTATATGGTGCATTTTCTTTGTCTCAAATCCACGAAAATTGCTTCA
>21393_TGCAGGGGAGGGAGGGGGTTAGAAAGCGAGAAAACAGCTG_NODE_1_length_183_cov_5.562841
TTCTTCATCTGAACCTGATTCTCGTCGCAGGTATTTGGGGCTTTCTCGACGCATCCCTTCAGAGTCAGCGAGCACTGCTACGGCACGGGGGAGACGTTCCTCTACAGCTTCTGTCCTGAGATCAAGGTTTGAATCAAGTTAGTTTTGGAACTCGGTTGCTGTTCCACAGATGGCAACATCATCGCACCGTCGTTT
>21394_TGCAGGTGGGGACAAGTTCACATTCAGGGGGTCACTTGCT_NODE_1_length_182_cov_11.659341
ACACACACACACACACACACGTCATGCGTAACCAGCTGGTCCTCATTGGTCGGTGGCCTCTCGTCTCAGCTGCCGTCTCCTCGTCCTCTCGTGTCCAGTCAGCATTTCTCTCCTCAGTGACTCATCTGAGCCTTTTGTCCTCCACACGGGGACATTTGTGTTTCAGCACATTTCCTCCTCAATGCAACACACACACAGCTGG
>21395_TGCAGGAGTACTTGCCCCCGTCAAACGCGCCCGGCTTGCG_NODE_1_length_270_cov_9.485186
CCCAAGGTATTTACCGCTTTACCACCTTATGTTTGGATTGATCTATCAATAGCTAAAACCTACCTATTTAACATAGAAGTGTGCTGAATGTAAGCAATGTCCCTACTGTATCTAGCAAATGACCAAACCGTACACTGCTGCAGCGCTGGCCTCCAGAGGCAGCACACGAGTCTTGGGTGTGTCGAGCGGTCTGACAGGTTTTTGATGTCTCTGCAGCAGGAATGCATTTCCACGAGTGAAGCAAGGAGAGAAGGCGGAGGAGAAAGATCCTTCCCACTCGCTTGCCACAA
>21396_TGCAGGGGGAGGGGAGGGGCAAAAGGGGCGTCGCCACGGC_NODE_1_length_319_cov_9.758620
CAGAACAAAGTCACACTGTGCAGCAAATCCTTTTCTTATCATATGTGCCGAGCTTAAAACTGTGAATGATAATATGCACACAAGTCTTTCTAGTTCCCCACATATAAAGCATGCGGTCAGATGGAGGCTTGCTGGTACGACAGTGTTGAGTGTGTTGCATTTACTGTCCCATAATGGCCCCACTCACCTCCACTCGTCTGTTTCCTTACGCTTCCTCCCTGCTCGGTCTCTCCTCATTTCCTCCGGCTTCGTGCGTTGTTCTGTCAGAGGAACGTCCTCATAATGTTCCCGTTACCTGCTCGCACAATGGATTCTCCGAGGAGCATAAGGCTGTGATGG
>21397_TGCAGGGATTGGTCGATACTGCACTTAGTGAGACTAGTAT_NODE_1_length_451_cov_7.720621
TGATAATACAGTTAATAATAGAGCTAATAAAAGAGTTTAAAGTATAATTTGGTCGCACACTCGCTCTTGTCTCTGATATTTATTTTAACGTATTGTGTTGCTTCAGTGAACACAGCAGAGACAGCTTAGGAGACGAAAGTCAACGTGTTCCTAACTCCACCATTAGGTGGCAGAACACGTCTTCTTATAATCTTATAACTAGTACACTTTAATTACAACACATCATAAATGAGCACAGTTCATCACACTACATCATAAGATCTAATACAGTTCATGTGGTCCAATTCTCAAGACATTTGCGGAGAATGTTAATGTGTACAGAGTTTATATGATTTACATGACTATACGTTGGGTTTGATTCATATTGCATTCACTTCATCTAACATGCTAATGTAATAACTAATATCTAATAACACACAAACCACAATTCTAGACTAAACATTTCTACTTGTATTATATTTTCCACCACTAGG
>21398_TGCAGGACTGCGACCACGTCAGCCAGACGGCGGAGGAGTT_NODE_1_length_348_cov_10.068966
CAAATGATTTTGGAAGCCGCCGTCCTCGGGACGAACCCTCTTTGCGCTCTCCTTTGCCCATGAGGAAGTCCTCGGTGTAGGGCGTCATGTCGAGGCGCAGCGGGAAGCTGAAGTGGGTGTTGACCTTCTCCTTCATCATCGTCACCATGTTGAAGGTGTACCGCATGGTGTTGAAGCTCAGGATGCGCGGCAGCTTTTTGAAACACGCCCTGCGGGAGGAGACGATCGAATCACGAGCGCTTTTGCTTCACGGATCGAAACGCATTTGCTCACTTGGGTGGAGCGAGCCGCACGGACCTTTTCTCAGCGCGGACCTTCTTGCCACACTGCGAGCAGGTGTACATGTTGTCCCCCTCCAGGGTGTCCTTGA
>21399_TGCAGGAGGTCCTGAGGGAACTGCGGCTGGACCCCGAGAC_NODE_1_length_424_cov_18.096699
AAAAGGCTGTTCTACTCAAACTCAATCACACTGTGGATCGCACCAGCATGTGAACATCTCTCCGGTCCAGATCTATGATGTAAATGTGAGTATTTTGTTTAGTTTGTGCTATCTCTTTGTCAGATTAACTCGTATCTTAATAAAACACCTATTTTTGTAATGAAAAAAAATATACATCTATTTATTTATGGGGCCTGGAAAACCCAAAGACCTATCTCAGTCACTGAAAGACCTCAGAATAGTGTGCTTGATCACTGGTGTTAACCACTCATTCACTCACATATTACACCCACCAGCACACACACAGCCCCCCTAGAGAACAGTGCTGATGGTGTCAAAGTCCTTGCTTATCTGCGAGCTGCTCGGCAGTGACTTGAGGTACTCCAGGTGCCTCCTGGCGTCCTCCTGGTTGTGTCTCACATAGTAGATGACGTACGCAATCACCA
>21400_TGCAGGGTAGACAGGATGCTGTCATGTCCTTTCTCCATGA_NODE_1_length_439_cov_21.924829
CCTCAAACTTGAGCTTCTCTTTTCACTGGCTTTTACATGCCATTAAAATACCAAAGCTGTTAGCGGAAAAGCAAGCTTACATGAACATTTTAACAGGGTAATAAAAGGTTATAATTCTATATTGTTGAGATTTCATTCAGTATGTCTGATGAAAAAACTTAATTCACTTATTTTGATCGAGACACAAATACACATTGTGATAAAAAAGACCTGAAATAGAAATAAAATAGCACAAGGGAAATGTCAACTTTCAGCAGGATGTCCAAGTGGCGGACATAGAAACACAAAGACTATGGGGTCATTCTGCATGTCCATTAGCGCCACATCAGACTTAATGCCACCATGTCTGTGTAGATGGTCTAAACAGAAAGGGGAGTCTATTTGTTTAGATGTTTTTATGACTGTGCTTGTCTACCATGCAACACCAGGCCATTGAGCACAGCCAGTAGATGGGTGATGAC
>21401_TGCAGGACTACACAGACACCGTTGACCTTCTAGTCAAGAA_NODE_1_length_301_cov_8.734220
GCGGAGGCCGCGGCCCTACCGGACGGAGCGTTGGTGGAGGCGGCCTGGGGAGGTGAAAACAAAGCGGAGGCTCGTTCAGTCGCTGGTTAATAGCTGACGCTTTTAATCCGACCACGCGGCCATTAGGGGGGGGGGTTTAGTTTTGAGGCACTTTTGAGTTGTATTGCATTATAGTGTTAGTTTTCTATTGCATAAGCCTCCTTTATTGATAAAATGCAAAGCGAAAGCCAATTAGATCAATAAGGTTAAACAGGTTAAAGATGATTAAGTGTTTGGTGTATTTTCTATCTGTCTAATTATATTCCCATGATGTGATATATCAG
>21402_TGCAGGACGTTAGAAATGATCGAGGGTTGGGTGCTTGTTT_NODE_1_length_454_cov_19.114538
GAATTTGTAATCTTCGGCTAAAAAAAACAATTCACCGTCGCTTTTTTCACACCCAGCCTCTCTGTTCTATGTGCTCCATGATAGTAGTTTACATTATACATGGGCCTGTAACAAATTGATTTTTTGAAGTTTTAAAATGAAGCTTTGAGTGTTTTCTTGCAACCTTAGAAAGGGGAGAAAAATATTTTGTGTAATTTGAAAGTTGAAGCATTTTTTGGAAATAAATAAAGCAAATAAAGATTCACTTTCAGTCCTGTGCTGCTTGGCTTGCTCGCTGTGTGCGCCTGAGATGGCATGAATATTAGATGAAATGTGGACTATTGCGCACGATGTTTATGTTACTTATTATTGATGAATCAAATGTCAAACCGTATAAATCAAACTCACCGGTTATGGATTTGATTTGGATTGTGATACTTAACACAAGATAAGAACACTTAACAGACCACGATGCTGCCATGATACGGTCCCACTGT
>21403_TGCAGGAGCTGCCCATCTGATCTGCTACTGTAGCATCTTC_NODE_1_length_370_cov_21.537838
ACCCACCAGGCTATTCCACCGCAAAATTGCTCTCTGAATCTGGTTTCAAAGAAGAACCGAATGTTTTTTACTCTGCCAAATCTTGTGTGTGTGTGTGTGTGTGTGTGAGAGTCTGTGTTTCCACGTGTGTTTGAGAATATAAGGGGCAAGATGTGAGGAAATTGACAGACTGACTAAGAGGGAGCATAGGTTAGACAGAAACGGAGCTAGAAATCAGACAGTGAAAAGAAGAGGTTCAAGTACTGCAAGTACCACTAGTATTTCCCGATGTAATTTTACTGCAGCACTGGAGGGGGTTGGGGGAGTTTCTTTGCCTGAGCAGTTCCTAGTAACCACTCTAATAACCCTTGCAGTTGTAGTGTCTTTGGGTGCTGAATTCAAAGTTATTGAGT
>21404_TGCAGGTTCCGTGTGAGCTCGCGTGTGGGCTGCTGATGCG_NODE_1_length_389_cov_5.997429
GTCTCCTGCAACGAACAGCGCAGACGGCTTTTCTTTCTCCGATTTCTCCATACGAACCCGGCTATCGGTTATTCGTCTGCTCCCACGGCTCTATCCACACCTCAATCACGGCTGCGTTACCTACTGTACAGGGAGGCAGATTAAGCAGACTGGTGAAGGCGCGTCCCGGGGGGACATGTGGGTGTCAGCGGAATCACAAGCAGGGTAATCACTTCACACAGCCAGCGGGGGAGAGAGGGAGAGACGCCGAGCCGGTTAGTGGCTCCAGATCACAGGCCATCTTCAGCGAGTGGATGGGAACGCCAAACATGTCCCACGGGGGAGGAGGGGGGGGCACTTTAAACAGACGGGAAGGAAACCTCTCGGAAATCCCTTTCCTTTTGGCAGTCTGTGATCGCGAGGGCC
>21405_TGCAGGTAAGAGAGGGATGAAAGCAGAAATTCACGGTTAG_NODE_1_length_471_cov_22.940552
AGATTGAAGTCACATGGCGCTTCCTGGAAAGTGTGTTTGTAGTTTAAATGTACATCTTTACAAGTAGCAGGCACGGAGCAGAGAGGCATTCCCTTCATAATCCAGAGCAGAGAAGTGACATATAGAGAGTAGATGTTGTGATGAACCTATACTGCCAATCATCATCATTCATGTCCTAAGCTGCCTGTGGATTTACTTGTTTCTCCACAGGTTTTGTATTATTTGTACATAACCAGTGAGCTTTGAGTACATACAGCAGATATTTGACTCTGGTTGGTGAGGAGCAGCACATGTTTGGTGGAGTTACATAGTTTAAAAACATTGAGGTCCGCTGGAATGCTCCAACTTTTACCACTGGAGCCTCTGTGGGTTTGATTGAGTGGTTGAAGAGAAAGACAAACAATGTGTAGGAGGAAAACACACATTGGTCTTTTGTTGGAGATCTACCTGATTTCTTCTCGGTTGTTTCCTCGACTCTTTGGTCAATGAGCCT
>21406_TGCAGGAGAGCTGGACTCTTCCTCACCACAAACCTCTGAT_NODE_1_length_443_cov_20.101580
CCCCCGTTCTGCTATCCCTACAGTTTGAAGGCCAGGGTCTTGGTGCTCGCCCACCTGGCCCGCATGGACGTCTCCGAGGAGTTGGAGGAAGGTAGGACACGACATTTCTGTTTTTTCTTTCAAAGGAATTCTGTGTTGTTCTACTGTATATATTCAAAGTACTCTTAAGAGGCTGTAATTCAACACATTGTGTTAGCTTATATGTCTGTTCAAAGCAACACTAGGCGGTCAGGAATTGGTTCTTTATTCTACCAAAAATGGTCTATAACGTAATCAAAGCAGCTGTTTGGAGTTGTGAGGTCGCATTGTTTCACAACCCTCCCCTGGTTAAATGTTTATACTCCCGCGCCAGAGGTAATGTCGCTTACTGAAAGAGGGCGAGCTGTTTAGAGTAGTTTCAGGTTTGTTAGTTTGTGAGAACTCTCTTGGCCAGCTGTGTTGTCTTAGAACAGCAAGTTAGAGCTG
>21407_TGCAGGCTCGGGCAACGCTGAGCAGAAACAAGCGAGGGGA_NODE_1_length_353_cov_16.288952
AACGCGGTAGAGTCTAGTCAACTTTCAGTGAGTTTTTTTGGAGCGCGTCAAAGGCAAAGCAGGGACTTGAAGGAAGTCTAAAAAATGATCATCCTATTACGAGCCAACAATAGTCAGACTGTTTCCACTGAATCGCTCAGCGAGTGCTGAGAATTTAACAGTGCTCTTGTTTTTCGGGGGAAAGCTGCGTCCCGGGGGGTCATATGGAGATAAGCCAACATCTATCTGCATATTGAAATGTGTAAAAGACGCAGGGAAGGAACGGGACTTGTTTCCTGTCAAAGCAGGACCGGCATCTTTCATACAAACGACTTGATTCCTCCCAACGACACCTGTGCGACGACTGCCCTCGTCGCCGAAAACGAAGCCCGCAGA
>21408_TGCAGGAGTCAAAAGCAAGTTTGCTTAGATGTTAAACAGA_NODE_1_length_131_cov_3.610687
GTTCCGACAGAAAGCCCGGTTGTAAACTTCTTAAAGTCCCTCTTTCTTCTTTTCAGCCGGTGGGAGCTGAGAACCAGGCGAAGGTGTTGGAGCTGGTTGGACAGAAACCAGGTGAATAAAAATCAGTGCATCACGCGTGTGTTTTTTTT
>21408_TGCAGGAGTCAAAAGCAAGTTTGCTTAGATGTTAAACAGA_NODE_3_length_232_cov_8.116380
AATCTGCTGTGTCACTTTAGAGTTTGACTTCAAGCCCAGAGGCCATATAGAGTTGGGGGAGGAGTTGGGTCTCTTCCGCCAGAGGTGAGGACGGAGGCTACAGTTTCTGCGAATGTTTACACGTTTCAAACATAGGATGTTCGTGTAGCCAGTTCATCCCATTATATGTAATAATCGGTCTGATACAGAAGTTATTGATATGATGTAACACTCTTTCTTTTCCCCCCGTCCCCTCCTGCAGACATCTCGC
>21409_TGCAGGACGATAAAGGAAATGTACGGCTTCTTGCTCTGCC_NODE_1_length_391_cov_22.754477
CTCACACGCATCAAATAAGTAATTCGTGCCAATAAAGCATCGTTAATTATTTAAATTACAGCTGGACTATAAAACAACGACTTATTACTCGTGGGGACTAACTTACTTTCCACCACCTTCCATTAGTTTAGATGAAAAGAAAATGGTGTGTTTTTAATCTCCTGCTTTAGTACAACGCGCTCGGTCCTGGAGGAGCGATTGAACAGAAAACGATGCTCAGTGATGAAATTCACCTTCAGCCAGCTGTGATCAGCCAGCTGGGTCGGCTGGTGTGAAGCAGAATGTAATATCAGAAAAGTACTTTGTCTTACAGTAAGAGTCAAATTGTTTGTGTCCCAGATTTAAGGTTATTGATCAGGGATTCAAGTCTCGGGCTCAGTTTGCAGAATGAGTGTAAATGAGCGAGATAAGCA
>21410_TGCAGGTGTTAGTTTTGGCGGATATCTGCAGAAAGGTGGT_NODE_1_length_405_cov_22.244444
CTGAGAGTTTCAATTCCCACCTCTCATTATTTGTTTCAGCAAAACCATTACTCAGAGTAAAGAATTGATTGAAATGTATTAAGGATTGATTTTCCCTGATACATTCTGTTTAGCGGGGTTATCACTCCGCGAGCGGCTCTATTGTGTGACTGGGAAGAAAAGGGAACATTAGACTTTGCATTCAGGTGTAATTTTCCATCGTCCTTCTGATCTGGTGAAAGGTCTATTTATAAACTGCGCTAACGTCGCTACTTTTCAGCCTTTTCTCTGTTTAAAGTGCTGTTGTTATCCGCCATGGGCAAGCGTTCATGAGAGCTTTTGGTTGCAGCCCTTAATGCCTTTGAAAGTATTGAGGGACAAAAAGCTCTCCCGCAGATTGCCTTTGTTTTTCCTCCTTTAAAATTCAATTTTAAAGCAGAAAAAGTGC
>21411_TGCAGGTAATCTGTGCTGAGAAGGAGAGAGCACAACGCGC_NODE_1_length_183_cov_7.928962
GGCTTTACGGACGCGCCGGCTGGTGTGACGGGCTGCAGGGCGACCCCTGGAGGACGGATGTCACTAAACAGGTCCGGCTGCAACGCGCCCGATTTGTCACTTGATTCTCATTGCAGTATCGACCTTGAACGTTCTTATTTTGTCTACAATGGTTGTTTATTTTATGTGCGTGGCTGCTGGATTAAGGGATTTGGTTGTATT
>21411_TGCAGGTAATCTGTGCTGAGAAGGAGAGAGCACAACGCGC_NODE_2_length_195_cov_7.471795
CAAGGACATAAAAGGTTTTAAGAAATCCTCACATGTAAAATAGCTCTGAATATTCAGCACTTTTGCTTGACCGTTCGAAGGGTGACTCCACGCACTGATTGTGATGTTTTTATGTGGTGGTGGTGGGGAACCCTCAGGAACACCTCTGAACTGCACCCTGCGGGTGAAAGAGGGCGCGGTGCCCAACGAATACGGCACGTGGCTTTACGGACG
>21412_TGCAGGTTTGTGGGCTCTTAACAACTCAAACAACACTTGG_NODE_1_length_454_cov_20.422907
ATACATCGCCAGTGCTCGAACTTAACTCCTTCCAACATCTTCACTCTCAAGGAGTGAATATCAATTATGAGACTTGATTTATAGTATTGGTTATTGGTCCCTGTTAGCTCAGGGTGGTGCCCCGTTATTTATTCATTCTGAGAAGTATCTTAGTGATTATTAATAATTCTATTAATGTCCATAAGTTAGTTCCTCATTTGCTAGTAATCTAATACGACCCCCTAGCCGCTCCCAACACTTCTCATCCAACCACAATCACATTCACTCCATCCGGATGGCAACATTTATCTGGATAGGGTGTTTTTGGTATGTTCTGTTCATTTCTACGATATAGTTGATACTAATTCCAGGTCCACCATCAGCTGTTGGTTCTTCACTGAGCGTCTGTGGCCGACTATCACCTGTAGCTTCAACAAGTCCTCTCTTATCATCCAGGGAACCGTCTCTCAGTGCAAAGCACCAAAAGCAGGTGAAGC
>21413_TGCAGGATACTGCAAAGGAGAAACTTTAGCAATCGGGAAA_NODE_1_length_363_cov_11.537190
AATGCAGGTTGGGCGCTTCGACAATACAGTTGATTCTTTGCTCACAATTTAATTGCTTTTTAAATTGGAAATGTAGTTCTTAACGCACCATTGCACACTGATGTGGGAAGATAAATGTGAGTGAAATGAGAGTGCTCACGTTCGCATGTTATCTCCATATATATATATATATATATATATGTTCAGAGGGAGCAGGTTCAATCTGGGCTTTTGAATGTCCCTTCTCTACACTGCAGACGTCCATCCAACATCGTGCTCCCGCAGTGTCTTCACAGTTAATTGACCTGCCACGCGGATCGACTCGCTTACTCTAATGAAAAGGAGACAAATTATATTAATGGAAATGCCACAACGTCCTGTTTGACGGACATGTGCTTCTTTCACC
>21414_TGCAGGCATGTCTCCTAAAATGCTGCAAACCTCTGCCTCC_NODE_1_length_356_cov_18.457865
CAATAAGAGCATGGCCATTAAACTTTAAGCAAGTCCACCTCATGAGTGGTTTCAGGAGAGAGCAGCTCAAGTGCAGGGGCATGAAAGGCTCGCCTTTGTGCCGTAAAGATGCTCCGCGGTATGCCGGGCTGAGAGTGTTTTTTTTCTTTTCGGTTTGGCCTCACGCTCATGACTAAATGTGGTCTTTCTTGACCCCACTTAAACAGGAGACAATGAGCACATGTGAGCGATCTTTCCTGTTTTGAACTCCACTCCTCCTTCTCTTCCAAAGGGACGTTTTACTATGCTATTCATTGTGATTGGGCTATGAGAAAGTTTGTTAAGAACAGTTCAGTTATGGGGAAAATGTCAATATTGGTGTATGCAAGTTTAATTTAC
>21415_TGCAGGAAGGAGACAGAAGGCTGAACAAACCTGTTGAACC_NODE_1_length_455_cov_9.432967
ACAACAAATACTGAAATTTGAGTATAATAATATTATGACTTCTAATAAGAATTAATAAGCATGGGGAAAATGGCGTCAGATTGTTTTCCCACAGATTTGACTATAGGCAAAATCAACTTTCACTCATCCTGTACCTGAAATGTACACAAGAGCGTTGTCCACAACACTATCAAAGCAGACGGGAAAGTAGCTGTGGTCATGTACTAGGGAAGGAATGGCAGCAAATGGGATGGAAAATCTTCTGCTGCAGAGAACATATCTACAGCTGGCTTGTAAAGGTGTCGATAAATGCTGGTAGGGACTCTGTCTCATCCTGTGCTGTCACATGCAAAACTTTTACTCAGACACCAGCGGTCTGTTTCTTACTACTGCCCTAGAATGCAGAAGAGGTAACTTAGTCGTGTTTTCTTTCTAAGCCAGGCTAAATACTAGCAAAGTTCGGGTGTGGGCAGCTGAGTTTAAGCAACAGAGTATTGA
>21416_TGCAGGAGGAAAAAAGTTTCCAAAATTAACTGTTTCTCCC_NODE_1_length_380_cov_23.339474
CCTTCATAGTGTAATACTTTTAAACTGTTAGAACACTCAATGAATGCCTAGGAGAAATAACGTGTCCCTCAGAACATAATTGCGAAGGTAGTTCAGTTATATGGGAGGTATTTTAATGGGAAACCAGGACAGTGACCACGAGTTGAAACCTCCAGCCACTTTCTATCACTGTAACAATGCACATGCTGTACATGTATTTTACCAATCACATCTCCGTGACGCAGAAATGAAGTTTATCATTGTTTTTTCCCCACATGTTGAACAATGACAGAAACACCGTTCTTGTGAGAGTGCACGCGTTGCTTGATAAGTCGAAACTGGATTTGTTGACCCGCGACATTTGAATCTAGTTTGAAGCGCTGGTTCAGAACCATTGGCAGTAAACTCGGCTACTCGATTTCG
>21417_TGCAGGTTCTGGCTGAGCAGACCAGGACTCGGGCCGGAGC_NODE_1_length_496_cov_14.582662
TAAAACCGGTGCTTGTTGCTGAAATGCTTCGACAACTATTTTGGAAATTTGGTTCAGAAAGAGTCCTGGTTTTACTCGTAATGCAAAAACTAACATAGATTCCCATCAGCTGCATGCTGACATCACCATTAACTATGAGTCATGTTAAAGGTTTACGATTGTATAAAAAACAAAATGTCCCAAAACACACTGAACTACCTTATTTCATATTATATCTGCTTTTCCATGGATCAACATTTCAAAATGATTGCTGATACTTTATGTTGTGTATTATCTTCGTAATTGTCACTTAAACAAAGAAATTGCAGCATGGCATAACTGAAGAAACCCATACTTCAAAATAAAAACTAAAAAGAAGCTTGAGAGAAACAGTTTTTATTTCGTACAATGGAGGAAAGTATTGAACATGTGCACTAACACTCACACAGCAGCACGTATGTATCCACGATAACACACGGAAAAGTACATTTACAACATGAAACTAGAGATACAAGCGTTCTTGTTTGAACATTCTCATT
>21418_TGCAGGAGGTTTTGGCAAATCTGCGCGCCGTGATCGATTT_NODE_1_length_203_cov_7.866995
AAACACATGCACGGACACACACAGACACACACACAATGCAGTCTCATTCATTTACATTGTCCACAGTGCCGCAATCCATTTGTGTCTGTTGTGTAAACACGGCATGCTAATGAGCATTCTGGGGCAGGACACTTTCGTCGTCTGGCGAAGGTCAATGCCTCTTAATTTCCCCAATTATGTCCAATTTGTTACTTCAGGAGTGGATTTCTCTCCATTGAAGGTGTT
>21418_TGCAGGAGGTTTTGGCAAATCTGCGCGCCGTGATCGATTT_NODE_4_length_203_cov_15.674877
CAGTTTGAAACGCAGCTGCAAACCCTGAACTCTAAAATGAGGACGGGCAATATGTTGACTTGACTCAGTACCCGCACCAAATACTGGCATGGGCTTATTTTATTTCTGGGTTCATTTGGCATTTACATCACCACGTTCACTTCATGCCCAGCGCCACAAAAAATAAAACAAACAGCCTTGGAGATTCATACTTATTGTCGTGGAAGTGTGAGGTTTATTATTTAA
>21419_TGCAGGTGCAGGAAGCTGACAGCTCCAAACACTGGGCCCA_NODE_1_length_473_cov_26.101480
GAAGAAACACTGATTTGGACTGCTCTGTGTTTTTGTGTTGAATGGGTTTTAATAGTTTATCTCACAGGGAGCCAATGACCTATTCTCTTTTGCCCCAAACTCTAAAACAACACTCAGGCCCACTTGAGAGTACTCTGGTCTTGGGTGCGTTTTGCCTCTGGCACCGAGTCATCGGCACAAGAATCTGGCTGCTCTCTAAAGACAATATTTGTCAGAGTGGCCTGGTTTCAAACCTTTACTGTTTATTACATTCTGCAGCCTCCGGATTCAAACTCAAAATTCCAGTTTCTTATTTTTCTGGTAAAACATGCCAGCCTGATCGAAAGAGCTGGCGTCATTGTCACTCCAAATGAAGTTCAAGTTACCATAGATAAATGTCATCTTCATATATATGTATATATAAATTGTATATAATAAATGATGTGGTGTACTGTATGTAGCAGATCGCGTCAGATCAGACCAATCATTCAAACCCCCTGACCCTTGCTGCTGTTT
>21420_TGCAGGCCAGAAAAGGATTTCATCAAATGTAATTAGCCCT_NODE_1_length_428_cov_15.925234
GTAACAAAATCTGTTGTCACACGTTGCTAAGGAAGTAATTGTGCTACTCTTAAACTAGCCACTCTGAATGCTGTGAAACTAACGTGTTAACCAGAGGTAACTTTATTTTTCAACGTGATCACAATGAGAGTTACATGAGCCAGAAACTACGGTTTTAGCGGTTTATTAATACGATCGCATAAACGTTTCGTTTAACGTTAGCTGAGCTGGCCTGTGGCGTCACCGTAGCTAACGCTAGCTTCTCTGAATACTGTCGAAAATAAACGTTAGCTGAAGTAAGCATTGTACAGCCAGTTTATATGTAAACGTGTCGTGTTGGCTCGATAATAAGAAAGTAAGAAGTCATTCGACAACGCGACCTTCTCTTCTCTGTCTCGGATTGCTAACATTAGCATTTATTAGCTAGCTCACGCAGCTGGTATTCATTTAACGATGAGTTAGATTTAGTTG
>21421_TGCAGGACAGGCAGGCGTGCGACCCGGGCGTGCGGTTCCC_NODE_2_length_176_cov_12.738636
ATGGCAGGAGTGTCACTCAAATAATTATCACTCCATCTGCTTGTGCTCTTCCGTGTTCTTTTATATCGACATGAAACTAATTGGTTATTGAGCTGATTACTACGCTGCTGTTGGAGCGAGAACCGTTAATCGCATTAAAAACACTTAAGAAGAAGAACTCCCCGCTGCAGAGGTGCGCGCCTCTCGGGCCTCCGTC
>21422_TGCAGGTGCATCCTGCACATCAGAAAGGGTTGAACAATGA_NODE_1_length_450_cov_6.491111
GGATATGTTTAAGTATATAAATGATCGATACAAGAAAATGAATGAGATCACTGGAGTACAAACATATTCCTAAGATGAAACTGTCACGGTGTGGTTTCACTGCCTGTTGTATTTTGTAGTTTTCTGCCACTCGTGTCCCCGGGTAACTTCACTTCCTGCCTTGTCCCGTCATCCCCTGTGATCGTCTTAATAGTTTCCACCTGTGTCCAATCACCTGCACCTCCCTTGTGTATTTAAGCCGTGTGTCTCCTGTGTCACTTGTCGCGTCATTGTCATTTGCCACGCATGTCCTTGTCTTTTGTCTTGGATGTCCGTAGTTCATAACTGTGTGTTTTTGCCCCTTGGCCTTTTTTTTGATTTTTGACTATTAAAGTCCCTTTTGTTTTGAACTCTGCGTCTTGAGTCCTGCCTCCACCCTCACCCCCGTGACAGAAACATAATTTGTTTTACTTCGGTTGGTTTTCACAT
>21423_TGCAGGCGGAGCACAGGAGGAGACAGGGGCTGGCCGTGGG_NODE_1_length_387_cov_17.338501
CAACGTTCCTCTTAGTAAGCTCCTCCACCAACAGTCCCATGGGGTTGACTACTGTCCACATATCAAACAGGTCCTTCCCGATCAGCTGAGGGCCCAGGAAATCCTTTTGAAGGGAGAGAAGAAAAGCATATGAAATACCATACTGCTGCACAAACAGAGCCAACTCAAGGCTCTAAAGCCAGCCTAACGATATGACTAAAAGATATTAAATATTGAGTGTGCATTATACTCTGCAGCAGGACTCTTACCCTGAGGAACAATCCAGTTCTCTCTGGTCCACTGCTCTCCAGTAGAGCTCCAACCACCGCCATGAACGTGGAATGAAGCACGTCGTCGGGAACAGGACAGTCCGCACTCATGGCCAAGTCATCAACGCCAAGATTTCTCGCTACGTAGGTCACAACTTCCG
>21424_TGCAGGCGCTGGTTGCTCTGACGCAGCTCTCGGATGTAGT_NODE_1_length_290_cov_24.068966
CCTGTCCTAGGAGGGACATCTAATGGACAACCAAGTACTGCAAGCTAGACTATTAAGCAGTTGTAGACACAACACAGGGGGTCCCTGGGCCTGAGAAGGGAAGAAAAGGAGTTTAATATGGCTATTAAATGTGACTAAAACTAATTACATTTTAGTTTTCGTCGACGAAAACTAGACTAAAACTAAGAAGGATTAAAATGACTAAATGTGACTAAAACTAATATGCAGTTTTCGTCTAAAGACTAAGACTAAATCAAAATAGCTGCCAAAATGAACACTGCTCCTAAAGACACCGACAGCATCGACGCCTCT
>21425_TGCAGGAGACGGGAGAAATCTGCACTGAAAAAACCCCCCA_NODE_1_length_323_cov_6.659443
CCGTTAGTAGTGACTGGCATTGAAAGACACTTCATCCCCAATTGACTGTACCGAAGGGGCTCGAAGAAACCCGTGTTGTAGCTAATCACCACCTGATGTTTCCTCTAAAGTGGCCACACTTTAGGCCATTCTTCACAGACACGGTCTACACTGCGGATTGTGTATAAAAAGGCAGCCATCCGAACCACTTGAAGAAATTGATTGTGACGACGAGGGAGAGCAAAGTTGATACTTTGCATTTCCCGCATTTAGTCCGTGCTCAATGAACACTCGATAGCAGAGGTTTTTCTGTGAGAGTTGAAGTGTACTTACACCACTTTGCCGGGCATGTAGAGCAGGAT
>21426_TGCAGGCCTGCTGCTCCCCTCGACCCTCAACGCCACCGGA_NODE_1_length_104_cov_3.711539
TCTTCTTATTCCCTCAAAGATTTATAAATAAATAATGTCCCCCAACTCACACACATCACTCATCTGTCTCATTTCTTTCTGCTTATTCATCAATTTTCCTTTCCCTCAACCTAACCAT
>21426_TGCAGGCCTGCTGCTCCCCTCGACCCTCAACGCCACCGGA_NODE_2_length_218_cov_4.637615
TTTTTTTTTTCCTCATTAAACTCAGACTGGAGCTACAACGAAAGGGTTAAGTGTTTTGATCAAACTGTGTTGTGGTGGTTTGCTCAACGCTCATTTATAATGCACAGTCCAGTCTGGGCTAACATCATAATACCCCGCTCACGCTATCGGTTTGAGGGCAGAGAGGCAGCCGCATTATGGATTGATGAATGACTGCGATGTTTGTTCTCCGCCCCGAGTGGTATTGATCTCG
>21427_TGCAGGTCAGCAGAAAACCGGGGCTTTTACAAGGTGTGCG_NODE_1_length_441_cov_23.156462
GACTTTCTATTAATATCATATCATAAAAGATTCATTTTAAAAATATATTTCCTCACTTCACTTCACGTGTCCATGCAGGACATTCCGCGTTGGTGGAGATGAGTCCAGACATCCACATCTGTGGCTTCTGCAAGCAGCAGTATAATAATTATGAGGTCTTTATCGCCCACAAGCGAAATGGATGCTCGTTGCCAACCTCTGACCCCGCAGAGGCTGCAACAACCGCACTCACAGGTAAAATACTGCCATTGTTCACATGTACATCTGAGTCACAGTCAGTCCCTCACATCACGTCGTATTCCTGTTCTCTTCAGATTCCACCACCGAGTTTGTTTTCGAGGAAACCTACCAGACTTGCGTCACCAGAGGCGTTAAAAAGATCCTGAGCAAAGGCCAGAAAACGCCCTCCAAAAAATTAAAACCATCCCTGACTTCAAAGAGACACAGCTGCTGTTTCTCAGGT
>21428_TGCAGGAGCCCGATGCTTGGTGGTAAACCGTGTGTGTGTG_NODE_1_length_394_cov_6.205584
ATTTAGGTACCTTGTGCAGGAAGCAGGTGAGGAAGGAGTAGGCCACGTTGTTGTTGAGGAACGTCCTCTCGTCCATCAGGATGCACTTGATGTACTCGCTGAAGACCGGATCCTCGCAGAGCAGCTTCACGCACGTTTTAGCCAGAACGGACTGGAGGAGCAACGAGGGAAAACTCCATCAGCGCGGAGAAAGAGGGGAAACCACACGGGTGACCCCACGACGTCGTTCGTCCGGTGAGTTCAAAGAGGGACCAACCTGAGACTGACAGAGCTCCGTCCACAGTTTGGGGAAGATGGCGAGGTGAAGAGGGAGCCCCTCGTACGCTATCAGCACGCCTGAGAGACACAGTGGATGTGTGAATACCTTACACACAGGTGTGTGTTTGTGTGTTTAACGGGCCACGCGTACTCA
>21429_TGCAGGCCTCAGGACACGCCAACCTGCTTCACATGGAGGA_NODE_1_length_293_cov_7.849829
TTGAAAGTATTGTATCTCGCTGCGTTGTTTAAGAAGAGCCCTGAGGAGGACATTACAATCTCCTAGAATTAACGTGTCAATTCTGCATCTGCAATTGATAATGCACCTCGGCGTGTTTGTCCTGACATGGGTCTAAATAACAAATGGCAAACAGAACAGTCAGGGTTCACTTATTAGTGCGAAATGCATCATTATAACGAAATGTGTAACTCAAAATGTAAGTTGTACAATGTAAACTAGCTGTGTTCAATGGAACATCATTTAATCATCATGTAAACTGTCAACAGATTGAAGACGTGGGTCACCTTGGTTA
>21430_TGCAGGACGGACGCGGCGGCTTCCTCTCCTGCGTGGATTT_NODE_1_length_148_cov_10.006757
ATATGCGGTTTGACAATGGATTGATGAATGGATTTTTGTAACTGAGACGACTTTTCGATTACTTTTAGCTGTCAAACTTGTTAAAAAACATTTTGGACTTGATTGTGTTCTGCTCCAGCTTTGAAGAACAAGGGATGAGGGGTTTAAATGTCCAACTTTTGATG
>21430_TGCAGGACGGACGCGGCGGCTTCCTCTCCTGCGTGGATTT_NODE_3_length_113_cov_2.415929
GCCACACTGGAAATCACCCTCCGCTCGCCAGCGTCCACCTCCAGCCCCGCGTTCCTGAAGACAGAAGAACAAACGAAGAAGACACAATTATTATACTTCTGCATTTTTGTAACTGCCCTGCGATTGGCT
>21431_TGCAGGATTCAGGGGTGAAGATCTTGTCTGCTGGACTGAA_NODE_2_length_292_cov_9.321918
AGACAGCAGCGTGACTCCTGAGTCTCCTGGATGATTGTAGCTCAGGTCCAGCTCTCTCAGATGGGAGGGGTTGGAGCTCAGAGCCGAGGCCAGAGAAGAACAGCCTTCCTCTGTGATCAGACAGCCTGACAGCCTGCAGACACACAACACAACACACACGTCACATGATCTGAGGGAGCCGTGAGGACTAGAAGGTCACTGCAGGACGGAGATATTGTCTCCTACTGAGGGGTCACATTAACATGGTTACTGACTGGTTTCCACTCAAACAAACAAACACCCAATAATCTACATCAACATCTGATAACGATG
>21432_TGCAGGCTTCTGCTTTGACCTGTTTGTTTGCTGAAGACAA_NODE_1_length_421_cov_24.232779
ACTGCCGGCTTCTGGCTTTGAACAGACGCCACCTCCTTGTGTCTTGACACACGTCCAAATATAGCCGAACGCCTCCTCCCTGTTTTGACTGTGCTGCGTGAGCGAGTGTGACTAAATCACACTACAGCGTTTAGAGGTGACAGCTACTTTCAGGCGATGGAGATGTCACCACCTCGGTCTGTGAGGCTCAAAGCCCTTTTTGAGAAGAGGAAAAGAGGGTCGGGCGAGTCGCCAGCACAGTTACTAGATAGAGAAAGATGTCAGGACAGAGAAAGAAAGCTGTAAGTGTAAAGAGGGGTGAAGGAGCAGTCGGGAAAGTCAAGTGTTCTCCTAACAGCTCCATCTCTATTAACCCCTTTGTCGCTTTCTCCTCGTGCGTGGAGTAGCATGCAGCTGTGTGTTTTTGTGCAGAAGAAACGCATCATTTGTTTCCTATTAGGGGC
>21433_TGCAGGAACCCTGATTTCAGCGCCATAGTGTAAAAACATG_NODE_1_length_144_cov_5.215278
CAAACCTCCAGATGATCCACCAAGTTCCTCCCTACAAACAAGGTGGATATTTGTTTTTTTGTTGTTATTGTGTTGCTGTTGCAGCAATAATACAACATCTACTAGGACAGAGTAGCCACAGCATCCTCAACCAGCGGTATAAAATACCCCCCACCCCCCG
>21433_TGCAGGAACCCTGATTTCAGCGCCATAGTGTAAAAACATG_NODE_2_length_225_cov_6.280000
CACCCCCCGTTTTCCTTCTTCTCTGCTAAAGGGGGACGGTGTGTTCACACCGCGAGCATCGAGCCCGTTGACAAAAACACACAACGGAGCGACGAAGAACAAGAGAAGGAGAAGACGCCTCTGCAAGGTTTTGCTACAAGTTTTGAGAATAGAGCTGTTGAAGTGGTCGAGAGGACGAAGACAATAACGGCATTTACGAGCTGAACATCTGATCAGGGGAACCAAGCTTTGCCTGAAGATG
>21434_TGCAGGGGGTAGAGACCTATAAACCATCACAGATTTCTAC_NODE_1_length_454_cov_15.810573
CCTATTATCCGTCCAGGGGAGGTGTTCAAGTGTTTATGATGTGAATAAAGGTTCCGGGTCAGATGTACAACCTGCTGGTGTGTAAATACAGACGGTGACGTCGATGAGAGGGGCGGTCATGGGCTTTTAGGCACAACTGTTTGCGGCGTTAATAGGTAATCACGAAGCACAAATTACAGAGGATACTGATACAATTTTAATTACATATCAAACCGCGATACATAATTACACAATGGGTGATCCTATAGCCAATTATGCAATGGGCAAACAAATGAGGACAAGCTGTCTATGGGAGCCGAGAGGGGAAGCAGATGTGTGTAAGGAGAACACAGATAGGAGGCAGCCAGCAGCAGAAGAACAGTAGAGCTGGTGAAGTGAAGAGAATACAACAGGAACATTTATAAAGCCAAAGCGAACCAGTCAAGAAATACGCTCCCCTTTGTTTTGGCATGCTACACTCGCTTCTGAAAATCCCA
>21435_TGCAGGAGCTGGAGATGCACGTCAGGGACAGCGGGACGAA_NODE_1_length_144_cov_14.645833
ACGTCGATCAGAGTACAGCAACGACCACAGAGCAGGATCACAAGAAGTACCATTTATTCAGTTGTCATTTTAGATCAAGTGTTACATTAGTATGCAAATGATCCGAAATCCATTGTGATATTCTGGAATATGTCCGAATGCGACCAAATGACTGAGAAACTGAAAT
>21435_TGCAGGAGCTGGAGATGCACGTCAGGGACAGCGGGACGAA_NODE_2_length_211_cov_23.374407
ATTTCTTCCTCATTTCCCACCTACATGCCCCTTCTCGTGCTGCGTCAGGGAAGCAGTGGAGCACAAAGCTTTGAACCCACCGCGGAGCCCTGAGGTGCCGCGACGCTTCATAGTCGTCTCCACTCATTATACATTTCAGTGTTTTAAGCGAGCTACTGCAGCAGTGAAGACGTGTTTTCCTCACACTCAGAGCCGCCGAGATCTGCACACCAGAGTTATTTCCGCCCCCCCAC
>21436_TGCAGGAGTCGTGGCTGACCCGCTTGTGTCAACAGGGCCA_NODE_1_length_420_cov_8.476191
AGGAGAGGCCAACGTCTAAGCACAGAAGATGCAGACTGGGACAGATGCAGCGTGGACAGATGGACATGGGGCAGCACTGACAGCTGGGAAGACAGGGGGACGCACAGATCCGCATCGGGCTCCTGGACAGGAGCAGACAGCCGAGACAGCCCAGCTTATGTGTGGAGATGTGCAGGCACCAGACGCTCAAGCTCCAGACGCTTCTCCAGCCCCGAGTGGTGGACAAGTAGGGAGACATACAGCCCCCAGAGCTTGATCAACACGCAGTCCAGCAGATGCCACAGCCCACGCTCCTGCAGCCCGTGCAGCAGCACCAGCATGTCCGAGCTCAGCTGGGAGTGGAGCAGGAGCAGTACCTGTTCGGGGGTCACAGTTGATGGGTTGACAGTTAGCTCCGACAGGACGTCTGAGGCCCCTCAGGAGGCAACGAATCAGAGCGACC
>21437_TGCAGGGGGCTCCACCTGCTGACAGTAGGTCCCACCCCCC_NODE_1_length_411_cov_13.321168
TTCTAGATCAGTTTAAATATTAAAATGAGGCTTTGGTTTCCACTCTTTTGACTCGCGGAGTTATCGCACAACTATACCAAATGTTTACACGATGAGCTTTAATAAACCTTTTTCCACTCATGAGCAGTGTTTCATGTTATTTATTAATCATCAAAAGACGTCATTTTAACCAGTTGGGTCTCTAATGACCAAGGCGTGAGAACAGCGGATGCTAACCGCTAACCTCCTTTAATGAGATGCTATCATCTGTAAACTTGACTCTTTTTCAGACTTGGTGACTAACAATAAGTGAAATGTTTATTAACGGAGGAAACATGCAAATCATTGCATAAAAATACATCAGATGTCTCTGGAGTAACAGTGTGGACAAAAGGAAAATATGCTTTTTTTTAATTGATTGATCGATCTTGTGTCAGTCAATAGTTTACTAAAC
>21438_TGCAGGGAAAGACATATCAGGTGGGTTAACCAAACGTGTT_NODE_1_length_370_cov_5.445946
CTGACACGGCAGGATGGAATGTATGTACAACAGCTACCCAGCACTCCTTGCTGAAACTACCTCACCACAAAGGCTGTATAATAAAATCAGATTGGATCAGATTGCATCATATTCAATTATATTAGATCAAATTAGATTAGATTAGATGTCTATAATGATCCCATGAGGAAACTGTGGCTGGTGGAGCAACAGATAATTAGATACAGCAAATACGGAAGATTTTGAATAAGAGCCAAGGAAATGTATTTACAAGAACAACACAACCAAGAGTCAAAACACAATTGTGAACGTGAAAATGCATTAATAAAAATGATAACGGGAATGAAAACTGGAAAATATGAAAACACCATTTATAACACAATGGGTCAATCAAATGTTTGAGAACA
>21439_TGCAGGAAGGAGGCGGCAGCAGTGACTGCAACAGCATCTC_NODE_1_length_453_cov_26.116999
GTAAATGACAAGCAGAATTGCCCTGATAATTACTTAATAAAAAATAAATCAGATCTTGCACAGAGGTGTCTCACACCAAATGCAGGTGTTTTACCCAAATGATACCACCAAGAGGTATAAATCCCTTCATTATCTTTCCCTTTTAAAATCAGTCTCTACGTGATTCTCTGATAAGCTCAAGGGAACTAAAGCTCATCACCACTCTGCTTCCCCGACAGCTTTGGAGAAGACGTAGTCTCTGCCTCCATAACAAATCACTCCATCCTTCAAATGGAACTTCCAGCGGTTCTTGCTTCGGTGAATCTGTAATAGAAAGAATACGGTTACACAATATTGAGCCAGTGTTAAGGTTTGTTGAGAGGAAAAGAATTTCCCAAGAAAAAAAATATATATATCTCGTACTTTGTCGTATTGGCAAACAATGACGTTGTCAGTGTCAAAGAGATCTGGGATGTCCTGCTCGACCACATCGTCA
>21440_TGCAGGAAGAAAAGTGATTGTTTGGACGAGAACATGTCCC_NODE_1_length_151_cov_5.324503
CGCGGCGCTCTCCTCCACGGACACCTGGGCGGTGTAGATGAAATCCAGCACCGCTGCAAACATCGCCGCCGTCATGCCGTCCAGCTGGTAGGTCGACCGACCGTTCTGATCTTCTGCCGTGAACAGGAGGGAAAAGTACTCGCTGCTCGCTGCCAGCAGCGCTCT
>21440_TGCAGGAAGAAAAGTGATTGTTTGGACGAGAACATGTCCC_NODE_2_length_141_cov_2.460993
TGCCTCATTTTTAGTGTTCGACTCTTTAACCACATCAAGGTCCACGTTTGCAACCATTGTTTCCTCTGAGCCCTCACATGTCACACGCTCGCGCTCCAACGTTTTCTTTGGTCGGCCTCTTCTGCAGCCGGACAGATCTGGAACCACGGCGGCGT
>21441_TGCAGGCTGCCGCTGACTGATCAGGGCTGCAGTGAGTGAT_NODE_1_length_376_cov_7.962766
ATTGTGTAAATAGATTGATAACAGCAGACAAACGAACAGCAGATGAATTAAATGAATAGAAGGGCTGGTGGAAGCAATTGAATAAATGCACGGTAGTATAAGTGAACGGATAGCTGATCAATGGATCTACTGATGGATGACTGGGAGGAAGGTCGGCTGAACTGATGGATAGAATGAACGGTTATATGGATAAACAATTCATAGATGACTTCATGGATGATTTGGTAAGTAATAAAAATAAATACTTGGATGGGACAAACTGGATGTGGATGGATGAATAATTAAATGGTAAATAATGATATACATGGAGGGAGGGGTGGATGGCAGCTTTTGGGAACACGCGTGGATAGATAAACTAATGAAGTGATAATTGATGGCTGGATGGGGGGGGGGGGGGG
>21442_TGCAGGTACATGCGACTTCCACACAGGAGCAATCATCCTG_NODE_1_length_418_cov_16.897129
TTTCATCCAATTAGCTTACCGTCGTCAAAGAAAACGAAACTTTGAGACTTGTCTGCATGGGGAGAAGAAGAGAAACCAAGAGGAGAAAGGTCACCTGGTCAGCGGGCGAGCAGAAAGACACAAACAGGCGCTAAAGACAAAGACACTCTGTGGTTAACCGGCACGCACATAAATATCTCTGCTTCATTTCCTGCCTCCCTTTCCACCTCATGCATATTAAATATCATGTTCCTGAGAAAATCCCTCAATGTCTGGCCTCCGTCGGGCACTGAGAGATCTCATCTTGATTACCGTCTACAGGCTATTACCAAAAAATCGGATGTTATCGGCGACAGCGGCGACGTGTTCAGCGAGTGCAGAGAAAACCCCAAAGACGTCGATGAAGAGATCAGGATGAGGAGAGGATGACATGTACGGCCACCGTTATTATTCCCCCTTTA
>21443_TGCAGGATTCCAGAGGTTGGAAACAGCGATCACATCCAGT_NODE_2_length_424_cov_12.620283
TGCAGCATTTCAAATTGTATTACAAGAAGAAGGGCGCGAGAGAGAGTAGAGACCGGGGTTGAGAAAATGAGACTGAGTTTCATTTCAGCAATTTGTCTATCGCTGTACTTAAATCTGTGCTTTTATTTTAAATTACTTGTAAGTAAAGAGGAAATATGTGATTGTAGCTGTACCTCTTTTCTTTTAAAATAAAGCCCTCTTTATACTGGAATAAGTATGATTGACTAAAAGAATAATGAGCTCAACCTGTTTTACAATGCATTACTTTATTTTAAAACCATTTACATCAATTCATATTTTGTTTTGGAAAACAGAAAATATTTTTAAAATGTCATTCTACTTTGCGTCTTAGTGGGGATATGGCCTGCATAAATTTAAATTTGATTAATCTAAATGGAATGTAGCCCATTCATTTATTAAATCATGATCACGTTAATGGCAATGGA
>21444_TGCAGGACGCCCACAAATACACAATGGGTGCATAGGTGTC_NODE_1_length_262_cov_6.320611
CAGACAAAATAAAGTAGGTAAACAAAAAAAATACCTGTAAATTCCCTTCAAATAAACTTAAATAGAAATATTTAGAGTATTGACAGATTACTCAAAAAGTACTTCTAACTTTTTTCAATCTGTTCCCAGGAGAACTACACAGCCTCCTGTGTCTTTTGGCAAATAACAGGTGAGTTTGTGTCCACGCTAATTCGAGTGGGTTAAGTTGAACTTCCAGCAGAATTAACATCCATGTTCGTTGCGTTTCTCCGGTTCAGATGGTACAGGACACTGGAGCT
>21445_TGCAGGTCCTGCATATCATAAACACACTGTAAAACTTTAA_NODE_1_length_276_cov_7.920290
GGGAGAACCTTGGAAACAGATAAATTAATATAAAAATCCAGCCCTGCCCAAAGGCTTGGAAATGTTTCTAGTTGGAAGAGCATGTGTAAAAAGCAAAAGCTTTGAAGCTTGCCAATCCCAGGCTCTCAACATTATTACACTAATAAAAACTTAACAAAGACTTTACATTGCACCGATAAAAAAAAAAGAGAAAAGTTTCACGAACAATCGCAACATTTGTCAAAGTTTATGAAAACTTTATATCAAAATGGGAGCGAGAGACGTCTCGTTATTGTTGGCCGGCCTCGGCCTGTTTTCT
>21445_TGCAGGTCCTGCATATCATAAACACACTGTAAAACTTTAA_NODE_2_length_133_cov_13.383459
CACAAGAGAAGTGGAGACAACAACTGCTTCACCGCAGAGGCGTTCCTTCTTCTCTGTGCTGGATGCCAGCAGAAGGAGATGAAAATCAGCAAATGCAACGTGGCCTCTTCAGTGTCTCATAAAATCCTTTCAGCGACACATGTTTTTTTTTTTTT
>21446_TGCAGGTGTACCAGTCCGACTCAAGCCAGCTGATGTTCAT_NODE_1_length_379_cov_14.622691
AGCTCAGAGATAATGTTGATCAAGTTCTGGAGGCCAAAAATGAAGCCACTGTCCTCGCCTTCATGCACCACGCTGTCCTCTCCATAGTGCCGACAGGTGGTGTGAGCAAAGTCAATCATGCGCACGTCCACTGCGGGGCTGCTGGTCTCTCCTGTGCCAGAGGAGGAGGAGCGACTGCTGCCTGCAGAGGAAGGGCGAGGGAAACCAAAGGCCCCCTCCTCTTCCTCGTCATCCTCCTCTTCCTCTGGCTCCTCCTCTTCCTCTTCATCAGACGGTTCATCCTCGTCACCCTCTTCGCCTCCACGGTGTCTGGGTCTCGTGTGCGTCCTTCGAGGGTCTCCATCGTAGATGATGAGCAGGGAGCTCGAGTAGAAGCGGTAAGACTCGCAGGACTCCAGGGC
>21447_TGCAGGCGTGTGCGTTTACACGGCCGCTGAGTCGGCAGAA_NODE_1_length_445_cov_6.831460
TATGCAATTGATTGACATGTTCCCCGTTCCGATTCGTTGTATAAACAGACAAAAGAGTATTTATCTTAAAATCATTGCTCATTGATCATCTTACTGATGACAGGTCAGAATATTTTTGTGATCTAAAGGACAGAGGAGCAGAGCTCAAAGGCCGAGGTGAAGGGAGGGCCGAGGGAGGCGACGGCACAGTGAGCACTTGTTTGAGGAGACAAAGTGACACCGGTCAGGCATGAAAGGACGAGCAGTAACGCGGCCTGTTCATGTTTGCGCGTGAATCCGTCCAGGACACCACATCAATCACAGCAGTTCACCGCCTGCTGGTGATGGAGTAAATTGCTAGTGTTGCCACCAGAGGCAATAACAGCAACTTGAAAAAGCTTTTTTTTTTCAAATTGTTCATGTGTTACATAATCTTGTGTCGTGGTGTTTTACGCTGTTAAAGAGCGTTAGTTGTGGGTTATTCATTG
>21447_TGCAGGCGTGTGCGTTTACACGGCCGCTGAGTCGGCAGAA_NODE_2_length_106_cov_2.415094
TTTTTAAACCAGACACACTCCAAACAGCAGACAGCTCCTCTCTTGTGTTGTGTTGGTGCATCTCTGGTCGCTGCGTCGCTCCTTTCCATTTCTTAAAGTAGCGACGGCGCGGTTTAAATTTTATAGAT
>21448_TGCAGGAACTTCTCACTTTAGTCACAGTTTTCCTGCTTGA_NODE_1_length_415_cov_14.884337
CAAACTCCCCACCAGGTCCTGTCAGTTCTCCTCCTCCTCCTCCTTCTTTCATCCCATCACGCCATCATGCTCTCCGTCAATAAAGCGATGAAGAGGAGGAATGGAGGAGGAGGGGTGGGGTGGCGAGGGGGCTGGAGGCGAGGGGCTACACGGATGTCCGGGTTTGAAGCTGATTGCTGCCTTTGTTCAGCAGGATTTTCAAATTGAAGCATTTGACAACAAAGAGCCAACTCTCTCTCTCTCTCTCTCTCTCTCCCTCTCTCCCTCTCTCCCTTGCCCCTCGCTCCCTCACTCCTTTAATAGTGAAAGCCCTTGCAGGTCTTTGTGCTCTGCTGGCCTCCCTGGAGAGAAGCAGAGGTAGAGAGAGAGAGGGAGAGAGTTGCGTTTGTGGACGCTAATGTCCAACTGCACTCGTATACAACTGTTGCACAATGTCA
>21449_TGCAGGCCTCTGTGAGCTCACCATTAAGACGCCTGCTGCC_NODE_1_length_354_cov_9.740113
AGGGAATAATTGATTCAATTAAAGCAAACGGTGCCATTTGACTGGCAAACATGCGTCACTGTGTAAGTCATCATACACAAGCTTTAAGGCTCATAGTTCATATGGTTCTACAGACTGCATAATAATCCCCTCCATGTTTTCCAGAGGAATGACTAAACGGGGTTTTAGCTGAGTGAATATTTAGTGACGATGTGTGATTTCACCATCTTTGTTCCCTAACAATAATGCATTCTCCAGTTGCTGATTTATTGAGAGAATAATGGGCAGATGAACCGGTGATGAGCTTTTCTGTGGTCCCATAACCACATGACTGTGGTCACACAAGCCCACAACCCACCGCTTTAATCTCAGTCTACGCATCCACGTGTATTGTCAT
>21450_TGCAGGGTGCAGCATCGTCAGTGTAAAATTCACTGAATCC_NODE_1_length_441_cov_5.498866
TATTAATATGAGCAACTCACTTGGATACTTGTTAATGGAAACCAAGCAAACATTTCTAAATGATGCCATTCAGAAAATGGGTGGTTGGCAATTTGCGAGAGCCTCTTTGCAACAGATGTGGTTGGATCATGTCAGCAAAAGAGATCATTTATAGCGTCTGCCTGAGGGGAAATGTGAATATATGTTCTCTTATTCGGTTTAGATCTTGTCCATGGGGATGATGACTGAATATTACCACTTCTTCTTCACCACGCTGGTAAGAATACTTTTTTCAAGCTACATTTCTGAAATTTCTGCATCTCAAGAACACGAAGATAGTTTTCTTTAATAAAAGTGCACAGGAGCTTCAGCTCACGAGTTTCTCCCCAAAATAGGAATGTGACAAACCTATTGAATATGCACATAACAACACATTTCTATTGTGCAGTGTGTTTCTATCCTTCGCGTGCAGATGTGCAA
>21451_TGCAGGTTCTTCAAGCAGCAGCCTGATCCAACTCCGTCTG_NODE_1_length_459_cov_27.747276
ATTACTGCACTTTATGTTCTCTACACACACTCACATAGTAAAAAATCATTCATAACAAGGATGCGGCCCAACTTTAGCCGGCCATGCATGGGCCAAATTTTAAAGATATGAACGCATTGTCTATAGCTGCATAAGATACATATTTAATCATAATGCCGAGAGTTTTCTAATTTAATTTCATAGTTTTAAACGCATGTCTGCATTTTGTATTGGCTAATATAAGGAAACATGGTTTGCAACATCTCTACATCAGTAGTTCATTTATTGCACCACTGAGCACGGATGTGAGTTGAGGTGGAGCTCAAGCAGGTGGAGAACAGACAATAACTGTTAATGAAACCTTCTCTAAATGTCCAAGGTCACATTGAGGAATCCAGTTTCCACATCTCATAATGCATCATCCTAACCTCCAGATTGAAGCTGTTCCTCCCTGAGGATGTGTGCGTGTAAATGGAGCAGCCTGCAGTGCTTTGTTATGTCC
>21452_TGCAGGAGAATCGATCAAGAGTTTAATGCAGATAGTTCAA_NODE_1_length_345_cov_23.113043
TTCGTTGTTAGCCTCAATTTCCACTTGTGTGCGCATAATCTAAAGGCTTTTGTCTACAGGTTATGGTTTGTTTGCGTATTACATTTACGCAGACAAACCACATGGTCGATGTGCAAGAACATGACTCAGTCTTCTCACTCAGACTTACTTGGGAAAGCGTACTGAGGAGAAAGCTCAGGCATCTGGCAGCTAGTTATTTATTTACACCTCAGGGAAGTGAACATTGAACTTACCTTGATGAGGCTTGAATGCAACACTGTGAAACTGTGGAGATGGTCCCGTAAAAGGCTTTTCGATGTGTGAAGGACTACTATAAGCTTTTTAAGGTGGTGGACGTTTCAGTATTAATAATTTATAGTAGATTCTT
>21453_TGCAGGAGAGTTAAAACGGAAAGACATATGACCCGATTCT_NODE_1_length_453_cov_22.474613
CCACATCATTGACTTTGGTCTGGCCAAAGAGTACATCGACCCAGAGACCAAAAAACACATTCCATACAGGGAGCATAAGAGCTTGACCGGCACTGCCCGATATATGTCCATTAATACACATTTAGGAAAAGGTAAGATTACTTTGTGTGTTTGTGGCGTCGTCCTGACCAGCATATTGTGTAATGTGGATTGCTGCTTTTATTCTTGGAGTTTTTCAGTGAAATGTTATCAAATCTATTAATGTAGAGCAAAGCCGGCGAGATGACCTGGAGGCCTTAGGCCACATGTTCATGTATTTCCTTCGTGGGAGTCTACCATGGCAAGGTCTAAAGGTATGCGAAGCACATGGAAGTATTGTCCTTAGAAAAACATGCATCGATAAAGAGATATGGCATGATTTGAATCTGATAATCAGATCAGCATTATTGTTTTAGTTTATGAATGTATTGAAAGTCTGTTTTCTGTTTTTAAAGTC
>21454_TGCAGGTGGCGCTGTGTCTTCTCTAACTGGTAAGTGATCA_NODE_1_length_388_cov_7.219072
TTCTATCGGCTCTGCAGTCCAATCTAACAATGTCCTCGCCTCCCCAGGTTGACTACAGCGGGGGCTTTGACACCTTCCACACCTCTCGCTTCAGTCAGAAGTTTGTGGAGCACGTAGCCAACCCCAAAGACATCATTCACTTTCTGCGACGCCGCGAGCAGAAAGAGGACAACAAAGGTCTGACTCTGGCTAACTGCACAGCTATGGATCTGCAGGTTACTGCAGTAACCGATCCACAGCATTCTCCATTTCACGCGTTCCAATCTCTGTGCTTTTTAGACGAGGTCAACGTGGACTACGGCAGCCTGTTAAAAACCACAGCGGCTGAGGGGCTGAGAGTGGAGGACCTGGTCAAACAGTACTTTGCTGCAACCGAACAGGTACCGCGCACACACACACACACACACA
>21455_TGCAGGGCAAAGCGGTAGAATCGCACATCTTTTGCTACAA_NODE_1_length_314_cov_6.057325
CATCCTACAGCATGTGTTGTCTGTACCTGGCTGTCTGCGTCTCCGGCACCGTCCTCGTCCCCTCCGTCTACTCCTTCCAACAGCTCGGCCAGATGCTCTTTCTCTCCGCGAGTCAAAACCACTTGGTCCCCTTCGCCAATCACCAGCTGAAACAAAAGAAAGGGGCTCACCGTTCATCCATTCATATCCTTTCTTTTAAACCGGAGACAAATATCCTTGGGTTCATTCGCCAGAACGTCAACTTACAAACCTCAATGTTTCTCTTGACAAAGTCTTTCTGTTTCTTCCTGCTGGGGGAGGTTGCACAGAGGCTGCCTTCCAGCTGCTC
>21456_TGCAGGGAGGATTTCAACACCGACCAGGATGAACGAAGCG_NODE_1_length_370_cov_10.867568
CTTATGCAAAGTGCTCCCTGGAAGCAGTGACAGGAAAGTATCTGTAAACAGTAAAGTATGAACCTCTGCTTACTTGTGTTGCAATATCAGAAAGGAAAAACAGAGCTCATACATCAGAGTCCACATCGGATCAAACCACATTCTCTTTGTCACTTCTCTGTACATCTAACTCCAAAATGTGTGTGATTAGTGTGTCAATTATCTCTGATACTTTTACTACTATTACTATTTAATAAATGTCCTGTTTAATGATTTACACCGCTGTCAAGTAAACATGTTGCAAACATAATTGGTCCTTCAGCCAGATCACAAGAACTCTTTTTTCTCTCAAGCTTTGGACCTTAAACGTGCACTGAGACTCTAGTTCAAAGTCCTCCGCCCTGTCCCGTTAC
>21457_TGCAGGTTGACTGTTCTCTCTGCGCCATGAGAGGGGGGGG_NODE_1_length_195_cov_11.128205
CCCCCCAATGCTCAGCCGAAAAGCAAATCAAATGGGTTCAAACGGCTTTGGTCCAGTCGGCGCCGTCCAAGAATCCTGAAGTGAGACTTCTGGAGGAGGAGTGAAACGGGGGGTGTTTCCAAATAAAAATAATTTCCAAGGGCAGTAAGTCACCACTGGACCGTCCGACCGGCAATTATTTAGATACAAAAATAAAATAAAAACCCTCCTG
>21458_TGCAGGTTTCTGGGTTCATCATTTCATCCTCAATTATGTC_NODE_1_length_406_cov_9.891625
CTCTCATGCCCATGGAGGTGACTCCAAGGGACGACCTGGGAATTAAGCCTCTGCAGACTAACATCCAGCTGAAGACCTCGAAGACTAACCAGGACCAGGTCTTGAGCACCAGTGATATCACAGCCCAAATGAAAGAGCTGGAGAAAGCTTTGGGTTCAAGTCCTGAGACGAACATAGAACCAAAGAAACCTGATTTCAGCTCCACTCAGACACCCGAGTCAAGCTCCGTCCAGACTGTGGCTTCCACCCAGTCAGAGGCCGGCTCAGCAGACCCATGTGAGTCCAAAGAACTGCAGGAGGGGCAGGAGATCTACATCCAGACCGAGGGCCTGACGGTTCAGCTGGCAGAGCCCGGTGTGGACCGGATTGTGATTGTCAACGGGCCAGACGGGACCACAATGCACATACAGACACCAGAGGGGGTCCCA
>21459_TGCAGGACAACAAGCCTTTGCACACCGATCCCGAAACAAA_NODE_1_length_413_cov_20.891041
ATGCTAGAGAAGAGCGGGGGGGGCGTAATAGCTGGGTTTTTAATTTCCTCCAGCCGCTCTGAGCCTGCTTTGTCTAGAGTCCCTGTGGTGGGTCGAAAGGGTCTGGGGCAGCATCACCCCAGGACTTGGGTGCTGGTGGGTGCCATCAGCCTGAAGGTAGACTCAGAGAGAGGTTGGCTGAGGACTCGAGAGTGACATCAAGAATGTCCGCCATGGATTACCTCGCCTTACAGCCGTTTACTGTTCCTCCGCGATGGTGCCCCCCTCATATCATCTCTATGGTCATTATTCAAACCGTACGATGGAGTTCTGTTGGTGAGAGTTGTTTGCTTTCTTTTTTACAAACATTTGGACTTCACACTGTTCTTCTGTAAACATGAATTAACAATTCCAGTCAGTAACATTAGACCAGGACTAACATGGCTCCTGTGACTA
>21460_TGCAGGTGATGATTCAGAACGAGATACCAGATACGGACAT_NODE_1_length_353_cov_14.968839
GGCTGGGCCTTCCAGTCAAACTCCAATGAAATCTAAAGGGGAAAAACAAATGCAAGATGAGGGACATGACGACGGAGTACCGTGACCGTCTGCATGAATGTCTGTGTGCTGCCATCGTACCATGGTGTCTTTGCACGTCTCCACGTTGTAGCTCTGCAGGAGACGGACGAGGACCGTCTTCATGGTGAGGACAGCGTAGCGCATCCCGACGCAGTTGCGTGGGCCGAGGCCGAACGGCATGTACGCGTACGGGTTCACCTCCTCCCCGCTCTCCTTGCTGAACCTTGAGGCGGGATTGTCCTGTCAGAGGTTACACGTTCTCTCACTCTCAAAATGAAAGCGAGGCGCAGGTTTACCTCTCGGGCCTGAAGAGCT
>21460_TGCAGGTGATGATTCAGAACGAGATACCAGATACGGACAT_NODE_2_length_103_cov_2.213592
GGGTCCGCATGGCATCAGGGTTGGTGGCCAGGTTGTAGAGGAGGAAAGTGAGAGTGGTGCTGGTGGTCTCATAGCCGCCAAAGATGAAAATTAAAGCCTGAGAAAGGATCTCGTGCTCAGTCAAA
>21460_TGCAGGTGATGATTCAGAACGAGATACCAGATACGGACAT_NODE_3_length_108_cov_2.925926
CCTTAGGTGCATTAAAAACACGTTAATTCTAGCTCTAATCCTTGAGCGATTAAGAAGCAGGAGATGTTATCAGAAGCTCCCTCTTTAACTACTGTTCTCTGGGAACAAACTGGAGCTTCACTGGCTGCAC
>21461_TGCAGGGGAAAAGGCTGCAGCAGCCAAGATCCCTCCTTTT_NODE_1_length_308_cov_7.762987
GTCGTGGCGCAGGGGTAGAGATTGGTTGGTGGTTCAGTGTCCCTGAGCAAGTCGCCTAACCCCTAATTGCTCCCCAGGCAAAAATGTAAAAAGCCACGGGTTAAAAATGTAATGCAAGTCGCTTTGGATAAAAGCGTCAGCTAAATGACCTGTAATGTAATGTAATGTAATGTAAGTGTCCTTCCTTTTCCTCCCTTTGCTACAGCACTCAAGGCTTTTCATGTTTTGTGTTTAACTCTTTCATAATCAGGAAACCGCTGAAAACATGATTTTACTTTGGAGATATTAATGCTTATGATCAAAAATGTATTTCATAATCTACAATAGA
>21462_TGCAGGTCCAGTTCCAGTTTGTGCTGCTCACAGACACGCT_NODE_1_length_322_cov_8.177018
AGGAATGTCTAACACGGGCCTTCTGCTCTCTGACCTTTCATACTAGCTCACTGTGAATGCCTTCCTGCCCTATTCCCATAATGCATCGGGCTAATGTTTCGCAGCATTTACCTGCCCACCAGACGGAACCAAGGGAAGCGGTCATAAAAGGGGTCCCCTCCGGTCATCACATTTTCCCCGTCTTCAGCGGTGTTGTTGGGCACGTCGGCTGCGCGATCGTACATCTCCCTCATGAGATCCAGCCTCTGCCTGCAAGAAGCCTCATTAAAGTCACCCAGGCGCTAAAAAGACCCACAGCGTGGAAGCGTGTTGTTCATACCGTTTACTGCACATCAGCATG
>21463_TGCAGGTTGTTTCTACCACGATGTTGAGCCGTCTGTTCAG_NODE_1_length_329_cov_9.778115
CTTTACACAGCATCTGCACGTAGGCCACCACATCTGGCCGTTTCCCGTTGCGTAAAATCTCCCCAAGGGCCAAGATGTAATTCTTGGCCAGCCTCAGAGTCTCTATCTTGGAGAGTTTCTGGGTTTTTGAGTAGCACGGCACCACTTTGCGCAGGTTGTCCAGCGCCGAATTCAAGTCGTGCATGCGCGTGCGCTCCCGCGTGTTCGCCTTCATCCGACGCACCTTGGAGCGCTGGACGCGCGCCGCCGTCATTTTGCGTTTCTTGGGGCCGCGCTTCTTGGGCTTGTCGCCGCTGTTCTCGTCGCACTCCCCCTCCTCGGCCTCGTCGTCCTCGTCGTCGTCGCAGGCCA
>21464_TGCAGGCACCAAGAAGCCGAAAAGCAAACAAACCCAACGT_NODE_1_length_347_cov_18.841499
CGCGACAGCCCGGCGGAGGGATTTTAAGGACAGCTCCGCGGGGGTCGCGCCGGCTCCCTATTGGCTCTCCGCGCTGTCAGTCAAGTAAATGAGCTCGCGGGTCGTTCGGTGACAGACTTCTGGTGTTATTTTCAAATATGATCAATTTAAGCACGTTATGTCGGATTAATCCCTTCGCGTCAGTCTACTGTTTGTTTTATTGACATCGATAAACATGTGTGAAAATTGAAGCTATTTAATGACTCTGTTTTTGCAAAATGTTGATTCGTGATCAATATAATTAGTTTTCTTCTGCTTTAAAAAACTTTTAAAACTATTTTACACACTCACACTTTAAACAAGTGAGTAAATTAGTTTTTCTAGATGCCT
>21465_TGCAGGACTGGACATCTTGTTAGGGCTCAGTGGTTCACGG_NODE_1_length_441_cov_20.378685
GTGCCTTCTGCTATAGTTTGTAGATACTGTACATACAAGGTTAAGACATCACAAATGCAGAGAAGGTTATACTTTCGCAGGAAGTTGCTACCCTTAAGACAATCTTCGAGAGGGGTTATCTGTGTCAAAACAAATAATGTGTAACAACACACAATCACACTGTCGATTTCTAGCTTGCCAGGGAATGGAATCATAGGTCAGCATGCTGAGTAATGACTTCATGAGGAATCTGATACTATATTGTACTTTCTTTTTACTGTACTTTTTATAACGCACTTTTAAAGAGAAACTGATAAATAATTGGAGCGAAAACCCAAGTACACGCAGAGATGATATCCTATTGACGAGCCTCGGGAAGTTAAGTAAAGTAACTGCACACTGGACAAAGGGAAACCTTTCAGTCCACTGGTGAGACTGATCCCGAGCCCGAGTTTGTTCTCCTGCAGACCGCACTGAAATTTTC
>21466_TGCAGGACCTTGGTGGTGGGTTACTGCAGCCAGGGAGTGA_NODE_1_length_275_cov_8.083636
CCCATAGCTGTCTAAAAGCTGAGGTTGGCTAATGAGGAAATGTCTTCTCAGTTGAGTGGACTTTATGCCGAAAGAAAAACTTGCAGAATCAGCCCTACAGCTTCATCTGTCCCCTCTCTGGTAAATGTGTGTGTATGTGCATCTACTGGATCTAGCACATGCACAATATACACGTGTGCTCCTCATGAGTGTGTGAGTGAGTGTGTAATCGAATGTGGGGGAGTATGAGCCACTGTGTACTTGTAGTTCTGCATGCCAGACCTGAAAGAGAGAGAGTGTGTGTGTGTGTGTGTGTGT
>21466_TGCAGGACCTTGGTGGTGGGTTACTGCAGCCAGGGAGTGA_NODE_2_length_82_cov_13.829268
GTGTGTGTGTGTGTGTGTGTGTAAAGCTTGACTACACTCTTAACATATTTCACTGAACAGGACTGGGGCTGACATCTCCCATGCCCTGGGATCCTCTAAGAGCA
>21467_TGCAGGCCCTGAAACTCTGTCAAATTGAAACAACAGAGGG_NODE_1_length_439_cov_20.182232
TTTTATTGAATTACACCAAATGCTACCAGGCAGGCGAGGATTCATGTTTGGAGCCTGACATATGGAAGACATTGTCAAGTCCTTGTGTAATGTTAGATGCTGCGATCGCTTTCGATGGCGAGGCAGACTGGATTTGTGGAGGGTTTTTCCGCGCAGCATTTTCGAATCTGTCAAGGTGCTGAGGCATGTTCATAAACACCGCTTAGCCGATTCCCTTTTGTTATTTGGATAACAGTTTTATTATTCACCTTAATGAGTTTTTGAGTTTAAGATGTCAAACAAAGGGCTCACTGCGTTTATAACTGTTTGTGTGTCTAAGAGAGAGTGTCATGCTCATGCGTCTATTAATCTATATGTGTGTATATATTTTGGCTCCACGTGTGAAGACGTTTGATTTCTTGAGCATTTCTGCAGCTCCAAAAGAATACAGTCACGGTTTCATGCTACAAAGTTAAGGGCTA
>21468_TGCAGGATCAATATCAACTATCACTTCTTCACTATTGTAC_NODE_1_length_270_cov_12.914815
ACGCTTTAATGGGAGAAAACGGGAAGAAAGATGGTTTTATATTAGAGTACAGGCAAGAGCCGTGTAAATATATTGCTGTGGGAGGATGCACAAGCGCAGCATCGCCTCTTCTTTGCCTTGCTCGTGTTTGCTGCCTTCACCTGAGGATCCACATTCATTCGTGCCTTCAAAAGCACCTTCTCCTCACATGAATCCTCCACCTCCACCGGTCATTATCATTTCCTCTTTCCTCTCGTTCTGCAGCAATTCCTTCTGCACGGCTGAATAAGGGAGAGAGAGAGAGAGAGAGAGA
>21468_TGCAGGATCAATATCAACTATCACTTCTTCACTATTGTAC_NODE_2_length_164_cov_13.030488
AGAGAGAGAGAGAGAGAGAGAGCACCGGTGTGCAACCAAACCATTGATTTCAGATGGGATTTCTTTCAAAAGTCTTTTAAAATTGTATGAATAGTAAAAACAGAGGCCGCAACCAAGAAGAAATGTAGGACTTTGAGGGCAAAAAAGCTAAACACAAATTCTACCTGAAGTGTCAATACAGGTTTA
>21469_TGCAGGTTCGGAACAGAAGAATGGGGGGAGGGGGGGAAAG_NODE_1_length_175_cov_8.971429
AGTTTCATACATCCTAATGTTAAATCAAGACCGAGTCACACTTTCTTAATTTGTACATCATAAAAAATAGACTGAAAAATAAGTTGATTACTTACATCATGCAACAATTCATTATAGGCATCCATGAAACCCAGCACACACTCGTGGTGCATTTGAATTGCAGCCTCGGGCTCTTCAATGCTTGCATAG
>21470_TGCAGGGAAAAACACACACATAGAGAAAGAGAACAAATGT_NODE_1_length_285_cov_12.614035
AAGACAGCTCAACATCCTCTTTTTATCACTCTCTGCTTTATATTGTAGCATAGTACTCGTGTGTGTGTGCTTGTCTCATTTCTGTCTCATAAATATTCATGATGAAACCGCGGCACGAATATCCAAACATTAGCTCCTGAAGGTTAATAGGTCAAATGTGTAGATCAAAATCTAGTTGTTGCACACACTCCTCTCATTAGAGGCATTTAAAGAGAATCACTTGATACAGAGACTCTGATCTTCCTTTTTGTCCTCCCCAGTGGAGGCACCTTCCTCCACCCCTTTACACACACACACACACACACAC
>21470_TGCAGGGAAAAACACACACATAGAGAAAGAGAACAAATGT_NODE_2_length_93_cov_22.344086
ACACACACACACACACACACACTCTGTAGGTCTTTTGGGCTCAGGCACTGGGCTGCATGCAGATACACCTCTTTGAAGCCCTCGCTCGCTCTCTGTGTGTGTGTGTGTGTGTGTG
>21471_TGCAGGTCCATGATGCCTTGCACCAGGCTGAGGAAATCGC_NODE_1_length_223_cov_21.708521
CCCCCTTCGTTTTATCATCTTCCTCTATTCTAGCCATCTTTATTTCGCTGTCGATTCAGTGAGGCCTCCCGTCCCGCTGCCTCGTTTCTCCATCTGTTTACCGTCAAACAGATTGAGGACCCCTCCGTCCCACCGTCGCCGTGACCAATCAATAAGGCCGGTAATCACAGCGTGTCCCTTTTGTTATTGATGCTAACGCCAGACACAAGCCTGAGACAAAGGGTTCAACACATTTGTGAGGGTTC
>21471_TGCAGGTCCATGATGCCTTGCACCAGGCTGAGGAAATCGC_NODE_2_length_195_cov_4.451282
CGTCCCGCTCTCTGTCGTTGCAGGGCGTCATCCAAGATGTGAAGTTGATTTTTGCGCCGAACGGCTACATTACACAGTGTCCCAACCTGAACCGCAGTGAGTACCATGATTACACGGCGGTGCACGCTGTTCGCTCTGAGAGCACGAGGAACAATACAACGCCTCCCTTTTCTGTGTGCTGCTATTAAAATGGACTACAAAGGGCTACGTGTCAGCT
>21472_TGCAGGCTCCGAGCATGTGACTTTGTAAAATCACTGGAGT_NODE_1_length_278_cov_15.363309
CTCCCTTTCCGATACACACACATGGGCGCCCGGACAAAGAGCCGCTTTACCAAGGTCATCCCCTCATCAGCTCTCCAGCATCAGAAAATAAATGATTATATTGTTGTTAACTTTGCTGTGCTGTTGCTAATAAGATCTCTCATGAAAATCCAACCCTCGTCCCGTTCTCACCCGATCAAAGGAATCAGTTAATTAATTATCCCAACGATGTGTATGAATACTTTGGCGTGTGTAATTAACACGTTAACACACAGCAATTAGCGGATCATTCAAACACTGCCGGCGCGTAGCAGTGGCTGG
>21473_TGCAGGCAGACCTGACCGACCAACTGAAAACACGCACACA_NODE_2_length_389_cov_13.398458
TTTTGCACGTTCAGTTGCTGCAGTAAAAAATACTTTCGCTTACAAGACTGTTTCAATAAAAAACATTCTGACTTATGATGTAATTAACATGGATTAAATGTTTGCTGTAAGATTCAAGTGATGAAGACATTAAGGCTTCAATAATTATAATCCAATAATCTAACATTTATTAGTCTGAAATGGGACATTCAGCCAAATAAGTACTTTTGCTTGCTGATTAAGTACATTTAAATGCTAATACTTGATCTTGAGTACTTCTTCCAACGAGGGCTCTGACGCTGAGTCTAAAGAGGCTTTTCTACAACAAATCATTCAAATTTAAAATTCAAAATTCCTGCATAATATGAGCTCCTCTTATCAGCTGGACCTTCTTGCTCTCCTTCAGCTATTAGACGGCTGGTTAGATCCATG
>21474_TGCAGGATTAAGTTGTGTCTTTTGTACATGTTGAATTGCC_NODE_1_length_223_cov_18.547085
TTTAATGATTCCTCAGGACTGGTTATTGTCTCACACGCGGTGTCAAACCCTTTGAGAAGGAGAACCCACGGACATAAAGGTGTCAAGGGACAAGGTCCCTGGACATTGTGTCTGCATGCCTGAGCTGCAGAGAAGCTGCTAGACGTGTTTGATTGTCTTTATTCATAGATTCTTTCTTTCCAAGTATAAAGTGTTTTATTTACAGGACGTACTGGTGGTTCTTTCTCACTGCTATTGCTCCTAAA
>21475_TGCAGGAGCCTCAGCAGACCTTGTGATGTTTATCAATAAA_NODE_1_length_422_cov_13.087678
ACACACACACACGCACACACCCCCTTTCGCCGTCAAGGACAGCGGCACAGGAAGCTCACTTGCGTTTCAATACGGCCACGGAGACACAGAGATGCGCCCGAGCGCGGCAACCAGTTTGTCGCGCACACGGGTTCGCGATCCACACAGCAGGGACGCACGCTTTACTACACCGCGAGAAAGCGACACTAATAAAACCACAGATTGATGCGAAGCCGAAGGTGTTTTGCCTGTTAAATTGCAAACTACCGCCAAAGCAGCAAAGCGTCTTAAAAAAAAGCACCGTGTGAGTTCATTGTTGCAAGTTGGAAAGAAAGGTTTTTGCAAAAACCACCTCAGTTGTTGGGTTTGTCTTGTGTTGTGTGCCTCCCCCTCCCCCAGGTACGCAGCGACGCTTTAAACTTTAACTCTATTCCTCGGCGGCTTATGAATTAGTAAGACGGGCGC
>21476_TGCAGGAAACACACACACACACATTGTGAGGCTGCTCATA_NODE_2_length_484_cov_19.917355
TCTATTTTCACAGCTGCTTTCAGTCTGTATTAAAAAGGTAAAATTGTCAATGCTGGGGTGCCAAATTCCACCTCTACTCATAAAATATAAACGTTTCTTTCTTTCTTTCCTCCTTCAAGACCCGAGACAAGTGCCAATGTCTCGCTTACTACCTGCTGATTAAGGTGAAGGGGTTTAACCCTGAAACTTCAGCCCAGGCTCACTTACTTCTCCTCTATAATTACTCTGGAGATCGATAAGACAATTTCTAGTTTTGAAGCACCAAGGACTCCGTCAACTGTTCGATGTCAGCTTCAGGAGACCTCCTCCTCTGCTGTTCCTCCTCCAGTCTACAGTGAAGCGCCAAATCAACGTTTCACCTTTTAAACAAAACCTTTTTACAGTGGAGACCAACTAATCACTTCAGTCAACCGGTCAATAAATCAGTTCGCCACACAGCAACCGATCATCAGTCACAGCACTTGTACTCAGACATACACAACGAAAGAGGAAGCTGCTGTCCTGTC
>21477_TGCAGGTAAAGTTTGGCGTTCAATGGAAAAAACAAGAATT_NODE_4_length_180_cov_16.049999
CTCCTCCTCCTCCTCTCTACTTTCTACATCTTCCTCCTCTTCCTCTTCCTCTTCCTGCTCCTCCTCTTCCCAGTCCTCGTGCGAGGGACTCGGAGGGTCCGAGTCGAGGCACGTGTACTCTCCATGAGCCGGCCGCCCCTCGTCCCCGTCGTCGGGGGGCAGGGAGCGCGTGAGGGAGAGACGCAGGCGAGGCGGCGGCTGC
>21477_TGCAGGTAAAGTTTGGCGTTCAATGGAAAAAACAAGAATT_NODE_5_length_116_cov_2.258621
AACTTATATTTGATCAGGATGAAGGAAGCGCCATGTGGTGTTTTTCTTTTAAATGCGCGCCGGGTGAAAAGAGCCCGTGCACGTCTACAAGGCTCACGCGCAGTCAAGTAAACTGGGTCGAGCCGGCGATTAGAGTCC
>21478_TGCAGGAGCACCAGAGGCCGTGGTCCGAGCTGGCGGGAGT_NODE_1_length_323_cov_10.724458
ACGATTGTCATATGGCATCTCGCCAGTGCTGACACCGCTTTCCAGGCCCAGCTCATTGTATCTCGCCTCAGCTGGTAAAGGAGAAACAGCTTCTGGGTGCACGTACCTGTGAGATCCAAGAGTCGGGTTGGTGTTCAAACTCTTTGTTTATTTATTAACTTGTAACACAAATGTTGTCACTGTCCCCTCCCTCGTCATCGCTTGTTTCTTACCCGTCTACTGGAGCTCCGCCAGCAGCGTCCTCCTCAATGCAACAAACCTGCTCCTCTGCGGTTGCAGCCACCGCCGCTGGTTCTTCCACTACATCCGGTGCAATCTCCGGGGGAGGAGGAGGAGGAGGAGGAG
>21479_TGCAGGTGATGTACAACCAGTCCACAGCCACCACTTGCTT_NODE_1_length_366_cov_14.407104
TGACTGATGCTGAATGTACTGTTTATGTTGCTGATACTAATAGTAATACCTTTGCGGTACACAAGGCGGCTGACCACAACAATGGTGATCCTGTCGTCATGGCGCTGGGAGGGGTCGGGGGTGAAGTCCGTGGGGTCAACAGCGTTGGGAATAACAGATACTATCTCTGGGTTGAGGGCTGCACGGAGCACCGTGTTCTCCTTACTGGTGTACGACACGCACACAGTGTGGTTGGTGTCGCACAGCGACACGGTCAGAAGCTTGTTGGTCAGCACGGAACTCACATCAGCAAAGCCGAAGAGAGAGTGGTCAGTGAAGACCTGCAAAGGATAACGCGCTTTAGGTTTATCTCCACATATGATTTTGAGACTCGGCACGTAATAAGTTA
>21480_TGCAGGACTGGGAGACGGTCCAGGGAAGCTGAACCCTCTT_NODE_3_length_160_cov_28.581249
TCTTCTCCTCCTAGATGTTCAGCTTTAGCTTTTGATCATTTCTATGTGCCAATCATCGTCTCCATGTTGTCCACAGTCTGTATGGGTGTGGTAGTCCTCACTCGATGGCTTTGGACGCAGCCAAGAGGACGTCCCCGTCTCTCCCCACCCCTACTACACCCACTGTAGCCTCCAATGCCTCC
>21480_TGCAGGACTGGGAGACGGTCCAGGGAAGCTGAACCCTCTT_NODE_6_length_101_cov_5.712871
CCCCATGGCCCCCAGTGCAGGGTCTTTCGGAGCCAGCTCTCTGTCCAGGCAAGTACCTCGACTCGGCATAACGAGCTTTGAATCTGACCTCCAGAGACCTTTCAAGGCTCCGGGTTGGTCACC
>21481_TGCAGGGATGGCGGTGGTTAAAGGGAGCGGGAGAGGAGCG_NODE_1_length_399_cov_7.939850
ACAACAGTTGCCAGGAGACCATTCTGAAGTGACTTTATAGCATCGGGCACGTTTATACCGGGGCTCATGAGGGATAGAACCAATTTAGTGTTTCTTTCAAACGCAAATGTGCGTTTAAATGGGAAAGATGCATCAATGTACAAATATGGGGGGGTAGAAAGAGTTTTCCTGCTAGTGCAGCACTGTAGCATCCAGCAGAAGCTGCTATGACATGTGTTCTTGTGGGGGAAATAGAAATGCAGTCAGTTGGATGATTATGCTTTTGTTGAATCTGGCTAAAACAACACACTTTTAATCAGTGGAAGCACAAAGGCTGCTTCTTTCGTCTATGGAAGTTATGTTAATCAGACTGATTAAAAATTCTCTCTCTCTTACTCTCTCTCTCCCTCCCTCTCTCTCTCTCCCTCTCTCTATCCCTC
>21482_TGCAGGGTATATAGTGGCTGCTTAAATAGCAGGGATGTGC_NODE_1_length_414_cov_8.178744
ACTTTAAACTTCCCTTTTCATTCACTCATGCACGTATTCACAGCAGAGAGGGGATTTTGATTTGATTTGAAAAAATGAAATTAAAATAAGCTTTATATGACGGAACATTATTGTTGGTCACACTCAGCAGAGAGAGGAAGTAAGCAAAGCCGAACATTTCACAAACCGGAGACTCTTTTCTCAGGAATTGGTGGAGACCAAACCGGAGGTAAAACCTAAGCTGTGTTGTATTAACACGGGGCTGCTTTTCCACAGCAGTACATTACATTACATTACATTACATGTCATTTAGCGGACGCTTTTATCCAAAGCGACGTACAATAAGTGCATTCAACCATTGCTTTGCTCCCATCCTGGTTCTCCCGCCTGTTTCCCCAAACACTGACTGTGGATATCTACAACTCCACTTCAACACAGATGGACTTGAATTCATT
>21483_TGCAGGTGGAGTCACGCAAGCTGGCCCCACGGTTCGTTGG_NODE_1_length_172_cov_3.517442
GAGGTGAGGGAACAGGTGGGGCCAATTAGGAATCAGGGGAGACAATCGACAGGAGACACCTGAGGAAGGGCAAGACACCTGAAACGAGAGGGGGTTTAGACGCCACAATGAAACAGATGAAAGTATCAAAATCAGACGTTATACGGGACACAAACACAAACTTCACCAACATTTATGACAGTACCCCC
>21484_TGCAGGCATCCAGCTGAAGAAGGTGCAGGAGCAGCAGGAA_NODE_1_length_205_cov_18.853659
TTACGAGTGTCTTTACAGTCTTAATGCTTCTTGAATACACCAACACATTTCCAGTTTTGGACTATTCAGCTCATATAGACATACAGCATGTGATTGTGTTTATGTGTGTGTGTGTTTGTGTGTGTGTTTGTTTCCAGTAACAAAGTGTGTGACAACCCGGTGGTGTGGTACAGTGGGCATTCGTTCAAGTGAGTGTTCGATCGACTGTGTGTGTGTGTGTGTGTGTG
>21485_TGCAGGAAGAAGATCCAACAAGCTGCTTTGAATCAGCAAA_NODE_1_length_85_cov_12.529411
CCGTTTCAGCTTCCTCTGATAATCCGGATTTATCTCGTGCGCACAGACGGCGTTGTGACGGTTCGTGTTCTGCATCGGTTGCGCTGCAGTTGAATAAATGCTTCTTT
>21485_TGCAGGAAGAAGATCCAACAAGCTGCTTTGAATCAGCAAA_NODE_5_length_200_cov_10.260000
TTTTTTTTTTTCGCTGGAAGAACAGAAAACACTGAACTAGCTCAGCTCCCTTAATCTTTTATCCGATTCAGGGGGGGGGGGGACCTGAGACGGGCTCCTTGCATGCAGAGACACCAAGCAGATGACGGAGACATGGGAGAAGAGGGCTGCTAACAGGGTGGGCGTCCATCTTTACCCCCCTGCTGAGAACAGCTGGAGAGCTGGGAGGAGATAACAGCTGGA
>21486_TGCAGGATGAAACATGAAGTCCCACCAGCCATCAGCTGCT_NODE_1_length_151_cov_7.251656
AACCCAACAACTGATTTATACAGTAGTAGTAGTAGTATATGAGCCTGTGTTGGCAAACTGTGACCAGGAGGGAGGTTTTACAAATAAAACTAGAACATGGTCTGATCGTATTTCTAATAAAACACACTGCACATTTATCACAATATTTTAAGGCTGTGTTTTGCTCTCTGGTT
>21486_TGCAGGATGAAACATGAAGTCCCACCAGCCATCAGCTGCT_NODE_2_length_275_cov_19.432728
AACATTTAACACTACTTCTGCTGGCTGCATCTTATTCTTAGAGTTGCATATTTACACCCTATGTTTTTATATTTTTACCTATTGCAACATAGTATATTAAGAGGCCACCTTCGCCGTGCTCTTTGTTAGAAAATTAAAAGTATGACGTTAAAAACATTCTGCAATATCTGGGCGCATCAATGTCAAGTATTTTTTTGATGGATAATGACTTCTCTTTGACATTTGATTTGTCGACTATGCATTTATTGTCTTTCTATATACACCCCACAATCTGAAAAAGTTGGGCCACCCCTGGTT
>21487_TGCAGGAAAGTTCTCTCACTTTTTCACACACAACCCTTTT_NODE_1_length_156_cov_11.121795
CATCACAGATGGTAACAAAAAATTATTCTAGCGAAAACCTTTTTCTGTGACATTTCTTAGAGGGAACCATTTAGATCCAATCACCAGATGCAGTTTTTCCGATTGCCTTTCAGATCTTAAAAGGGGCTTAATTTGGAATGACATAACCCCTAGAAAATGTTTCAATGTTTAGGTTGTA
>21487_TGCAGGAAAGTTCTCTCACTTTTTCACACACAACCCTTTT_NODE_5_length_245_cov_24.587755
GAAGGTCATTTAAGTATTATTGCTTCATGAGTTTAGAGCGGCAGTGATGATGGCAGCAGGAACATCACGCAGGGCAACGATCCTCCAGCTAAACAGACTTCTGCTTGGAATTGAAATCACTTTCCCGCAGGTGTAACTTAAGACAGTCACAGCTACTTTGGTCTGAAAGCTAAATAAGTTCTGTGACTTCTGGGAAGGGAAACTTTCCTTAAATTAGCTTGACTTACCGGACACATAATAAAGCACTCGAGTCACACAAAAACACAC
>21488_TGCAGGAGGGCAGACTGCATGGCTTGGTTGTGGAGGCCAC_NODE_1_length_467_cov_17.398287
ATTTGTTCTATTTTGTTTCTGCATTTCCAGTAAACATTAGTAAATAGTAAACACTATTTAGAATATAAAATATATTTTTTCCTAAAGAAAGAGAGAGAAAGGGGCATCATACATCATGTGCATTGGTTTTCCATTATTGGTTTTATAAGTGGAAACACTGCACCCAAGTGCAAAGTCCACTTGTACTCCTACTGAGGAGATTCAGGCCCAGCCCTTGGTTCTTGTAATCATCTTTCTGAGTCGGCTTCCCCTTAATTGTTGTCAACCTCATATTTTCCACGTGATCTTGTCAGTGAACCAGTGCGAAAGCCTCACCTTTTGTCTACATTTCATACACTCAACAGTGGGTTAAGAAAGCCATTAAATGAGATATAAATGTGATGATAAATATTAAACGTCAAATATTTTTTACACAAAGATTTTAACAGATCCAGAATCCTGTTGAAAAGTATACTTTTAGAATCAGGATCACTTTGAGTGGTGATGACA
>21489_TGCAGGTGGACTACAACGCAGCCAGCTGGCTGACCAAGAA_NODE_1_length_428_cov_8.425234
ATATTACGTCTTTGTCTTAAGTCTTTGTCTTAAGTCCCCCAAAGTTATTTATGACGCTTCATGTGCATATTTAAAGACAACATCTCACTAAACCTGCAGCTCAGTAAATGCTCCTGTATCCTGAACTCCCCTGTGGCTCCTCAGCTAAATAAAAGAAGAATTTTGAACCTGTTTTTTTTAATCAATATTACATGTAGAATTTATGCAAATGAGCAGGTATGCGATGGGCCTGGGTGAAATGTCGGAGCAGGTGGAGGTGCGCCCTCACCCTCTTCTCGTGGTTGGGGATGATGCAGCGCACAAAGTTGGGCTGCGTGTTGTGCAGCGTGGTCATCAGCTTGCCCAGCGACTCCTTGTACAGCTGCCCCACCGTGCGGAACATCCCCTTCTTCGACTTGGTGGGGGCCGAGCTCTCCGACATCTTGGTCATAGTCTCCAGGCCGACCACCC
>21490_TGCAGGGACAGTTTGACCAAGTGGTACTACGACCCCCTCC_NODE_1_length_369_cov_23.398375
GCTACACCCAGGATGGCGGCTATAGCTACGACACCTGCTCAATGAATGAAAACTACATGTTAAAAACAAAAAGGAAAAACGGGCCATATATGGAGCTGTACAGCGTTTTATAATCACAAGAAGGTATTATTTGAGCTTCGGCTTTAGTCTCGAATGAGCAAATGAAAGGAGAACATACCTGTATTTCCAGTAGTCAGACCGTTTGGGGTGGTCTTTTGTTTGGCAAATACGTCGTTTCCTGCAATAAAGACAAAGCGGGTGTGATTTTTGAATTATTATGTGCCATTAAAAGAAGTATTTCTTTCTCATGAAAACCACAATGCAAAATGACTGGACAGTTTAATTCACCAGTTTGAAAACATCTGTAAAATGACGAAAATGGGAGTAAAGC
>21491_TGCAGGCCAACAGGAATGCACGCATACTGGACGCACACTT_NODE_1_length_283_cov_9.547703
AAAAAAATATAAAAAAAGTAAAAAAATATTAAGCATAAAGTGCACTATCGGACAAGTAACAAAAAATGACAGTTAAAGTGACATGTGCAGTGTGAAGCAGAGTGACCGGTGGAGTGTTATAGTCAGTCAGTGGGGGACCGGCTCTGTTGATGAGCCCGACTGCCGACGGGAAGAAACTGAAACATTTTACGAAGGAAAATGACCTTTGGTCAAATTTCTCACATCACATAGAAGTATGAAACCTGTGCAGAGGGTTTAGCAAGACGGCAACGTATTGATTTCAAAAGGGTAAATTGCCAAA
>21492_TGCAGGCACGGTGCAACATTTGACCCTCTTTATTCCCCTC_NODE_2_length_383_cov_10.469974
CGTCGTCTTTGAACCACAGGGAGATCTCCTTGTTGGCGCTCTCCACGGAGTCACTGCCGTGGATGATGTTCCTGGGGACGATCAAGACAAAGTCAGCGAGTGCCAGCGTGGTTCAGAGGAACAGACGCTCCGCTGAAGCACTCACTTGCTGACGTCGATGCAGAAGTCTCCCCTGATGGTTCCGGGCTTGGAGTCGGCGGGGTTGGTCTCACCCAGCATCACTCTGCCGGTCTTCACCGCACCTTTGCCCTCCCATACCTGGAACACAGCAGGGGGGCATGAAGCCGGGCGCTAAGCAGCAGCCACGGTTGTCCCTGCGGACAACCACTCATGGGCTGTGTGTTCTTACCATGGCAACCACTGGACCGGAGGTCATGTACTTCATGAGGGTGGGGAAGAAGGGCC
>21493_TGCAGGCAGAGCGGAAACCGCTGAAGTTCGTGGAGAGGTT_NODE_1_length_508_cov_21.950787
TTCACACTAGTCGTGCAGAACAACATGAGCCTTGCTACGAAAAGAGGAAAGTCATCTGTGCGTTTTTGACGTTATTATGAAATGTTTGCTGAGTTGCATGTCTCTACATTATCTTGTCTGTACACCTTTGATTAAAATATAGTTGTGTGGAACCTAGAAATGTGTGAATCCAACATGACAAACAATCCTAATTGACATTTCAGTGGCATCGCATCATGTGGTGCCGGTGCTTGTTTGCTCTCCTGCCACGAGTTANNNNNNNNNNCAACAATCCTAATCCAATCCTAATGTGGTGCCGGTGCTTATTTGCTCTCCTGCCACGAGTTAGAAGATCCTTCACCTCTGTGATCCTTCACATTTGTGTGCTGAAGATGATGCTAAAGACAGTTAACTTGCCTCACCTCAAAGAGTGTAAACAGCTCACGAAGCCCTACAAATTAAGCCTAACCAGCACTTCTTAAGCTCACCAATGTATGTACTTCACAGTGAGCTTTAGATTCATCTTAAAATTAAGAATGTCCCAAAATATT
>21494_TGCAGGAGGGACGTGCAGCTTTCAGCAGCGGATCGTTTGG_NODE_1_length_440_cov_17.552273
CTCATCTGGGGAAATGATTGTTGTATCAGGGCCTAGTTGGGTTTCTCCTAGTTTGCATGTTCTCTGATACAGAACATAATGTTTGTCTAAATTTGTGTGGGTTTTAAAATTTTTATAAAGTTTTATTAATTTATATCAAGGGTACTCTTTCTTTCTAGTTGCTCACATGAGCTCTTCACACTAGCGCTTTGATCAAGCCTGTGTGCGACTTTCTACGGCCATATTTCCTATCGATTAAATATATCGCCATCCAATCGCTAAATTGGACACTGAAGCACAAAGCAGGGAGCAACTTGTTTATCGCAGCAACAGACACTTTACGGTCTACTTGCCAGCATTTAAATGCGTGACAATTCTTTTTTTTTCTTTTATTAAAATAAAAATGCTGCCCATGTAGCATCCTTTTTAAATTAACATCTATGCATTCGGACTCGAATAGTTGACATATTTTTTTTCCTTTTC
>21495_TGCAGGAGGAGGAAGAACTGGATTGGGGGGAGGGGAGGAT_NODE_1_length_360_cov_22.169445
CAATTGACCGCTGCTGACGCGTGTGATTCGTGCGCGTAATAGCGCGCACACGCTGGAATGTCACGGGATTGTTGGCTCATGTTTACCTTGTAGACTCAAAGCTCAAAGTGGTTTTAGATGATGCACACACACCGTGGGGTCATTATCACACACACCGTTGGACCATTATCGAACGGCCTTACATACTTTGTCCATCACTTTGTTCATCAATTATACTATTTAGTTTTTAGCTGTAGTATTCCTGAGGTAAACGCCCACCATTAAGGGACAGAAGAAGGCATTTAGGTCAGACAACGAGGTGGAGCTTAATAGGATTAGGGACATAAATAAAATATATATTATGGATTAAAAATTGGAAGATCAGCTGCAGCGGATAAACACA
>21496_TGCAGGTGGAGAATATTGTAGCTGCAGAGTACGAGTTGGA_NODE_1_length_134_cov_26.365671
CTGACACAATGCAGCCAGTTCTCATGTTCTCACCTGTACATCTTGTAAATTTCCTCAGAGCGTCCTTTCCTCATCTTCAGGATCCAGGCGCCCGGGTTTGCCTTCAGCTGAAAGTAACCCTGCAGCACAGGAGACAAGAGACCACCGGTGTTTGTG
>21496_TGCAGGTGGAGAATATTGTAGCTGCAGAGTACGAGTTGGA_NODE_2_length_122_cov_5.254098
ACGCTTACGGCTTCCAACAGACTGAAAGTACCGCCACTGCTTCCGTGCTACTGTAGCAGGCGGTCGGGTGGACTGACCTTGACTTTAATGATTCTGCTCTTGAAGGTGTTCAGCACCACAACGATGTCATCAGACTCGGCTGGC
>21497_TGCAGGTACAAACGCAACCATGGCCCAATCTCTCTTTTAA_NODE_1_length_235_cov_16.340425
AGCAGTACCTGTGCTGCCACGCTGTTGGCTCGGGATCTGACGGAATGGCAGAACATTGCCGCTGCCAGTGAATGAGAGCACAACATTCAAACAAACAAACAAACACTGGCATGTGATGTGGAAGGTGTTGACGAATGACTCATTGCTCTAACCCTTCTTAATTAGAAGTGTATTCATGGGCTTTCAAAGTTAAACATGTCACAATGCTGTTGAAACGCTCGGTTCAACGTGGATGAAATGGATAAATAATGATTTAG
>21497_TGCAGGTACAAACGCAACCATGGCCCAATCTCTCTTTTAA_NODE_2_length_107_cov_5.570094
CTCCTCTTGAGCCGCTCTTCCCTCGTCACTCAGTCCCAGGGGAGTGGACGGCCCCTCATTGATAGACACCAGGCAATTCCGTTTTTGCGTGACGGTTTCGATTCAGATGGGCTCGTCACCGGCAGCCGC
>21498_TGCAGGTCGAAGGGGAAATCCATCCGGAAGTTAGTTTTGA_NODE_2_length_181_cov_20.513813
CATCTGGTCTTTAAACGTTAAAGCCAAGGTCACTCGTCATGTGTCGTCTTTTTAGAGTTTAAATGAACATTTTGCAAATGTTTAGTTTCATAAATATCATGCATATGGACTGAAGAAATCTTTTCGATATTAAATTAAATAGTGAACACACAACTTTTATCCGCTGCTCCCAAACTTCATGAATTAAGCAGATTTAATGTCCT
>21498_TGCAGGTCGAAGGGGAAATCCATCCGGAAGTTAGTTTTGA_NODE_3_length_151_cov_9.933775
AGCAGAGCGCACACACAAACACACACTTGGCATCCACACACTGATTTAAAAGACTGCTGACCATTATATGGAAAGTATATTAATATTTGCTTCTGTAGAAACACCAGAAATGTTTAAAGTTATTGCTTACTTCTTTCACGTAATGAGACTATTTCAACTACACCCAAACTAAA
>21499_TGCAGGGCCGTCTGGGAGCGCTGAGCTCGACGGGTAACCT_NODE_1_length_418_cov_9.385167
AGGACCGCCTGTGGGAGAAAGAGCAAGAGGTCAGAGGTCACTCGGACATGTCCCACAGTGCGGCTGCTTTGCAATTATTGGGTTTCAAAAAAGAGCAGGATACCTTTGAGCGTTTATAGGATCAGTTCAGATTTTAAGAAGTTTGTTTTTATTGTAAGTCGCTTTGGTTAAAAGCGTCAGCTTAAATGGCATGTAATGTTATGTTTGATCCGAGTTGGACTTCTTGAACTTTTACTTTTTAACTGGCTGTTGTTGTGGCCTTCTGTTCTTCCAGGTGCAGCATATGCGCAGAAACCTGGACCAAAGTGAGGCAGCAATCATTCAGGTGTTTGAGGAGAAGCAACGTGTCTGGGAGAGGCAGATGGACGAGCTGAGACAGAACTACGCTTCGCGTCTGCAGCAGGTGAACTCGCTGCATATTTTGACCCTCAAGAAGTGGC
>21500_TGCAGGTTGATGTGAAAAGATGATTGGGGAGAAGAGCTGA_NODE_1_length_304_cov_16.763159
ATGAGTCATACTAATTGCTGGGCACCACTGGAATCCCCAGCAGTGTAACGTGATGCTGAACATGTGGCGCTGCGCTGTTTGCAGCTGCTTCACAACATTCGCGGTAGCATTGAAAGAAGAATGGACTGAAGTGCGGGGTAATTATTGCTATTTGGCTAAACGTGCACCGGAGTGACGCTCGATGTTCAACCGCTTGTTCTTGTCTAAAAATCAATGACTTGAGATGAATCTCTGTGCAGCAGATGTAACAGACAGCCTAAAGGCTCCTTACTAAATCATCCATTACTTTGCTGCGGGGCTGTTGCTGGCTAATTTCAACAATTCTT
>21501_TGCAGGTCCACATGTATGTGATTTGGGGTGAATTAGCCGG_NODE_1_length_128_cov_3.250000
CACCACGCCGGTGACTTCAGGTGACAACAGGAGTAGAGATGGACTCAAATACCCTGAACGGGCGGCCGCTGTGGTTTGCATGTTTGCTCTCCCCTCTGACACACATGCCCCTCCGCCCACCCCCCAATCAAGTGCAATCAACGTCTTGAG
>21501_TGCAGGTCCACATGTATGTGATTTGGGGTGAATTAGCCGG_NODE_2_length_157_cov_15.318471
TGTCTGGCAGAAGTAATGACAGTGTTGGAAAAAGTCATGAAGGAAAAATAAATAAAATCCTCACATTTCCTCCACATTTAAAAAAACAAATTGATTTCCGCCAAGTATTGTGTGTCTCTAAAAGTTTTTGCGGCATTTTCAATTTCACTCCTCCAGCACACATAGACAAGCTAACAAGG
>21503_TGCAGGCGGTTAGTTGATAATGAGAAGGAAGCGCTTAAAG_NODE_1_length_195_cov_6.128205
ACACACACACACACTCTCAATGCAGGCTCACGGCGAAGCTGATTGGTAGATGCACCGGGGCCCCACAGGGCCACTGGGGGCCGGGAGGCTTTAATTGAGAAGACCAGATTCTGCTGCCTCCTCCTCTTCTTCACCCTGGCCTGCCCATGATCACGGTGTTTGCATATTAATACGCCGCCGCGTAACTCAGTCGATCTCCAACACAGTCA
>21503_TGCAGGCGGTTAGTTGATAATGAGAAGGAAGCGCTTAAAG_NODE_2_length_177_cov_3.638418
GGATGTGTCGTCGCTGAGATGTAACTTTCAGTGGGTCACCGGATGAATGACCCCCTCTCACGTCACAGTGAAACCACAAGATGCAGTTATTTAACCCCCCCAGGGACCCACGGCCAGCATTAGTGTGCCAACGTCACTCAGCTTTAAGCTGCACGTCCCTCAAAGAATCTACAGCCGCACACACACACACA
>21504_TGCAGGACAAAGGGAGGAGAGAGCCAGAGAGACACACATG_NODE_1_length_276_cov_8.094203
AGATCTTGACGCGTCCCTCGACGGCGGGATAAACCTTTTGTTTCCGTGTGATGTAGTCGGACACGACCGAAAGGTCCAAACTCCCTGGAAGGAAACCGAAGAAAAGGAGAAAGCATCAAACAAATGATGCTTTTATTGTTTTTTTTACACGTTCACCAAAACCAAAACGTCCGTCTCACCGCTGTCGTGCTTCAGCATCTCCTCGGCGATCATGGAGAACCCGTCTCCGCCCGTCACCATGTAGGACGGCAGCACCACCATGTAGACCTCCTCCCCCCGGACAGGCTGGTAG
>21505_TGCAGGGTGTGGTGAGAGGATGGTATTTCAATGCTGCTCT_NODE_1_length_475_cov_14.324210
ATCTAGCGCTGTGTGTGAAACCGGCCCGTTGTCTTGTGTTGACGTGGTGAACGCTTTGTAAAACCATCATAAACACATTCGGAGATCTCACCCTTTTCCTCTGACAGGCCTCCTGAGAAGTCCATCTGTCTCGTTAACTCGTCCATCCCATTTTATCTGGTGAGATGATGATGATAAAATGTTGACCACAGTCATGCATCTAATGAGCCAACTGTTGTCAAAGGTCGGTTTATTCCTTGGACATGGAACTTTTGCTAACACTTTATGGGAAAAGGGCAAAATGCAAGTTGTTATTCCAAGAATTATTTGGGTTAAAGACCAGCTCTTTTGTGTCTTGTGTTTAATGCATCGATACGACATTTCATGCCGCTGAAGACCAAAAAATGTCCTCAGTCACATGATCACAAGTCACAAACAATCTGGTGTTTCAGTGAAGCCAATTTCCCTCGAACATTCTGCTTTTACTGATTTTGATTAAATGTAGACTGTAGACCTCT
>21506_TGCAGGTATTGTCAATCACTTCATGGCAGAAAGCCATTTT_NODE_1_length_452_cov_21.462389
CTCATTTCCATAGCAGCGAAAAAGCCCTGGAGATATAGTAGAACACGAGCATGCGTTTGATCCTGCATGTGTACTCTGTTCATTCAAGCCAGCGATCAGATGACAACATCCATCCCATGATTACATTATTATAAAAACATGACCCCACATTTAACTTTGATTACATTCATTGGAAGCACTTCATCCAACGTATAAGTAAACTGGGACACACTAAGGAATTTTGGCTCTGCGCAGCTTTGTTTTAATGAGCATATTAAAGTTGATTTAAGGGTCATCCGACCACATTTCAAAAATCGGACCGTCATGACCTCGTCTCGGCTCAGGCATGGACCTTTTGGCCCGCTTGCTGCCAACAGAAGCTCCCAGCGATGCTGTGTGTAAAGTTCTCTCAGCTGCCAACAGACGAGACGAGGAATAAACGTGGGGTTCGGTTTGTCATTAGCCCAGCTCTGGTTGGAGTTGGAGCTGTGGACG
>21507_TGCAGGCACAAAAGATAACAGGAAACTTTGGTAATCCCAT_NODE_1_length_288_cov_5.555555
TTTTTGTTTTTTTTTGGCTTCCCCTCCATATCTGTCCGCCCGGACGTTCTATCAGCCCGTGTTCGACAAAGACTGGGCTCCCTTAAAGGACAGAACCGAAACACTTAGCAGTATTAAAATCAGAGGTAAAGGCCCGAAGAGGAAGCGTGATGAATAGCGTCGAGCTTTACCTGCCAGCGAAGAAAAAGAGCGGGAGAGAGAGAATCAACTCGGGGGTGTTGGCGGCAGTTATTCTGTCTTCCGGTTCGGGGCATCAAGCTGTTGAGGTGATTATCTGTGTCACTGCCGCCCTTTAGTGGCTC
>21508_TGCAGGTGGAAGGGTGTTGTTGCATGCCGAGGTCACCGCG_NODE_1_length_385_cov_5.116883
CGATTGGCTTCTGACCCAAACAACTATCAACTCACTTATTGTGCTCAACTTTTATTCTATTTCATCATCCTTTGGGTCAAGGTTTGTGTGGATTTTTGATGAATGAGCTGAGTGTTTACTCTGTCAGACAGAGAGGAAATATTTCCCCATCACTCTCTCTAGTTATGGAGTCTACGTATTGGGATGATCTTTTCCTAAAATGGCTTCAGATACAACTTTCTCCTGTGATGACACTTGAGTTTGGGGCGCTGCCTCTTGAATGTTTCAATTTTTGTCAAAAAAGATTGAATAAATGGAAGATAGAGGGCAGCGTAGGATCAAACCAGTGCCTGTGTCCACCCGACTGATAAATACTGTGTTTGTATGTCTGTATCTGTGAGAGATGGTGAAAAGATTCAG
>21509_TGCAGGAACTCGCACCCATAAAAGGACAAAGTCACCGCGC_NODE_1_length_367_cov_9.441417
AGCGAGTCTCAAATGTCTCACATTGTAGAAGGAAAGAGCTTTAAAGCTGCTCTGACTCATTAGACATGATTCCATCTACTTCAGACATATGAAGGTATTCTGGGACAATGAGTCCAACTCTCTGCAGCCCAGTGCATCATGGGAGCAGCTCCTCTGAGGGGGATTAGACCATAAGCTGATTTCAGCTCCCACATGATGATCTTTGGTTCTGCGTGGACCTGGTGGACTGTGCGGTCATGTGACGATGAAGATGTGACATCGCGGTGGTTTGACGGCAGGAAGACGAGACTCGAGTGTTTCAAATTGTCACAGGAACAAACACACGAGTTCGGAGGCTGATGAGGAACATGGATCCAGATGTGAGATCCAGAAAGTCCATTTGAGTCGTC
>21510_TGCAGGTGCCTGTGCATGAAACAGCCAAGCAGCTAAAAAG_NODE_1_length_394_cov_19.555838
CTCGCCGGCGTCCATGTTGTTGTTTGGCGTTGTTTTTTAAATCCTCCCCCCAAAGTAGTGTATTGTTCTTTGTCTTTTTACAATAGTTTGGTTATTCCATCAGAAATATGATTGTGTGCTCAAGTATTTTCATATTTCACGAAGGTTTTAAAAACTATTTATTTCTATTGTCGGTGCATGACCACATTTTGATCCCTGAGTGATTTGGGGGTGGTTGTGTTTCATTAGTTTCTTTGTCATCTTTATTGAGTGTGGTCAGCGAAGCTGAGGCAAACTCCTTGTATTCTCCTTCCGTACAGGAGTTTGGCACGCAGCTCCTCCCGCCCCGTTGCTCGGAATTGTCTCAACCTCTCGGCGATTGTCGGGACCCATCGGGAATCTTGTGCTATTATCTGGTTAAGGGAAATGACTTAGTT
>21511_TGCAGGAGCTCCGGAGGCTGCAGCGTGAAAGCAGAAGCAA_NODE_1_length_405_cov_19.182716
CAAACCACCAAGGAGTGTTTATCAGAGCTGTCTGAAGTAAAATGTAATTACTGTAAAATTAGCATCAGTACAAAGTTGTAACCTGCAGCAAGTTATACATCTTGAACATTTCCTGCTCGGCCAAAGAGAGTAAACAGATACCTGCTGACTCTGCTTCTGCCTCTGCACTCAAAGACGGTTCATGGTTCATCTCCTCATCGGGTTCACCTGAAGCAGATCATAATAAATGAGCAGCTGGTATATTGTAGGTCGATCCAACACAAGCACAACGGTGATGTTGGATAGCTCCTGCATCAAGGTAAAAGAAAGCCACGCCGTGCAATTGCCTAATATTCGTTCGCCTTTGTGGCATGAGTGAGTGTTTAATGGTTTGTTGCTTACTTTCACGTGCTTCACTCTCTTTGTTGGTCTGATCCACGTTCGAAAA
>21512_TGCAGGAGGACGCCGCTCCTGTGAAGACATCTCCACTGTC_NODE_1_length_419_cov_6.052506
AAGAACTTTTTTCTTTTTCCTCTGCCGTCTGTTTGGATGCTCTCCGCGGTATCACGTGAAGCACTTTGAATCTCCTCGTTGAAACGGAGGGCGAGAAGCAGGATTTTGAGGAGACTCTTTTACTGGAGCAGCAGCAGAGCACAGTTCAGAGGTCACGACCCCGAGCAACAAGTCGCTCTCGCCCTCCTCTTCACCCAGAAAGTATCTCTGTGTCGCTCCGGGCCGGCCTTGTTTTCTTTTTCTCTCCCCGTCTCACACAGTTTGACCTGAAGCGAGCTATCGGCTAAGCTAAGCCGAGCGCAGGTTCACAGCCGGGGTCGGGCTCAGGTGAGGGGGGGGGGGTTATCAAAGGATGTTTCGGGGAATCCTTTTCGCGCTCCACTTTCAAACCTCGGCTCTGCCTCCGAGACTCCGAGTGTGACCGAGGTGTGTTTTCA
>21513_TGCAGGTCTAATGGCCGATGCTGCGCATGTAAAGAAGGTG_NODE_1_length_161_cov_16.453417
CTCTTTTCTGCTGACATCTGCTGTCCTTTCCTTGCTGAAATAAAACTATTACAAATTTTAACAAGCAGGAGCAACAATGATACGAGGTTCATCTGCAGTTTATCCGATGTATTTTAACAACAACCGTCCATTGTAGTTTCACGGCTCATTGATATTTAAACTGCCGGTTCAGTCTGATCACTT
>21513_TGCAGGTCTAATGGCCGATGCTGCGCATGTAAAGAAGGTG_NODE_2_length_164_cov_5.591464
CCCGGGTTTCTGTTTCCGCCGGCTTCCAGTGAGCGTGTGATAGAAAGTCGCTGGTCCCAGCAGACCTTCGGATCGTGTGGTGTTGACTTGAAGCCTGAGTCTGTTCAACACCCCCGAGGCTGCACAGGAAGCTCTTAGAGATTCCCTCCCGCCTGCCTTCCCACTACCTGCTACCCCCCCCCCCCC
>21513_TGCAGGTCTAATGGCCGATGCTGCGCATGTAAAGAAGGTG_NODE_3_length_90_cov_3.044445
AAAAGCAGTCTTGTATTTCAGGATTCTCTTATTTTAATCGATTTATGTTATTCTGACAACACCCTGACAGGCAAATTGAAAGGAGCTCTACAATAACCGTTAACAACCCCCC
>21515_TGCAGGGCCCACTGGCCACAACCTCTCCTCTCACTATTAG_NODE_4_length_219_cov_15.164384
ATCCCGACCTTCGAACCCTCAGGGTTAAGCCTTGCCTTTGCAGATGAGTTTGACATGATGGGTCACTTCCTAATTGACCAATTGCTTAATGCCATTTCTAGGCCCTGCTGGTTTAACAAGTGTATGTTTTCCTTTTCACGTTCCAACCATATTCCTATGACTGCTTTGAATGGATTATTTTTCTCCACACAAATAGATTCATATGCCGTGCTAAAGATGTGACATGGTCATTATGCATAGG
>21516_TGCAGGACACTGATTGGTGTAGAGATGCAGACTGGTCTTG_NODE_1_length_380_cov_13.684211
CTGATCGGCTGGGACCTACGAGTCGTATCAAAGCTCAGGCAATCAAAGCTTTCAAAATGTATTGTTGAACATGTGTAATGTTTTTTTTTTCACCTCATAGTTAAATGTCCCCCGCGTACCTTTTTTCTCGACAGAACTGCTGGATACAGCAGCTGGTCCCTACCAGCATTACAAGGTGGTGGCTCTGGGAACGGGCCGTTCATGCTGCAGTGAGTGGCTTCGCTACAATGGAACCATGGTCCATGACTGCCACGCAATCATCATCGCCAGACGGGCTCTCAAAAGGTACGAAACCTGCTGATGTAACTTTCAACGAGGGCCCTAATTCACTAAATTGGAACGATAAATACTAATAATATGTATATAGCTTTTTTTGTGCTATCGATGGTGCTTCTGGTGCAT
>21517_TGCAGGTCACCTGTGACTCAAAGTCCCCGGGGCGAATTTT_NODE_1_length_378_cov_17.944445
CTTTTTCTGTTGTTGTTTTTTTCTGGTTGTTATCTTGGTTCAAGTTGGTGTTAGAACACTGCTTCAATTGAATGATCATGAACCACGAGGGAGTTACACACTGCATGACCACGTGTGTGGTGTGAATGAAGCTTGAAGTTGAAGAAATAACTGCAACACAGCGTTAATACAAAATACGCTTGGCTGCAGCGCGTAAACACTACATGAAATTTAGTCAATTAGCACTGATGGAGATACAATGCAGGGCTTCGAATATTTTATTTCTTCTCAAGATGACTACTTTGATATTTGAGATCAAGCTGTAAATATCTCTGATGCGCTATATTTTCTCTAGTCCTAATTGCAGGGGGTCTGTGTTGCACACCTGCCTCGTGATCTTGCGTCAGTCCTGGTGGGCGGT
>21518_TGCAGGAACAAAGCCAGGATGAATAATGGCAGTGAAATGT_NODE_1_length_360_cov_21.208334
GTGGTGTTCAGTGCCTTTTAGACATTTGACTACAAGAAAGAAAAGAACGCCGCTCGCAGCCTCAAACCTCGTAAAGAGTCAACGTGGTGCCATCCTTCCTGTCTGACTAACAGGTGACCTCAGGTGAAACCCATAAAGTGAAAAAACACCATATTCAAGAGTAGATAAGAGCAGAGACGAACCATCGAAACAACACCCGAGGAGGAACTCTTACGGTGGCTGTTTAGTTCAAAAAAACATAACCTCCACGTTGAAGCACAAAAGAAATGTTGTGGCTTATATATTATTATATATAGTTTTGCATTAATTTGACCTGCTACGGCCCAGCAGAAACACATTTGGTTCAATGGTTTGAATCTAAATTAGTCCGGATGGGACACTT
>21519_TGCAGGCAGCAGCTGAGCAGATGTTTCATTTTCCACATAA_NODE_1_length_366_cov_9.057377
AGTAAGAAGATAAAATATTATAGAAAACAGGAAAATAATGTAGAAGAATGTCATAATAATAAGAGATTATAGTCTACTAGAACAAAACACAACAAATAGTGAGATAAATTAATACAATAAAAGAAGATAACAACATAATACAGTGACAGACAAATACACTATGAGAAGCATTGCATTGTATTAGTCATCTCAGCACAGTGTGAGGAGCGGGTTGTGTGCGTGTGTGCGCGCGCGCGTGGCCTGTTCGGCTGATCAGTCGTTCTGCGTCCATCGGCCTCTGACCGCAGATGACGTCATTGACGGGACCGGATGCCCTGACAGGTCTCCAATCACTTTGTCCGTGAGCAGAGATCGTCGATACAGAGCCGATCGGCCTGGACTCACCGCT
>21520_TGCAGGATCTGTTGAGGAGAAGTGGAAAGCAGAGTTCAGC_NODE_2_length_383_cov_5.569191
CTTAGAGGGAAGGACAAAACTTCTGACTTACCGTTTCATCCATCTTCAGCCTTTTCCTTGTACCTCCCCTCTTTTTCTTCACATCTTGAGAAACAATTCCCTCCTTCAATGTGTGAAATATAGTACATTTCCATAATATTGGAACTGAACATTGTACATTCATGATGTGTCCTATAGCATGAATAGATAAAGAAGAATAAAGGTGTTGATGTCTCTGAACTGACTGATTTATTGCAACATTTAACCTTACTCCGATGTACTTTACATTTAAGGGGAATTATCTAGCTTCTCAAGGTAGACGTCCACCGAATCCAAATCTCCCTGTAGAGTCCCAGCTCCAGAGACTTTATCATCACAAATCCTTTATTAATTATCAATCATTATCTTTCTTTACCTGACTT
>21521_TGCAGGCCACACATGAAGGTGAGTCAAATCCTCCGCAGTA_NODE_1_length_356_cov_5.196629
CCTCCAGCGTCAGCTTCCTCCCTCCGAAATATAAAAGTAAAATCATTGGGAAATGTCTCATCAATCAAACGTACGTGCTGATGTGTTCACTCACTCACGGGTCTGAGAAGTCAGTTCGTTTGAGTTTATCTGCTCGTGGCTCCACAGGATATCGTACACGCACACTAATCATTGTTATTGACAAACTGATGTCAGACACAACGACAAGTTGTCTTTTTCTCTCTTTACTTTTTGAAAACGTAATATGAGCGAGTGAAGCGTCGGGCTGCTCGTCTACTTGTCCACCAACACAAAGCGCAACAACACAAGCAGAACACACAGAGCACAACTGGAACGCCACTAAAACGTGTAGTGCTGCTGTGGCGCAGCC
>21522_TGCAGGAAAACATGGACACCTTCACAGCAAGAGTAAAACA_NODE_1_length_430_cov_9.900000
GTGAGTGTTGCTGCAGACCATATCGTAAGTATTACAAAGGAAGACATGGATCGACATTCTACTTTTGACATTCCATAGATGTTGATTAATTAAAGTTAACAAACTTTGAACAGAGAATGAAAATAAACTGCATTTAACAGATTAGAACAGTTTGGCTTGAAAACAAGTGAAGACTGTTCACGGCTGCACTCACTGCTACTCTAATAAACGGGCAGTGATATATTCATCAGTAAAATAATGAAAGCCAAGCAATTTAATTCATGATGCTGCCAAGTCTTATTTGAAGGAAGCATATAAAACCAATAAAAAGCAATGGTAGGAGCTCGAGCCCATTAAAACTAGAGATCGTTGAGCTCTGCATCAAGTATGCGCAACGCCAGCGTTTTTGTTAATTCACTTTTTGCACACTATTTACAGCTTAAGTTGCTAACTTCACTATAAATGATTTCTTG
>21523_TGCAGGTAAACTACTCAAAATGACTATGGACTGAATAAAA_NODE_1_length_130_cov_4.415385
AGCACGCTAGAGGACAGTTTAACTTCATGCTAACATGGACAAAAAGTCGAACTCGAAGTGTTTATGAGACTAATGAGTTCATTTTAAGAGCATTTGTTGTTCAGCTGTCAAATTACTACGGCAGCCCATGTGGTGACGTCACCT
>21523_TGCAGGTAAACTACTCAAAATGACTATGGACTGAATAAAA_NODE_2_length_278_cov_3.575540
AATATCCATGAGTAAAAATGTTGAAAAGTTCATCACAGTTAAATCTAATTTGAGTACATTAAACTGTGTAATCTACTATGAAACAGTACAATTTTGAATTGAGATTGAGGACAACCTACAGGACCGTGCAGCTCAGGGCGGGTTCTGTCAGATTTAACACGCTACGATGTGTAGAAGTTATTTTGACGTTACCTGCGAGGTGAACATGATGATCGAGTCCACCAGGAACGACATGGTGATGTCTGTAAAACAGGCTCTAGTCCGCAAAGGAGACTGGCCGTTTAGGTGTAGC
>21524_TGCAGGAACATACCTGAGGACATCGGTTTCTTTCAGCATG_NODE_1_length_470_cov_17.414894
GTTTGTAAAAACTCACCTGAGGAATAATAATCGAAACCTTTTGCTGCTTAAAAACGTAGTATGTCCATTTCCCGCCTTTCCACAAAGTAAGAAAACGGAAGCCTTACGGACCAGCCAAGATAGCTCTACTCAAATGCAGTCATTTCGTCGCCTTATCTTGTTTAGGAAGGAGGTTCGAGACGTGAACGGAATGTGTCCTATGAAGTTACATGAAGCCAAAATGCAGTATTAAAAGTTTTTACCCACAGCACCCACCGCCCTCAACATACGCTCTCTGCACCACGGCTGATGCAGCAATTGTAAAAGGTACGAGCCCTAATAATATGAACATTTAAAAGTTAGGCCTGTTTACACTGGAGTCTCAACCACAGAAAAGAATGCAGACTGTCCTGAATGGCCAAAGATTTCAAGCTGTATCAATAACATTGACACAATAAGGCTCCAGCGGCCCATCACACACACACACCCACACAACACAAACACGCACACACA
>21525_TGCAGGACAAAAGGGAGGGGAGAGCGAGAGAGAGACGCAC_NODE_1_length_423_cov_17.082743
AATCCTTTCAGCTCGATCGCACCCTCCCTCCTCCGCCGACTCACTCAGCTGAGACTGTTGCACATCCACATGAGGGGCACATGTGCGTCAGGGCCCGGTGTAGAGCGGGTGGGATGCTTGCGATTTCAGGTGTGTGTGTGTGTCGGTGAGGTCGCCTCCGTAATCCACCAGAACCTTCCGTTTGTTGACGCCGTATCATCTCAGACGCGCCTCTGTCACTCATCCCTAAAGATGACTTGGTGACCAGACGCCTCAATCTGCAGAAAATGTGTCACGAAAGATAAACAGTACATTGATATTTGATGTTCCAGCAGCTGGTTCGGACTAAAACCACAGACGAGCTGCTGCTACGTCAAATACTATCAATTCATCAATATGGATGCAACATGGAACAATTACAGCAGCAGCAGAGAATGTTCATCGTTACCCATAATTTCACCAAACA
>21526_TGCAGGCGACTGCGCACACACACACACACACACACACACA_NODE_1_length_462_cov_11.911256
GATACAAAACCAAAAGCACAAGGAACAAGGAAGTGATGACAAGGTCGGAAACCAGAGCACAAGTATATTCTTTTTTATGTATCAACGACAATGGGGCTGATTAATTTAATTTCCATATCCATTATATATTGGAAATGTACATATAACTACATGTACATGTAAGCGGTTAACCCCCTTCAACTGTAATTCCAGTTCATTGTGAAGATTCTTCCCCAGGTTGCTGTTAAACAATTCATAATTTTTTTAATGAACAACTATATAAATATGGAAATGTTTATTGTTACATTTTGCTTTACAGTCAGGAAAGCGTGGTTTAAGTCGAGCCTCAAGTTGCGTTACAAATTATCCAATTATCCCATGTCATGTCCACTAAGTGAGGCACAGCTTATTAATTAAACTAAACTAAATTAAATCGGTATTCCGTATTGGCTAATTTTTGCATTGATATCCAAACTAAAAAAAAGGAATTAGTGCATCCATTTTC
>21527_TGCAGGTTGTTTTTCAGGAGACACTACGCGGTCAACACCG_NODE_1_length_407_cov_6.417690
CAATTGCTTCAAAACTAAGATATTTAGTTGACTTTCTCAGAATGATCAGCTGTTCAGTAACAAAATATGTATTGTTTTATACACACGATGAAGCAAAGGCACTCACTTTGCAGTGGAACCGCTGCCTCTTGTCCATCTGTTTGGGACGGAATAACACAAGGTATCACACTATTAATAGGCTTACATTCATGCATTACATATAGGCTTTAATATTAGTATATTAAATATAAAAGACAGTCCTTTGAAATATGGTCAGACTAGGACCTACCAAATAATAATATACACTGTCACATTTTAATACATTTAATACAATATGTGATGTGATTTCTTTTCAAAGCCCTCCAGTTGTGAACTGATATCTCAATCTAAAATCTCCTTTAGTGTTATGAAGTTGGTGGCCTAATGATAATTACAACTTGGTCACA
>21528_TGCAGGAATGTAAATGACAACGCCGGCTGTTCTAACACGC_NODE_1_length_243_cov_23.654322
GGCGCCTCCTCAAATAGGCTCAGCCCTCGGCCTTTCACAGACTTCTTCTTTAGACGCATCAGGAGTCTAATTCAATCTCTGCACTTGGGTGAATCCTTAATAAGAAATGAGGCGTGGATGATACCTTGTTATCTGCGGCACGTAATCAAGAAGCGGTGAAAAGGTGGTGTTTGCATGCGTGTCTTTTTCTAACCATTTCACCAAAATCATTTTTAAGGTTTGAAAAACCTAAAAATAAAGACAGTTATTGTCGGTCTGAGTATTA
>21528_TGCAGGAATGTAAATGACAACGCCGGCTGTTCTAACACGC_NODE_2_length_195_cov_6.374359
CTTCAATGAACTAAGCTGATGTGAAGGAAATGATAATCTTTCTTTGTCCATCAGACAATAAACCTTCGCGCCGACAAGGAGGCTTTCCTCAGCTTTTCTTGCGTAGGTGAGGTGCTAACCGCTTCGAACCCCCCCCTCCATAGCAATATTTACATCCGATAGGATGGTCATGTGGAAAATACGTAATAAAGGCCATTTGTTAACGTCGGCGTGTGGC
>21529_TGCAGGCCGGGAAACGCTGCTGCCGACTTTAGAAACACGT_NODE_1_length_220_cov_7.254546
GCCAATTTCTAAATATCAATGCATATTTTAAATATTTATCCATGAATCTGTTCTTCCCTCGAACGTTGAAGCTGATAAAAAGGACAAGAGCATTACTTCACACTGCTGCATGTATCACAAGCTCTTGTAATGTCAGAGAATGTGAAATATGCGTTCGTGACTGTTTATCCTTAAAAAAAGAGTGCCTGTCTGTGTGCACGTGCGCCCCCGCTCCATCGTGCACACACACACACACACA
>21529_TGCAGGCCGGGAAACGCTGCTGCCGACTTTAGAAACACGT_NODE_2_length_196_cov_7.158163
ACACACACACACACACACGCACACCGCGGTAACACTGCGCCGTGTGTTTGCCGCGGGGGTCTGTTTGCATTCGCGTGGAAGTCAAACATGCTAATGTTGGCCTGAGGTGGAGGAGATGCTCCCACCCAATTCTATTCAGAGGTGCAGCTACCGCACTCTTCAAAGGCCTGAAGCATCAGCCGCTCATTTGCTGAGATTTTGTGTTTGAAATAGA
>21530_TGCAGGTGAACTGCCGATAAAGCGATTTGAGTCTGTCCAG_NODE_1_length_358_cov_15.801676
TAAATAACTTGTTTTAGCTTAAGAACTCAATTTGGAGATACAGGTTTGTCCTTGGACAGGAAAAGCTAAGCACGTGGGAGAAAATGTGTCATTGCATTACATTATAATGTCAATGTGGTGTAACCAACTCAATTATTTTTAATAACAGCAACTTATTTTGATATATTTGTGATGTGCAGATTAAGTTCTACTTCCTCAGACAACGTCTGTAATGTCAAACTGCCTTGTTGGCAAATTCATTGTTTGACAAGTAATATCAGAATAAACCATTTTGTGTGTGTAATCATTATCCAGAATTATCGGGGTAAAACACCATTTCTATAATAATGCTCAACCATTTAAAATTGTTAAAATAAGTACTTTTACTTGTATACTATTAC
>21531_TGCAGGTGATAGTTGAGTTTCAAAGCGCCGTTACCGGCCA_NODE_1_length_390_cov_18.520514
CTCTGGGGATCAAGAAAATATTGCAAAATGTATAAGCAATGACTATTTGTTTTTCACTTGCAGAGCGTAAAAATTCGTTCTCATAACGTTGGATCGTAGCTAAAGCAAGAAGCAAGCTAACGGTAGATGGTCAATGCTTGCTTAGCTAAACATGTTTACTCACCCATCAGGGTGAGTTTTCAGATGCCTGATAAAATTGGACGTGGTTGAGCCCGAATCTTTTATGGTAATACCGCATAAATTGCATTTCGCGATTCTTTTGAACCCAAAGCTCATGACGAATGGCACAGCAGCGGCCGGTGCGTTCGACATCTTTGACAACAAATTGGCCGCGCGTGCGCAAACGCGCGGCCACACACACGCGCCGCCGCAGCAAGCAATATATGTCAATGTACGTGTTACGTAGGCAGGT
>21532_TGCAGGATGGTCTCGTACTGCTGGGCCAGCTCATCCTGGT_NODE_1_length_372_cov_3.790323
AGGGAGCTGTCCGCGGTGCTGAACTCACCAGCAAACAGAAAATCCTCCCCCTCCCCCCACGGTGTACACTCATGTGCTTGGGCAACTCCTGATAGCTCCCATTCCTAGCAGCAACTGACCACCACCTCCGCATCCAAGATGGACGACGACGGGCGCTACAGGGACGGGCGCTCAGACTTTGTCCGCGGCGCCAAGGACATCGCCAAAGTGGCCAAGAAACAGGTGGGCAAGAAGATGGGACGCGGTGCGGACAAAGTGGCCGACGAGTACACCAAGCGCTCCTACAAACGTTTTGAGGAGGAGGACGACGACGAAGACTACGGCGGCACGCCAAGCAGCAACGACGCCGGGTATTACCGCAACGACAGCCGGGCCAACGACGACGA
>21533_TGCAGGGTGCAGTTCGCCGTCAGCACTGGAGGCCTCAGCC_NODE_1_length_79_cov_5.227848
TCACCCGAGATCGATTCTCTAAGGAAAGAGTTTTTTGCATTGACCCTTTTTTATGTTTTGGTCCCATCCCAGCCTGCTTCCCGGAACCTGACGGCTTCCCC
>21533_TGCAGGGTGCAGTTCGCCGTCAGCACTGGAGGCCTCAGCC_NODE_2_length_582_cov_16.060137
GTGTGTTTGTGAGTTTTTGTAAAGTAGAATTGGGATTCTGTAAAACAGCACCTATTCCTGACTGATCCAGGGCCCATGTGCTATAGTATATCTGAATATGTGCAACTGGAAATAGTGTTTTTAATAACTTTTGATCTCAGAGACAGTTTGCAGTTGCACATGTTCAATCAGAAGTTATTTTCTTAAAAGCGAGATGCTGTATGCAACAGGCTGTTGCCAGATTCCCAAGTAGTTTCCAACCTTTGAGAAAAAACTGAAATGTGGTTTAAATAAAAACTCTGAAGAGGGGTAAAACATCCCTCTTAACTCCCAAAAGTGTCAGTTTGAGGTCCANNNNNNNNNNCTACCGTACCGCTCCTGCCGCCTGGACCCCTGTGCCTCTCTGCCTCTCCAGCATCTTCTCCGGCCACGGATCCCGAACCAAGTCCCTCTGCTGGCAAAATAAAATCTTTTTTCTCTGAATCCCGCTTTTGAGTCCAACCCTCTTTCTGGCTACCACCCCATGACAAAAAGTGTCAGTTTGAGGTCCATACTTCCTCCTTTTCCGCTTGCTTTGTGGATTATGACAGCGATGCAGCTTGAAGCCCTAATCCCCTCGCCGCTG
>21534_TGCAGGTATTGCTGATGACTGGAGGAGATAAATTATGTTT_NODE_1_length_288_cov_27.392361
ATATATAATTACTATAAAAGAAATATAATTCACAAGATTAATTTTAGAAATTAGTAATAAGTAAAAAACATACTAATTAATTGTTTTGTAGGTAATTACCAGAGTTTTGGTCCTGCTCAGTGGCAGGCAATATAAAGCTAACGGGACCACATGTATGAAGAATCCCGCCTGGAAGTAGAACAGTTGTAGGCGTCACAATTCATGGCTTCCCCGATGCCATGTAATGCAAGTTTTTATAATTGTCGGTGAAATAAACTGCCGGAAGATATGTACTCAGGAAGTAGCATGACTGGCACACAGCTTAAGTCTG
>21535_TGCAGGGAAGGCGTTAACCTTAAAGTTAGTTCAAGGTTAT_NODE_1_length_425_cov_10.588235
GACTTTTCTTTTGAATTGTTCCCTTTTGAGATTGAGACCATAAACATGAGTTTATGGTCTCAATCTCTAGTTACAAGTCTTCTTCAATACGGCGTGATCTTCATTTAGTAAATTATGGTGATGTCCCGCCTCCTCAGCCTACATGTCGTCACTCCCTTTTAACTGGTTTGTGACAATGGACAATTGATTATTTCTTTGATTTGTCAATTAGTTGTCCGAGTTTCTTTCCCAAAAGCCGGAGCTGACGTCATCAAATGTCAAGTACTGTCCATAACTCCAAGATATTCTAATGTCAGGGAGGAGTAAAGAAGACATCACAATATTTACATTTAAGGAGCTTAAATCAAAGAATGTCTTCTCTAACACATAAGTCAAATAATTGTTGCAACTATTGTAGAAGCTGCTTTCCAATACAATATATTATATGGAATTCAGATTGATGATTGA
>21536_TGCAGGCCGTGACAGATGTCATCCACATCAATGGGAGGGA_NODE_1_length_376_cov_27.188829
CTAACGAGGCAGATGGATGGTCAGCGCAGACACTATGCAACGACTCAAACCGTGACACGTTGCCCCCAGTTCTGAATGCGCGCCCGCTAATTTCGCCCCCTGACTATGAAATGGAAAATTAACACCCACATCAAAACTGGCGCTTATAGAAATTTTCAGAGGCACTGCTTCATTGGGTTTTGATGTCCATTAACCACGCTAAATTGCATCGTCACAAGCAATTGTCTTATCGGCTAAATACCAGCCATAAAATGGGAAAATTACAATATGTGCAAGCTATCAGCCTGGCTCGGTGCCTTTGTGGTAATTTTCAATTTAGATAACAACTCCCCCTGCCTATGCATATGAAAGCAGCTCTGCATGTGGACTGTCAAAAGGGCAAAGTAAGATCTGCCTGT
>21537_TGCAGGCCGGATGAGGCCCGCGGGCCGGAGTTTGAGACCC_NODE_1_length_297_cov_4.350168
GTGGTGTTGTGGGTAAAATTGTATGCGGTTGTGTAATTTACATATATAATTGTGGACGAATGTCTCCAAAGTGCACATTTCTAATTGTTTAAATATTGATTATTGTTTTGTGTATTTGCTGTGAACTGAAATCTTTGGGAAACTACTAAATGTTCTTGGAATCTTTTTAATGGGTTAGGGTTAAGTTTATTGTTTATTGTTAATTTTGGGAAAGATCTATGGTTTTAATACAAAATAAATTATTTTTTAATTTTTCTTTTTAATCCTCTTTTTGTGATCATTTAATTTGCCTTTTTGTGTCATACACATAT
>21537_TGCAGGCCGGATGAGGCCCGCGGGCCGGAGTTTGAGACCC_NODE_2_length_101_cov_2.257426
ATAAAAGGACCAAACCAGTCATTAGCTGTCCAATTAGTATGCAAGTGTGATTCCATGGTTACTGTCAATCACAGTTTGCTTGAGACTTCCTGCTACTGCTGTTTAGTTTATTCAA
>21538_TGCAGGCAGTGAGGGTGGGCAGGTGATGTAACAGGCAGTT_NODE_1_length_368_cov_29.388586
AAAAATAAATAATAATTCAAGCTAGGTCCTCAGTGTGTAAAACATACTGCATCCAATTTCCTGTTGCAGTCATCTCCTACAAATGAACATGGCAGAAAATAACTGGCGTCTGGCTGTGAGTGAAAAAATAGCAGCTATATTTTCAACAAGTTCAATTTGCACTTGGATTTGAGCCGTACAAAGTAACACCTGTTCAAGAAAACGAAAACCTAATTTAAAAAAAAGGACTACGTCAGACCTGGCAGCTGCTGGAGCTTGTTCTCGTTTGTGAGATCCACATCGTCCTTGTGTGTGCACAACCTGGTCGCTAGGATGCCGTCCCTCTCAATGAGATGGTACGCGCTGTCCATCAGCTTAGCGGTGACGTCCTCAGTCACCCTGAGCGTGTTA
>21539_TGCAGGTCCTTTTTGATTTCCGACAGCTCCAGCATAGCTG_NODE_1_length_439_cov_19.453302
GGCTGGTTTGGCACAGTCCCATAATACACTGCGGGAGCATTCCAACATTTTGGAGTCTGCCTTAGCTAAGAGAGAGGCCGATCTTGTTCAGCTCAACTTACAGGTGAAAAATGACATCTTTATATGACATTTTTTTATTAATACAAATAAACTATGTACACTTTTTAAAATTGTCTGAATAAAACCCATTCATTACATTCATGGTTTTACAGGTTCAAGCTGTTCTGAAGCGTAAAGAGGAGGAGGACCAGCAAATGAGGCAGGTGGTTCAAACGCTCCAGCTTGCCCTGGAAAAAGAGAAAACCAAAGTCAATGACCTGAAAGAACAGGTGGGAGCTCTAGGGACACAGTGCACGTTGTTTTCATTCAAATGTCTGAATGTTTGTCTGAATATATACTTTGACAGTAATTTTCCTGGCACACGGTGCACAGTAAGAAGCTGTTTAAGAAATATACAAGTT
>21540_TGCAGGGCGTCCTGAGCGTCATCCCGCTCCAGCTGCTTTC_NODE_1_length_447_cov_18.939598
ACAAAACTGCTTCTCCAACATTCACGACAATCAAGTCAAAGCGATTCCTGGGAAAATCTAAAGTGAGATACAGATAATATGTACCAGTCGGATGCACAACTGTTGAGTAAAAGGTTGCATTACAAAGAGCCATTACATAAGAAACATAGACGTTGTTTTCTTTTGGGTTTCTGCATACAGACGCTCCATCGCTATCTGAACACGTTTAAATGTTGTATGTTTCGTTGGTGATGATTGGGGCCTTTCACTCTACGGTCACAGACTTCGCCAGGTTTCTTGGACAGTCGACCTGTATTTAAAAACACAGGGAGATAATTCACTACATTATAACAATAAACGACGCCCTGCGTAACAATAAAGCGTTTCTGGTGATGACTTTACAGCATTAATGGGACTGTATCGCACTCTTTAGATGCTCTTGCATGACATCCATTGCTCTCAACTTGTACACTATTAATGGCTGGCCCAC
>21541_TGCAGGTTCTTGACTACGACCGTTTCAGCAGGAACGACCC_NODE_1_length_468_cov_23.630342
ATTCGATATCAAATATGACAATTTTTCTCATTTTAATTTTGAAGCCGCAATGATGTAGAAGGGCAAAAATAAAAGGACACAGGAGATGAAGGAGCATCTATACCAGAAGTGCCTCCAATGTCCATGGCTTTGAGGTTGCGGGCTTTGATGATGCTGACAGTGATGGTGTTGGCTGTGGGGTTGTAGCACAGAGACACCAGCAGATCCCCCCGACTCCCCTGGAGAAATTACACACCAACAGCAACATAGTTTACTTTTTTCATCTCCATTTCCCATTGTTGTCCCTTCTGTTGCCGACGGTGTATTTCTGTTTCCTCCACTAGCTGCCCGTGTTGTCTCCGTCTACCATTCAGCATCTCCATATTCTCTTCCTTCTCCCAACAGCATGCAGCCACATTTCCCCCGAGAGTATCACGGCAGCCACGAATGACATCACTCGTTATATTCTGTCTCATCCTCCCTCTCCCCTCCTCCCTCTTCTCCCTGTTCC
>21542_TGCAGGGGGAAAAAAGGGCTACAGTCACAAGTCCGCTGCC_NODE_1_length_293_cov_9.204778
GTTAGCGACGAGGGGCCCCCGACAGATTCACCTCTAATCACATCTTTCTCCAACGCTCGAACATATGAACGTAGTTACGCACTCACCTAGTAACATATGGTATGCAGTTATTTATGCAGGTAGTTACTTACTAACTTAGTTACGTAGTAGCAACTGCATAGTTATGTAGTTACTTTGTAGATACATCCGTACTAACGTAGCAACTAACACATTTGCTTTCATATGTGCTAATTCAGGTTCATACGTTTTCTATATCCAAAATCCCCAAATTTGCATCAGGAGTTTCAGTATCAGTACACACACAACATCCT
>21543_TGCAGGTACCAGCTGGTCTGACAGGATACAAGCCTGAAGT_NODE_1_length_406_cov_18.300493
AATATCATTTTATGTTAAAAATAAATGTTTTGTCTTAGTCACAGTAGTTCAAGAAATATTACTATATTACTATAATATAGTAATATTTACTATATTACTATATAATATTAACATTAATATATGTAATATTACCATATAATATTACAGACTATTGCCAGAGTCTGATGTGTAACTTAGATCTTCAACCTTGAAGCTTCTGAATTATATAATTTGGAGGCAGAGAAGCAGTTCTCTGAGCAGCAGCTTGACACTTGATGATTTTATTTTTCTAACAGAACAAAAGAACTGATGTTCAATGTGTACAGTCAGGCATGGAAACAAAAAAAGCGACTCATTCAGAATAAGAGTTAGTTTATTGAGTGAGTTTGCACAGTTGCAACCACAGATGGAGGGATGGAGTCAAGTGTGTAAAAAAGAGTTTTCTATTT
>21544_TGCAGGAAACTCCTGTTAGAATAAAGGTACTAACACAGAC_NODE_1_length_285_cov_11.217544
CGTTTAAGTCAATGTGACAAAAACAAGTGTGTGTGTTGTGTGTCTGTGTGTGTGCAGCCGTGCTGTGTGTGTGCGACGGCGTAAAGTTTGGTCAACTCTGCAGTGGAAACACTGCCAACAGCAGGAGGACGTCCGACAGCTGGGGACAGGGACACTATGGAGCCAGAAGGTAACACAACACCACACAACTACCGAGGTGCGTGTTGTTTGAGGACGTGTCCGTCTCTGAGCTACTGTCATCTATTGAGACGCCCCGTGGTGCACGTGGCGTCTCTCCAGTGGATGAATCCGCGTCTCTGTGGGTCTA
>21545_TGCAGGCCGGGGGGGCCGCCGGGGGGTCCGCGGGCTCCAA_NODE_1_length_204_cov_12.490196
ACAAAAGGACACAAGCAACATTTAAAACTGTACTGCGCTGGATTAGTTTCCTATTAGTTCTGTGAATATGTTACATTATATTACGTCACCAGTGGATGTCACGGCATCCGAAATAAAACGTAGAAACTGTACTTTAATCAACACGCTAGAGACACTATTACATGTTTGCTCTAAAACATTGTTGTGTAACTTTAAAAGTGTACATGATTGGTGTCAAGTCGT
>21546_TGCAGGGAAATACATTTGTTTATTTTTTGTTTTTTGTACT_NODE_1_length_394_cov_5.078680
CAAATATTTAATAACACAAAGGTCAAGGAGGAGCCCCCGTCTGTCTAGCAGAAGCCTCTGCCCTGCAATCAGTTGGATGGGAGATATGTTGCAAAGCCTGCTTGCTGGGAAAAGGTTAAACACTCTCCAAAGGATCAAGTTTGAGCAACACACACACACACCAACACACACCCCATGAATATCATTAGAGTGATGCAGAGGTGTACCTCAGAAAATCAACACCTCTTGTGTGGCCCCTTAGAGCAACACGGGTGCAGAATAGTTATTTAGGCTTGACCTTAGAAAATCATATATTTTATATTCATGCACTTAGTCTCTGAGATTCAAAGGCATTTCCAATACTCCACTATATAGGAAAGGGGAGTTTAAACGTGACACCACTTCACGTGGTTAAGGTCACGGGGAACATT
>21547_TGCAGGGCCTCCTCCATGCAGGACTTCCAGTCCATGTAGC_NODE_1_length_438_cov_21.404110
AAATGTTAGCCAGCCAGATATTTATATTTATAGATCTTCTAGTTCTTTGGTGCAATGCTTTAAAATATACTTATTCAGAAGGTTGAAAACACCAAACATAACAAAAAATAAAGCATGCATAGGCAGTATAAGGTACAATGACCTTATCTGAGGTTCTGCAGATGCAGCCGTGCAGTAATTCAGCAAAACTGTTATTAACCATCTCATGATCTTAACAGGACATTAACAGGGTTTAGACAGAAATTTAAACATATTATTTGTCTTGCTTCACTGGGCGGTGAAAGACAATTTAAAGTACATTTTGAGAACTAGCTCGGGCTTTGAGTATCTTCCAGCAGCGTTTCTTAATATTGACGTACATTTGCCTTTTTAACATTGAACATTTTTTATTTAAAATGATCAAGTAAAACTTGCTGATTTCCTTTGAGTTCCATTTCAGTGAAATGACTAAAACAGCCTA
>21548_TGCAGGACAAACAGACACACACTCTTTCACAAGGCTGACA_NODE_1_length_455_cov_16.958242
CAAGCTTTATACATGTTCTGTTGAGTATTAATGGGTAAATCAGTGGCTCATTAGGTTAGCCATTGACATATATCACATATTACAGTAATGTTGTAATTTTGGGGAAATTTACAACTCATGTCTACAGTTACGTATGTTTGGGCGATGACTAAATATAAAAATGAACACCTTAACCAACTTTATATAAAATGTTTTCATATTTGTAAGCTGAAAACTTCTTTGTCTTCCTTATCTTCAAAAACTTTTTTCTTATTGGGTCCATCATGAAAACCCTGAGCAATTTTACCAACTCTGTGCCAAAGTAGCTATCAGCACTAGCCCAAAAAGTTGCAAAATCGAGCAAGAAAGTTGAAAGTTGGCAGAATCAACACTCAAAACTCCCTGCAAAGCCACTCCTCCAAAATTCTCAGAATGGCCATGAACAAACATGGCAAGTGTTAGCAGTCTTAGCTGGTAGGCTAGCAGCTAAAGGAAGAC
>21549_TGCAGGCCCGACAGCATCGTGTTTCATAAAATCATCATAA_NODE_1_length_287_cov_10.212543
ATATTGCAACAATATAGTTAGTTATAACTTGCTGTATTTAATAAACTGCCTACTTAAAATAACGATTAATCAGGCACTGCAATCCCACCATTGTTGGCAGGTGAATGTTAAAAACAACCATGACCTTGGACAGGATGCCAACTGATAAAGCAGCAAACAATTACACAATATTGCGTCTGATGACATTGTGGAAATAACCTTTGACTTTCTCGGGTCTTTTTGTTTATCCGATCTGAGCCTGTTGGTGACGCAAAAAAAGCTCTTCCAGGAGACACAAACCGTCTGGGAGAAACGTCCCGATTCACGTTG
>21550_TGCAGGACTTGTTCGCTTCCAGGTCTCTGAGGCGAGCTAA_NODE_3_length_378_cov_16.521164
GGCTTGATGCACACTGAAATAGAACACACACTCACTCATAAAATTGGTACCATTTGCATGTCACACTCAGGCTCCAACCTCCCTCCTGTTCTGAATGAAGCCGAAGTGTATTAAAACTTCAGGATCAGGAAAACATTTATTGCCAAAATATGTCAAACATACAAGGAATTTGTCTTGGCGGTTGGTGCGTGACAGCAGACAGTGTAACAATAGACAACAAAACAGCAGTGCACAAGTAATACAAAAGTTTAAAGAATTTAAAATATTTAAAAAGTTAAAAAATATCAAACCTAAAGTGCACTATCGAATAAGTCACAAAGTGACGAGTGACGACAAAGTGACGAGTGAAAAATTACAGTTAAAGTGACATGTGCAGTGTGAAGGGGAGTGACCGGTGGAA
>21550_TGCAGGACTTGTTCGCTTCCAGGTCTCTGAGGCGAGCTAA_NODE_4_length_126_cov_30.595238
AAATATTAAAAAGTTAAAAAGAAAAATATTAAGCATAAAGTGCACTAACGAACAAGTAACAGACAAGAGACAAAGTGACGAGTGAAGACAAAGTGATGAATTGCAGTTAAAGTGGCATGTGCAGTATGAAGGGGAGTGACCGGTGGAA
>21550_TGCAGGACTTGTTCGCTTCCAGGTCTCTGAGGCGAGCTAA_NODE_7_length_145_cov_8.027586
GGAGCTTTACACCCTCGCAAATGTGTTAAATTGCCTTGTAAATAAATGCTTTGCTATTTGTTAAAAGCCAAATCCTTTCATGTAATGATTTTCACATGTCATTTATTATAGCTCACACAAACACTCCATCAGGAAACATTTATTAGCCAAAATATGTCAAACATACA
>21551_TGCAGGCCGCGTTTAGAGGTCGGCAGTGTGACCAGTGAAA_NODE_1_length_343_cov_20.233236
GTTCATTTTTGACCTTTTTTAACAAAATGTCCATTAATCTTTCAACCGCTGCACAGTTTGCTCAGTTATCATTGATTCAGAGAAGCTCAATTTTCTTTGCATTTAAGTTTCACTTGTGTAAAAAGTTATTTTGGACTTTTTAATGCAATTCTTGATCTTAAAGAAAGCGATTGACTAAACAATCTTACCTCCAGGTATATTTAGTAGCTTTTGTGGGGCTGTTTGCACTGTAAAGTTCCAGCTCTAGGACTCCATGAAGAGCAAGTGATAAGCTCAAAGCTCAAAGTCGTCTAATGGGATGTTTTGTCTGCAAGGTCACCAGTTGCCATGTTGAATTTAAAATGTAGCACCTTTAAGTATGTAGT
>21552_TGCAGGCGATCCCTCAATCGACGACAGTAGTCCATCGCTG_NODE_1_length_417_cov_7.594724
AGCGTATAACCCTGATTCTTGTTTAGTGCGTAGGCACAAGCGACAGTCTGAGCATTCCTCTCAGCGACTCGTATTGAGACAACTCTGCCATCGTCTGGGGAGACGTCCAACACAGCAGCGCTGAGCTGGGGACTGGAGGACTTCCCACACTTCTCACCATCAGCAACTGGGAAAAGAATACAGTCTGGCACCTCTCCAGCAGATGAGTCCCAGAACCAGTGCAACGTCTAAAACCGACAGTGACAGTGACAGTGCGTGTCAGAGATCCCTCGTCGGCCCCGATGCCCATCGGCGATCTATGTCCATCCATATTGTCACGTGGAAATCGCTTTTGTGATTGTTTTATTATTGATGGCTTGGTGGAACGGTTCAACCGCACGCTAGCCACCCGACTTGCTATCCTCACCAGCCAACACCAGCGTGACTGGGACCGCCAC
>21553_TGCAGGGGGAGTTTAGGAGATGAGGAAAGCGAAGTTTAAG_NODE_2_length_376_cov_8.648936
CTGACGAAGAAGCAATCTGAGGCTGCAGTTTTGAGGATGAGCGGCCAACCCTTTTTGTAAAAAAAATGAAAACCCATTAATGGTGAGATGTGATTTATGCAGTTTTTATTCTTTAAGTTTATTCAATTATCAAGCGTAATTTACCTACATTTGATTGATTTTTATTACTGTTAATACACTAGAGGTGAGGTGATATACCTTAACTTTAGTGAGTGGCCCAACCTTTCGCATATTTTTCTGTATGTGGCCCTCAGTGAACACCCCTGCTTTACCTGAACTTGTCAGCGTGCATCTTGACTACAAGGCCTTCAGACATCGACGACCTGAAATCGGACTAAGTATATTTTCTTTAAACCAAGCTAGTCTGCTAAATTTGTTATTGATTCTAGTATTTTA
>21554_TGCAGGATGAGCTGGCCTACCTCAAGAAGAACCACGCTGA_NODE_1_length_406_cov_17.059113
CTGAGCTGAGACTGCAGTTCAATCTCCAGGCCCTGCAGTGTGCGCCGCAGGTCACCGATCTCTGTCTTGGACGTCTGGATTGTCTCTGTGCTGTAGGCCACCTCCTTGGACAGCGTTGTAGACTACAGGGAGAAAAAAAAAAGAAAAAAGGAGTCTTGGCGAGGCGATAACCCTTCTCTTTTCCACCAGTCAGTATGTCTATGGGACGGCTGAGGGAGTAAACCCAGTCATCTGCAACGTGTGGGATGTGAGTGTTTACGGAACAGTCTTTTTCACCTTCTCATTAAACCAGCACTCCTGGTCCCGACGGTGTTTGTCAGTGATGGCCTCGTACTGGGCGCGGATCTCGTCCAGGACTTTGTTGAGGTCTGCCTGCGGCGCGGCGTCCACCTCCACGTTGACCGTGCCGGTGAGCTGAGAGCGCATCG
>21555_TGCAGGAGCACCATGATCTCAGCGTCCTCCCACTGCCTGC_NODE_1_length_350_cov_6.334286
TGTAGCGCGAGGCTGGCATTATTCTGTGCTTCTGTTGGTGTCAAAAGATATGAGAAACATATTATGTATTTCAGTATTATCAAAAGATATCATTACATCTTCATAAAGGCTCGACAACTTGCTGAAACAGCTGGGCACGGAGGAACAAGTGGCTTCTGGCTTTGAATGAACGATACTTGTTTGTAGAACATTTCCTGCCCTTTGTAGCAGAGGCCAATACGGCGCCTATATATCTACGCCCTATTGCCGGGGGTTTATATATACGCCGCGTAACCGGATGAACAGTAATGTTACGCTGTTGAGACTAAAATGTTTGAGGTGAATGGTCGGACACGGTTTAGAGGTCTGAGGTGTACACAGGTACAC
>21556_TGCAGGCACACACCGTGTCGGACATGAGGGGATTCAACAA_NODE_1_length_414_cov_15.243961
GAAAAGGTGTTAATGGGTTAAATGTGTATTCTCAGGTAATAATTAACTTAGAGACATATATATCTCTACTTTAACTAAAAAATTGTAGCACTTAAATTGTACTTATACTGGCTCTTATCTATAGCAAGTTGTATTGACTTACTTGATGAAATTGCACTTGATTGATTGATTCTTGTTATTTTGTATCCTTATGGTTGAAATGGTTGCTTTGGTTAAAAGTGTCAGCTAAATGACATGTAATGTAATGTAATAAATGAATTTGCATCGACCCGTATGTTTTGAAGAAAGTCAAGATAGAAGATATTCAAGAGGAAGGCCATAGGTGTGTAAACAGCATCCAGACCTATAATCGTCTCTTTGTCAGTCTTGTATCCAAATGAATCATTGACGATGATGAAGGAGTACCTGCATTTGTCTCAATGGTTGTGTTCGGGTA
>21557_TGCAGGAGACCCCTTTTAAAAGTTGTGTTTCGGCATTCGG_NODE_1_length_298_cov_6.073825
CCGGGTCGGCTCCCACGAGCATCACTGTTCAGCTCAAGGGCTCATGTTGTGCACGGCGGGGGAGTGGGTGTACGGAGAGAGACAGACAGACAAGGAAAAGGCGTTTGATCTTTCTACAAGTGAGGGGGGAAAGGAAAAAAAGAGCCAAACTTAATATAAAACTCAATATAAAAACAGACGAATGGAAAGTTAAACTCCCAGAGGTGTACAAATATGATCGAGGCGGAGAGAGTGAGGTGCAGGATCGGAGAAGGAGAACCAGAGGGCAGAGAGGAGGAGGGATACCAGCTTCAAAAGATGGGAAATTAATCTCC
>21558_TGCAGGAGTCCAGGAGTCCAGGAGATGCATCTTCATCCGT_NODE_1_length_400_cov_10.005000
AATAAGTGTTTTGTCTTTGTAGAAGTCAGCATTCTTCTCCTTTCTCTGGTCTCCATGTCGACAGTGAAGAGTCACTGATTCTCCTTCATACAAGGAGGACGCAGGAGTTGATGTCAGGAGGAGGATGTCAGCGGTTATGTTACGGATTTAAGTAGAAGTGCACACTTAGTGATATAAATTATAGTACAAGTAGAAATGTTTAGTCTAGAATTGTAGTTCGTGTGATGTTAGATATTAGTTACTACATTAAACCTAGATACCAGATTCGGTCCTGTTTTAATGCTGGTTGGCAATAAACCCGGTGCCAGAATAGGGCCATGTCCGTGACAGCTACATCTGGGCCAGATATATGGCACAAATTAAATGGGCCAAAGCTGGCTCACATCTGGCCGACACTCAGCCGCGATACGGCCGAGTCCGCT
>21559_TGCAGGGGGGGGAAGGCTCAAGAAGATGAGGGCGACCAGG_NODE_1_length_367_cov_16.566757
CTCACCTGTGTGTGCGTGTGCAGGTGTGTTACCGTCGGATGGGCCACAACGAGATGGACGAGCCGATGTTCACTCAGCCGCTGATGTACAAACAGATCAAGAAGCAGAAGCCGGTTCTGCAGAAATACGCAGAGAAGCTGATTGCTGAGGGAGCAGTGAGTCGGCAGGAGTACGAGGTAACCTCCTTCTCCTCCTCCTGCTTCTCCTTCTGCTTCTTCTCCGTCTCCGGTCTCGTGGTGACTGAAAAGGCCCTTTGTCTCTTTCTTCAGGAGGAAATTGCCAAATATGATAAGATCTGTGAGGAGGCGTACAATCGCTCCAAAGACGAGAAGATCCTCCACATCAAGCACTGGCTGGACTCCCCCTGGCCTGGTGAGGGTGCAGTCAGA
>21560_TGCAGGTACCAAGTCACATTGTCAAGTATTTTGAGAAACA_NODE_1_length_439_cov_5.749431
GATTTTTCGGAATTTTAGGATTATAACTTTGAGGTTGAACCTGTGGAGGAGGAATAATATGGAGGGGATTGTCATCAGATTGTCCTTTTGTCCTTTGTCCTTCTCTCCAGAAGACGGCGGTTAAGGGTGCGTGCCAGCAGCACCAGCGATGCAGACTTCCTGGCCAGTCTGACCCAGCTGATGCAGGACCGAAGCGGGATGCTCTTCAGCCCTCCTCCTCGCCCCCGAAGCTCCTCTTCCTCCCTGCAGCGCTCACTCAGCTCCTCCCCGTCCCGCCATGAGCTCAGGGAGGTCGGCGCTCTGCAGGGACGCAGCCGCTCTCCGTCTAGCTTCTCCGGGTCCCCTCCTCCTCCTCCCCAGCAGGCCCACCCGCACGACAGGTCTGCAGGGCCGGCTCAGCGGGGCCACGGCTCCAGGGGAAGGGGTCTGAGCCTCGAGGGGAAAGGCTCCGGCAAAG
>21561_TGCAGGGATCCAGAGAAGAGAGCGTTGACTCGTGTGCAGA_NODE_1_length_480_cov_18.077084
ATAAGCCCCAAATTCCCAGAGAAACAAATCTAAGCAGCACCTACTGGTTTGTTGTCTGTTAGCTTTCCGCCATGTGACTGACGTGCTGATGTCGTGATGCCTTCAGGTTCACGAGAAAACTCCTCAGAAGGTGAAGAACTTTGGGATCTGGCTGCGTTACGACTCTCGCAGTGGAACCCACAACATGTACAGAGAGTACAGAGACCTGACCACGTCTGGAGCCGTCACCCAGTGCTGTGAGTGCACGCTGTCCTGCTCCTGTTGGAGTCCTCCGTGAAGCCTCTTCAGATGATTCACTTCCCGTTTTGAGAACATGAGTCGTGAAGTAGTTTCTCATTGATTCATTGTGGGATAAAATACAAGTGTACAAGTTTTCCTTCAATTACTCAGAAGCAAAAGTTTAGAATTTACAGTTATCCCGACATTCTGTATATTCCCGTCTCCATGGTAACGGTTTCATGCTGACTCGTGTCTCGTGTCATCAGACCGTGATATGGGAGCT
>21562_TGCAGGAGAACCAGAAGCACCTGGACCAGGCCTACGGGAC_NODE_1_length_424_cov_9.700472
CAGTGATCAGCCCATTAGTGAGAAGGATGGACGACTGGTGCTCCTTGCCTTCGTGTCCCTTTCTCGCTGTGGCCTTTCCTTCCTTGTAGTAGTCGAGCATGACGCGGTTGGGGGTCTCATTGTTGCACATACACACGTGGTTGTAGAGATTGGCCAGCTCCTCACTGAAAGCTATGAGCTCATCCTGTGCCACATTGAGGCTGCCGAGCGATTCTCCCGCCGACTCGCTGACCAGGCGGAGCTCCTTCTCCAGGCGAGCCACCTCCGCTTTGTCTGCTTGGCTAATCTTCTCCAGGGAAGACAACTTGGACCGCAGCTCCTGGATGTCGGTATCCAGCCGCGCTCGCTCCCCCTCGTACTGGGTTCGACACTCCTCGTACTGGGACCTCAGGGTCTTCAACTCCTGCCTCAACTCGCCAGCTTCGGATACGGCCACCGTGTATTTA
>21563_TGCAGGAAGAACTACCACGGAACAGAGGGCTGTCCGAAAA_NODE_1_length_360_cov_13.158334
CTGTCCGCAGTGAGTGCACATCATCATGTTACATCCGCCGTTCTTCTGCAACCCACAAAGCAACAACAAACAACACATTACCAAAGACACGGTGCCCTGGAACCGTCTGTATGTGTGGAGACGAGCGCTACTGGCCGAAGAATTGAATACCTCTATTTTCCAGAAGCAGTGGGGGCACTTCTTGCTGTTGCAGGAAATCCAGTCCTCACTCAGGCACTCCCCGACGGTGCCCTGCATTACAGCGCGGCCATACCTTTTCTCCAGGAGGCGCTGCCTCTTCTTACTGCCACTGGTATAGTCTTCCCACAGCCCCATCAACCCCGCTGAGACACAAACAGAGCACTGCTTCAGATTGGTTGTTTTTTTTAAGTACCTTTCCTTT
>21564_TGCAGGACGATATGTGTGTGTGTGTGTGTGGGGGGGGGCG_NODE_1_length_379_cov_5.722955
CAACTTCCTTTTTCATAGATATCGCCGTGATAAAACCATATGAGCCTGTACATCTCGCCCCTTAAAGGAAGGTCTATCATTTTTAGGGTCTGCAGCAGAATTTAGAGACCCGCTAAAGTGAAGGAATGAGGACGAATTAACGAGCGCTATTAACGCCGCGTCACCTGAGGCGTCGCGCTGTCGCTGAAATAAAGGAGAAATGGTTCCATATGAAAAACGTGGCTGCAGGGCGGCGAGTTGCTGCAGCTCTGATGTGTGCGTTTTAAAAAGGTGTGTGCAGTTTGAGACTTCACATTGATATAATTGTGTTATTGTAAAACATAAATAGCCAACTTAGATTAATTGGGATATCGTCGCCATAACTTAGATAATGGTGATGCCGCCCAAAAAACGGT
>21565_TGCAGGAACCATCCCTGGCGTGTGTTTGAAACGGTGAAGG_NODE_1_length_269_cov_22.710037
CAGGCTGTGCAAGGCGGCTTCCAGGTCCTGGCCCCCTGGTGTGCCCGGCTGGCCCAGACGCTTCGGCCCACTGAGTCTGTGGTTGAATAGATTTGACAATGTTTTAGCTGCGTCAATTCTTTAATGGGTTAATCAGCATCAACAATCATCAAGGTTTGCCTGTAAAATTGTCCAAAAATAGAAATTTTCCTTTTGTTATTATAGTACACGTACGGTATGTGAAAGGATGCAAACACACTCAAACACACCTGTTGTCTTCTTTCTGAGCATTATTGAAGCTGGGCTTGTCCT
>21565_TGCAGGAACCATCCCTGGCGTGTGTTTGAAACGGTGAAGG_NODE_2_length_117_cov_4.264957
AGGCTGTCATTCGGTGTCAGGAAGCCACTGGAGCCCTCGCCCTCTTCGCAGTCTGCGGCCAAGGCGTGGAGTTTACGCTCGCGCTCGACTTCGAAGAAAGGCCGCTCAGAGGAATGGTTCTGCTGGCGGGCTGACAGGC
>21566_TGCAGGACTCACAACGCTGACAACCTTCGCCTGCACACAC_NODE_1_length_398_cov_11.173367
CCTTTTAACTTAAAACGCCTTCTGCTGCCGCTGCCGTTTTCCCTCCCACTGCATATACATCCGGGCGGAAACACCAGCCAGCTAATGAATATCTACTTTAGTGATGCACACTTATTTTGTCCCCATTACGGAGGCATTATGGCTCCCGTTGCCTATGTGGGGAGTTAAAGGGAATAAGCGTCTAAGGCAATTTTCCGTGGAAGAGGAGCCTCGAGAACGCGTCTCTGTTAGATAAGTTAATTACCTCATATCCTACGGCTACACATCAGCCTGCCCCCCCCCATACAGGAGGAATAAAAACAACAACAACACTGCTACATGAGCAAGCTGTACTATATGCTGCTGCTAATTACCTCAGCGCTATTATCTTCATCATGGAACACGCACCTGTTCGGTTAATCACAGAGCCATCAGCTGTGT
>21567_TGCAGGGGACCAACACCTACCTGGTCGGAACCGGCCGAAG_NODE_1_length_178_cov_4.471910
ATACAGCTTCGGGGCTTTAACGAGAACCTGCATACAGACAAACATCCTTTGTTAAACTCCCGGAGGTTTATCACCTTTTACTTCATCTCGCTCACAGAAAAGGTTTTAGAAGGAAATGTTATGTTTCAGTTCTTCTTATGAATAATCTGCAAAAGGCCACAAAGTTGGACTCTGCCGCCACTATGGCTGTTCAA
>21567_TGCAGGGGACCAACACCTACCTGGTCGGAACCGGCCGAAG_NODE_8_length_88_cov_5.125000
ACGTACGTACGGGTTTAAGTATTTTAACAAAACCACACACTTGTATAACTTTCAGACTGCCAAACATCGGAATACATCAATCAATGTATCAGTCAATTGGCTTT
>21568_TGCAGGACGAAGACGTGACGACAAAGATAGAGAGCGACTG_NODE_13_length_143_cov_5.762238
CTAGCAACACACGGAGACATCTGTCACTCAGCTGATCCAGCATCAGATCTTCATTCCCCCACAGTGCCGGTTCCTCTGGTTCCTCCGGTTCCTCCGGTTCCTCTGGTTCGTCTGGTTCCTCCAGTTCCTCTGGTTCTTTTACCTGTGTGTGTATTAGTGTGTACC
>21569_TGCAGGTAGATGCCGCACAAATGGCGCGGACGCAATAATG_NODE_1_length_206_cov_5.839806
CCCCCCTGGTTCACTCTCTTCTATTTGCAGTCTCTCAGCGGAGTTTTAGCATTGATGAGGTCGCTCAAAGTGGCGCGGCGGGGAGGCGGCCCTTACCGCGACCTGCTGCTGCAGCGGGGAGAGGGTGGGGGTCGTGGGGGGGGAGATGCCCGGGCGTTTGATTCTACCAGGTTAGCGTTTGCATTAACTTCTTCATGTCCTCTCCCTCCACTGCCCCTCT
>21570_TGCAGGGCTCTCTTCTGTTGCAGGGCTTCATACTGCTTCC_NODE_2_length_411_cov_12.102190
CCGTCACAGACTGGACCCAAATTCAACATCCCCCAAGCTTTACGGTAACAGCGCTGGACAGATGATGCATGACGGGAGGTCACACACGAGGAGGCTCCGTAGTGAACTTGTATCGCATGTCAGGAACGAGATCATTTGCCACAAGGGGCAGAGCTGTGTGTCCTGAGAGGATGAACCTCTACGTTTACTGTTGATACATTAAGAATTAGAATTATTAAGAATAAGCTATGCTCATAAACTGCACGCAAAATGTTTGTGATACAACACACGGCCACCCAACGATGTAGTCCTCCTTCTGGGACGGTGCAGCAGAGAAGTGCTGCTACTGTTTGGGTAAGGAGGAAGAGAAACGTCCTCTGCTGCTGCTGCTTCACACAGACCCCATGAAGAGGGACCCAGCTGAGAGGAGACATCCTGTGTCTGTCCTCCTGCT
>21571_TGCAGGCAAACACTCATTTTTGTCTCACAGAATGTATGCA_NODE_1_length_174_cov_20.281609
TTCTTTTGTGTTAAGTTGCTTATTTACGCTAAATCAAGATGATAAAAATCCCCTCATGAGCATGTTCACAGACACATTTATCTCCAAACATGTATAAATAAAGAGACAGAGCAGTGATACTCTATGTCCCACACGACACAATCTAGCTAAGAGAGTTTGTGGGGAAATTACAGGAAAACGTTGTAATGCACATACT
>21571_TGCAGGCAAACACTCATTTTTGTCTCACAGAATGTATGCA_NODE_3_length_81_cov_19.296297
GAGTGGAGCACGGGCTCCTGGTCACAGGTGGGTTCGTGAAAATACGTGTGTTTAGGTCAACTGTTCACCTTTGTTACATGCCGGTGTGCCAAATAGCTCCAAA
>21572_TGCAGGTCCGCTCTCCTCTTGTATTTCAACTGCAGGTCGA_NODE_1_length_403_cov_11.325062
GTTATTGATGGGAGATTATGATGTATAGATTATAACTTTTTAATTTTCTTTTTGTTGTCATAGTTAGAATTATAACCGACACACACACACATTAAATATTACCTGGAAACGCTGTAGTTTCAATTCTATCTCACAACCAATGTTACATGTTTCATTGTAAATTCCTTGGTTGAAGCACAAATAAATAAGGTAAGGTAAGGTAAGGTATCCAACAGGGCAACATGTCTATGCTCTGTGCACATTTGCTCAGGCTACCATGCAGTCTGGATAAGAGGTTATTCAACTGCACTATTTCGTCTGTTGTGTCAGTATCCCAAACTTTTTGGAAGTGATCGTTTCCATTCAACTTTTTGTTTACCTTTTCTATATTTAAAAAACACGAACTGAAGTGTGCGTTCTTACAGAGGAAATGCAAGGCCAGGGAG
>21573_TGCAGGGGACAAGCCGTACGCCTGTGACGAGTGCGACTAC_NODE_1_length_226_cov_4.977876
CCCAGCGTCCCCTGCAAGGCCTCCTTCAGGGTCAGGCTGGCCGCCTCGGAGTCCTTGACCACCCCCTGCTCCACCGGCACCTCTGGATGGTGCCTCCGCAAATGCTTGACCACCTGGAACTTCTGCTTGGCTCGGTAGGCGCAGTGGCGACAGCAGAAAGGCTGCTCCTTGGTGTGCGAGAGGAAGTGATGCCGGAGACCCGCCGGCCAGCGGAAGGCCTTGTGGCACAAGCCGCACGTGTACG
>21573_TGCAGGGGACAAGCCGTACGCCTGTGACGAGTGCGACTAC_NODE_2_length_162_cov_9.820988
CTGCTCCACATATTGATAGTTTGATTCCTTTGTCAATTATTTTACATTCTGAATTGACCACACTATATATTGTGCCCTCTCATTAGCATTTGGTCTCGCTGTCTTCCTCCCTTTGCACGACCACCTCCTTGCTCCTTACACTGTCTCCAATTCCTTCCTCCTCCGCTGCTGCTGCTGCTG
>21574_TGCAGGGCCGCTCTCTTGTCTGACTCTCCCTCGCTCCCCT_NODE_1_length_417_cov_7.357314
TTTATTAGGTGCAATCCTAATCTGAAGTGCACAGTGGTAAAATAACGCACAAAAGTGTTCATTTTAAACAAATCTTCCTGTCCTGGTTCAACCTTTTCTTCTACACCAGAAAACATGTGGCGCAGAATTGGATCAAGATGGATAAACTCCGCAGTGCCGAGAATAGATGGATTGTTGTTGGGCTTTCTCGGAGTGTACCCTCCACATTACTCTAATCTGCAGCTGAATCGGGCCCCTGGTTTATGACGCTGATGTTTTCTCTGCTGTCAGTCTGCTGGTGACGAGAGGCGTGAAACGCAGCAGAGCGCGTGACGTCCCCGATGGATCATGTATCGATCTCTCTCTTACACAGACGCACAAAGGCACACGCTGTGCCTTTTCCCACCCTGAGTAAACTTCTAAAGCAGATTGCATAATGCATGCAACGGAAGCGTGGC
>21575_TGCAGGGGAAGTACTACAGCCTCACTCAGATGACGGACCA_NODE_1_length_267_cov_9.681648
AATACACCTTTGCCACGGCTCGGTCACGAGGGAAGTGGCTCTACTGGTGCAACCAGGCATTGAAAAGAGCATAAAGGCCCAAAAAACAGGCATAACAAAACAAAAGAATTTGAATTTGAAAAGATATCACTTACCAGATTCCACGGGCATCAGGCCAATCACGTGCCATGCCTGCGCACGTCAGGAGGGGGGACACAGGTTTGTCGAACAAGAAGTGGTCCTATCAAGAGAACAGACAACTTATACTCAAGTGGCACCAATGGCAGCATTACATTGGACATTTTCAT
>21576_TGCAGGGAATCTCACCAGGTACTCCCGGTTGCTCAGGTAG_NODE_1_length_449_cov_11.939866
CATACATTAACCTACAACAGATGTAGCTGGATTGTGATTCACTGCACTTGTATGTGTATTTCCACCACTTCATAAAATATATGTAACATGCAGTTGAATTACGGTAGTCTGCTATTATTGTAAATTGACAGCTTTAACTGTTTATTCATGACATTGGCCGTTAAATTTCCATCCCTTGCTTGTAAATTAACTGTATGTTACAGTTATTATGACATACTGTAAGATACCGTTAGAAATGCACCATAAATTTACAGCAATTTGTTACAGTGTACGTTAGGAAATCCCGACAACTAATTTACTCATGAGTGCCACATCTGTGCTTTCTGTGGCATCTCCCACAACGCAGTTTAAATCTTGAATCAAGCGAGGCCACTGTCTGAAAACCACTGACTGTGAGATCTTTCAAAAGCCCACCTGTGGACACCACCAACGCGACAGCACTCCAAGGAAGAGAGCTGCCGTTATGCCAAC
>21576_TGCAGGGAATCTCACCAGGTACTCCCGGTTGCTCAGGTAG_NODE_2_length_431_cov_4.503480
AAATGAATCATAAAATCATTAGGAACAAGGTAAACTAACTGCAACAATACGCTATGGAACACTTTCAATTGATCGCAGCAAACGGCTGGCGTCCTTAATCCAGTGCCTCTGTAAGACAAACCAAAATAAAATATTTTGAAACACTGTCATTGGTAAAATATTAAAATTACAAAGTTGAGGAAGACAACAAGATGTAAGGAAGGAGAATGTTAATCATGCTAGGCAAATAACACTTACCAACGAGGCAATGAGAAACTCCTCCGATGTTGAACTGCACTGACAGGTGTTCTGGATGAACTGAGATTACGTGTCTGACGTCACGTTCAGGAGCAGTCGGTCACGATTAACACTCAAATGACTTTTAGGCAATGAACACTTTGAATAATACAAATATTTATAATCTTTACATTCCAGCCACTGAAACAACAGCGAAGGCGGCGCATGGGATAGGGA
>21577_TGCAGGGGACCACCACTGTGACCCTCAAAGACAGCGGCTT_NODE_1_length_325_cov_4.966154
CACGGCATTGTTTTAACACGACGTAGAGCTCGGTGCTCGACCACAAAGGTGCTAATGTCGGAGAAAATGGAAAGAACGAGAATGCAGAGAATCACCGAACACAGCAAAAAAGGTTCTTAATTAATCCTTTTGAAGGCAGCGTGGTTCTACAAAAAAAAAAAACACCATTTAACGTTAGATGGTTCTGCACGTTTTTCATATGATTCTTTGGGATATTAAATGGTTCTTTGAGAGGTTAAAGGGTTCTTAATTCATGTTGGAGCGTTTGAATGGTGGGGGATCTGGAAAAAAACACCTCCGTGCCATGATCTGTGTTAGCTAGCTGGCAGTTGATACACA
>21578_TGCAGGCTCGAGTGAGCCAGTTGTACGAGGGAAAGTTCCC_NODE_2_length_437_cov_12.340961
ACACAGAAGTTTCATTCAATCCAGACACCTGAACTCTGTACATGTGAAACGGGGATTGCTAATCTGTGTCCCAAATAAATATATCGACGGCATCTTCTTTTAGATTTTTTGTAGCAGTTATGAGGCTTTTCTTTTTCTTGTTCCTCCTCCTCCTTTTCTTCATCATCAACCTTTTATTATTAGTAATAAAGTAATTAGGTCCTCTAAATACAGGTAATGACATACTATACATAGTTTTCCTCCTCTCTTTTTCTTACCAAATTTAGTTTTTATTTTTTATTTTAGATAAAACATTATTTAAGGTATCTTCTTTAAGGGCGATTAACCCGGTGGGGGTCACCCCTGGACAAAAAACTTTTTCCATTCCGTGTGCATTTATTAGACATTGGTTAATCATTTGTAAGTAGTTTCCGGTAACTACATTAAGTAAAATACACCACTTGAGTTTAAAAAACGGAC
>21579_TGCAGGAAAGTTGGATGAGCCCCAGTCCCAGCAGACCCTC_NODE_1_length_368_cov_8.779891
AATACTTAGTTAGATTTAGAAAAGGATTATGAAGGACTTAGTTAGGCTTAGGCAACAAAGCCATTTAGGCAGGTTTAGGAAACGTTTATTAAATTAGGTTTAGGTAACAAAACTATTGAGTTAGGTTTAAGAAAAGAAGATTATTTTTGGGGTAAAAATAACTTGGTTAGATCCATCGGATCCGTCCCACCTCCACTATTGGATCCATCCCACCTCCATCACGCCCAGCGAGGCTTTGATCGTTAATAACGAAATGGATAACCACATCTACACATTAGGTTGCATTCATTTTTGCTGGGATATTGATGAAGGCAGATCTGGGACGAGGTATACGTGCTTTGACAATTGTAGCACCAAATCCATCTGTAGAAATAAAAATGGGAGTTTT
>21580_TGCAGGTGGAGCTGGAATACAACAGATCTCTGCAGGCCAT_NODE_1_length_278_cov_21.625898
GGGAAGTGTAGTTAATTTGTCCTCCGGACTTTAACGTCAGATAATCACTAACATTAAACATTTGAACTGAAATGACTCAAAGTCCTGCGCTTTTTACGGGGATGCTTTTCCCCACACTTCCTCCTCGGAATAAACCTTCATTATTAAATAAGAAGATACGACTATTTTGATCAACTATGGGAGAAATAATTCCCGATGACACAGCAGGGAGAAATGAACAACTAGTTTTAAGCACAAACATGAACACACGCTAAATAAAAAAATCTAACCCAACAAGACTTACACAACGACATTTGTAGT
>21581_TGCAGGACGTTTGCTGCTGGGAAACCGAAGTTACCCGAGC_NODE_1_length_387_cov_12.485788
AAAAATAGGGTGATCATTCTGGGGACTATGAATTGATGTAGTCGTTGAGACATTCAAGAGGAAAGTTGGCACCAGTTGTTGGGATACTTCCTCTGGGGACTATAAATGTTCGTACCAAATTAGCTGCAACTTTGTGCAATCGCCACTCTAGTCAAAAATAGATAAAGCCAACGTCGTGTTCTGGAGGTTGCACAACTGTGGGGACCAAGAATCGCTTCACAAATGGAGAAATAGAAAGTGCTCATCTTCTGGGGAGCGTGAATCTGCAACAAAGGAAGTCATTTTGGCGGCTGCACGCTGCTCACCTTCCCTCAGGCTCCTCCCCTTTCACCTGAGGCTGAATTTAGGAGTCATCAGGGGGCCGCGAGCAACCGAAACCAGGGGGGAAAAAATGGGTAGAGTGCAAAAA
>21582_TGCAGGACGCCTCCACCAACAGCCACCGCCGTGGAAGTCG_NODE_1_length_344_cov_17.752907
CTGAGGAAAGGGGGGCCCATGCACGCTGTCCTCAGGGTGCTGACCACGGCGCTGGCCTTGCAGGGCTGCTCCGCTCTCTGCAACTACATCCACCTGGCCAGGTGGGATCTGTGCAGTCGACGCTAACCAGCGACCAGTTTGATCCCTTTCTGTATTTAACTCATGTGTTGTGCAGGTATTCCAGAGATGGGACTGGTATTCCTCTGATGGGCAGCCTGGCAGAGTGTATGTTCCTCCCTATTAAACACGTATACTCATAAACGCCCCTTTATAGCCCCAGTTTATTAACATAGCCGACCTTTCATTTCGGATGAATTTGTAATCGGACCCTAGTTTTAATGTGGCTTTCCTCATTCTCTCTCTCTC
>21583_TGCAGGCCAAACTGAGGAAACACATACACAATCCAAGTGC_NODE_1_length_386_cov_4.790155
GATTAACTGGATCAGAAATCCTTTAAAGCTGCTCCCTATTGAGACTAACTATTGAGTACAGCTAGAGGTCATGGGGCCACGCTTATAATATTACTGCTCTTGCTTTATCTCGACCATATCAAGCAAATCCAACGAGTCCAGAGGTTACTGCACATTATCAACAGGCCGAGCCTAATCACAGCTCTGCATTTATAACCGACCGTATCTAAGCTGGGGCCGAATACTGGAAGGTCAGAAACCCGCACTACGTGAGTGGAGCTGAACCAGCTGAGTCAGAGCTGAAAGCCACGTTGCTCCACTCAGGTGACAGTTTATCCTCGCAGCGACGGGTGGGGTAGCAGAAAAAATGCAAACAAAAAATGTCTGACGGCAACAATGCAAACTCTTAGTTGCTTTGATT
>21584_TGCAGGCAAGTCTAAATATGGACAGTGGTCGCTCCCTGGG_NODE_1_length_428_cov_17.264019
GTCAGCAAAGAGTTTTTCTCCTTTCCATCGCAACAGCAAAACAGGTGAGAGAGCTGCAAACCCTCCCGGTGGGCAAAACATGATTGGCATAACTCTGATGGCTTGTTTGTCACCTGTGCTGCAGCCTCATGCACATTCATTTTGGTTCTTTGCATGAAATTATTTTGTAATTCTTGCTAAACAGCAAAACCGTAAATGGAATTCAATTACAAAAAAATATATAATAAAACATTTTGCAAAAAAAAACCTATAGTGTAGTCTGTAAATACTCAAACAGGTTTTGAGTATGGGTTTAAGTGTAATGGCTATGAACATCAGCCTCTATTTATGGTTTGGTAATTTGCCCTGGATCCCAGGGTTGTGCCCAGTTATTATTGTTATTTGTGAATTATGTTATTAACAATAATACTTGTATTGATGCCAATAATTTAGTTTTTATACATATAACAA
>21585_TGCAGGGTCAAATAGGGCATATTCAGCGAGTGAGCGAGCA_NODE_2_length_330_cov_9.493939
CACAGACAATAACTGTTATTGTCTGTGGAAGTAGAAACTGTTATTGTGGTGCAGCGTGTTGGCTGACCTTAAGAACCGTTTTTGCTTTACTATTGTTTTACTATAAGACTATATTTTACTAAGATCAAAGTGACGTTGCGTGGGTGATCCAAGCTGCGCCTTTTATAAGACCTCATAGGATAATATGACAATTTAGAAAGGAGAATAAGACATCCTGCGCATCGGAAGTCTATAGCTGTTGATTTCCTCTGGACCTGTGTCAATACCAAAGTCAGAACACAACCAGTCTTTCTTCTCCTCCACAGAGAGCTCACAAAGCCTTCCTGTGTATAGTAGACCTGTAGAACGTA
>21586_TGCAGGTGTTCTCATAATCAGAGTTAGATTTCAGCTTAAA_NODE_1_length_444_cov_20.018019
ACATGTTTCACTCTTTTCCTGGTAGGAGTTTGATTGACAGTTCATCCAATCGACTGCCAAGTATTTGGTTTGATAGGGCCCGCCCTTTTCCAAACATTTTAACAAACCATCTGGCAGGTCAGGTTATTGGATCACTTGGATCCTTTTCATAACGCACATATAGCTGAGCCGACACTGTTCACTCACAACGAGACCTTTTAGAAATAATCATCCAACTTGATATTGTTATATTTATATGTATTTATTGTATGCATTCATACTGTACATGACTGAGCTAACAGCGGTCTGTCCTGATATTGTGAATACTGTCTCACTGTCACTGCCGGTGAAGTAACACAGTTTTTTTCCTGCAATAACAGTCAAAATGTCCCGTGAACTGAGCGTGTATTTCAATGAATGACATGAAACGTGTTGTTGTCCAGGAGACGTCCGGTGCACCTCCTATTTCATCGAACCTGTGCAGTGG
>21587_TGCAGGAGCTGCCGCTGCCGACCCACGGTGTCGCGCATCA_NODE_6_length_163_cov_6.282208
CCCCCGGAAGGTAACGCCAAGATTAACGGCCTGTTTTATTACCGTGCCAACGAGGACATCATCAGGAGAAACGGGCCGATGTCCTCTCTCCCTTTACAGTCGCAGTCTCCGGCCGCACAGAAGACAAATTCAACTTCTGTGCAGAAACCGTCCAATTCCAAGCCACTTAAACTCCCTCAAGAATT
>21588_TGCAGGGATCGGGTGGTGGCGGTGTTCGTCCAGGGTCCGG_NODE_1_length_233_cov_10.545064
GGCGGCTCAGCTCCAGCACGGTCACGTCCCACTTCTGCACGTTGGGGTCAGTCTTCGCCTCGTCATACTTCAAATGAAAGGCTCGGACTGGAGGGGAGACAATTGAAATGGTCAGTATTAAGTTAAAAGGCGTGTGTTGGTTAGTTCAAGGTGACATTCTTAAATGTCTTTGATTGCAAATCAAAAATTATTAAATAAAAGCTGGAAAAGATGGACAATCTTAAATGCTGAGGTAAATAAACATGTTTCTAATGG
>21588_TGCAGGGATCGGGTGGTGGCGGTGTTCGTCCAGGGTCCGG_NODE_2_length_95_cov_4.221053
ATGAAGGGAAAATGGGTGAGTTTTTTGCAACGCCGCCCACTTAATGAATATAACGCAGATGGCGGAATAATGAGATGAGAGAGGGGAGCGAATGAGCCAAATGAGGATACATGAACA
>21589_TGCAGGATGCCCTGCGCCGACGTCCTGAGGGCCGGCGGCA_NODE_1_length_378_cov_14.280423
GTGACTTCAGGCAGGAAGCGGCTAAAACAACAGTGACACAACACATCATCCATTAGGTTACGAGCAGTAAATAAATCGCCTCAAATGGAAGAGAGGGATTCACTTGTTCATTAGTCTTTATTAACATTGTGACCATAATTATTCATAAAGGATAAAAAGGATTTTTACCTTCTTGGTCTTATCCAAGTAGACAAATGTGTGCTTTCTAAACTCAGGCGCGCTGAGAACGTGTGATAATCGTACCAGTGTTTCCCTCTGCGCGGTGTTGTGATCACAGCTTCAGTGACCCGATGAATAAAGTGTGATTTTCACCACTGAAGTTTGAGGCAAAACCGACTCTCAGCTGTTCCCCCCGAGACGGAAACCTCGAGTCGGTCCAGAGACGCACGTTTAACGTCTC
>21590_TGCAGGTGCTGACAGAGAAAGTCGGTGAGTCAGTGAGCCG_NODE_1_length_308_cov_9.123377
AAAGCGTGAAAAAAAAAAATCCTTTGAAACAGTCACATGGCAGATGTTTCGAGCTCCAGGGCGACAACGATTCAATGAAGCTTTATGAGGCATCAATCTATCTTTGTCACACACAAATCGGCAGTACCTGCTTCGGGCAGAATCCGGAGGTCTCCGTCAGCGTAGTCGTCCCACAGCTGGTACATATAAAGTACGGGGTCCTTTTCATAAGTGATATAATACCAGTTGGTCATGATGGGAGCTCTGGAGAGGACCATGCCTCGCCACTCGTTCTTCTCTCCATCCTCCTTTTCAAACAGATGCTCCACAGCTTTGCCCACCAGCTC
>21591_TGCAGGACCTGTCTAGTTTCAGGTTTCCAAGTCCTCTGTG_NODE_1_length_458_cov_13.355895
AAGACTTGTTTTATTCTTTTGACCACACATCCATCCGCCAAGAACCACTTTAGCTTCCCGCCCGCTTTCGCCCCGCGGCTGAATTCGGTAGCATCACCTGTCTGATCCATCTTCCTACCCGAGACGGCATTTATCAAGTCTTCATTTTTGGTCTTCTCCAGCGTGTTAAGTCTGCTTGTGCTACTTTGATTCGGTTTGTAAAGTTACGTTTTTGCCAGTAAAAATACCAAAGCTGGAAAGTGTATTTTGGTTGGTTTGGAGTCTCAGTTCTGACCCATTTCATACATTCATATTTCTGACAAGAAGAAAATACAGCACTTAAATGCAACGACAAAAGAAATCTCACAATTGGCATGTTACCTAATGTCTAATTTCAGATTCCCCCAAGAAAAAAAATCATAGCTCCTTAGCAAGCAGAAGCTGAACCATCTTCCTTAAATTTGGGTTTGGGTGAATGTAGCTCATCAATCTGCCATGACA
>21592_TGCAGGTGCTACCCTACAGCTACACAAAAAGCTTTCTTAA_NODE_1_length_207_cov_14.183575
TGAATCTCGATAACTGAGCTCCATATATTATTAATAAGGAATGATATGAGTGGGGATTTTGACCATGTAAACTATTTGATGGTTTTTGTTCATTTGCCCTTTGCTTGGAGCACTGTTCTTTATTTAACTTGTGTTACCAACTTGCCATTTTGATAATCTTAATCTTTTACTTGACAAGGATATTGGTGAAACTGCAAAGCCACCCAAATACAATGGAGGTGCCTAGAAG
>21592_TGCAGGTGCTACCCTACAGCTACACAAAAAGCTTTCTTAA_NODE_2_length_200_cov_8.110000
CAAAGGCTCTTCAACAGAAAAAAGCATCTTGTGCTGATTACACATAGATGGATGTCTGCTTCAAGATGTTCCTTTGAACTGAGCTTGTGGTCGAGAAAAATTACCAACACATGTCACCTCACACATACCAAAGGCCGACGATGCCGCCAACAAAGACGGTCTATAAAATGATCCAGAAGCTGGATGATGACAGATGAAACAAATGTTTTTACAGTTAATGTC
>21593_TGCAGGGACGACGAGGTCATTTAGCCCCCGGGACCCACAC_NODE_1_length_339_cov_7.327434
ATCAGGTCGGTGCACGCAGAGCTTCGTGTCTGCAGGTTTTATTTAGCTGACGTTGTTCTCTGGGGGTCTTGATTCTAACTAGAATAAAAGTCCTTTTAATGGAAAGCGAACGTTCATGGAGCAGCACGGAGAACTCGTGCATGTATTTACTGACGTTTTCATTCAAAATAAAAATACATTTATGTTTTATTAAAATTTGAAATCAATCACGTTTGTAAGATGAAAGACATCTATAAATGTATAAAGAACCATAAGATTAAAACTAACCTGTGTCCAGTGATCCTCTGATGGTCACATGACGTCATCCATCATGACGTCATAGTTTCAGTGCAGCGCGCAGGATGTTTTTACAGAA
>21594_TGCAGGTAGGTGTAGTCTGTGGTGATGGACTGATCTGTGA_NODE_1_length_276_cov_9.576087
CCAGCCCCGGCCCGTAGGCCGACACCATGCCGGGGTCTCCGGCCTGGCCCGTTTCTCCCACTCGGATCTTAAACGGACTTCCAGGGATGTGACTTCCATTGAACTTCACATCGATCAGATAGAGGCCGTTCTCTCTGGGGATGAACCGAACTGCGTACTTATCTGGACAGACGGGAGGGGGAGAGTACGTAAAGGTGCCTTTGGTGAGCGTGGCCGCCGACTCTGCGTCTCCGCGGTTACCTTGGTCTATCTCGGTGACGCAGCACTCCTCCAGAGCTCCAGACGGACTGTGGACC
>21595_TGCAGGTGTAGGTTCCGCCATCGAGGTTGCGCACGCTCTG_NODE_1_length_419_cov_6.625299
AATGCGTTGCCAGAAAGGAGTAGAAATGTTTAAGCCAATCTGTTACAGTTCAGCAACATACAGCTTTTCTCTTTTTTTTTTTGCAGGAACCAACAATGGATAAAAACTTGTTCGGAGGAGTCCCCAGGTTCCTCACCCGCCCGAAGGCGTTCTCGGTGTGCGCCGGCAAGGACGCCACCTTGAGCTGCACCATCGTGGGCAGCCCGACGCCGCTGGTCACCTGGGAAAAGGAGAAGCTGAAGCTGACCTCCGGGGGACGCTTCAAAACCGTGGAGGATGGAGACGTGTACCGCCTCACCGTCTACGACTTGACTCTGGAGGACAGCGGCCAGTTCATGTGCCGCGCCAGAAACAGCGTCGGGGAAGCCTACGCCGCCGTGACCCTCAAAGTGGCCCTGCCGGGAGAGATGGCTCCGAGGGCCCCGACCTTCACGGTTAA
>21596_TGCAGGGTCTCCCAACGGTCTCCCATGCGTGTCTGTACTT_NODE_1_length_138_cov_3.456522
CCCGTGAACTTATCCGAGGGTGCGTCGAGAGTCGGGTGTTATTGGTGGTAGGGCTTTTTTAGAGGAGGGGGCTGCCAGGGATGACACAGAAATGCATCTGCCTTCCTCCCCGTCATCACGGAGAAAGTAAAAACCAAACATCACAAGCGACTTC
>21596_TGCAGGGTCTCCCAACGGTCTCCCATGCGTGTCTGTACTT_NODE_2_length_145_cov_10.875862
CACAAGCGACTTCATTATTTAATTAATGTCTCATTATTGTCTTCTATGTGTTTCCAGTATCCAGTGTTTTATTGTATGCCCAAGAATGAGATACATGTGTCTATAATGCCTAATTAATTAGTTATTATTTCACATCTATGTGTGCTTATAGGGGCATGTGT
>21597_TGCAGGGCAGGAAATTAATCTCCGAGGTCTTGCTGAACTT_NODE_1_length_372_cov_8.172043
AATACAGCTGCCTCAATTTGCCATTTTGCATTAAGATCCCATTTCTCCCTCTTTGAGCGTGTGACTAGGCTGTTGTGTTTACCACACGTGTTGTGGTCGCTCCCTGCCCTCGTTCCTCACTCTACATTCTGTGGCAACATTCCTGATCAGTCAACCTGTCAGAGCTCCAGACGGAGAAAAATAAAACACCCCGGAACAAATCACCGCTTAGCTGCGTACTTCAAGTGCATGCGCTTTCTCCGTCTCGAGCAGAACTTCAGCGAAGGCCCCCGAGGCGCAGGAGACAGCCGCAGATCCTGACTGGCGATACGCGCTCCATCAAAGAGCCGCCGCAACAGCCTGATGTGCTCCGGCGGGCGTCTTCGCTGCCTGTGAGGCACATCTGACGCGCC
>21599_TGCAGGAGTGATCTCAGGAGGTTCAAGTGACTGTTGAAAA_NODE_1_length_473_cov_14.124736
CTTTAGTTTAAAAAGCTTATCTAAAACCTGTTTGTCACCTAAACGTAGCTGGGCTTGCTTCACTCATAACTTAAATGGGGGTGATCGTGATAGTGTCTCCTAGCAACGAAAGGATGTATTTGTAGGAAGTCTCACAACAGATGAAAAATAACTGCCAGAAGACAATTAGCCTAGCTTAGCATAAAGTCTGCAGATGGGTGGTTCCAGAGGTAAAAAAAAAAGGAGGTGCCTGTTTTGGCTTGTTACCTATACAGAGCCAGGCCAGCAGTTTCCTACTGCATCCAGTCCTGGTGCTAAGCTAAGCTAGCTGCCTGTTGGCTCCTGCTTCATGTTTACTGTACACACAGGGAACGACAACAAGCATATTCCCAAAAATGTCATATCATCTCAAGGCATTAAAATCCCCCTCCTGTTCAATCACCTGAGCTGTCAGTTTTCTTTGCATAGTAAGTATGGAGACATAAAGACGGTGACACGAAAATAGAGCCAGTAGAG
>21600_TGCAGGGTGCAGGAGGAGAACGTTTCAGACAACATGCAGC_NODE_1_length_110_cov_16.418182
GCTCTTCTGTCTGGACGACCTTGAAGCCCTGTGCTGCGTGTGTCACACATCCAAGAAGCATCAGGGACACCGAGTGTGTCCTTTGGAGGAGGGAGCGCAGGACTTTAAGGTATTGTGTTCTTCTTTGTTTGT
>21600_TGCAGGGTGCAGGAGGAGAACGTTTCAGACAACATGCAGC_NODE_2_length_147_cov_5.340136
TTCTGCCGGGCCTGTCTGCAGCCGTTCTGGAACAAGAAGAAGGCCCGACGCGAGTGTCCCATCTGCAGGAAGAAGTGCTCGCTGACGGAGCCCACGGTCAGCCTGGCGCTGAAGAACGTGTCCGACACCTTCCTGAGGCAGCAGGACCGCAGGGCGGGCGGCGCCACGG
>21601_TGCAGGTGTCAGCGAACAGGCCAATAAACGGAGGCAGGAG_NODE_3_length_81_cov_22.185184
AATAGCTGAGGAATGATGGTAAATGGCCAAACACAATTTACAAATTCCGCCAGTGACTCAGCTCAAATGGAGCTTCTTAAACCACTGATCTGCATTTGGTTCA
>21601_TGCAGGTGTCAGCGAACAGGCCAATAAACGGAGGCAGGAG_NODE_6_length_273_cov_12.223443
CAGAACAAAAGCTTCTGGGAATTGAAGTGGCGAGAGGTCAAGCTACTGTCTGACCGCTACAGATTGAGTTGGCCGCGTCGCGTCATGTATTGACCTCTTCACTTCCTGCAATGTGCTGCAGCTGAATTTGGAGAAGAAGTGGCAGATGAACATCTCCTGCGTGGTCGAGTGTCCCGTCAACTGTCAGATGTCGGAGTGGTCGCCGTGGTCGGACTGCTCTCAGACGTGCGGACTAGACGGTAAGGAAGATGGGCTCGAGCTCCAGGCTAAAGCCAGAGCCAATGAAGACACAAAC
>21602_TGCAGGGTCTGCACCTCCAACTTCACGGGGCACTTGTACA_NODE_1_length_286_cov_9.968532
ACATCGCCCACCGTAAAGGGTGGCTGTCGCAGCACACCGGTGAGCGCGCTCCTCCAGCAGCGTCTGACTCCACGTCTCGATCCACGTCGTCACCAAACGTGACAAACATCAACTGCTCGGTTCAAACCGTTGTATTTTATCGTTTCGATCTCAGATACTTAAGTCCGGTAACCGTATCGATCGTCTCCCCATTGATGACAATGGCGCCTGAGAGGGCACGTGTGATTTACTCACCTGGGGCACCCGTCCTTCCCGCCGCTCACAGGTAACCTGAGGGGAGAGGAGGGCACGGCCGAGCGGACCG
>21603_TGCAGGCCCCTCCGATTCTTTCTTTCCCCCCCGCTTTCTC_NODE_1_length_162_cov_16.759260
GCTTAGAGTCCTTGGAGGAGGCAGCTTTCTTTTACTCTCTTTCTCCGTTCCCCGTCATCTTTGTGATACTTGTGAACACGCAGCTTTGTGACGAGGAGCTAACTTAAATCAATTTAAAACAGCTTTTGGAACGCCTTTCGATATGCCATTGTGTTTACTTGAAAACCAACGAAAGGAGAATCTG
>21603_TGCAGGCCCCTCCGATTCTTTCTTTCCCCCCCGCTTTCTC_NODE_2_length_143_cov_7.629371
ATATGCGGTCTCACAGGGGCCCGATGCCCTTCTATTTTCCTTGATTTCCCTACCAGTGGGACATTTTTGCCTCGGTATTCTTTCATGTCCCTTCCTTCTCTGGAAGTAAGTTGTTTATTCTTCTCGATGACTATCTGCGGCTCAAAAAAAAAAAAAAAAAAAAAA
>21604_TGCAGGCAGCCACAGGACAGCCCAAGCGGAGCTGTCTGCC_NODE_1_length_440_cov_7.393182
AGATTGCCACCAGTGGTGCAGTAATTTTGTCTTGCTGATCATAAAGTGTCCGAGTGGGTCATTTTGATTATGACATGCTAATTACATATTGCTTCGCCTGTCTGTGTATCGCCCCCCAACCCCACCCCCGACTCAGAGAGACCCACAGCCTTTAATAGTTAGCTTTTATGAGTTGGAGGAAAGAAAATAAAAGATCTCTGCCTTTGTTCCTGACGGCTATGTAGCACGCATGCTTCACTGCTTCCCTTTAAACTTCCTAAATTGTGTTTCACAATAAATAGATGCCCAAGCCTTTAACTGCCAGTATTAGATTAGATACCATTAGATGTAATAGAAAATTCTCTCCTTGTAATATTTTCATAAGAGTTTGAGGCGTTTGATTAATCTGACCACATTTTATTGCATTAATGATTTTTTTTCCCTTCCACTCTGCTGTAAAGACATTGTATACAGGCTAATG
>21605_TGCAGGTCGATTGGTGGTGCGTCCTCCACAATCCTCTGAA_NODE_1_length_363_cov_29.881542
AGGAAGCTTGCTGGATCGTCATTAGGTAAACTCACCTGTGTCGAATGAATTACCTGTTTGCTGACATTCACAAGGTTTACTGAAGTCGTCAAACTTTTTTTTAATGTCTATTACATTTATTTTAAATAAAAGCAAAAGATGTAAAAATGCATGAAGTTTCATGCAGTTGAAGAGACTTATTGAACTGACCCATTTATGGTCATTTATCACTATATTTAACAAAATCTGCGACGTTTCGATCGAATAAACTTTCCGATGGCTCTCACCTCTTTGTTTTAAATGGGCGTCCATCAACTTTTATCTTGACTAGTTTGTCAGTTCTCTTCAGCTTTTATTTTGACGAGTGTGTTTGTTCTTTTCCAGCTTTTAATGAGTGTGTCTGTCC
>21606_TGCAGGCTCCTCGCTGCAGAGACCTTCCGTCCTCCAGCTG_NODE_1_length_242_cov_14.665289
AACATCCGGTACTAAACGTGGCGTTCGTCACCCTTCTTATGCGCCGCGTGGACCAGGTCTTTGAACTGGTCCAAGGTTCCAGACTCAGAGGACACCTCCTCAAACCTCAGACCCACCGCGTCATCTGCTGGAGCCACGTGGATCGGACCAATCAGCAGACCTTTGACCTTCATCTGAGACAGACGGCCCACCTTCTGCTCCACACCTGAGGGGGGACGGAGGAGGAGACGGAGAAGAAGAGGACGAGGAGGAGGAGGAGAAAGG
>21606_TGCAGGCTCCTCGCTGCAGAGACCTTCCGTCCTCCAGCTG_NODE_2_length_116_cov_2.706897
CTGTCTCGCTGTGTCTCTCACCTTCAGCCTCTCAGCCACGTTGGTCACGCTGGTGTTGGAGAACCAGGGTCCAGATGAGCCCCGGTAGTTCGGAGTCAGATCCAGAACCACGGAAATCCCTGCAGAGACGTCGTGAGG
>21607_TGCAGGGATTAGCCAATGCCACCATCACAGGGATGACCAG_NODE_1_length_419_cov_16.646778
ATGGATGATTTGGCACGAAAGAAAATGATATCTGACCTGTTCCTCCAAAGTGGTACTCTGGGAGGAAGTTAAGACACTCAGCCTGCTTCTTGAAGGTTTCCAACTCAGATGGCTCCAAAGTGCCGGTTCGTGCTTTAAAAGAGAAGCCGGAGGAAAGCAGACAGAAATAAGAAACAAATAATCAAGTTCTATACTTTTTTTATCCAGTTCCTGTAAGGGGAAGAACTATCCTTACTAAAGAGGTAAAGGTATCGTCCCTTGGACTTTCCATCGGGGAGGAGAGTGGTGTCTTCAGACAGGAGGCAGTCGGCGCAGGTCTCATAGTACTTCCCATCATGATATGAAGTGTGACCATTGATGTTAACTGTGACAGATCGGGAACAAAGGCTTCAAATGAATGAACCCGAAATGCATGCATTGAGTATGAGGTTGTCTTTTTTA
>21608_TGCAGGAGAACCCGCAGTGAGTTCTCAGCAGAGCCGCTTA_NODE_1_length_405_cov_7.545679
TGACTTGCAAAAATGATGAGTGGATTGATAATGAGCACTTGCAGACATGTGTGTGCCACTAATGGATAGTTCTGTTGATTAAGATTTGAGATAACAGTGATAAGAGCCCTTAACAAATTCCCAAAGCCTTTAGGGGACGTCTCGAAATGTCTTTCTTTAAAGAACATGTCAGAAAGTGGTAAATTCTTACATCTGGGAGCCGGGACCATCACATATTTGGCATTCTTGACCGAGGAACAACCCAGCGGATGAATTGCCTGTCCAAATAGTTACATATCCTGTTGGTTGACTGAATAAACTAATAATAAGAATAAGCTCTTGATACTTTCATCCACAGTTCAACAATAACCTCGTGGCTATCTGATAATACCGAACAGATCTTATATTGCACATTGCTGAAAAAGGATGACATTAGACCTGCAGTG
>21609_TGCAGGACGGACGCGATTGGTCAGCTGCCCCGGCCTCCTT_NODE_1_length_272_cov_12.871324
CACGGTGTAGAAATCTTTAGTTTGTTTGGTAACTCCTTGAACTTCATCGCACACCTTTGTCACATCATGGGAATAGCAATGAGAAAGCTAGTTAGCTAGCTAGCTAGCTAGCAGTGCGGGGTCTGACGCAAGCTAACAAGCTAACGTGCTAACTTGGCAGCCGTCTTCCCGGCAAACGACGACGACATCAGTTTGCGGCCCCCTCCGACCCGGTCGTCACCGTGGCAACTAACTACTAATAGCCATTTTCTTTTGTGCCAGACAACAGTCCAAAGACCGCTCTGGTTCCACGCC
>21610_TGCAGGTCAGCAGAGAACGCGTCCGATGAGGGCTGAACCG_NODE_1_length_223_cov_5.551569
AGAAGTGTACGTCAGCATCTCTCCCCGCTCTAGTATAACCCCCCTCAAGCACTCAGGCGGTCACACACAAAGTGTAAAAGTAGAAGCAACTGTTACGCGGACTAATCCATTCAGCATCCGCGTCCAACGCCGCCTGACGCAGAACAGTGAGACGGCTCAGTGAGCGCCAAGTGGAAAAGTGAGGAGAGGTGGAACGTTTACGCGCGGTCTCTTTTTTTAGTCGGGATTGTTCTGGCG
>21610_TGCAGGTCAGCAGAGAACGCGTCCGATGAGGGCTGAACCG_NODE_2_length_116_cov_3.396552
CGCAGGGCTGCACCGAAACACTGTGCCAAAGCCACTGGATCAATGCGTAACTCCGTCAATACACAACATCAGGGAGACATCATCGTTGCCATCGACATCATCATCAAAGAGAGAAGGGGGGGGTCAGCAC
>21611_TGCAGGAGGACGCAGCCACCAAGGAGCTGCTGCTGCAGGT_NODE_1_length_301_cov_8.903654
GTTTGTTTCATTACAGCACGGTCGCTCCTCTTCCCCACATCGGGTTCATATTTAATCCCTGCAAGCAAACCTGGCGCTTTAGGGCTCACCTGCAGCTTTCCCCACAGGCGGCATTTACTGCAGCCGACGCAGTCCATGATCCTGGAGATGTTTTTAAAGTGCAGGCGGAACTCCTCCTGACGGGGGGAAAAGGGAGCAGACGGAAGGCGGTTTGTTTTTATTTAATTAAAAACAGGAGTAAACAAACCGCACACTGAAAAAAGGGCACCTGCTCTCTCTGAAAGCACAAAGACAAACAAAGCGGAGTACAACACACACACACA
>21611_TGCAGGAGGACGCAGCCACCAAGGAGCTGCTGCTGCAGGT_NODE_3_length_78_cov_8.782051
CACACACACACACACACACACATTCACCTTTAATATTTTGGCTTCGATTTTGTGTCCGGCGAACATGGACTTCTCGTCAAAGTGCATCGGGAAAGCTCTG
>21612_TGCAGGTAGTACTTGTTCATGGCTGCGTTGGCCGCTGCAA_NODE_1_length_301_cov_12.614618
AACATAATAGCAACAGGTGAGTGTTAAATATATCTGCGTATCTTTGACATTGCAGAGCAAAGAAGTTGGCATCCAGATGCAGGATGAGCTGCTGAAGGTCACCACCGAAATGCAGACGGTGAGCCTGTCGATTATTGACATCCGCACAATCCGCATAATGATGAAACGTAGCGGCGATGCATTGTGGAGTCTTCCTAATGTGACGTATGTGCTACTGAAGGCTCTCAAGACGTACAACCTGTACCACACGGACTGCCTGATAGCCGAAGGGAAGCTGAAGGAAGCCGAGCGGTTGGAGGAGAGACACACCGGCAAGTCGGCCC
>21613_TGCAGGTACATGCTGAGTTTGTCCACTATGGCAGTCCAGC_NODE_2_length_325_cov_26.012308
TGCGTGACTGTCACGCTCAATGCGTGACACTTAAGAGCCCTGTATCATTTCCTGCTAAAAGACAGTCCGGCTGTCAATCAGAAGGGTCCGTCGTCTGCTATAAGGCCCTACCCTTTCCGTAAGAAGTTAATTTCGTTTTGTTTTCCTATTTGCCGTTGTGTTTTGCACTTCAGGGCCACCGTAGATTCAGGATGGATCTGTTACCATCTCTAATTAATGCAGTTCTTTTTTTACTCTCCTTCGTTAGACAATGGAACTTTTTATCTTTTTGAGAAAAACATGAGACCTGTAGACTTTTAAAAAAAAATGTCTTTAATCTAAATAAAATAGCTTTTCTTTTTTTTTTG
>21614_TGCAGGGTGAGACGCTCCGGGGTAGTGGGCCACTTCTTGC_NODE_1_length_389_cov_13.331619
CTTATTATCGGATGGATCCGCCACCCGCGCACTTTTTCCGGGGCTTTTTTTTATTTCCAGGTTGTACGCGGTTCAATTGTCCCGAGCGCGCGCGACGAGTGGCCCCCGGTACACCGACGCTGCGGTCGGATTTGTGAAGATTACAGTCAATAAAGTGCTGCCTCCTAATCCCTGTGTGAACGGGACGCGCGCTGCACCGGCGGAATCTCGATTTTTCCGCTGAAAGCCGGGCGGGGAGTACAGGGAGACTCTTCCTCTTGACTCCACAAACACACACACGCGCACACATGCATATTATGGTCAACAGGGTGTAGTCTCACTCGGGCTGAATGTCAAACGCGTGGTCAGACTCTCATGACCAGTTCGGCAGTCCGAGCAGGGTGCGTATTTTAAACGCGACCACTTTAAACG
>21615_TGCAGGGGAGGGCTTTGCTAGGCTGATGTTGGACTGTGTG_NODE_1_length_146_cov_25.479452
CACTGTGCACGCCGTGTGTGCATTGTGTACGCTGCTCACACAGGAGTCAAGTCGGCAAGATCGTTTGACATTAGTGCATCTTTTTCATGAAGCACTTCACTGAAGCGCATGAAGCCTTCAGAAATACCGCAAGGAATTATGTTCTTTTACTCGGGTGGACAGAAAGTA
>21615_TGCAGGGGAGGGCTTTGCTAGGCTGATGTTGGACTGTGTG_NODE_2_length_208_cov_14.557693
AAATCTCCTGCATAGTTTCTCTTTATACAAACACTTCTCTTCCCATTAATACTCCGCTATCTAACATACCATATTATAAGCCACGCTAAACCATTTCGCTATGAAACATACGCTCTCGATCAAAAACTTGGATTCCCCTGCCACAAAAGCTGGATTTGTTACACCCAAGATGGTTGAGAGGACCATGGCAGAAGCCTTGTGCAATGGTTCAACCGAGTGACAAAGACAGT
>21616_TGCAGGTACAGTATCTTGGGTACCGCTGCCTAAGACAAAA_NODE_1_length_389_cov_16.017994
GGAAGACAATTGGTGTCTGGTGAGACATGAGTAAGGGGTGTGTACTTTTATTGTAATAATACAGACAAAATCTATGAAATAACAGTTTCTCACTGCAGAAAATTTAGTGATATCTCTTTATTAAAGGTGTTTCATTGTAACACTACAGGAAGAATCTATAAAATAAATGTGTTTCTCTGTAAAATTGGAAATAATAGTTCCTGTAAATGCATGGTTTTCGCACTTGACACAAGTGAATTAAGTTATCTTTTGACCGGTTGTTTTTTTCATAGTGCAACATAGGGACGGTATTCCCTGCACCTTCTGGGACAAAATGGCCTCCAGACTCCTGTCCGATGTGTCAGTCTGCAGAGTAAAGGGAAGTGAGAAGTTAGGGGTGTGGAGGAGTGGTTCGCCACAAAAAGTCTGTTT
>21617_TGCAGGCTCGCACCGAGTCCTTCTTCATCCACCAGGCCCG_NODE_1_length_245_cov_3.751020
CCCACCGGCCTCTGCTGGTCCGAGTGCGCGGCGCTCGCCTTTCTCGAGTCCTCGGCGCTGCAGTCTCCGCTGTCCGTGGTTTGGACCATGTAGTAGAGCTCCACGGGGGAGCCCTGGGCCTGCTCAGAGACCCTCTGCCTTCCCGGTCTGACGGTGGGCAGGCTGAACCAGCTGGCCAGGGGCTCCAGCTCGGCAACGCATATCCCCAGCTCGCCTTTGAGCCTGCACGTCCCGCGCACCTCTTGGGTCTCGTGGAAGGGGGA
>21618_TGCAGGATCAACTCTGCACCCCGAGTCAACCGCAGAGGGG_NODE_1_length_381_cov_23.779528
AATCTACTTTAAATTATTTTCTAGTTCCAGGGGTATTTATTTTAACAGCTCTCGAGTCGGTCCTCCATTAAACATTTTCGATCCCGCCGCTGACTTGCTGGCAACTAGCAGCACATCCTCCAGCTCATTTCAGCATTGAAAACTATTCTATCTGCCTGTAAATCTCTTCCTAATAAGTCGTTTGCCTTGGTGTAACCTTTCCGATGCGAGCGGCTGATTGCTGCTCTGCTTGTGATTGACGGTTTCAGCTCAGAACAAAAACGTTTTGACAGCATGAGGTTGACGACCGACATTCACCGATTTCATTATAATTAAGATGATGATACGTGAGCTCGGCCGTTTTCAATAATCAGACACATCGGAACAAACAAAGTGGTCCTCCGTGATGGACACGGTAACACCT
>21619_TGCAGGACGGTCGGCGACCATCAGAAAACCACCGTGAGGT_NODE_1_length_469_cov_19.144989
CACGATACGCCTGCAAACGTATTCGGGAGGCTGTGTTGTAGTTAGTTACTGACAATTCATAGTGTGCAACCACCTGACGGTCTGAAATGGAAAGACTTATTTATGTAAGTTTCATGTGTTTCACTCCTGGCGTTAAGCTTCTCCAATAGCTGGTGTTTCTTAACCCTAGAGCACCAAGGTTGGGTGCAATTTTATTCACGTGAATTCATTGTGTTGCTGCTGTGTGAGTTGGGTGGGTACTCGGGTAGCTTCAGGCTTCTCACTGACATCACTCCAGGAAGGCGTGTTCCTCTGCTCCCATCCCTCCCAGCCTTTCACCGGTCGTTAGTGATAGAGGGTAAAGCATTGTTCAATGCATTTTTCATTGTGCATTGACTGGACAAGGCTCACACGTCCCAGGAGCGAGTAGACCAAAGAACACATTTCCAGCCACAATAGACGGTATATTTCTCTAGAAAATTCCCCCAATTTTTTCTCAACTTTTATACCCT
>21620_TGCAGGAGCTGCATCTATCTTAACTTTGTAAATGGCTTAT_NODE_1_length_402_cov_11.567164
CATTGGTCAAAGGAAATTGCATGCTGTATATACATTAAACCGCAACACAATCCATGCAGACTAAAACAAACAACGAAATTTCGAACTATATATTATTGATGCAAACTGGTAGTCTTAGTATGCAGTTTGAACAGAAGATCACTGTTTCAGGAGTGTGGTTATGTGTGACTGTGGGAATAACCAGCAAACTAACCCAACCAGGGAGAACAGGCCGTGCTAAACAGACACAACAGCTGACGTATGTGACCGCCACCAAACAATTACTTAACAATTCCTGTTCCTCTCTTCCTAAAGAGACAAGTTAAACTTGGCTGTTAAGGTTTTGATGCTATTGTGGTGGTTGTGGCCCAAAACTAGATTGAATCTTTCTGAAGTTTGTTTCTTGAGCCATGCAAATAAACCAAAGGGGTGGTATCATAAATTG
>21621_TGCAGGTTTTCTGACTCTTCCTGCACTCTGATCTCTGTCA_NODE_2_length_195_cov_4.625641
GCGTCTCCGCTTGTTAGCCTCTCATCGCGCGCGCACACACACACACGGGCACACCTGTCCGTCTACAACCCTGGTTGCGGTACGGACACACACACACACACTCTCCGCCTGCGTCTCGTCTTGTTAGCCGGGATAATTGACAGTTCGTTACCAGGTCGTTCTCGTCCCGCCGAGAGACGCTGACAACTCAAAGTCTTTTTATCGAGCTA
>21622_TGCAGGATTTACTTCTTCCTGTTATCCAAACCTTTAAACA_NODE_1_length_458_cov_21.198690
AGTTACTTACCTTCTTGCACGCCCGTTCTTGTCCTGCGGCCGAGGTGACTCCCGAAATTCGGCCAAACAGAAACCAAAAGGTTGGTGGTTTCCTGCGAGATTTGGAAGCAAAATATGAGGAACATACACAAATCAGACACACATCACACGGCCATCATTTGTAGTCAAAATCCTGTGGTGCGTAGATTCTCATCACGCTTTCCGCCTTCTCCAGAAACGTTTATTTTTACCAAAGCTCGAAGAAGACACTATGTAGTTTGTGGACGTGTGTGTGTGTGTGAGAGAACTTGAGGGATGGGCTTTGCCTCACGGTTGTCACTTTTGTCTCCATCCATTTGCCCTACTAAATGCAACGTAAGTCCTAAATATCTACAAGCTTCTTAATTGCCAGAACAAGTCAATTCCTCAGTGGTAAGTGAAATGACATCATCCCAAAGTGTGCAACTTTCGGTGTTGGTGTCCCGGCAGGAAAACCGCATG
>21623_TGCAGGGAGGAAACAACCGTTTGAAAAGAAAGACTTCCAG_NODE_1_length_217_cov_7.663594
CCTCCCTCCCCCTCACTCTCACCTCTGCTCCTTCACGCTTCATGCCTCTCTATCGTCTCTTCACGGCGCACAACTTGCTGCTTTCGACTCGGACAGATACTTTGTGCAGCTTTAAAGCTTTGCCGTTTCTACTGTATTTTGCTGAACGCTAAATTGATTGTGCAGAATTGAGTTTGTCTGAAAGGAAAATGGGTTTTAGTCTTTAGCAGCTTATGTGGCACCGTGCTTTAA
>21624_TGCAGGGCCTCCGTCACAGGCGGCAGGTCTTGATTCTGAT_NODE_1_length_332_cov_8.725904
AGCAGAGAACTCTCTTGCATAATAAGTGTGTTTGTTGAAGTCGAACACATGTTGATTTTATTAATTGCAAAATGTCATGGGATAAAAATGAACTCTTACCCGTTGATACCAACTTTCACCATTTTTCCTGAGTTGTCCTGGTTCTCTGGAAGGAAACATGCAAAGAGAAGTGGATTTACTAAAATGTGGCTTGTTAAATATAGAGCAACATTCATGGTACAGTATACTAGCATTCCCTTGATCGACAGCACTGCAATTGTACAGTGGGATAAAACGTCAATACAACATTTTTCCATTAATAAGATACATGACCACAGTCCAAGTAAATGCATGTCAAAGTAAATCATCAGTT
>21624_TGCAGGGCCTCCGTCACAGGCGGCAGGTCTTGATTCTGAT_NODE_2_length_106_cov_2.273585
CAAGTATTTTTAATATTCAAAATAAAGCATTTAGAAGCACAGGCGGTGAATCTTGAAAAGGTAACGAGGAGATTACACCCGAGTGCTGCCAGTGCACAGAGGAGAGGGGTGTGGTGCTGGGGGCTG
>21625_TGCAGGCACAGGAGGAAGCCGAGCAGCGATAACCGTGCCG_NODE_1_length_454_cov_18.422907
GGTTTAGGCCCCGTATCTTGGACAAACAAGAACGCATTCTGTACTCATGCTGAATCAACTTGATTTCAAAAGGTCGTCTTCACAAATGTCAAAGACAATTCCGGAATCCACCTATCCTTTTTTGTGACGCAAACTCTTATTCTGGAAACCGAAATAAACGTCTTTCTATCCAGCTTGACAGCGGTCTCGCGCAGTACGCAGGTGCCGACATCATCGAGGACACGGTAAGAACATATGGATCGGAATTCCTTTCTGATGTTTTATATAAACAATAACGTATATAAACCGGTGCAGCTTATATCTAAATAGAGATTTTCCTGTATTATATACATATTATGGATGTTAATTAGTCTATTTACATCGGCCCTGGTTCTGTTTACACTGTAGCACCATGTATTTATTCAATTTGTTGGCAAGTTACAGCCTTTTATGGTTTATATTAACCACAACAGACACAACGAATAAATAAAATACAA
>21626_TGCAGGTCCTACGGTAAGATGTTGCTGTTTGTTGTAGTGG_NODE_1_length_432_cov_18.136574
CGGTTTGTAACTCGTGTCTCTCACACATTCCACCTCTCTCTCTCCCTCTCCCTCCCTTTCACTTTATATCCAGACTCCTCCCCTCAAAAACAGTTTAAAAACAATAATGCAAACCTCATTATGGAGTTTTCAATGACTTGGGGAAGGGGTTTCCTGTCCAGAAATAGTTTTACACATGTATAAATAAATATAAGCCTGTAAATGCAAAGATAATTCACTGATTGCCATGGAAAATGCTATTTTTAACAGCTTAGGAAAATTCAAAAGATTTAAATTTACAGTAAAATGTGGATAATAATGTTGGGGGGGGCTTTAAAACAAAATTATATAACAATTTTTAAAAGTTAACAGCAACAGTCCAAGTCGTGCCCCCGGCCCTCTAAGTGTAATATGACTTAGCACCCTGCATAAAATCTCCCCTCCTTTGTCTTGGCTCCCTGCTTCTAGTTCTTAC
>21627_TGCAGGGGGAGGTGATGTGAGGTGTGACGGGGAAATCAGG_NODE_1_length_518_cov_14.594595
CAGTTGTATGTAGATCTCTGTAAGGGTCACTTTGAGTAGTCCATCAGATAGAGGACATCATTAGAAAGTGAGGCCATCTTGGTTGATGCTTCCTCGTTTCCAAGGCCTGACTTAGTTTTAAGGTTTAGGTGAGAATTAGATTCATGTTAGAGTTAAAGAAAGGGTGAGGCCCTTTGTCTCGGTTCCAGGTAATATGAATTATTATGAGTAAACAGTCAGATATCCTAAACAGGCATCAGATGTACAAGGTGAAAATCCCAATACCACCATATTATCAGTCTACTATCAATGTGAAACATAACCGTGGTATAACTTACATAGGATTTANNNNNNNNNNACGTTATTATCAGTCTACCATCAATGTGAAACATAACCGCGGTATAACTTACATAGGATTTATATACAAGTATGTATGAACTTAAAAGTGAGTGTCCCAGTTTTTTGGAGCATAGGTCACTAGACATGTGAAATGAAACTGGCACCTTCACCTCCCAAATACACACAAACACTGTGGAAAAAGCTGCCATTTATCATCTTTCC
>21628_TGCAGGTCAGAAGAGTCCCACAATAACAGCGGAATCCGTG_NODE_1_length_108_cov_5.574074
CACACACACACACACACACACAGGGAAGGGACAGCCCTGCCTGGAGAGTTAAATCTTCAGTCTGAAACAAGTGTGTCATCTTGTCACCGTGTGGTGGGACAAACGGGCGCATCTAGCTTCTTGATTCTGG
>21628_TGCAGGTCAGAAGAGTCCCACAATAACAGCGGAATCCGTG_NODE_2_length_248_cov_21.487904
GTGCTGAAAGCAGCGAGCAGCGGCCATCACAATGTGTTTTTAGCACCGAACGTCAAGTCTTTCCTTGGCATTGTACCCAGAAGTCCTGCTGCGTCAAGTCTCGAGCCTCCCTTTTAGATCCGTTTCTTCTCTTCACGCCTCGTCTATTTAAACGGCAGGGGCTCGGTCACGACACGTCCCTTCATCTTCTCTGCGAGGGAGACACGTGGCTGGATGGACGCATGCCTACTGTAGACTACAGGCTTCTGAGAGCCGCCACTTAACAGGAGG
>21629_TGCAGGAGTTCATTCCTCATCTGCTCCACCTGTCAAGCCG_NODE_1_length_496_cov_18.883064
CTCTGGGTTGATTATGTGTTCTGGGAATGGATGACTCCAGATTAGTATGAAAGGAATACTTTGACATTTGAGAAATACACTTGTTCACATTCCTGCTGAGATTAGGACAAGAATATTTCCTTGTGTATCTTTCTTATCTTAGCAGCAGCTTGTTTTAGCTTAGCATAAAGACTGGATATGGACAGCTGGCCTGCTGAAAAAATACATACATACATACATTCACATAACCACATGTAAATCCACAACTTTTCATGGGCTTTAAAAGTCCCTCTAAGTTAATTTGTTTAACTAAGAACACAGACTACAGGTGGAAGACTCGTATTTTCTGCACATGACGGTGGTGTTAATAAATAAATAATGTGGTTATTTGATTTGATACATAGATATATGTATATAGTCCAAAGTATTTTTTTTGTTTACTACAACCTTGTGTCACTAAGTAGACATTAAAACAACCAAAAGCAGAATGTTGAAAAACAAGAAAAGCCAGCTCACCGATCGACTGATTGAAGGCCCAA
>21630_TGCAGGAACAGGCTTTAGGAAAAGAAAAAGGGGAATCCTG_NODE_1_length_362_cov_10.464088
GAGCGCCGTGTACAACCAGTATGGATTAACCAATTGATCCATATATATAAGGCGCTCCGGATTATAAGGCACTGTCGTTTTTTGAGGAAGTTAAAGCCTTTTAAGTGTGCCTTGGAGTGCGGAAAATGCGGTATATTTACTTAAATACTACAAGACGGCGCCCCGTTGTTGAACGACAGGCGGACAAGAGCAGCCGTTTTGAGCGAGAGCCTTATTGTTTTATTAATCTGTTCGTTTAAATTGTTTGTGCTTCATCAATTAATGTTGCACATAACTAATGTGCCGCATCATAAATAATTTTATATTAATTTCAAACTTTTAAAAATTGAAACTTAAACTTTATTTATTTATTGTAAATGACCTCTCGCGGCCCACCAGGGAGCC
>21631_TGCAGGGCCTCCCCCTTCTCCTCCATCGTCCTCGGCTCCT_NODE_1_length_339_cov_9.654867
CTTTACCAACCTTAGCAGCCTCTACCAGGGCTAGTGAGAGTGATGGAGGCCTGAATGGGACACGTGCTTAGACATTCATGTGTGTAGTGACTCTACAGTCATCACAACAGCTCTTAATGTGGATTAAATGCTGGATTACTTTCTCCTGCTTTTAGATGTGGTCATTTTAGCATTAAATGACCACATCTTTAAAAAAAAGGGTATTTATCCTCTATTTTGTTATTTATGTTGAATACATATCACAAAAAGACCGTACTACTATTTACTTTTTTACGACCGTATAACAATTCTTTAAATATATCATTGTGATCGTAACAAGTGCCCTTTGGGACACTCGCTGTCTTCGTCCAGGTCCACAG
>21632_TGCAGGCTCATTTGAGAGATAAGGGCAGCAAAGTGCTAAG_NODE_1_length_222_cov_12.333333
GAAGAGAAAAAAAAACAGAAAGTGAGAGGTCCCTCGAGTGGCAGATGTTTCAAAAAAGGATGCGATCTGACTTTTTAACATCTGCAGGCATGCAGCACATTGACCAAAAATCATCCACGCATACCAAGCGGCCCGCGACACATCTTCAAACACACACACAACCCCCTGAAAGGAAAATAATCAAAATCAAGTCGCGTCTGACACCTGGGGAAAAGGTCGTTTTTCGGGGCGACGCTCTCAAAGA
>21632_TGCAGGCTCATTTGAGAGATAAGGGCAGCAAAGTGCTAAG_NODE_2_length_124_cov_4.282258
AGTTCATTTCGCCCCCCAAAAACAGTTTCTTTACAAATGTGACTTTGGTTTAACCTCTGCATGCCTACAATGACCCTGCTTCACACCACCCAACATGTGGACAGCTGTGGAATATGCTTACAATTACAGAGGCCTTTGAGCCGGGC
>21633_TGCAGGGTCAGTACGTGGCCACTGGGGGGCAGCAGAGACG_NODE_1_length_305_cov_18.665573
TTTTCTTGGGCAGAGGCCAGGAAGTGAAGCATCCATCACTCTGAAGGAGCCACACTGGGTTCAAGGTGCTGAGTGCGTCTGACCAATCTGCATTCTGACCTCACGTGAGTGGAACACTTCCATAAATCATGTTCGGTGTTCACATTTTTAATGGACAGCATTTGGATGAAAAAAAATATATATATTGACGCTTTCCAGACAACGAGCGCCATGGGAGGTGTAGCATCCGCGCTGTGGTATCAGGGTATCTTCAGCATTCTTCTCTCAATGGTTAGTCTTCCTCCTCCAACAGGATGTATTCTCAGAAGAAGAAAAAAAACACGGAGC
>21633_TGCAGGGTCAGTACGTGGCCACTGGGGGGCAGCAGAGACG_NODE_2_length_136_cov_6.867647
AAAAGTCTTTTTGAAAGTCCACTTTCTGCAGTTGTGTGTTGTGTTCGCGTGTGCGTGTGCGCGGAAGCTTTCTCGGCTCTTCATCATTGTTATGCAAGAGTCGTCCCAGTGAGGAGTTCTCTGATAAGTTATCGTTCAGGAACATTGTGTTTTGGGGG
>21634_TGCAGGTGACTGGACTGAACAGTGATGCTGGACCAAACGC_NODE_1_length_375_cov_20.591999
TATTACAATAAGTGCATTTAAATCGAGAGGGTACAGACCGAGAACAACAAGAATCTAGAAAGTACAGTCTATACTTGAGCGGGAGACCATTGCTCGGGCCTCCACAAAAGGCTTTTATGCCTCATGTGTTCCTCAGTGCAGAATAAATATGCTGTGAAGGAGAGGGAAGTGAATGAGTGTTCCCAAAAAGAACGCCATGGAACAGACGTGCAACTCTTCAACGCTGAGGAGCAAATGTAATACATTTTGAACTCATTTCACATCAAATTTGTGGCAGTCATGTCGCAAAAACCCAAACGTGAACAACCGACCACCGAAAAATACCTGCGTAGCCTTCAAGCTTTGCCCCAAATGTGTTATTTTTGTTCTTCGCGCCAGGAGCACCACAGCAGGCGTC
>21635_TGCAGGTGGGATTCCTGGGAGGGAGCCGCCAATTAACACC_NODE_1_length_463_cov_18.313175
GTTTAGGAGGTTCCATGTGTATTTGTTTAGTAACTGAGTAGTTGGGGAGTGCGGCACAAAGCTTTTAAAAATAATCTACGTCTGGTTCTGGATCTAGTAGGTGGGCTGTATATTGGCATTTCACTTAAAATCTTGTTCCTTTTTAGGGGGGGGTTGAACTTCTGCTGACCAGTGATACCTAAAGTGCAAAGAAGTAGACTGTTATTGGCATGTGGGTATTGTGTCCCAGCTGTGAACCAATCGGACTGCAACTCCTTTATAAAGTGGAGGATTTAGCAGTTAAAGATATTTTAGGGGACAAAACGGAGTTTTGACAACGTGAGAATGTTTTAATTCGTTGTTCATGCTGTTAATGCAGTTTGCATACTTGATGTACTAAAATCAGCCTCAGATAATCGTGTTTCTGGCCCCCTTCACACACACAACAGTGCATTTAAAAGCACAACCTGAGGCCGCTGCACGCGTCTGAAGAGGGTTCATTCCCA
>21636_TGCAGGGACAACCGGTGTAATTCCAAAGGATTTTCAAGCA_NODE_1_length_437_cov_14.002288
GGGATTATTCAAGTTTGATCTAAAATCCATTTTTATCAAAAAACGAAAAATGAAACTATCCGATAGTGGAGTTCAGAATACCTTGCCATATTAAGTTTATACTCACGGTGTCAGTATAGACCCGTTAAGCAGTCGTTTGTTCAGCCTGGTTTGCAAACCACCCATTATTTGGATGGACCAGCCTTGGGTTCTTTATATCATTCAACACCAACGACTAATGCTTAGCAGACAGATAAATTCGTCGAACAGTCTTTTCAATACTCGATAGTAAATAACCTAGTAGTTCACTCTAAGGATGATGACTACGCGGCGTGTTCTTCAAAGCTGTGGCTTTGTCTTTTTCTTTGTTGTGGTGCAGTCCGCACACGGAGACCTGAGCTATTCTGTACAGGAAGAGCTCAAGCGCGGATCCGTTATTGGAAATATTGCCAAGGATCTCGGCCTGGAGGTGGGCAGACT
>21637_TGCAGGATGGTCAAGTTGTGTTTGGACCAATCCCAGAGCT_NODE_1_length_367_cov_21.498638
CTTCAAGGCTTTTGTTTCTGTTTTCTGTAGACAACATAGCAGCTGAACTGGAGACCAGCCTGGGCCAGCTGGAGGAGATCACTGGCTACCTGTCAGTGCGGCGTTCCTACGCCCTCGTATCCCTCTCTTTTTTCCGCAAACTCCGTGTTATTCGTGGAGAGGAACAGGAAATCGGGTGAGCCTCATCTCAAATTCGCCATGTCAGAGCCGCCTCCTGTAATTATGAGTTAAAAGCGGAAGAACTGGCCTTTTCAGAAATGTCTTTCTGTGGTAACTGGTTTTGGTTAGATAAATCATATGCGAGGCTTCATTCAGACGAGGTGGAAGACGCTTGTAGCACAATGGTCTACACTTACAGTAGAAATGGCAGAGGACAGGCATATGATGCT
>21638_TGCAGGACTTGTTCGCTTCCAGGCTCTGAAGCAGCTAAAA_NODE_1_length_386_cov_6.354922
AAAACTCACAGCGCTTTGTCACCATTGTACATTCTGTGTTATTAGATGTAAAACGTAGGGACGAGTTTCGGTCAGGAATCAGGAAACATTTATTGCCAAAATATGTCAAACATAGAAGGAATTTGTCTTGGCGGTTGGTGCGTGACAGTAGACAGTGTAACAATAGACAACAAGACAGCAGTGCACAAGTAATAAAATAAAGTAAAATGAAATGCTAATGCAATGGGTTAGTAGAATAAGGCTATGGGTTAGTATAAAACAAGGGAATAAAGTTAGAGTTAAACATTTAAAATATTAAAAAAGTAAAAAAAATATTAAACATAAAGTGCACCAGCGAATAAGTGACAAAGTGACGAGTGACGACAAAGTAAAAAATGACAGTTAAAGTGACGTGTGCAGTGTGA
>21639_TGCAGGGGACACAACATACTTAGATATTATCACCTATAGA_NODE_1_length_443_cov_15.769752
ATTATGACAAGCAGACAAAGAGCAACATCAGCATTTATTTAGAGGAGTAAATAACGTAGATTGACTCTAAATCGTGCACTGATACACTTGTTCGCCCGTCTCAAGGTGCTGGGTGGGGTTGAGGTCAGGGCTCTTTTCTTTATGGAACTGGCTTTCAGGGGTCACAGATTTGGGTCCAAACTGCTGCGGCTGTGATGCTCTATTGTCTGTGTGTGAGGTCCATACAAAGTGCATTCTGTTTCCTCTCTCAGGTGCGTTTACAGACACAGCCCAAACCCAAACCCGGAGAGAGCCTCTTGTATGCTGGAACCATTGATTGTCTCAAGAAGACCTTCGCCAAAGAGGTCAGGATCCATGCTGCCTCTTTATCTGCAACGTTATCGTCTAAAATGTCTTCCTTCGCTCCTGCTCATGTTGCCTTCTCTTCTTCCTCCCTCACAGGGTCTGAAGGGATTCTATAAAGGC
>21640_TGCAGGGATGGTGTGACTCAGATAACCCAAAACCCCATAG_NODE_1_length_370_cov_12.029730
ACTATGAAGGGTCAAGTTGGTCAACGTTTTTTTGTTTTTCTCAGCCCCATGTGTGCATAAAGACAACTGGACAAAGGGATGAAGGCAGCGTGACGAGTCGCAAGTTTTAATTCAACATTTGGCCAGTAAATCTATGCTTCGAAGCCTGCTACTCTTCCCGGGGTCTTTTACTCTTGAACCCATGAGAGGTAAATTGTAGATCATTTGTAAGCACACATAAGAAATAGTCAGGGTTTAGAATCAGATTTTCAACGCTGCCTCATCCATTTGAAGTGGTGACACGGAAATTTCCGACCTCATAATAAACATCCCACACATACAACTCCCCTAAGCTACAGTGGAGACAATTGGAACTAGGCGAGAAATGGTCATTATTTAATCATCACAAGGGC
>21641_TGCAGGAGAGGAGGCGTTTCTACTGTGGGGAACAAGGGCA_NODE_1_length_359_cov_8.409471
TTGTTGCATCATTCCCAAGAAGACTCATGGCTGTACTACCTCAAAATGGTTGTTAAATGAGCCCGGTCCTTTTACCTGGGCTACTGGATTGCCCCCGGATAGGTCTGTCTGACGCGGACCTTCTTCCAGCCTTGGTCACCCCTGCGTTCCCCTGCTTGCAGGAATAATCCACCGACACGTTCTTTGAGTGGTTGATCTTGTGGTTTATTTTGCCTTATAATGTTTGTTCCCAGCAGAACCCACTCTCTCGTTTTGCGATAGCGGTCAAAACCCTTTACCTCTCCAGGTCTAACACCTGATACCAATTGTTACCTAATCAACTATATAGGCGCAGATAGGACCCAAGAACAGCGCCCCCAGTGTACAAAATAAAAAGA
>21642_TGCAGGCTTCCGGGCTCAGGAGAACCCTGCACCTCCCTAT_NODE_1_length_335_cov_12.904478
AGTGGGGGGGTTATGCTCTGGCCTCGTGGTCTTTACCCGCCACCGCCTTTGCCTTCTTCACCGCTTGCTCCATCGGGCCCCGAGCCTACCAGCACCACCGGTACGTCTGATCCACACAGATGACGAGTGCCTGACTTCGCTGCTGTGATGTCATGAGCAGCATTCCCAGCAGCCCCATTGAAACATGTAACGGATTTAGAACATTACTAAGAACATCCGCTAGCGTTACGACTGGTTTTCTATTAACACATTCATTATCAGGTTCTTCACACATGTTGAAATGTCTTCTGGTCTTGCAGGGACTACCAGCAGAGGTTTGGAGACTACCCTCGCCACAGGAAGGCCTTGATTCCCTTC
>21643_TGCAGGTTTCCAGATGCTGAAACCATTATATAACGGTTTG_NODE_1_length_464_cov_11.101294
CTGTGTGTGTACTGCAAAGTGATGCATCAGCCTACTGATCAATATGCTTCAGTCTGGGCCTCCACAGGAAGCCGGGAGATGCGCCGCAGTCAGCATGGCTCTATATACCAAGATAAGAGAACACACACAGGCATAAGTGGCAGTAAGGGTCTATTTCAGGGCAGAACGGATGGCAGGTTGGCAGGTGCCAGACTCTCAGGGGCCTGGATGTTTCCTTAGAGGAGTGGAAGGAGGTTATGGGAGCTGGAGGGCGGAGAGCCAGGTCACACAGGAGGGCCGACCAACACTTTTCCAACAACAGCAACGGGGATGTTTCAGTAGCTGCTTGCATTGCGTAACCATTGGATTAAGAGGTATTTGGTTACTTATGAACAACTCAAAAACCTCAAAACCCTTCTTACGTACTCTAATATGATCCTAATCGTGGCGGATATTGGGAAAGATATTCTGCAGAGTTAGACCCAATGACCATAGATAACTACTCAA
>21644_TGCAGGTCATTCCACCTCTGCAGCTCATCCAGAATGCAGC_NODE_1_length_433_cov_12.960739
CAGACATCCAACTCAATTTAAAAAACACATTGACGCTCATTGCTGCAGTACTGCAATAAAGACAGAATATTACTTACATCACATGTCATTTAGCTGAAACTTTTATCCAAAGCGACTTACAAGTGCATTCAATCATAGGGAAACAAACTCGGATGAACAAGAAACACGAAAGTGCAATTTCCTCAAATAAGCCAATTTACAATTTGCTATAGATATGAACCATTATAAGTACAGTTTAAGTGCTACAGTTAGTGAGGTAGAGTCTGAAGTGGTGTGTCTTTAGTCTGAAGATGTGAAGGCTCTCTGTGGTCCTGATGTCTTCAGAGACCTCCTTCCACCATTTAGGAGCAGGACAGCAAAGAGTGGTGATCTAGTCGAGTGTTTTGCTCTCATTGAGGAGGAACAAGCAGTTTATCACATGCAGAGCGGAGAGTGCGGGTCGGGATGTCGGGTTG
>21645_TGCAGGAGCCAGCGTCCTCCCCCGCCTGTCCTCATACACC_NODE_1_length_213_cov_5.234742
AACAGCAGCGAGTAGGCGGGACGCGTCCAGGAAAACCTCTGACTTACGTAGACAGAGAACTCTTTCGGCGCACTGTGGATTTCTCCGGTGAGGGACTGTTGCTTTGTGATGTGGCCGAGTGTGACGTGCGTGATCTTGACTGGGTGGGACAAGGAGACGACGGAGTGTCCTTCGGCCCCTGCGAAGCACCAGACTTTTCCTGGAGACGACCTGGAGCGATCCTGGGGAG
>21645_TGCAGGAGCCAGCGTCCTCCCCCGCCTGTCCTCATACACC_NODE_2_length_223_cov_4.017937
ACAAGTCTAGTTTAGACTTCACCTCCATGTGTGATAGCGAATGTAGCTACAAGCAGCGGAGGTCATGAGTGCTCTGCTTGACCTCTGACATACTCACGGGAAGCTCAAAGGTCTGGGAGGCCGGGCCGTCCTGGTCGTACGTGAAGGTCCCCAGCTGGATGCCTTCTTCGTCCTTGTTCGCCATTCCCTGAAAAAGACGGCAGACAGAGGGGAGCTTAGTCTTTCTTGGGATGGAACAA
>21646_TGCAGGAGGAGACCACCGTGTCTCTGAACACCGTGGACAG_NODE_1_length_223_cov_14.753364
TTTAGAAGACCAAGACTTCCAGCGCGATTCACCAGCTCATTTTACCTAAAGGTCTGTTGACACAAGCTACGTCAAAAGCAGAACAAAGGCTTGGTATAACATTTTATAAACCATTTGTATTAAAATGGATTAGCAAGAATAATAGATACAAAACACATGCTACTTTATTAAGTAGAAGCAGACAGGAATGCAGTAAATGACAGAAAAATATCAACAGTGACAGTGGAAGAAATGAGATAAAAGGC
>21646_TGCAGGAGGAGACCACCGTGTCTCTGAACACCGTGGACAG_NODE_2_length_100_cov_3.180000
AAGTAAGAGCGAGCCAGTAGGTTCTCCAAGTGGATGTATCTCTCCGGCTGGGTCTGCTTCAGCATGATCATGGGGTCGGTCTGCCGGAGGAGGGAACGAGCGGCGCCCAACTCTCTCAACTC
>21647_TGCAGGATTAGAAGTTATTGAGGTCAGGTGTAACAGATGA_NODE_1_length_327_cov_21.825687
GCTCCCAGAGCTATTTTAGCTCTGCATGTGCTGAACCAACACCAAAATACAAAATATTTTTCACTGGATAATTAACACTAATCAACACCACCGATGTTGCTGTGTATTGTTGAATGGCTTAGCGCTTTGAATCTGGGCTCCTTCCGGAACATCTAAGGAAGGATCATCAAACAGTTTACACCACCACTTATTTTATCTGGGCAAGAATTAAAGCTGCAAGGACTTTTATTCAGATGCTCTTCAGTCGCTGCATATTTCTTTAATATGTCACAGACCTATGGGGATGTATTGAAAAACTGCTAAACGTGGCCCATATTGTGCCGAATTGAAGAAACTCTCAATTTACAAA
>21648_TGCAGGCTGCGCTGGTGAGTAAAACCGCTCATGGAGCATT_NODE_1_length_367_cov_10.506812
TATTTCACGCTTTTCCTTTCTCCCCCGTGGGCAGACGGCAACAAAACCAATGAAAATATCTGCTAGTTGGACATTAGGTTGGCGTAATGTCAGCAGGGCGACGGCGAGATGCAGAGCGTTGCCTCCGCTGCACAGAGGGACTCCATTTATGAGAAAAATAAGGCCTCGTGAAAGGATCAGCTTCCTACTTTCCGCTTTTGTTGAATATCCCCTCTCATCTCACATGACCTCTCGTCTTGGGGGGGGGGGCGCAAATCCCATTTCCCATGTCACACTCCCATCAGATTATTGGTAGAGGCGGGGGTGAAGGGTGTGCACACTTCTTAAGAAGTACGTTAGTGCAGGTGAGAGGCGGGAGCACGTGCATCGCCCCAAGACCACTTCCACAA
>21649_TGCAGGGGAAAGATGGGAACACGTGGTTGAGACAAATACA_NODE_1_length_404_cov_12.955445
CTTTGACGTAAATCGAATCCTAATCCGAGAGACTCGCCTGTGGTTGGATTCGGGTGCGAGGACCCCCCGTTCTCCGGGTTCCTCGGGCGCAGGGCTCGGGTGCAGCTCAGGGCTGATGTGCTGAGGAATTTGTTTACTTGTGGCGGAGCTACAAATAACTGCAGGGTTTATACGGGCCCGAGGAACGACTTCCCCTCCGGGCAGCCGGACAGCATAAACAGAGCCGCGAGGGGAAATACTGGAGCGTCTTATTAAAAGCCCGACCGCTACACGTTCCACGCGGGGCCACATGGAGCCCATTAATCACAAGATTTTGTTTTTGTATCAGGCCCCTGCTCCTTTTATCCCCCACAATTAGCCCGACTCTGACTCGGATTGATCCTTAAAACCACGTTATTAATCATCCGCCTCGGACTGACGAGGTCA
>21650_TGCAGGTTGGTTTTTGCGATCCGCGTCCAGCACATGCGGG_NODE_1_length_320_cov_8.050000
CCGGATAGAGGATTCGATGGTACAGTCCGGGTCGCGCTACGACGACTCGAGAAATCCTCCTCGGAAACCGAAAAGGCGGTTGAGTCACTAAAGCGATGTCGGTACGGCGCCGAGGGGAACGGAGCGTCCGTCAGCCGAAGGTCAGAAGCATTGTTAAAAGTCGATGCGGTGGCGTTCGGCTGCTGCTCGGTCCGGGTGGAGGGGGTGGGAGGGGCAGCGGCTTCAGACCTGACCGGTGTTGGTGGACTTGTGCACTTTCCTCAGCTTGAGACCCCGGTTGAGCCAGATGATGGAGCAGAGGGAGAGCATTGGCAACATGCTCTTATAAGCAGCGAAAACC
>21651_TGCAGGCTCAGTCTAGCGGAGTTTGGCAGTTGAAAGCCTC_NODE_1_length_485_cov_16.781443
TTCCTTCTTTGTACACTCTTTGCATCCTGTATTGTTTCCACCACCTTATTTTCATACCTAATTCCACCTTTTGGTAGGAATCCCTTTACCCTCTATCTGCCCCTCCAGCTTTCTATCCTCCAGGATAGCTTACCCCCCCATCCACAGCTCTTCAAATCCCCAAACGCTTTCCTCCCTGCCATCCTTACCATTCCCTCTTCTCACCTGCATGTCTCTCTCCAGCTGCAGCAGATGAAACCGGTGCCAGGTGACAAAACCCGGGCCCTCGTGGGAGAAGTCTACGCCTCCGAAGCTGCTCTGGCCCGGCCCGAGGAAGGTTTTACTCACAGAGTAGTAGTGGCTCCAAACAAAGTAGTTGTAAATAGTGATGTTCTCAAACTGTGGGGTGTTGCCGTCGGGTCCAAACACCTCCTGGTACCTACAGACGAGAGGAGCAGCACAATAAACGTCAGCTCGATCTTCAAGCAACTGATCTCTTAAGTCATTCAAAGATTTTACTCAGCGCTA
>21652_TGCAGGGGGGGGCGGGACTGCGTTAAGAGACAGTGGCAAA_NODE_1_length_234_cov_9.162394
TTTACGTTCTCTGCTACTTTACTACATCTGAGGGGAATGTGTGTGTTTACTAATCTGACTGCTTTTGCTGCCTGTTACAGTCAGCGTACTATTAACACGCCACTAATAACAGGTCTGTTACGGCAGATTAGCCGTGTATGACGTGATTAACACATGAAGGCAACGTTTTAAATGCACTGTTAGTATCTTACCAGTACTTTTGTTCAAGTCAAAGGTTTCTGAGGGTCAAAGTTCAGAGCACTAACTGCTG
>21653_TGCAGGGTTGCGGTGAGTCAGGCGTCACACACACACTCTC_NODE_1_length_429_cov_10.263403
ATGTGGACCGGGAACCAGAGAGAGACTCACCCATCGACCCCCAGCTGCTCCACAGCTCCGGTACACACACACACTGTCTGACCTTTGACCCTTGGCCCGGGTTTCCTGGCCCGGCAGGACGTTGAACATGTTTGTCCTGCTCTGAAATAATTGATAACGCCTCCTGTGATTGGCTGATCCTCGTCCCATGACCTGTCCAACCTCGACGGTTGGTGCGTAACATCAGTCAGTGAGGCGATGGACAACAGGACAGATAAGACAACATAAAGTACAATTTACAATCCAACTCTACGGTATGAAATAAAATATGAGAAGGAATTTAAATAAAGGTTAAAAATAGAGTCAAAAATAAAGTGCACAAGCTACAGACAACCACCGGCTATTAGCACGCTGATGTGTTAGCATCTCACTGCTAGCAGCTTGTTAGCGAGGTATTAGCATAGCAGATAGT
>21654_TGCAGGTTTCCCTTTTTTGGCAGTAGCGTTATTACAGCTC_NODE_1_length_413_cov_9.375302
AGAGACATCGCTAGATCTATGAAGGACCTGGAAACTGAGATAGTGGAACTACAACATTTAAGCGAGTCCACAGGAGATCGAGGACATTTTGAAGTCCTCAAAGGGAAAAAAATGGCTCTGGCCGACCTGTTTAACGTTAAAGTCCAGGGTGCACTGGTCAGGTCCCGATTTCAAACCATCACAGAGATGGACACTCCCTCTAGCTTCTTCTTCGGCCTGGAGAGGAAGAGTGGGCAGGGGAGGGTGATCCACTCGATGTTAGGTGACGCAGGGCAGCCGGTTGTGGAACCATGCCAGATTAGGAGGCGAGGTGTGGCTTTCTTCTCCTCCCTATATACCAGTGAGTACGAGGAGGAGGAGGCACTGATGGAGGAGTTCTGCAGTGAGCTGCCTCAGGTCCTGGAGGAGACCAATGCAACACTTGACAGGCTAATA
>21655_TGCAGGTGTACCTGAACGATGTATGAGTTAACTCTGCACA_NODE_1_length_426_cov_14.096244
CATCTATGCGCCGGAACACTACCACAAGAAATGGTAACTGTATGTTTGGGAAATGTAAATCAGGCTCCGCAAAAGAATTTACCGGCTTTCTAACTGAATAAGCACTAATTATATAAGCTTGCTCAATAGATCCTTCATCCGGTCATAGTGGACAGAATTTGTGGTCAATATCCACATTATATATTAATAAAAGACAGTATTGTGTCTGGCTGAGGTCTCTCAACCAGACACAATACAATATTGAGGCACTTCAAGAAGAGACGCGAGTGTGTGTCACGGGCGCGGGTGGGAGGCAGGACTCAAATGCAGACTTTTCCAAAACAAAAGGACTTTAATAGTCAAAGGTCAAAAACACAGGAACCGGGAGGAAAAACAGCAGGCAACATGTGTGACGAAAGACAATGACGCGACAAGTGACACAGGAGACACATGGCTTAAATACACAAGG
>21656_TGCAGGAAATGTGCATCGTGTAACCAGAACTGGACTACAA_NODE_1_length_422_cov_18.729858
ATGAGAGACGGGGACGCCTGTGGAACGAGAAACAGGGAAACAAAGGTGAATGTTCTTAAATATAGAAGAGCTTAACGAGTTTGAGCATTTCATTTTGAAACTCAGTTTTGAGCAGTCACGACCAGAGGCATTGAAACAGATTGACTTTAATCAATTGAGCAACTCAAAAGCAGTGTCCCTTTTTTAAATCCATAGTGTGAACTCCAGAAGGTGAGTGTGACTTGTTTATTTTCATTTCTCTGTAGGTGATTTTCGTCTGCAGTGCAAGCAGCAAGCTGGCTCAAGTCTCAGAGCCCAGTACTTGTGTGTACTGGATAACCTTTGAGACCCCACTTGTTTGCCATCCGCATTCGCTTTTAGGTGAGACAAAACAACCACAGCACAAGTCAGCGAGGGGAGGTGGTTTGATTTGGGATTTCTTTTCATTTGTATGCCTTTTTTTTT
>21657_TGCAGGATCCAGCTGTAGCGAATGCCAGCGTCCCCATAAG_NODE_1_length_447_cov_13.516779
AATATCATCGGGAATTTCAGACTCCTCCACGCCGGATGCCTGGAAGAGAAGGAAACAAGGCTGTAAACTGCTTATACGGTCTGTGTAGAGAACCGGAATATACACGAGTCTGAGTACAGAGTGTACTTACCAATTTAAAAGTCACATTTTTGTTATTATGAGTGTCATCAACAATCTTTTGCAAATTGGCAGCAACTAGACAGAAGATAAAAAAAGTGGGAGGACATTGTCAGATGACATGCATTCAGATTATATCGTGTCAGAACATTTACTACTCATCACATATCCACGGGAATGTATTTTTGGCTCGTTCCTACTGATCGCTGTGTAAAACTGGCAGAACCAAGTAAAGAGACAAGAGAATATTACATCAGAAAACTGATAATAGTCCTGTATCTCTTACCAATGACTAAGTCTCTCCCATCAACCAGACCAGCTGAGACCAACTCCTGAGAAACTCCATCAGCCG
>21658_TGCAGGTAATTTCCCAGTCCATCTCTCTGTCTGTTGTTCT_NODE_1_length_454_cov_17.546255
CTCAAAATATACAAAATGAGTGAAGGCCAAGAAATCATAATCACCACAAATGTATTTCTTTCATTGAGTGTCTCAGGGTTCCAAGGACAATTATACAAAGCTACTCTGAAAGTATCCTCCCAAAAGAGAGAGCAGACTGAAAACTATGTGAGTGTGGGTCAGACGATGCTTAAGGCTTAGAGGACAAAGCGTTTCTATATTCATGTTAAAATCATCTCTATGTAATAGTATGGGCATAGCTATGTGAATACTCTATGTATGTAGGTAAACATGTACATATACAGACAACTGACATGAATGAGGGAGCCAGGCCTGCATCGACATACCTGAAATAGTGAAGGACGAGGGGGAGAATAGTGGAGAAACATCAAGAAGATAGTTACGCAGCTAGGATAGAGGTGGAGGGTTTACTCGATCAAATGTTCAAAGAAATGTATAAACTAACGAGTTATCAGCGTCTCGTCAATGTCTTTCCG
>21659_TGCAGGAGGGGAAGCGATATCGCCGATAAATAGACATATG_NODE_1_length_456_cov_22.706141
ATCCATTTCATTATCACAAATTGAGCAGCATGTTAATATATTAATTGTTCAACTTTGCTCATTACAACCCTATAAAACCTCACCAATACAATACCATAATAACACAGCGAGCTTGTTATGGACTCTGACAACTGCTGATTAAAATCAGACTCATTTGGCTTGATGAGAAATGGCTTTACCAAAAATAACTTTATATCCCCCTGCTTTCCAACCACAGTTCATTAGCTCCATCTTGCTCAGGCAAGATGGCAGGATTCTTTGTGCCATTCTGACTGTATTCAAATCTCTCTAACGCCATCTCATGTTTAAAGACTCGCCATAAATCCCATATCAGTTCTTAATGACCACTGCCGGCCAGCCGGTAATATGTCATTGTTCGCAGGCGATCACCCAGCGGGGAATAGACCATGCCAGTCTTTGTAATTGCACACCCAGAAAGATTTATATTGCCATTATGCACACCCATAAGAAATAATTC
>21660_TGCAGGTATCTGAAGATGTTCTGCTGTGCAGTCAGTTTTT_NODE_1_length_386_cov_8.443006
TTCAGTTTTACGGTGAAACAAGCCAGGGATTTATTTTCAGAAGGTTTAGGGTTCTTTTCTTAAAACTGCAAGCAGAGAGCTAGAACTGCGCATTAAGTCACAAACCATTTGCTTTGTTGGTCACAACTATTAGAAACAGATGGACAAGGAGCATTTTCTCACTCGCATAGTAAATATGCAGACAGGTCCGGCCTTTACGGCAAAAAAAAAGTGCATGCACATGTATTTTGCAAACTGAGCTTGCATTTATTTTGCCAACCGGCGATTTTTCCAAATGTACAAATATGCATGTTTCAGAAAGCGTGTGTGTGTCCGTTAGCTCTTGTGTGCACCAATGCTTGATGCTCGATGTAAAAAACGTTATTATTGGATTTTTGGAAAATGGGTTAAAACACTTTTTGAAATC
>21661_TGCAGGAGAAAAGCAACATGTGCTGTATAGAGCCAGGCCA_NODE_1_length_509_cov_18.884087
CGTTTGGGAACCGCTGATCTAATCCATTCAAATTCAACCGTTTAAATCACTATTTGTGAAAATGTGCGAATTCCCAAAATTCTTAACATGCTCAAAAAACACCACTAACCTTTCTTTCGCCCTCTTAGATTTATGAAGATAAAAAACATGAAACCTGTAACTCGATTATTAGAGTTCGCTGATGGGGTCTTATTTCATGGCTCTTTCCCCAAATGTTACCGGATAAGTTGATTGACTGGTTATTTGACAAGTACATCTGTGGCTGGGAAATCCGCCGGTAAATGAGATTAATGCTATCGTATAGGAAGTAATTTAACAGAAATTTAAATTACATCCACCCCCCAAACCAACATCCAGGCCTTTTGCCTGGATGTTGCCTTTTTAGTATCATACTGCTGAAATGTAGTTAACATCCTGCAACATTGTGTTTAACATTGCATCATGGGTTTAACCGTCAAAATATAATTGGGGTTAAAAACAGATCTTGAAATAAGAAACGGACATAATGTCATGTGGTGTAGTGTCATGTGT
>21662_TGCAGGTGTCCTACTTTAACTTCTAAGTAGAACAAACTGA_NODE_1_length_331_cov_7.912387
GACCCAGTTTAGATATCGACATATTTGGTCAAAAGTGAGTTTTTACTGCACAAAAAAAACAAAACACTGCAGAGTTCGCAGCAAAGTGCTAACGCTAAACCGCACGAACAGACAGCTTCAAAACTACGGAGCTGTAACGTTAGCCACAGCTAGCATTAGCTAACGGTTTCTGTGCCTACGAGCAGCTGTTGCATATCTGTAAAAACTGAAGTGCGTACAAACGATGAAGTCACTAAATGAGAGAATTAGCCTAGCTTAGCACTCTGGTCTGGTTGAAGGGGATCCCGGCAATTATTCCATGACGTGACTGTTTCTGTGCCTCCTTTTATGAGGGCCGACGGAGGCGGGTGG
>21663_TGCAGGGGCTGCAGCCTCTCTCACTAGCTGTTTGTCTGCT_NODE_2_length_262_cov_5.496183
CGCAAACGCGTATGAAGCGGACACAAATGAATATATCCAACTCAACTTTTACATCCTTACATTCTTTCACACAAACACACACTGGTGTTGGCGTTCTGCCAGCATTCACTCCGCTTGTCATCTTTTCCTCAGATGTGCCGACATGCCACCACGAAGAGAACTGGACACTGTGGCAATGTAACAGCCCATTCGCTTTAATATGCATTAGAAAGAGGGTTGCTATTTTCATTACACCCGAATGACAGTCGGGTGGGTGCAGAAATCAGCCTTGCGGGACC
>21664_TGCAGGCAAAATGCACAAAATACAAATGTGGGTATTCTCT_NODE_1_length_461_cov_6.368763
TCTAGTGGAAGACTAACAAAAGTCTACAGAAACACAATCCCCAGCCAACTCTTTATGTCCCGGGTTTCTTTTATTTGAGGTTTCTGTTTTTTTCAAAAGGCTGGAAACAATGATAGAGTTCAACATGTTCAAACCTGCTGGCCCAAGGGGCATAGAGTCATGTTTATATGTAGCAGCTGCTTTTTGTATTTTACTACCCTCCCAGGGCTACATTGTCCATCATTATTCACAGCGGAGTATCTCAACTTTTTATATAACTATCACGAGACCCTTTAAATGTTCCTTGTCACCCAAAATTTCCCAAAACTCAACTGTAAATAGAAGGCAGTTTTAAGACCAAAACATTTCTGAGGTTAACCAAATAAATACAATGGTTCCAACTAATTATTTAGCTTCAAAAATGACTCACTACTATAAATCTACTACTACTGTCATGCCACCATAATCCTTGAGGCACCCTTTCCATTAGGTTTTGGCCCAA
>21665_TGCAGGTTTAGTCATTACAGACCTTATTGTCCCCACTGAT_NODE_1_length_410_cov_6.995122
AATATTAGTTCGGAATTTCTTTGGAATTTTTTTTTTAAATGGCATGAAAAGAAATGTGGTATAGTTAGTGACAAATGTTTTGAAAAAAAGGAAATTGTGGAGGGAATCTGAGATGTGAACGTCCATCTCTACCACCTAATAACCAAACAGGAAAAGGACAATGTCGCGGTAAACTTTAATTTTCACCCTTCACAACTTGTAGATGTTGCCTTTTGGATTCAGCCATGAGAAGGAAGGGGAAGCCACAGAGGAGCTCTAATCATCTGAAATGAGTAGAAACAACTGTGCAGGTGAGTTTTTAAAAAAAGAGATGAAGTGGAAACAGACTCACCGCATGTAAAGATTTAAAATACATGTTTGGCAAAGAAAATACTATTACAAGCCAAAGTATACGAGAGTGTAAACATGTATCAATACATTCACAGTCA
>21666_TGCAGGACATCATGAATACTCACGCACAAAACAGGGAGTT_NODE_1_length_167_cov_25.862276
ACACACACACACACACACACACGCACACAAATGTCAGGCTGACATTCCAGCAAAGCAAATGTCAAGGTGGACCTGTGGCTGTATGTGCTTGTGTCTGCTCTATGTTGAAGTCTTGTTCTGTTGCACGTTGTCGTTCTGTTGTCGTTCAGCGGTGAGGTCGAGTTGTTCAGAAGCTGGTTGGGAACGCCG
>21666_TGCAGGACATCATGAATACTCACGCACAAAACAGGGAGTT_NODE_3_length_105_cov_5.447619
TGCTGCCACCTTAAATACTTTACGCTCCAGTGGCATTTCCCTTGAGCCGGACGGAGCTCTGCTTTTTTTGAGCCTGTTGTCTAGTTACTATACAACCAGACTAGACTCTTATGTCCCCCCCCCCCCC
>21667_TGCAGGTCCAGAGCTGAAGCCGGATCAGGACCAAACTGAG_NODE_1_length_366_cov_7.401639
GATGAAGACATCGATAACAAACAGCATCAAACGTCCTTCCACTAGAGTCCAGTGGACACTGGACATGAAGGTGGACGGTTGGACTCTCCTCACGTTGGTGGAACAGTTGCTGTGTGTTTGCTGTTCTTACCTGCAGCCTGAAGCAGCAGCAGCATCACACATAAAGTCCTTTGAGTCCCTCTGAGTTCCACCATGGTGTCTCTGCTCCTCAAGGCGTCTGACCGAGTGCTTCTTCCTCACAGATGCAGCTTCTGCTTCCTCTGGTTGCACAGCGTCACTTCCTCGCCGTGCTCATAGAGATGACGTGTTGGAGCTCCGAGGATGAGTTTCCTCCTATTTGCATCTTGTGGTTGTTTCCTCGGAGGTGAAGAGGAAGCGTTGTGG
>21668_TGCAGGACGTCTGGGTAGTGAATGAGCCAGAGGCAAGTAT_NODE_1_length_434_cov_16.329493
CTTAGGCGTTCAGAGTTTCCTCAAATAGAGTGGAAATATTTGGATTTATAATCCTTTTTGAATGAAATCTCTACTCACACGACTCCTTTTTGAGTGGCGCCTCAGGGGCACATCGTGGTAGTTACATTGCTAAAACACAACGCTGGGTATAAACCGTCACATGACCACCACCAGTATTAAGATACTGACTTATATAGGCTTAATGTTATTATCTTTGGCCAAACTTCAGAATGCACTGGCAAGATTAGTTTTTAATCCAATATCTTCTAATATAATACCTTCCAATGGATCGCTTGAATTTCAGTAGAGAGAGGAGGAGTGATTACAGGGACCCATACAACTCTAATCTTTGTATCACTTGTTTATCTGTAAACCCGTCCACCAGGGAGGACACAGCCTACAAGACTGGCAGACATCTCCTATGCATACAAATAGCTTTAAACCAACACTTAAACA
>21669_TGCAGGGAAGGAGACATCTTTTCCTGATGAGTTTGTCGAT_NODE_1_length_454_cov_22.035242
AACAATGAAAAACAAAGGAGACAAAAGAAGCCAAATCGTATCACTCAGTAGACATTTTTACTCCTGACTTTAGGGCTGTGTCATATCTCTGGGTGCATATTTGTGGCATTCCACGCTCACTGGTACGCCTGCGCTTATAAAAGATGTTGTTTCACTGTGCACCTCGGTGGACTCGATGTGACAACTTTAGGAATGTGACATTGTGTAAAATAAATGTTGACAGTCGGAAACAGAGCAGCAGAACAGCGCCATTGAACGACATGCACTTACACACCGGAAAAAAAACATTTAAAATGCATTTTGAATCGTTTCATGATTTGAAAAGCATATTATTTTCACGAGGATTGCTATTTAGAGTAATTCAAGAATACTTACGGGTCCCACAAACACATATTCAGCTACAGAACACCTGTAAGAGATGTTCCGTTGCCACAAGTGCTCTGCTAATCCGTACATTGAGCGCCACGCACTCACCA
>21670_TGCAGGAGACCAGCACACAATACTTCTTCACATGTGTACG_NODE_1_length_259_cov_5.938224
CAAAGGCCTGGCGCTCGCCTATTGATTGCTCCTGTCTGTCCGCCACCTTCAGCTATCAAAGGCTGTTACCTATCAGTCGTCCCTTGATGTTTTTTTCATCGTCTGTTGCATCATAGTGCTAAAGACTGAAATGTCACCAGGGTTTTGTGGATACTTTATATCAGATGGGAGGCAGTTTTGAAAAAAAAAAAACCTGTTCATTTCATCTTTATCTTATTCATTATTAACTTGCAGTGATTTAGAGCGGAAAAAATGATCTATTGTGGCTCCTCTCC
>21671_TGCAGGTCCCACCAGGCAGAGAGGGGATGGGCGCGAAAGG_NODE_1_length_351_cov_6.042735
GAGAGAGCGAGACCAGGAACCAGGTACGAACACGTCACCATCACCAACTCCACATCCTCGCCCATCTGAGGGCAAACGGCAAAGCTTTTCTGTACTGAGACTTGTGTGTGTGTATGTAGAAGTTGCAGGAGCGTCTCTGTAAGATGGAGTTGCAGCTTCGTTCGGCCCAGGAGGAAGCCCGGCAACAGGAGAGAAGCATCCAGAACATCACTGATGCCGCAAACTCCAAAGAGACAGAGGTAGACAGAGAGACAGACATGTAGACACAAACAAGAAAACATGTCAGACAGAGAAAGAAAAGACTTAGCAAAGGGTCAAAAGAGGAAACGCATAAAGAAAGCACAGTCAAACTGTGTGTGTGTGTGTGTG
>21672_TGCAGGCAATTAGAAAAGCGTGGCGTCATTAATTCAGTCG_NODE_1_length_423_cov_16.177305
CCTCAATCGGGGGACTCGGACACCCGAGAAAGATCACTCATCATTAGATTCTTGGGGTCACGTCCACTTTTGAAGAAGCTAACGAGAAGAAAAGGCAGCAGCAGATTTGATATGCGTGCATCGCTGGCTTTTTTTTGTGGGGGGACCAGAGTGATTCAATTGCATGGGAAATATTTTAATAGTGACGTCAAGACTGACATGAATACTACATCGAGCTTTGCCACATGCTATGGGATCCTTGTCGATCTGTTTTCTTTCCCCGGGGAGCATCGCGCAGAGCGCTCGGCCCTGGCGTTGCTCGAGGGAGGACGTCTTTTCCCATCATGCTTTCCGTGAAGAGTGATGGGCTGAAAAGTGGTCGCTCTGCATTAATGAAGCTCATTTATTTGAGAATCAAAGTGGGGGCGGGACTGCAGGGCGGGGAAGGTGCTTTTTTTTTTTTTTT
>21673_TGCAGGTATGAGCAAAATCCCAAAATTGGAAGATCTTTTG_NODE_1_length_433_cov_15.831409
CTCTTAGAGTATGTGAACGCTCAGGAGCTGCCGACAGACCTGCGGTCCATCACCGACCGGGCTGCAACAACCCTCCTGTGGACGGAACTCTTTAGAGGTCACACATACTGGGATCGCTATGCAGAAAGACCATACTGTGCATCAGGCCTGGTGTTGTTCTTTATTTTTTGAGATCCAACTCTTGAAGTCCTATCGTACTATTGTCTGTCAAAGCCGGATAAAGTTCATAGCGCTCTAAAAGTATTCAAAAGGAACAAATGAGTCAAACTATCAGGTGAAATGTTGCTGCCTGACAACAAAGAGAAATTTTCAATTTGAGTCAATTCCACATGCCCCAAGCGTCTGTTGCTGTGAATGCTCAGTAGCGCACCAAATGTATATTAATTCATGTACAAAGAGTAAAGGAGCAGGAGTCACAGTTATTAAGTGGTAGCACATTACCAACACGCCAATGC
>21674_TGCAGGCTCCTCTCCTCCTGTAAAAGGATTAGTGACGTCT_NODE_1_length_413_cov_10.094431
ACGCAGTCTGCCTCTGCTAATCCGAACATTATTCACCGGTTAGTTTTAATGTTATTCTAAACACACGTCCCGATGGGTAATGTTGATGCTTTCATTGTGTGAGAAGAGTACAAAGTGCAGACTTGCTGCTAGACTCGATTATTTCACTGCCTTCCACAGCGACGGATGTAATAAATACAGAAGGATTGATCATCTTTTCAAACCGCGGACTCTTTGAATGCGCTGCAGCCCGTGATGGAAAGGCCTGTGATTCGGTTTGATCACTGAATCCTGGTTGGGTCTCATCAGGTCCGCCGCGTCCTTCCCCCAAATCGTCCCGCTCCCACCACGCCATCCTTTTCACTGCTATCCGTGCAACAGTTGTCAAAACACTGCTCCATCTGTGGAGCCACGTGGTGCGTTGTGTTCTCTACCTTTCAGACGCCGCAACCTTTT
>21675_TGCAGGTGAACAGTCGGCTGTCTTATCGTGGGGGGTTAAT_NODE_1_length_423_cov_6.191489
TCTTCAATCCGAAGAAGGAAGCATCTCCTCATTAAAACCTGAGTGGAAATCTTCCCTCTTGAGCTCCAGCACCTCAGTGACCTCCGTCCTCCTGGCTAATTACGAGCAGAGACCTCGTTTCTGAAGGAAAAAGCGCTCCGATTTCTAACCCCGATGCTCCAGCCGGCCGTATTTAGCACCATGAAAGGGAAAGAAGTGTCCAGGAGCCTCTGGAGTGCAAAGAGGAACTTAATCCCCCACGTTGGCTGTGTGAGCTGCGTTTTTTTTAAAAATAGCCTCTTATGGGCAGAAAAGAAGGCGCCGCGTCGCCCGCTCGGTCACCTGCTGGCGCTCACCGGCGTTCTCACCAGGAGCCGCGCGTTCCTCCGTGGGACGCTTTCCCTTTTCTTCCCCCGTGAACCCCTTCTGGACGTGCGACGCGACGTGCTTCCATTTAACATC
>21676_TGCAGGGAAAAGAGTCCTGTCCCCCTTTCATGTTTGCGCC_NODE_1_length_341_cov_16.046921
CATTGCACCATCCGGTGTATTCAAGCCGTGCAGCGGTGAGGCGATACGGCAAGATTCACCTCTATGTATGAAGAAATATAAAACAAAATGAAAGGTAGCATGCTAATAAAAAGAACAAAGCCAAATTTAATGAGATACTCCCTGTTAAAAAGACCCATTTAGCAGGAACATATGGTGCACTGGTATTCAAGATAACTTCATCCAGGATTAGTGAGTAAATCCTCAGGTTGCTTTTAACCAAATTGGCTGGATGAGAATACAATGGATTTCTTTTCTTTCTGACAACAACATATTAGCGAGAATTAGCAAATGCACATTTGAAGAGCACGGCTCGGGCTTTAAGAGGTGGTCAGGAGGTCATGG
>21677_TGCAGGTGCAGCAGCACAAAGACAGAAATGCGCACAGATA_NODE_1_length_226_cov_8.606194
GCCATGAGCTCTCCGTCGCTCCATCCTTCCCGTTGGCGCTGCGTCTCTCCGTCGGGCCCCTCGGCGGTGTATTTTTAGCCGAGGCCCAAGAGGAAGGAAGCAGAGCGGCCAAACATCCACTCGCTCTCCTGCAGCTCACGCATGACTCCACCGCGGCGTTGCGTCCCCCAACACGCCCCCCTCCTCCTCCTCCACCTTCAGTACCACCGGACCCCCATGGCCAGAAACTGCTCCCTCCTGGC
>21677_TGCAGGTGCAGCAGCACAAAGACAGAAATGCGCACAGATA_NODE_2_length_100_cov_3.270000
GAGAAGAAGAGCGTGAGAATTACTCATCGCTCCTCCACTCAGCACTTCACCCCGATCGCACACGGGAAACGCTCTGTGCAGAGAAAGTGTCGGCGTGTCTTTTCGAATGCAGCTTG
>21678_TGCAGGTTTCCCCCAAGGGCTTCATTCTGAACGGGGTTCG_NODE_1_length_365_cov_5.695890
CTAATTAATAAATGTTCTCTTACCAACACGTTGATCCAAAGTGGAAAACATTCTACCTTTAAAATCAAAATGTTAGCGTTTTTATTGTAAGCATGATTAAGTGAGCATTCATACTTTTTGTCAGCTAACTCTGTGCTTGCAGGTGGTCCTGCGTAACCTGGCCACAGAGGAGGTGTCCGTGTTCACCTATGAGGAGTGGCTCTCCAGGACCCGTGGACCGAAGAGGACCACGATGTGCGAGATGGCTGCTGTGGTGGACGAGGAGCTGATGGTGGAGCTCACCACTTACATCGTCCAGGTCAAGACCAGTGACAGTTCAGGTAAGTCCGCACCACACGCCGGCGGATCAACAACATGAAGAAAAGCAAACCGTAGCAAAGG
>21679_TGCAGGAGTGTGATGGAGAAATGATCGTGTGGTTCTGTGG_NODE_1_length_463_cov_18.280777
ACAATATTCTTACAGGCTCATTCTTTCCCAGGTCTTGGTGCCCTGACCGTACCTTGTCTCAGGCCAAGAAGTATGTTGGAGAATCCTTGGGCGAGAAGTTTGCCGAACCGGTTATCTTGAGCCTTCACGGCACATGGGAGGAGAGTGATCCTCGCACGCCTTTGATTTGCTTCCTTTCTATGGGTTCAGATCCCACAGACCAAATTGAAGCGCTTGCTAAGAAACTTAACCTTGGTGAGCTTTACTGCCCTCTAAAGCGTACAGCTTTTACAAGCTTCTCACCTTAACTGTTCAGAATTGTGCTTTATGTAGTCAACTCACTACATTGGCTTGTGTTATAGAATGCAGAGCTGTCTCCATGGGCCAAGGGCAGGAGGTGCATGCAAGGAAGCTTCTTAAGACGTCAATGATGCAGGTATGTATATATGTATGAGTTAGTGAACCATTACATTGTATGAATTAATACTTGTGATGACTATTTCATC
>21680_TGCAGGGGGGAGGGAGAGATTGCGGGGGCTGATAGAGATG_NODE_1_length_349_cov_3.790831
CTCGGTAATGGAGGGAAGGAGGAAAGAAAACCTCGAAATAATCCCGCGTGCTTTCCCCTCCGGGCGATCTGGCTGAGGACCGCGTGCTCACCCCAAATGACAAAAAACACCGGGCGGGGTGTTTAGCATTGGAATCCCATTACGGGGTCCATCCATTTCTCCTCCCCGGACTCAGTTCAGCTATGACTGGCTGTGTGTGTGTTGGGGGTGGGGTGGCAGTTGATAAATAGTGGTGTGGGATGGAGCTATCCATAAGGCTGACAAATTGCCACAGCTTTCATTAGGCGTCCCGGCTAATCTAATAACATAATATGACAAATATCCGGCCTCTAATGGCTTCAAAGGGCTCGGCAGGGCCCCC
>21681_TGCAGGCAAAAGATATTGCGAGGCCATCGGAAAAACAGTA_NODE_1_length_411_cov_20.046228
CTTCATTCAGTGATTGAAAGTTTTACAGTAGCGGCATTGACCACTCCGAGCGAGTTGTGCTGTAAACACGGTACTTTTCCTTGGCATGAAACGGCAAATAATCAAAGCAGTGCATGAAGCTGTTGTAGCCGATCTAGTCTAATTTATTCATGCAATATACAGTCAGTAGTCAGGCGCACACCCACCCGCAGACAGTCGCACTGCCGTTTTTTATTTATTTATTTTTTTACATTTGAATATTTATTTTCACATTTGAATAGTTGTTTTCAACTACTATTCAAATATATATTCAAATATAGAATATTTATTGACAGCCCTATTTTCCATTATCCATACAGTGTTTCCACTAGGTTCACAGCTTCAGGGGGGCAAGACAGTAGTCAGGCGAACGGTTCGGCCAACCGACGTAAGTGGGGGGTAGTTTGTCCGCATG
>21682_TGCAGGCCTGTGAGGAGCGTGAGGTCCGGGGACTTTTATG_NODE_1_length_328_cov_9.527439
ACGGCGTTTGGCTCGGTGCCAAAACAGACCATAGTGCATAAAAGGCCGACTTTATGGGCACACGCTTAAGTTTTTACTATGTATTAGCGACTGAATAATCACCTGTGACTACTTGCGAAACGTCCGTGTCGTTTCATTTTGGTCCAGTCCCACAAAAAATGTGAATAGAAAGAACAAAGTGTTTTTGTAAAAAAAAAAAAGATTTCCCTCAGTTAATCTCACAGAAAACATTCCCGGTGACCACTTTCATGGTGATGTAACTTTAAAGCTGGCGCCCGGGCCATGTGCTGTACTCACAGCTGTGCTCACAGAGTGAGCAGCGCATGTCAGCGTCCTCCCCCTTGGTCA
>21683_TGCAGGGTGTCAGTGAGCGTGGCGCTGAACAGTAGCGTCT_NODE_1_length_382_cov_15.078534
CTTTCAGGCCTCGTCGCTGCCAAACCTCTCGTACACTTACGATCTCTTTGGTCTCTGGTTCTCAAACAGTTTCTGTCAGGTCTCCCTTTGAGGACATTGTGAGACCCCCAAACCTCTCGAACATAATATCAATCATAACTTTACTTTTCCACTTGGTAGTTGTATTATATTTCCAAGTAAAAACATTTCAAATATTAAAATTGAAGCTGGCAACCGTGCAAAAATGTTTATTTCAACACTTAACGGGACTTTTTCTCTGTGTTGCACCGTGTCTTTTTCGCCGTCTTTCTGATTCTGTGTGTATCTCTCTCTCCGTGGTCATTTAAACAGCCAATGACTATAATATTTCTAATTTTGTAGATATTTTAAAAACACAATACTGTGCTAAAATCAGTAATTTAAAT
>21684_TGCAGGAAATTCTATTACAGGTTTGTGACGATCTGAAAAT_NODE_1_length_280_cov_10.107142
ATCTTGATTCCACCATCTCCTGACAAGGTAACACTAATGCACCCAATTGACATTTTACTGAAATTCAACCTCGCCATTCTTGTATATCAGCACCCCTTAGCATATTTAAAATGCAAAATACTGTTATTATACTAATAATGTATTATATTTATTGAAGAAAAAAAGAACTAACTTATTAACAACCCCTGTTCAGCAGGTTGACCCATCTCAGAGTGACCTCGGCACGTTGGCAAATGTAGTGACGTCACTTGCCCACCTCACCAAAGCCAGGGAGGCAAGTGACATCGGCACCGACCTGAT
>21684_TGCAGGAAATTCTATTACAGGTTTGTGACGATCTGAAAAT_NODE_2_length_80_cov_2.275000
ATCACATTGCATGGCCCTATATTACATAATACAATGTGAAATACCTGCATTCAGGTCTACAAGTTTGCTTGAGTCAAGCATTTTGCTCAACATTCAACAA
>21685_TGCAGGGATTAAACTCAACCCTCATTTTTCACATTCAGCT_NODE_1_length_417_cov_25.093525
AAAGGTTTACTTTCCCTGCCAGACTTGATTAATATGGGAGAATTACCAAAAGGTTGCTGAGTCTGTCTTGTTTAAATAGGGCATTTCTTTGAGAAGATGTTAAGGAGCAATGTTCACTCCACTTTAGAAAAACAAATGATGGCCACATTGATGTTAACTTATTATTTATTCACCAGCTTTACTGAATTAATATTCTCCCAGACCTGTAATAAAGACCAACCATCCAGACAAATGTTTTGTCTTATCTCATTCTTGATTTACCCAGATGACGAATCAAATGGCTTATAAAAAGAAAAATAGTCTCACGCTGATGTCTTCCTGACTTCTTGTCATGCACCATGGCCCCTTATCTTCACAACAAACACTGTACTTTGCCGTCTCTTTTTGATGCGGCTGCCAAGACAATCACAAAGCACGCAGTCGCTAAGAGGAATTAAAT
>21686_TGCAGGAAACCGGAGAGATCCGCTCGGAGCTGGAGAGACG_NODE_1_length_94_cov_8.457447
ACTCGCCGGGATCGGCCCGCTTGTCGAGCCACGAGCGCAACTCCTCGAACATCTGCTGGAACTGCTGGGTGGACGACAGGGCGGCCTGCAGCTGAGACAGGCCGTCGGCTGGAGGG
>21686_TGCAGGAAACCGGAGAGATCCGCTCGGAGCTGGAGAGACG_NODE_2_length_241_cov_23.116182
CCGTCGGCTGGAGGAGAGGAAATAAAAACGCCGCACGACTAATTCAAACAAACGGCATTTAGGGAGTTTTTGTAGTATTTATTTTAGCGGATTTGCTGCTTGTTTAATTTCAATCCAAACAATATTCCCGTTCCAGCTAAAGACGGATTACGGTTGAAATGCAATATTGTTTGACTGTCAAACTGTGACTGATGAATTCATCAAACAGAACCAACACTAATATAAATCCAGCAGGACTGGACTGGGACTAGAAAGAAAAAAGA
>21687_TGCAGGTCGCACTCTGCCTCTCGCAGGACGGCACAGGATC_NODE_1_length_370_cov_23.872972
AAGGCCTCCTGTGAACGGGGCTGGTCATACGTCGCTTTACTGGCTAAATTACCATATGTGTAACCACTGAATAATCAATAGCCCTGATCAGGGACGTATGTCAACAACTAGTACGGTTTCCTGCATCTTCTAATACATGTTTGTTACATTGAGTTTTTATTACACTATCATTTGAGAGCGGCATTAAAGCTTATCTGGATGTGCGAGTGAATATTCACATTCCTGTAATGAATCGCTTGAATATCTGAATATTATAATAAATGTCCCGGATCTGTGACCATGCATTGTGAGGAATGGCCTTTGTGCCCTGCGGTGAGATAGAGCTTCATATCAAATCCCTTTTAGCTCAATCATCCATCCCCAGCTGCCTTTTGAACGTACTCCCTGTAAAG
>21688_TGCAGGAGGTGGCCTCAGCACCCACCCCGCCAGTCAATGA_NODE_1_length_362_cov_18.549725
ATTGGATGTTTTACTCTTTTTCCTTTTCCTTCCAGCTAACAGGAACACCTGTGACAAGCCAAGCCAGAATAACAATATATATCTATAATGCACACACAACATTATTTTGTAATATTTTTGTATTAAGTATTAGGACACTTGAATAGCAAGTGATTATAAGATTATTAATAAACATTTGCATATTTGATGCCTCATAGATGTGAGTGTTATAGAAAGTGTAGACAGAATTTCTTTCGAATATCTGAATAATAACAGCTAAGCGACGTGAAATACCATCTGACCTTTTAGAAACGGTGCCAGTCATTGTGACCAAACATTTGAATTTGTAGAGTTTTCGTTGTTAAAGTTTACAGTCTCTGCCGCCTGACACTTCTCACCTTCTTG
>21689_TGCAGGGAGACTTTGAAATAAAAAACTATTTGCCGTTGTT_NODE_1_length_371_cov_12.687331
ATTGATTGCATGTGTCCCCCCCCTCTCCCTCTTTGACCTCCTTTTGCTGTCTCCCCTCACGTGACCTCTCTCATGCATGCGAGTTCACCGCTGTGTTTGTCCACAGGCAAAGGCCTAAACAATATCTAAATCCAACTCACCGCATGTTTGAATGTTTTCGTCTTGTGTTTTGTCTTTTCCTTTTATCTTTGACAGCTTATTTTTGTTTTGACTTCCCCCTTTCTTTCTGTCTTCCTTCTGTGGTTCTGTGGATTATAGTGTCGGCTTGTGTTGATATGTTATGACATTGTGTTCATTGTTCGCTGGTGTTGCATGAGTCAGAAAAGATACATTGAACTGAATCGAAGACGTTAAATATACATGAAGAATTGACATTATGCTTTTGGTTCTGGT
>21690_TGCAGGGAGAGTCAAATGAAGCCATTGCTGTTACTGTGCA_NODE_1_length_455_cov_5.914286
AAAACACGTATGTTTATTTCTGTTTACTTGTATGTATTGTAATTTGAAATGTGTTTATTAAATGACTGATCATGACGTTTTCTTTGTGTGCTTCTATAGAGTAAACAAATAAAAATGAGTCCATCACAATAAAATAAGTGACATATAAATAAATAAAGACAACCATGAATGTGCTGTTCAAAAAGGTTTCTTTCAATGAGACGCCTCGAGCCAATGTTCCTGTCGAACCACAGTAACACTATGAAGGTTATCTGAATGCCAGTGGCCCCGACAGTAAATACATAACTAATTATCTGGACGTCAATGAGCACTAATTGCCATCGTGCATTCCTACAGTTTTTTCCTATGACGATCGCTTCATTATTCAGCATCACAAGTGACGTGTTGTTTGGACCCAGTTGGGCTGAAGTAAATACATTTTTGTCAGCGACACAATGAGGGCCAATTACACGCTTGTTTTTATAAACTGTATA
>21691_TGCAGGCAGAGACAGCTGGAAAACACTGCAGACACTGAAG_NODE_1_length_437_cov_23.121281
GAGGCACTGTGATCCTGTACTGAGTGGAAAACCATCCACTGTAGATCTGAATCAACGTCATTAAACTCTGTAACAAAGCAATAAATCGCTGTATGAACTAACAGATGCATTTCTTAGAAATTGTCCTGAGCTTCAATCCAAACTATAGTAACTTTATTCTCAAAAGGTAAAAGTAGACATAATGTGCTTTCTTTTGACAGGACATGACCTTTTGAAGCAAACAGATCCAGAGGTTTAGAATACATTTGCTGAAATAACATTATCAATCAGGAGAAGGGGCACAAGGCACCAGAGACTCAAATAACAGAGGTCACATCAGGCAATAAACTTTAGGGCACTTGGTAGTTCCACTCAAACCTGTTCCATCAGGATGTCGGTATTTGCCCAGGAGCACGGGGAGCTACTAAATTAAAAAACAGTGCATTTGATACAATCGATAATTTCAGAATTAGGAGGTCC
>21692_TGCAGGCGAAGATCGTGTTGGACATGATGGTGACCATGTT_NODE_1_length_273_cov_9.776557
TTATTCTGCAGCCACAGCATTGTGCTGTATACATTTCCAAAAGGACCAACACAATTTGGTTGTAGAGAATACATTACTGGATATTTGCAGGTCTTGCCGTCGGGGTACACCACCTCAGCCTCCTCCACCCTGAAAGAGCACGAAGGAAAAATGAAGAAGAAGAAGAATGAAGAACAAATCTTGCAATAAGCTAATGCTCTCGGCCCTCAGTGGATCCACCATGTCCCTCATTTAATATGAACACAATGAACCGGTATCTTGGTCACCAAACCTCAATAATTGAGGATCATTTG
>21692_TGCAGGCGAAGATCGTGTTGGACATGATGGTGACCATGTT_NODE_2_length_102_cov_5.264706
AAACTAGCAGAAGGGAGGAAACGTACTCAAGTATGTTACTGTAGTATTTGATGTAATTAACTACGAGACAAAACTAAAGTGTCCCTCTTCCTGTTTGGTTGCGAATAGTTGATTTAAAAGTC
>21693_TGCAGGTCCAACTTCATGGTCAGCTCGTTGATGTGCTGCA_NODE_1_length_304_cov_5.970395
CAGGTCGTCGACCGCGTTTCCTGCAAAACTAGATTCCGCGGCTCTTCTGTTTCGTTTCGTTTTTCTCGGGTGGGGTTTGTTTTTCTCGCCGGCTCACAGGAGTTGAAAGTGAAACCTCTACCGTCTCCCCCGCCAGACTCTCAGGACAGCGGCTCTCTGTGCTTCTGTTTCCGCTGGCTGCTCATCTGGTTCAAGCGAGAGTTTTCCTTCGAGGACATCCTCACCATGTGGGAGGTGAGCGCTTCTGCCTCTCACCCGCTCCGCCCGTCCCAGCAGAGGCAGATGCTGCTTCATCACGTGCCGATCACGAGCCGCCGCTTCTTT
>21693_TGCAGGTCCAACTTCATGGTCAGCTCGTTGATGTGCTGCA_NODE_2_length_84_cov_9.797619
AGCCTCAATTCAGCTCAATTGTTCTCTTGAGAACGTCTTATTTTCTTCATTTTCTAAAAAGGTCATCTGGTCCGGTCTGCCGTGCGACAACTTCCACCTGCTGA
>21694_TGCAGGGTGGAAGCTGCTGAGTCACTAGTGTCTGTCAGTC_NODE_1_length_385_cov_13.485714
CCGACTCGGTGCACAACTCTCGGATTACTTACCAGTTTCTACAAGTGACTGACGCCACGTTGTTCAGTCTGGATCAATACAACGGGGAGATCCGGACTATGAGGATGTTCAGTTACAGAGACCCGCGTCACCAGCGCCTGGTTGTTGTTGCCAAGGACAACGGGGAGCCCGCCCTCTCAGCTACAGTCACCATCAAGCTGTCCACATTGGAGACCGCCATTAATAAGGCCTACTCTGACATGACTGAGGTGCCTCTAGAATACGACATCTTCTCAGACCTGAACCTGTACTTGGTCATCGGTCTGGGCTCGGTGTCGTTTCTCCTGCTGATCACCATACTGGTTACCATCGTGCTCAAGTGTCAGACACCCAAACCCAGCAGTGCGGCTCCTCCGTGCAGGAACAGT
>21695_TGCAGGTCCAGCAGGTCCAGCAGCAGCATCTGCTCAACCT_NODE_1_length_363_cov_12.101929
TTTAAGCCCGGAATGAATAGTCTATGTCATGTTCCAGAACCCTCATAACGGCGTCTTTGTCACAAGGGGAGCCACTCCTTGACACAATATCAAAGAATAAATAAAGACGTAAACTTCCTGGCCAAGCGGCACGTATTGACTCCCTATCGGGTAACAGCCGTTTCACAATGACAGGTTCACCGGCAGTTTAGCCAACAATAGATCCAGTCTTCCCTCCAGGCTGAAGGAGGCTGCCACCGGGATGCCAATCACAGGCTGCAGGGCTCAAGGACAAAGCGCGGACGTTCTCAACAGCTCACCCCCGATAAACAGGGAGCAGCAGCGCACAGTGGACGTTTGCTTTGTTCGCTGCGGCTTAATGAATCCGTCCCAGTTACTGTGGCGG
>21696_TGCAGGGATTAGTCGCCTCTAGTTACGCCCGTAATCTCAC_NODE_1_length_322_cov_20.319876
CACCGACGCCACTGTGGGTTTACAGATGCGGACCGGGGAACATCTGCAGAGCGTCCGAGGCGAGAAGCAAAGTGAAAGGTAATAATCTGCTCGCGTCACTGAGGCTCCGTCACACACAAACGTGCAAACGGATTTCACAGCCAAGTATTCGTGTCATGTGCGATTCTGCCGCATTAATGCGCACTTGTGTTTCACACGTCTGTGGGTACAGGCCTTCAAAAAAAAGAAGGAATAAAGTGTGTGTGTGTGTGTGTGTGTGCAGATATAAATCATTTCAGCACAGCTGCAGTGTGCCGCTCTATCAAGCTCCAGATAAGCCTTCTCAAATCTCCCTCCGACCATCA
>21696_TGCAGGGATTAGTCGCCTCTAGTTACGCCCGTAATCTCAC_NODE_5_length_86_cov_7.813953
GATTAAAGTCGATTTTTCTATATGAATACGTATCGACCGCAGGAGCAAAAAAAGCATCTAATTAAGACTCACATCGCCCACACGTAACACAAAGGACTAACACACTGG
>21697_TGCAGGTTTGAGCACTATAGTATCAACTTAGATTATAACG_NODE_1_length_302_cov_7.619205
CTGTTTCCACAGATACACAGAGGGAGGGAAAATGCACAAGCATCCTACAGGAATATTACAGAAATTAATTCAACAGGTAATAGGAAATTGATAATTTGGTGTGTACAAAAAAATATACTGTATATTCCCCCAACTCCCGGAGTGGAAAAAGTCATTAAAAGTGCTGAATACATAACTATATAAATAAATACTCAAAACTCAAACACGTGAAAAGAAAGACGATGGGGAGATGAAAGGCAGCGGGGGGGGGGGGCAGGATACCTTTTAGCTGCGCTTGTTAACAAAACAGCAACACAAATTGTTATGAATTTAAAGATG
>21698_TGCAGGGAGAAAGTCAGTCCATTGAAGGGTACAAACAGTG_NODE_1_length_430_cov_10.483721
AATATTTCCGTGTTCTTACACTCATGTAGCCGTTAACTGGGCAATATCTGTGTAACTCATTGACCCATGTGACCAAATAAAGAAGACATGCGTCTTATTGGGTGCAAGTTACTATTACTTTAACCCCCCCTCAGGTGTTTGGAGGCCCAGACCTGTTGGCCCCTCAGCTGGCCGAGCTCTGCAGCACCACGTCCAGTCCAATGCGCGTCTCCAGCACCGGCAACCGGCTCACAGTGCGCTTCAAGTCCGACGCCTACGTGAGCGGTCGGGGTTTTAATGCCAGCTGGGCTGAAGTTCAGGGAGGTGGGTGGACATTGTGTGTCCTGCTGTACAGTATTAGTATCGGGGGGGGGCGAGTAGTGGACGTACACAAAGACATGAATGAGGGAATTAGTGGTTTTTAGATAAAGTTAGACATTAAACAGTAGTAAAGCCTCTTGGTGCAGCGAGTG
>21699_TGCAGGCCCTTTATTTTTTTATCATTATTATTATTTGGGA_NODE_1_length_356_cov_7.674157
AGTAAAAGTCGACATGCACAACGGCCCCTTTCTGAATGTACACGTCAAATTACTGTTAAAGTGCTTCTGCTTCAGTCCGTCGCCCTGCAGCATTACGAAGAGTTGGAAGTTTCCTCCGCACATGAGACGAGAGCTCAGCGGCATTCTGACTCAGATCTAGACCTTCGCCCGGACTTTGGTGCCAATGTGGCAGGCAGATACCCCCCATGCAGAAAGCTGCGCTCGTGCCTCTAAGGCAGCGAGATGACTAAGCGGCCCCCGTGCAGACATGTTCCATTCTGTCAGAGCCCCGCAGCACATAGGCACCGTTTCACACGGTCCCCCGACTCTTGGCGAAGCGAATGGGAACTTTAGAGGTTCTGCTGACGGCTTAT
>21701_TGCAGGAATGCTGTCAGTTGGGACACTATTATAGCACCCA_NODE_2_length_260_cov_24.746155
GGGCATCTGAATGTTGTTAATGAATCGCAATTTGAATCCAAAACAGATCTGGGAGAACTAGGGGGTATTTTATAATCCCCCCAGGGAAGAATTTCACTTTCAAATTCAACCAGTGGACTTAAACTTGAGACGGAGGGGACATCCTGCCTGTCTCTGCATCTCTGTTGTGTCAGAGCACAAGAATGCATAAAGCTCTGCCTGCGCTGACCTTTTAACTCTCCTTACATTCCTAAACCATGGGGCGGGAGGGGGCAACGTTCTGCCATCATACTGCCCCACTTT
>21701_TGCAGGAATGCTGTCAGTTGGGACACTATTATAGCACCCA_NODE_3_length_105_cov_11.619047
CTCTCGACCGCAATCTACTTCTGCTTTGATGTGCAATTTGTTTTCCTTCCATGTAGGGTTTATTCAATGCGGCTTATTTATAACTCTTAGGTCTTGTGAGTGTGCATCAAAACAGAAATGACGTGCA
>21702_TGCAGGGACAAACAGAGACCGCGTTTGTGTGTGTGTGTTT_NODE_1_length_393_cov_4.936387
ATTCTTGTTGATGGTATTTTCTTATTGTTCATAGATGCATTTTCCATTTTAAGTTAAAACTGAAATCAAATTGAAATCATGATTCCCAGCCTTACGTGTGCATGTGTGCGTGTGGCTGCCAGGTGCAATTTGTGCGTTTCCCGCTCAGTAAACTCTCCATGTGTCGTGGCTTACAGACCCGATGGAGGAGCCCAGTGACTCTCCTCCACAGACGGCAACCAATTCAGCGGCGGAGCTCCTCAAACAGGGAGCAGGTGCAGAGACAACCAACGCACACGCTGACAAACCTCCCAAATCTCACAGATGTGTTGACGTGACGTTCATTTATTATGCACACGAGGATAAGTGTGTTTGTTTACTGCTCTTTGGCTCAGCGTGTAACGTGTGGTACCTGGGCTCTGTGGAGC
>21703_TGCAGGGTCCGAGGACCCACTGGCACGGCCAGATGTTTCT_NODE_2_length_170_cov_9.623529
GTGGGGGGCGAGGCCTGAATAGAAAGAAAGCAACCCGAGGGCGGCCCTCTTACTGTGGCAAATGCTTTTTTTTTTACCACATTTCTCTCCTGAGAGCGGATATTGTCATTAGCTTTAGTGATGTAATGTACTATTTTTGTGTTTATTGGTGTATAATTAGTATTTTGGACAAGCTAACCTGCTCATTCGT
>21704_TGCAGGTGGAAATAATATGAGGTTTCAGAAAAAGCAAGGA_NODE_1_length_204_cov_11.715686
CACCACGTGCGCATTCTCGAAGCGAGCGCAAGAAGCGGAGGGAGAGTCAAAACTGGCAGACTGGGTGAGCGGCAATAACGCAACTATATCAAACTGACCGCAGATGATCTTTTCGTCTGTTTATGCAAATCACCCGAAAACCCCTTTTTGATTAACTTCCTTTATGGTTTCTTTATTGCCTCGCAGGAGGTTTAGCTGAGCTCGCGATTTGTTGTATTCTCTCT
>21704_TGCAGGTGGAAATAATATGAGGTTTCAGAAAAAGCAAGGA_NODE_2_length_131_cov_3.503817
AATGAAAGCGAGTTTTATTTTGAAACTCTCCACAGGAAGAACCTATTCTGGCCGTCACCCATGTTTTTCCATACGAAGCAATATTTACGCGAGTCAGTTGAACAGAAGCAGCTATGGCCGTGAAGGCGGACGCTAAAGTGGTGGTTGTGGG
>21705_TGCAGGATGGAGACGTGCATGATCTGCTAAACAACGCAAA_NODE_1_length_452_cov_10.502213
CTACTGATAGCAGTAAAGGAAACCCCTTAACTTTTCATCAATCGCCATCAATTGATCAAAATTTCAATATTTCCAAGCTAAATACTTTTTTCAAAAGGTGAATCATGATGCATTACAGTCTGGAACGGAGATGAAGAAGATGAAGAAAGCGATGGATATTCTGGACAGAAAACATTATGTTGTGAAAATGATTATGTGCAGCAGCAGCAAACCAGAAAGAAAAATAACAAAGATATTTTTTTCAAAATAGAAATCCAACATTTTTTAGTTTTGATTAATTAACATCTTCCGTGGAAGCAAAGCGTATTCTGACTATTCTGACAGTCTTCCAGCAGTTCTTGCTTATAAAGCTATATATATATATTTTTTTTTTACATATTGCCTCATTATTTTTGGGATGAAAACCTCATCTAAAATTGACATGTGGCTTTACTGAAAGCAACAGATCCCTTCAGGGGCTTCCAAAAACCATTT
>21706_TGCAGGGTTCAGCACTCGGCCCCCTCCTCATCATCATCCT_NODE_1_length_464_cov_21.885777
AAGTAATTGACAGATACAGCTGTGCAGCACATTCTATTTAATTAACTACTTAAAATGACGGCAGCGAGGCCAGTGTCTCATCTTGTCTACGGATAAGTGCCTCAACTTCTCTCTCTGCGTCTCTTCTTCTACTTCTCCGCTTAATCACTTGTGTTTGGAAATGAAGGACACATGCTAGCATTTTGAAAATGTAAAATCCATTGACTGAATTTCTCTTTACAATGAAATTACTTTTCACTTCACTTTGGAGAGAAGCAAGCGTAGAATCAAACCTTAGTGTATTTAACTTGTGTGCCACAGAGGATGCTGTAAAGTGTTTAGCGGCTGAGAAGGAGGAGAGGTATAGACGTGCAATGTTTTTAAGATGTAAAGGACATTTCTTTTGTGATGTGATGCTACGGATACATGTGTGGAAGCAGGAACAGGAGTTATGGCGATGTTGGGCAGTTTGGTGCCGATGATGAGGATTACAGATTTGTTGAGTTT
>21707_TGCAGGATAAAAGGCTCAGGAATACTAGCAATAGTACACT_NODE_1_length_281_cov_4.544484
GTTGCAGGGCCAAGCACCAAGAGACCACCAGACTAATGAAAACATGGAGAAAGATCAGCAGGTGCTCTTTCCAATACACAGAAAAACAGACTGAAGAGCCTCCATGAGAGCTAAAAACACTGAAATAGTACAGAATGAAAGGAGAAAATCATTGTTTTATTATTTTTGTCAAAAAGGATTACTTTTACATTTTGGGAAATCTTTTTTCTTATTTGCTTTCTGTCGTGTAAGAAGATGGATAACTATTCTTTGTTTGTAAATGCAATACTATAGCTGGTAGTCAATTATCTTATCTTAGC
>21707_TGCAGGATAAAAGGCTCAGGAATACTAGCAATAGTACACT_NODE_2_length_160_cov_8.006250
ATAAAGAACATGCTGTATGCTGCCCATACTAGAGTATTGTTTAATGCAGCACTATGTTTCTCAAAGCACCGCGCTAGTCTAAAGGCAGAAAGTGTTCCCATTCTATCAGCGCCTGTGAAAGATATCATAGTGTGCTGTGTTATGCACTGTATGAGGGCCATTAACGGCTGGTGCAGGG
>21708_TGCAGGACTTCTTCAGGAAGAAGGCAGAGATCGAGGTGGA_NODE_2_length_455_cov_16.281319
AATCTTCTTGTTTTGGTTTTTAATGGCACTTAAAGTAAACTAATAAATCCATAAGCAACATCCTAAAACCCCACTGCCCAGTGTGGTACACAGCGACAATTTTCCGGTGTTCGGCAAAAGTGTTGGAGTGCAGAGTTGAAATCACACTGCAAAAAGTTGATTCAACTCTTACAGAGTCAATTCTACGAAAGAGCTGGAGCATTATCCAGTGTCAAGATTCATTTGCGACACTTAGTAGAGTTAAACCCCGTCTGCTACATGTCCCATATCAAAGTGTCCCTGAACAAGACACCTAACCCCTAATTGCCCCCGAGACTAAAATGTAAAAGTCGCTTTGGTCAGCTAAATTACATGTAATGTATTTAACACTGCGTAGATTTATCTTTGACACTTATTCCGAGTTAACTTGTTAACACTTGATTGATCGTTGAGTGTTGATTTAACACTGACAAGATTGGGACAATATAAACACCAGCT
>21709_TGCAGGTCGAGGTTTTTCAGCAGAAGCAGAACACAATAAA_NODE_1_length_235_cov_9.672340
ATATATGGAACCATATCATGTAATGTAATATGAAATGAGTTAAATATAAGGATGATAATGTTATGAAATATGAGGGTGTAGGACATGTTATGATTAGAGTTTATTAGATGACAATGATGATATGATACATGCCATAAAATGTGTACTTGAAGCTTTAGGCCAAACGTGTAATCAAATAACCGCACCTGCTTCTGTTAGTTAACCCCAGGGGGGTAATCGTGGCTGATCTCCACCACGCGCACCTGTTGCTCCC
>21709_TGCAGGTCGAGGTTTTTCAGCAGAAGCAGAACACAATAAA_NODE_2_length_87_cov_2.149425
CTAGTGGAGCTGATGTTGCAGTTACACAAACTCACTCATGTCCTTCACAGTAACGATACATGGAGAGTTTTGTCTCTGCAGAGTAGAAGTTTTAGAACAAGGGAT
>21710_TGCAGGGCCAATATTAACTCTTGTGTGATTGTTCCAGGGC_NODE_1_length_311_cov_7.794212
TTGTCTTCATGGGTAAAGACAGAGAGGCGGATACTTTTGCAACCTAATCGACAGCTTTCTCATGTTCCATGTGTATATATATATATACATATAAAGCCAATCAGGAAAAGACTCCGAACAAGGGTGCTAATGCGTAAACACACTCACCGATGGTTAACGTCTCAATCCGCCAAGCAGCCACCAATAGCAGCAGTTATTGATGAATGCAGGTGTTGTGTGTTAGCGGAGTGAACACATACTGTCAGCTAGCAGACGGACTGGGTGGCCTTCAGCCCCGAGACAGGCCAGCAGCCCCCTCTAGGACCTCTGGTATGGGGGGCAGGAGGTGG
>21711_TGCAGGCCGGGTGGTGAACTGTGGCCAGTGGATGATCCCG_NODE_1_length_411_cov_8.880778
TAATGTGATAATGTGATAATGTTATATGGTGATAAGGTGATAATGTGAGAATTTGATAAGGTGATAAGGTGATAAGGTGATAATGTCATAATGTCATAATGTCATAAGGTGATAAGGTGTGTGTGTGTTATGATCCGGGTTCATGATGTTAGCTTCTCGGATTCCCGTCGTCGGCGCCGGGGTTCATCATAAGAGGGTTAACTGATTAAATCAGCGACTAAATGTCTAGTTTTGAGAGACGGAGAGATCTTTTTTAATTGATCTACCTCCAGGTGTGATTAGAGGAATCGTAAAACCCAGAAAGGGTAACAAAAATGTAAAAGTTTAGATTACGTTTTTAAAAGGTAATCATTTAAAATCAGATGTCCAATTTGTGTCCTTAACTTGCTTATTTTTTCCTCCACAGATAAACTATAAGAAGTCATCACAGTTT
>21712_TGCAGGGACCTCCTCCTCTGAACATCATGAAAAACAGCCC_NODE_1_length_393_cov_4.623410
CACTGCAGCTCACATCTGACTCAATCTGTTAGAAACATATTCGGCTGCATATTAGTTAGTTTTCAAATATATCAGAATTCTATTTCTGAGTGATTTTGGAGTAAATTTAGTGGCATGGAGGAAAATGATGATCGAAGCAATTACAGATGTGTATACAATTCAAATAATAACATGTTTCAAATATAGGCCTACTGTGTGACTATTTACGTGATTGAACATATGTTTAATACAGAGAATAAAACTTATTTAACTTTATAAGCAAAACTCCCAAATGTAATTTTATGTTTATATATTTTATAAGGTGAATGTCTCAAACTTTGTGATTGGATTATAAACTCATCATTAGCCGATGCACCTGTCAATGTGTAATTATCGACCTCGAACCTGATCTAAATTCCACCAATAGA
>21713_TGCAGGGGCACTTATCTGAAATACGTCGGCCTGTCCTCCA_NODE_1_length_426_cov_11.539907
ACAAACATCGGGACATTTTGTCACAATGTGCGCCCGCCGAAGAGTTTGGATCTACGATTAGCATGTTTATTCACCAGGTTCCTAAGTGACGGAACAACCGCGGCGTCGATTTGAGTACCAGTGAAAGAAACGAGTGATTCCAACTATACGCCGGTTATTATTACATTGCGTGGTTTTTCTGAGGTTTGAGGTTTTTCATTTAGACGGCTTCACTAAGTCATGAATCATGATGTATCAATATTCTAGATTAACCCCGACACGATATCGATGCGCGTGTCTCAGGATGTCTGGACACACGATGTCATCCCGACACCACTACACGGGCAGCGATTGGTCGCCACGTTGAACAATGTCACAGCTGGGGACGAATCCACATTCACTCACTTCAAAAGAATTGCGTTTGTTGTAAAACTCTCGCCGATTCATTGCAGACAAGCTCATCCCTCCA
>21714_TGCAGGGACACAGGCTTCATAATACGAAGCAAAGGGAATT_NODE_1_length_298_cov_8.540269
ATGTTTATTCTTCATCGTTTGGCGCAGAGCTTGGCGGGTGAACGTGTCTGACTGGATGTCTGAGCTCTGCAGTATTAATGATGTGCTTCCTGTTTCCCCTCCGGTCCGGACAGCAGCCGATCGGGTAGTTTTTGTTGTTGTTCTTACGGTTCACTAGTAGCTTTGATTTGATTTATCATCTGGAAAGTTTCATCCAAACAAGTCCTTCACTAGTAGACTAATATCTGATATGTTGTTTCCCATATTTGAAATCCTACAATCACATTTATAACCTATTTTTATGAAACAAATGTTTGCTTTGATCAGTGAAATAATA
>21715_TGCAGGGTGAGACGGGACGGTTGTTTGTGTTCATATCAAA_NODE_4_length_276_cov_14.525362
CTCTTTACAAATTAAATGTACTGTTTAATTCATCTCAGTTGTAGTGCTTTGTTATGTGTGCTCTGCTATAATAAAGATATAATATCTATCCATTCCTCTTTGAAGTATCATTATAGTTTGTATTTACTTTGACAAAATATGAGAATTCAAATTTGTGTTTGAATTTCTCGACTGCTTAATATGCTCACAATAACAAAAGCTGCAGATATTAGATTAGAGGTCAATTGACTCAATATATAAATGAAACCATTTTTGCTTCGAAGACGTTGGACTTATTAAGACTCCATCGTGATCGCGG
>21715_TGCAGGGTGAGACGGGACGGTTGTTTGTGTTCATATCAAA_NODE_5_length_106_cov_8.377358
CGTATCAGAGCAATGGCCTCAGAGAGTTTGAGACACATGAAGTCAACAAATGCACGAAGCATCGAGTGCTTCCAGTGAACAAAGGTCTAGTCACCGTCTAGCGATCCGACTGGGAGATGATTTTAAAA
>21716_TGCAGGACATGGTGGCGTACCGCGGAGGAGGAACAACGTA_NODE_2_length_313_cov_27.246006
AGGGTGCTGCGGTAACCATGGTAACAGTGACGGGGGGTGTTACTTTACTGTTGTCTGGTCAACGAACACACACACACACACACACACACTTTAAATCAGGTGTTTATAAAGAAACTCCAGTTTGGTCATGTGACCTGTCAGAGACTTGAACATCAGCTGATTCTTTTCTTACTAATTGGTCTTTAAAAGTCAGAAGATGTCTTATATTCCGTCCTCCCTCTGGTAGAGGAGACAGTCTGTCTTTAAAGACACAATGAGGAGGACGTTTATATTTGATATCTCACAGCTTCCCCGATCGGACACCTGGTTGCTACGGGTTACATGGTTGAAGCTTG
>21717_TGCAGGTCCTGATCGGCCTGCTTGTAAAAGCCAATAGGAG_NODE_1_length_419_cov_5.391408
TATTCAATTTAACATCTGCAGGTTTCCTTCGAGAATCTTGGGAAAATTGTAATCCATAATGTAAATAAATAGGGATTTATCTGATAACAATGTTCATTTGGGGATTGTCTGATTAATAAATGTGTAGCTCAAAGTCAAAGATGAGAACCAAAAATAGCATCCTGTTATATTGTAATAATCTTTTATGAAAACTGTTAAATAATTTACTGTCAAACACCAAATCGATACATTTTCTATTAATTTAAACTCCGCCCACCCCCCAAAAATAATTTGTAGTGATCATTCAGCATTTGTGAATGTGAGTGGTTTAACAAAAACAAAAAAAAATAATCATGGTCATTGTTTTTTATGTAAGATGTTTAACAATTTCTCATTGTTAGAATTTTATGAAAACCTCCGGTCTGAGTGTTTTTAGCAAAGCAGCTGTTTGACGAT
>21718_TGCAGGTTAATGAACGAACGCCATGATCGTAATTAATGAG_NODE_1_length_221_cov_6.312217
CATGACGATGCGTCATTACGAGGTAAGAAACCCTCGCAATATTCACGCTGCTATTGAGAATACGCACACCCGCATTCCACCTGCCTTCAAGTTATTCATACGCAGATTTGATATTAAATCCCGAAGGGCCGAGAGGCTCCCGATGCATCATTGTTCAGCGGGGTGTCACGTGGCGTCGCTCGGCGTTCGCCCGGCTGTAGCGACTGTGGTTTTCGGCGGTCCCCAGGTAATGACATCATTT
>21718_TGCAGGTTAATGAACGAACGCCATGATCGTAATTAATGAG_NODE_3_length_97_cov_9.546391
GAGGTGACAAGAGTCAGCCTGTCGGCTGCGTTTCGTGTGTGTTGGTTTACACGGCTTGATGCGGCGGATGGTGATTTATGACTCATAATGCGTTCGCGTCGACACCCCCCCCCCCCC
>21719_TGCAGGATCGGGCCCGGCGCTGTCGGGGGAGACCGAGGAG_NODE_1_length_98_cov_30.438776
CTTCCTGCCTGATAAGGTTCTTAGTTTTATTTCACCACTTCGTACTGTTTAATGTGGATGGGCTTGTTTGTTTAGCTTGTGACTTTGCGTTAGGAGTCGCGTTAGCTTTCACTGCTGTAA
>21719_TGCAGGATCGGGCCCGGCGCTGTCGGGGGAGACCGAGGAG_NODE_2_length_144_cov_7.368055
AGCGTTTCTATCGCCTCCACGGGGCTCTCGACGTGGACACGGCGTCCTCTGGGGGGGAACCTGACCGTTGCCCCGGAGCTTTTGCGGCTGAGGTGCAATGGACGACATGGTTTATTATCCTTTATTTCCTGTTTCTTGTTTCCGTGCTTGTGGCGAGCGAGCGGCG
>21720_TGCAGGTCTGTGTGGAAGCTGTGGGAGGTCTGGCTCACTG_NODE_1_length_414_cov_16.913044
CTTTATAAACGCGTGAAAAGTCGTTGACTTTAATGCATTCGTGGAATCTTTTGAAATGAATTGGTTGTGCTTTGAAGATCAATGTGCCATACCAAGCATTTGGAATTTCTGCTGTGTTTGACTTCTATGGGAGGGAATAGTCCTCCGTAGACTTTAGTGTAATGTATTAAGTCACGAACTGTTGTTTCAATCATAGTAAACATTTGTACAGCTTCTCAGTTTGCAATTAGGAGCTGGATGGAGCTTGGGATTTTAATGTAAGCATGATATCTATAAATGAGCCAAATATACCAAAGAGTCACCTTATCGCTCGTTCTTATACAATAACACTTACAACCGTAAATTATCCCATCTTTCACTGTCACATCACAGGACCAGTTCAGAACCATAGAAACCCCAAAAGACCACAGCCAGCGGGCCACATGAACAACACTGT
>21721_TGCAGGATAATGGATAAGCTCTACAGAGATGTACAGAGTG_NODE_1_length_508_cov_38.082676
ATTTGGCTTGACTCTACGTTCTGTGGCGCATGGAGTAGAGAGGGTGAGCAGGGAACCACAAGGTTGGTGGTTTGACCCATGGCTGCTACCTATGTCAAAGTGTCCCTGAGCAAGACACCTAACCCCTAATTGCTCCCCGGGCTAAAATGTAAAAACCATGGGTTAAAAATGCTAAACAGCTAAATGACCTGTAATGTATTTAACACTGGGAAGATTTACTTTTGACACTTATTCCGAGTTAACTTGTTCACACAACGTTGAGTGTTGATTTAACACTGACAAGATTGGGACAATATAAACACCCGCTTAGAGTTCAAATTGAATCTCATAGAGACAATTTAACTCTCTGAAATCTGCTGTGTACAACTGATGCGGCCGAGTCCTCGCCACAGGGCGGACTTAGAAACATGAAGAAGAAATGTGGATTCGCTGAAGAAATCATGTATTGACGAATGTCTTTTTAGAAAGTTGTATCTTCAACAAAATATTTTTGCACGTGATGATAAAATGACAGGTGTGTGTTTGTGTGC
>21721_TGCAGGATAATGGATAAGCTCTACAGAGATGTACAGAGTG_NODE_2_length_362_cov_5.980663
CAGAGATCCACACCAGGATAATGAATGTGAAGTAGCTATATATAAATCTGCCCTTTGTTTATTTTATTATGCTCTGTTGAACCTGTGATTTTACTACTGTTCCATGTCCAAATGTCCTAATGAGTTTTTAGAAAAGAATGATCCTATATCTTTTCCTAACCACTTCCCCTCCACCTCCACGGAAGGCGTTGTGGAGGTAAATGGCAGATGTGACGGACACAACATAAGGAGTGAGGAAATGTGGTGGGAAAACTATTCAATAGTACCAAGTGAGTCCTCTAATACTAAAGTAAAGTAATTGAAAAAGACGCAAGTTAAGTTGTCAATTCCTTGAGCAGAGAAGGTCCAGCGGTCGTACAGACTTTTTGTTGTATCTTCAACAAA
>21723_TGCAGGGACGGCAGATTGCAGACGATCAGCCTCTCTGCAG_NODE_1_length_203_cov_14.236453
ATCTGGTGTCGTGGTGCAGCCAGAATAACCTGGAGCTTAACGCTCTAAAGACAGTGGAGATGGTTGTGGATTTCCGGCGGAACAGAGCCCCACCCTCCCCCATCACCCTGTGTGACTCCCCCGTCACTATTGTGGATTCCTTCCGTTTCCTGGGCTCCATCATCACCCAGGACCTCGAGTGGGAGCTGAACATCAGCTCCATCACCAAGAAGGCTCAGCAGAGGT
>21724_TGCAGGTCGCAGCTTCTGTAAATAATTAGGCCAATCTGGC_NODE_2_length_484_cov_19.584711
ACATACATATGCATGGCACAACATGTTTACAGGCACACACATGTTATGTCAATTTGATCATTTCCCCGGCGTAGATGTGCATCACAGATGTCCAAACTTACAGGACCAGTCAAAACATTTTCTCATTTAATTGAGAGATGAGAGATGAAGTGTGTCCAGAATTTGCCTTCTGTATTCCGTGTTGCATCAAAGTGGAAACATTACAAAAAGACTTGTGTGTAGCATAAATGTATATATATAATCATGTTTCTCCGTTGAAAGGGATCATTTGTTGGAGCCGAAAAAAGCAACATGACGGCTTGCCTTGGCAACGCCGTCTAACAGGACTGATGAATAGAAGAGGCAAAAAAACAAGGCCAGGAAACAATGGAAGACATTTCTGTCGGTGAAAGGAGAGTCAGACACAGCAGACACTCTAACAGACGGTAGAGACGATGGTGGTTTTACTGATTACACAGAAGGTGAAGACAGACGCACCAGCCGATGTCCCGGTTCCTTTTGTCTCC
>21725_TGCAGGTCGTTGTTACTCAGATCCAGCTCTCTTAGACTAG_NODE_1_length_135_cov_12.948148
GACAGGAATTAGCCCACAGTACAGTCAGAGAGCAATCCAGTACATCAAGGAGAAGATCACTGAGAATGTGTCTCCAGAGAAAAGCATCAATCTTTTCCACTGTCTGAATGAACTGAAGGATGGTTTTCTAGTGGAGGAGATCCAACGGTCCCTTA
>21725_TGCAGGTCGTTGTTACTCAGATCCAGCTCTCTTAGACTAG_NODE_2_length_106_cov_2.132076
GCTGTGGACAAAGCCTTACAGAGTCCGAATGGACACCTGGACTTGGTCCTCCGCTTCCTCTTGGGTCTTTCACTGGAGACCAATCAGGCTCTCCTACGGGGTCTGCTGACACAGACAGGAATTAGC
>21725_TGCAGGTCGTTGTTACTCAGATCCAGCTCTCTTAGACTAG_NODE_3_length_137_cov_8.686131
TCCCTTAGTTCCGGACGTCTCTCCACAGATGAACTGTCTCCTGCTCAGTGGTCAGCTCTGGTCTTCATCTTACTGTCATCAGAAAAAGATCTGAAGATCTTTGACCTGATGAAATACTCCGCTTCAGATGAGACGCTTCTGAGGCTGCTGCCAGTGG
>21726_TGCAGGATGTAATGGACCTGCGGACGGACGACACACATCA_NODE_1_length_464_cov_21.271551
TTCTCCACCTGGAGCTGATCCCGGAATGATCCCCAGAGACTAATCGCATACATGTACACGACCATCTTGATTGAATTTCCTCAGCAGGAAATTGTTGTCATGTGGTGCAGTAGGAGTTTGGCGTGAGGAATGTTCCCGAGGAGGAATTGGGAAATGTTTTTACCAGAGACTTTTGCTTTGCAAGCTGGACAACACTTCACTGCATTGCCTGTGTATCTAGCTTACTATATACTATACATTACTAATTTCAAAGGTGCTCCAGGAGTGCTCGCTGTCCTTTCTCATCCATAACTCATTAGACGGTGTCATGTTCCACAGTTAGGCTCTCTGCCCTCAGGGATTTACGGCCCTCAATGTAAGAGGGAGCGTTTTAAACTGCGGGTGAGCCACGGCAGCGGCGTTCCAGTCACGACTGAATTCTCCAACATTGGGTTTTTCCGTCTCTCGCCCCCCTTTGTAGCGTTTGGTGTAAAGAAACACAAATGA
>21727_TGCAGGAAACAATTGTTCTGTTGACAGGCCCTGTCATTTG_NODE_1_length_471_cov_17.025478
ATGCTCTCCAGGTGCGCGCACACGCAGACGCACAAACACGCACACACACACACTTTTACAGCTGTTTTATAGAATGAGGTCACCTGAAAAAGAGAACATGTGATAACCTGCATTATGAGGTCAGATCTGCTCACAAAATGTAGAGTCACTTTAATTTAGAACAATTTAGAACAGACAACACGTGGGTAAAAAACGCTGACGGGTTGAACCGAACCAAGGAGCAACTGTATGAACAATATTCAATAATCCAGCTTGAGTTTGACTTTTTATCCTTTTTTGGAAAGCAAAGGAACGAGGTCGCCTCAAGGCAGACGTAGCCATGGCCCTTTTTTGCATATAGAAACTAGAACACACTGTGTGGCCTCCAACCAAATAGCTGTTACGGAATGTGCACACACATCTGATAACACAAGTAATTTAAAGCCGTTTGATAATTCTATCCAATAAAAGTCACACAATCTCCCACATTGTGACACAAAATGATGCGTGACAA
>21728_TGCAGGATTCCCCTCCACCCAACCGTTATAATGCGAGTCA_NODE_1_length_474_cov_24.835443
ATGATGAGGGATATAATGTTATATATACTGTTGGTCTATTGAAGAATGCAAATGCGATAATGGGAAAAACAATTGTATGTGTGTGTTGCTATGCACTTTTCAGTGTGTGTCACAGTGTGTGCGCATGAGTGTCCATATATTTGTGTCTGCACATCTGCTTCATTATGTGCGTGTGTGTGTGCATGAAGAAGAAACGCTATTGCAAACAGACCAAATCTATTTATATGCAAATTGGATTTTGTTTAAGCTGTTATTTGGGTGCCTCGTGGGTTGAGTCCCTTGGTGAAATGGAGCTAGTCATAAATTATCCAAGTAAGTCATGAATCTATCAATTTTGAAACAAAATTTTTCAATGGGTCTGTAATTGAGGTAAATATTAGGTTAGCAGCCTGCAGAGACGGAGCTAATTGGACTGTATTATGGTGAAAGGGTGAACTGTATGTTTTTCAAAAAGCGAGATGGATCAGTTTGGCTGCATGTGATGCTGCGCCCCAGC
>21729_TGCAGGTCAGCCCAATTATGAGCGGAGAAATTCAAGCAGC_NODE_1_length_230_cov_13.313044
CCGCTGATTAAATTATAGCAGATGAGATCTTCTGTTGGCTGGAAACTTGAAAAAAGTCCAGAGCTCTTTAAAAATGCATCTAACGTGGTGTTGGACGTGCTCTCTGTCTCTGTCTCTCTCCATCCCGCACATGGGAGGGAGGGGAGGAACGAGCCATGGGGAAAGAAAGAAGAGAAGACGGAATCCACTCCTCTCACAAATGAGACGAATGCGACAAAGAACACATCTGAATTAAGTCAAACGACTGAAGAA
>21729_TGCAGGTCAGCCCAATTATGAGCGGAGAAATTCAAGCAGC_NODE_2_length_125_cov_6.520000
GAAAGAGATGGTAATTACTTGACAAATCACTGGCTCTTTTAAGTGCCAGATGAAAGAGTGTAAATGGGAGGGGAAATACGCGGGAAATAAAATAAAATACATTATTTCTGTTCTCGGCTAAGTGGCCGGAGAGGGAGAACTGGAGAT
>21730_TGCAGGAATCCTGTGAACACATGCATTTTTCTCCAGTCCA_NODE_1_length_387_cov_26.963825
AGTTTCAACTGCAACCGATGGTGTCTAAACAGGTTATTTGTGCAAAAAAACAAACACAGTGCTGTCTGAGGTTTAACTGATTTGTTTCGGTGTCGTTTGCTTGTAGCAAAGGAGCCCGTCTCAGTGCTGCAAATCTCACTTGCCTCGGGGCCCCCATCCAAGTGAGAACTATTAGTACTCATTGTGAAAAGTGAGTTGTTCAAGTGCTCACTAAATCAAAGACAGACTTATATCTTCAGAGGAAGAAAGGCTGGTATGTAAAGCGGTGGTTTTTCTTGATCGTTCCAAAGTAAATAAGTTCGATAACTGTTTCCATCCACTTGGGTCCTCAATTGTCTGGGTCCTATTTACACCACAAGCTATTTAGCCATCTTACACCAACACATCCATGACCAAACATACAGCTGAA
>21731_TGCAGGGACGGCAGGTTTCAGCCGATCACCCTCTCTGCAG_NODE_1_length_359_cov_10.498608
ATATATGTATATATGTATATATATATATGTATGTATACACATGTATATATGTGTGTGTGTTCACTAACAAGTCTAAAACAAGACACCTGCTCAGCCTTTCAGTTCACAGTTCTTCAGTGGTTCACAGTTCTGACAGCAGTGTGTTGCATTTGAACAAAGTGCTGTAAATCCACAGTGTTGTGCAGGTTGTGGAGACGTCATGTGATCAGTGAGTAGAGTTTTGAAAACTGTGTTCAAGCAATGAAAAGGATCTAGAGTTCGGTCCTCATGAACTGCTGCTGTGCAGACTGGAGAGTTTTGCACATGTGACTCCAGTTGTGTCCGCTGACGTTTAGCAACCGGAAAAAACTGTAATTTATGCTCCTGTTTATGTGACACGGT
>21732_TGCAGGAGGCCGGTGACGGTGACTCTCACCTGATTCCTAA_NODE_13_length_91_cov_63.868134
GTCTGTTTGACTTTACATCCATGTTTTTACGCCTTACTGATTTTGATGTATCTTTAATCAGCAACAATCTCACGATGGTTGATGACATGTCTGAGAACAATTTCTATGAAGAG
>21732_TGCAGGAGGCCGGTGACGGTGACTCTCACCTGATTCCTAA_NODE_16_length_125_cov_16.368000
GACTTTGATTGGCTGTACACAAACTTTCCTTTTGTCAGGTTTTGTGTCAGGTGTTACAGACGGCTTTTCTTTTCAATCAGCTCGCAGGTCCAAGATAAATCAAATATTTTATCAGGGGATGATCAGCAGTGTTTCCACCAGCATGAC
>21732_TGCAGGAGGCCGGTGACGGTGACTCTCACCTGATTCCTAA_NODE_25_length_117_cov_15.145299
TGTGGACTTTGATTGGCTGTACAATAACTTACATGTTGTCATGTGCTGCAGACTGCTTTTCTCAAATATCAGCTGTCAACTTCAAGATTACGTTATGTTTTTACCTGCTGATGATTGGCAGTGTTTCCACCAGCATGAC
>21733_TGCAGGAGCGAAACAGTGCTCCACGGTTTGTTAGCAAGCT_NODE_1_length_288_cov_12.187500
CACCGCCCCTCCCTCCGCCTGCAGACACAAACCTGGATCCGCCTTTCTGCCAGGTGACTTCTTCTCTTCTGTTAACAACGCAGACTTCAGGAAATAAAGACGGCAGGAGAACTGTGAAGTAATGCGCCTCCTCCAGCGAAATGCATACTTACGTTTCTTTTTTCCGCAGGGGCAGAAGGCGTCCCCTCCATGTCCCCCCACTCCAGCGGAGCTGCTCCGACAGTGTGAAGAGGCCCTGAGGGACCGACCACCTCGCCTCCACCGGAAGTTCACCCACCTCAATGATGGAGACAGCGGCTCCAGCAGCTCC
>21734_TGCAGGGGGAGAGAGAGCACGCCATTAAAACAATGTTACG_NODE_1_length_164_cov_14.420732
GCAGACGTTCGTCCAGGCGCTGGCTTATTTCCTCAAAATGTTTTTTGGTTCGGCCGCCCTGGGAACCCTCACCGGACTCATCTCCGCTCTCGTATCCGGACTCATTTAGTGTGCGGCGGCTTCAAACTCACGCTTGTGTACATTCATCTCATAAAATGTCCTTAACGCACTGATTAGTTTCTGAAA
>21734_TGCAGGGGGAGAGAGAGCACGCCATTAAAACAATGTTACG_NODE_2_length_139_cov_4.338130
CAAATGTCACATAGTGTTCTTTTGGTCACTATTCCGGTTAAGTCACACAGCCTTGGTTCATCACGTTTGCTTCACTGTGTGAAAACGCTGGTTAGTTGGAATGTTTGTGGTGGAGTGTTGTCGCCCCCTGGGGTCAGATGAGGGCATCGCAGCCCACGAGG
>21735_TGCAGGTGTCGGCTGTAGTTCCGTGGAAAAGAAGATTTAT_NODE_1_length_381_cov_15.398951
ACCAGGTAAGGAGGGTTGAGACCAGAACGCAGGACCCAGTCCAGGTTTTCTTCTGACTCCAGCACGTGCAGGACGCCCACATTACCCGACAAATGGGCTAAAATCAGAGGGTGACAAGTGGAGCTCCAGCATCAGTGATGAGATACAAGATTCTCTGACCCAGATGAGTCCAGCAGGCCGATTTCACATTACGGGAAAGGTTTTTTGCAGTATGACATTACAGCATAAGATTTCTTAATAAGTCAGATATTAATCAGAGACAATTGGCTGGCTTCTCTTTTAAAAATCACCTCTCAAAACCATAGAATTCATTTGTTGGTTTCGGTCTGGAGCAACCGCACAGAAAATGATTTGAAAAAAAGAGAAGTAAGCATTTTACTACGAGCCAAAGAGCGAGCACATC
>21736_TGCAGGTTATAGCCTTGTGCTTCTACCGATGACCCTTTGT_NODE_1_length_366_cov_22.983606
ACAAGAAGCAGAAAACTACAAAATAAGACAGGAAATAAAACCACACCGTGACAGAGCTTAATGCAGAAAAATATTTTAACGCAGTTGTTGTTTGAAAACGTCCTGGCTAAAGATTGTTGGCACTTCAAACACCAAGGTGATCGAATGTGTGTAGTTTTGTGTTTAAAAAAATGTTTAAAAAATACAGTTTTCTGATGTGGTTTAAATGCAATGAAGAAAAATACTTTTACTAAAAGTACTTTTAATCGGGATTGATCTTGAAGACTGACAGCCCTAATAGTATATAATAATATAATACAATCAACCCACTTGAATCCATGATATAAACAGAGTGAGGAAGGAATTGGCTTATAAAGATTTGTATCACACCACCTGATCGGGGCAGCGA
>21737_TGCAGGCATTAAGCCTTTCCAGTGTGACCGCTGTGGGAAA_NODE_1_length_147_cov_9.156463
GGGGAAAAGGGGGGGTCAGCGCCCTCGGACTCCTCACCTGCTCTGGAAGTAGTTTGCTAGCTCGGACGCCTCATGGTTCAGACTCCTCAGGTGTACAATTAAATTGCCAGAGTTGGTGAACATGGCCCCGCACGTTTTGCACTCGTAAATCCGCGGCTTTC
>21738_TGCAGGCAGTTGTTCTTCGACACATCCTCGTGGTTTGAAT_NODE_1_length_467_cov_18.745182
CACACTATACTGGTATCATATCGGTGTAGTGTGCAAGAGATTTTTTTGTTGATGTTCTTGAATTTTGTGTCGTGGCCAATGTGCTGTACTGAGTTGTGTAGCTGGTCTAGGGCGCCCTCTTGTGTTCAACCTGACTACCGTGTTATTGTTTTTCACAGGTTTCTTATCGTGAGCAGCAGACACGGTTGGCAGTGAGGTTTTGCAAAAAAAAAGGAGTTACTTAACTCGTCCCAACGAGCAATTTATCCGATGAAAAAAGAGAAATAATTAAGAGTGGTTGTCAACATGTCTGGCTGCTGGGCCCACAATAACAAATAAAACAGTGGAATTCGTAGGTCCTGTGTACCTTAAGCTTTATACGTCTACACCAGGACACCTGATGGCCTGAGAACAATCGAGGGATCAGAGTTGTCCTGGACAGGAATCATGCAACACTTTATTTACATGGTACAAGTTGGGAGCTAATGTGAAACAGCACATGGAACATCT
>21739_TGCAGGTGTGGAGCTTCACCCCAAAGGTGGTTGGTGGAAC_NODE_1_length_331_cov_8.697886
CTAACCAACGTTTTTTGTTTGTACTTTATTTAAAGCTGTTAAATACATTTCAGCTGAGGACAAACCACATACAGTTTATTTTGTTTTCCGTTGCAGATGCACATTTTAAATGCTACATGTACAACTCCTTGACTAGGACTAAAGGACATGTAATATAATGCTGTGTGACTTGATGTCCCACTTCCCTTTGACAGCTTGTCCCTGTGATGGGGTCAAGGCTTGAGTTGTGTTTGTAGGGCCTTCAAGAAGAAGATTGTACAGAATTCTTTGATGAAATTACCCTTCTTCTCTCTTAATTAGTACCACATCACCTGTGCGCTGCAACAAAACAACAACATTGCGAAGGCCA
>21740_TGCAGGGAGAAACCTGGGAGACCCCATCTCATGTGCACAC_NODE_1_length_340_cov_15.200000
AAAGTTTTATTCCTCATTTCCATTTTGGCACTTTAAAGTCACCGTCGTGTTTATCGCGTTTGTCATTAAAAGCCATTTTTTTCCTGCACAGAGCTGAAATTTACTAGAAAAAGATTTAAAAACTGGACATGTTTAGTAAGTTCTCTGTATTTTTGTGACGTCGTCCTTATTTCAGTGGAGTGCACGACAGCAGCGGAGTCTTCTGATAAACCTTTCAGGCCACACTATAAAAAAAAGTCTCTAAAATGAAGCGCTGTGCCGTCAAGTGATAAAGAATATTCTGGTCCTATCTCAGTCTTGATAGCTTGAACTACTTGTCATCTTAACCATTTCTGCTTACGTGTGTGTGTGTGTGTGTGTGT
>21741_TGCAGGTCGTGCGCGTTTGTTTCCTGACAACTAGACCTTT_NODE_1_length_236_cov_20.258474
GGCCGGGCAAAGCGCTCCTATAGCCTCATGTTTAGTTATCACAGGGTTACTGCTGCAATACCTCAAAATCCGGATGGATACATCTCATGTCGCGTCGGTGAGCCCGTGTAACAGAGAGCACAGGGAGGCGTTACGTTGTGTCGGGGAAGCTTACGGGGTTTAGATGTTTGTGATAAAAATACACACGGTACATTCAGGCTGTGACGAAAGGGTCAGTTACCCAACAAGTGGCTTCGTGCCGCGATGGATGTAACACGA
>21741_TGCAGGTCGTGCGCGTTTGTTTCCTGACAACTAGACCTTT_NODE_4_length_83_cov_3.554217
TTCTGTCTTCTGTCTCCCGATGAACGTCTCTGAGCGGTTCCCCGAGTCACAATGTGTTTCCGGTTGCAGTCCCACAGTGACCGTACCTGAGGCTGCTCCCACAGG
>21742_TGCAGGCCTCTGGCAAAATACTGTAACCTGTTGAAATACA_NODE_1_length_443_cov_10.772009
CTGTCAAAGATGTCAGCCAACTGCACGTTGTTAATGGGTCATTAAGCTGCACCACGCAACGCAGTTCTCATTAGCAATGCACATTACACTGTGAGGGGATCTGCTCAGCTGTGTGTGTCTGTATGTAGGTGCTGAAGCTGCTGGCTGAGATGAGTCCTTACTGTGGAGACATGGATAAGCTGGAGCCCAACCTCAACATGCTGTTTACCAAGCTGCTGGTGAGAAGTGATGGCCCTGTTGTTTAGAGTAAAGTGGAAAGTCACTTAAAGTACACATCTGCAGTTTTTTGACTGCAAATTACAGCTAACCGAATGATTGTACGTGTTTATTCCCTGTTTCTGTAGGAGTTCATGCCTGTGCCACCAGAAGAAGCAGAGAACGGAGAGAACACGGCCAGCGAGGAGCCCAAGCTGCAGTTCAGCTACGTGGAGTGTCTGCTCTTCGGCTTCCACCAGCTGGGCAAGA
>21743_TGCAGGAGGACAGCGGGAGCAAAAAGAAACACGGGAGCAG_NODE_1_length_429_cov_18.972029
GATGTTGACTAAAACCGTGTGTATGTTGCAAAGATTTCATTTCACTGACAAAAAGACTGCAGACAAACTGCATTCTCCTTCTGCAAGTTCTGCATCAGGAAGATTCTGCTGGATTGTTACTTAAGCAAAAGTTTCGTTATCAGGCCCAAAAACTCATTGTGCAGAATGCCCAATTTCAAAGTTTCAAGTCATAATATATAATATTATTGGAATATTATTACGGATACAATGAAATGTCAGCAGCATGTTTATGATACAGCTGTTGCAGGTGGAGCAAATTTTAACTTCTTCAATAAGATTGGGTCACTTAATCCACAGTATGACAAATAATCTTATTTCATACGCTGGTCGTGTGTTTTGTCCATGGAATTGGTAGCGTAAGTACCGCTGATCGATAAACACGGCATGAAATTAATTTTCCGTGAAATTCAGTCAAGTAGGAGATTAAAAT
>21744_TGCAGGAGGCTCACTGGCTGCCAGTGTCCAAGAGCACCCT_NODE_1_length_470_cov_17.857447
CTCTAATACAAAGGGTCTCTACCCCTTTCCCCTAGAAAGGAATGGGAGGTCCCACCACGTGGAGGCCGCGATGCAGCTCCCAGCTCTGCGTCCTACTCGGCTTTCTTGGCCTTCCTCTTGCGCGTGCCTTCGCCCACGTCCTCCCTGGTTTTGACAGGTGAAGATGGAACGGCAGCAGGGGGATGCTGGTGCTCTTCCTCAGATCCGCCCAGAGGGGAACCGAACAGCAGATGGCAAACCCAGGACTCGATGAGGGCGAAGGGGGAGCCATGAGAGTGTCGTGCTGTCAACACCACCTGTGTCGGGTGGAGGAGAATAACCGGATTTTTATTCTTCTGTTTATTCTGGAGCCTGACACATATCTTGAAAACATTATTTTTATCAAATAGATTAAATCCAAGACTTGAGGCAAGATACAAACAAAACGGTGAGCTGATTGAAACAACATTCACGTCTACAGTACCGAACTAAAATAAAAGCTGTGGGTTTTCC
>21745_TGCAGGCAGTATGAAAACATATCCTTTATATATTCTGGCA_NODE_1_length_337_cov_7.035608
CACCGGGGCCGTGCCCGGTCCGTCACGCGTGTGTGTGAAGTCACGTTCCTCGCCGAGGTGTATGTGCCGTTCACCACGGGGCCCGTGTGGGTCCCACCCTCCTGTGTTTTGGCTAGGGAAGGGGCATTGTGCGAAGCCGAGCTGCACGATTGCATTCACACATCCGTGCTCGTGTGCCTTTAGTAGAACTTAGCGTGACATGGATCCAACCCCGAAACTCAAGTTCTGTTTAAAAAAGAAAAAAAGGATTGTCTTTAATTATATTTTCTTCCGTTGCCGCTCTGTTATTTCAAGATTTATCTTCCACCCCCCCACCCTCCTCGGGTGGATGTTTCACTGAGAAGGAAAAGGCTCA
>21746_TGCAGGTAATCCATCGTTATGTTTTACCCCGATGATGCTA_NODE_1_length_127_cov_22.354330
ACACACACACACACACACACACCTCGCTGTGGATCAAAGGCCTCCGCGCTCCAACGCGCCTGCTGGTCGCCACTAATGACGCCCTACACGCAGAGAACAAAGAGGGAGACGTTTGGAATCAGCTGTTTACGGAAAACATCTGCACACTC
>21747_TGCAGGGAAAGCTTTGCTGCTGGATCCATCAAACACAAAC_NODE_1_length_403_cov_10.578164
CATTAACTCTGTTAACTGGAAACTTTTAAATTCATGCAAAAAATAATAAATAATCTTACAAAAAATCTCAAGCAATTAGGATTTGATTTGATTTGCATCCTGCTCAGACAGCCAAATACACGTAGCTACATTTAGCAACTGCCTGACATTATCTCTGTTTGACTTTAACTTTTCTGGGGTTTTGGTGAGAAGACGTCACTTAATTTATGTTTCAAAAACTTGGAACCTAGAAATGTGAAATCCAATACACTTAATTAGCAGATAAGCTTGGGAATGAATGATTAAAACCATTCCTTACATTTTCACTTAACCTAGCAACATTTTCTTGGGCTATAATAGAATTTGCAGTTACATTTTGAAGATGCAAAAACTAAACAAACCCCGCTCAATTGATGTATTTGTTTATTTGAATACAATCCAGACTT
>21748_TGCAGGGTGTGTGTGTGTGATTTGCAGTTTTGTTGGGGTT_NODE_1_length_369_cov_3.810298
GTTACATTTCACTACATGAAAACCTGTACAAATACCAGTTATGCAACTTGCTGGAATTCACACCTTCATCGCTTAACAGCAGTTACACAACATGAGACAAGGTAAAGCAGAACAAGATCTCACCAAGACAAAAGAAAACCGGAGGCCACGGCCTCACCAAGGTACACAGTGCGCACCCATATAAAAAACACATGGACACCCAACTACACCCGCACAGTGTTTTTTCAACAGATGGACGCCGTCAGGGTGAAGCCTGGGAACGCCGGAGGCTGTGGGCCGATGATACTGTCAAATTCTGCAAGCTAACATCAACAAGGGAGAGGAGGACAGCGCGATAAGATGAACCAGCTGCACTGCGAGGAGGTACGGATTAAATACACTGT
>21749_TGCAGGTGAGGGGGCGTCTCCCTCGGTGGGCGCGGAGGTC_NODE_1_length_301_cov_9.651163
GTCTCTGTACATTCAAACACTAAAATGATTTGTGAAAACAACGATTCAACTCCAGTGACCTTTTTAACAATGTAGATCTTATAACCTCCCGGTTCCCAGTCGGCCTCCCCGCTGCCAACGAATCCATCAGTGATCTGATGTCAGAGCTAACGGACTCGGACTCTGATGGTTGTGTGGTCGGTGTTATGGATGAACCACTTTAACAGACAAATCAGCCGGGATCTCCCGCTCTATGGAACTGTTTATTTCCTGTGCCGTGACCTCTCCGCGTGCCGCCCGCAGGTCCCAGGACTTCAGCTGTGAGGCGTGCGGCTGCTCCATGC
>21749_TGCAGGTGAGGGGGCGTCTCCCTCGGTGGGCGCGGAGGTC_NODE_2_length_97_cov_4.226804
GTGCGGCTGCTCCATGCACTCCGCCCTCATGGCGCTGACCCCCAACAGCAACCCCAGCGCAGAGGACCCCGCGGCCACGGAGCTCGCCCAGCAGATCAATTTCAAGGTACGCCACAGCG
>21750_TGCAGGCCTCTGTGCAACATTCATCCCTTGTATCCTGGGC_NODE_1_length_426_cov_19.732395
TAAATCCCCCCTAGATGATATACATTATTGAATAATATTATATGCAAGGAAAGCACTGTTTAGGTATGATTTAATTGCAAATAAATGTGCGTAAATTCACCATTAACACAATTTCATCACAGTAAGTATCAATTTAAGAGGCCTGATTACATTTTTGCATTTCCTTCCATTACATTCTGCGACCTGTTCCAAGCCTTCCTTCTTATTTACCACATATTCTTTATTTATAGTTGTTGTCATTTTTAAAGTTTGATCCCATCTTTTTATCCTCTCCTCTTCTGCTCACGTGCCATCTGACACAGTCCACACAGCGGGAGGCAGGCCATGATTACCCAGTCGTCACACACCGAACCCTGGGGAGAACCACACGCAGCCGTTAACCGCTGACAAACATCCGATATCTCACGCAAACAACATTGGCTGGCTGTAGGAGTACCTTCCTCCGACC
>21751_TGCAGGTTGTGCTGCATTGCATTAGTGACGTGTGTTCTTC_NODE_1_length_114_cov_14.228070
ATACAATCTGAAATAATAGATTAGTTATTGTATAGTTATATATAATAGATACGTGTGATATGTAATACAACGTGAATGCCCGGGGGTCATTTCACAAACGCTCCCCGGGATCAGGCTGCTTTCTGCGGGCGAGG
>21751_TGCAGGTTGTGCTGCATTGCATTAGTGACGTGTGTTCTTC_NODE_2_length_142_cov_7.478873
AGGTGAGGCTGCCCGCCCGGTGCTGTGGAGGTCTGAGGGTCCCGTTAACGACACCTCACATCTCCGACACCCTCGAGCTAAATGACAAGTAGCCTCGATGTTGACAAGCCGACCACAGAATTGTTTCTGAAAATGTTGGTTTCAATTAGTGGCTGGTTTTTG
>21752_TGCAGGGAGTTATACATTTCGTAGGTGTTCCTAAGCGCTT_NODE_1_length_434_cov_14.513824
CCTGTATGTATATGGATGAAAACTACTAGCATACCTTGAAGCATAAATTACTCATGACCGTGTACAAATTGCACGTACACACACAGTAGAATATTACATGCATGAACATTACATTGCACATCCCATGTAAGCACAGGGCGAGATAGAAGGTATGTGGACGTATGGCATGACCAAAAGTTGGAGAAAGAGAGATTGTGGTTGAAGCATGTGTATTGGTCAGAGGAGGCTGCTGCAGTGTCTGTATCTCTCTCTCCTTCCCAAAGGAAAAAAAAAGGTGTTTCTTGATTCTACTCTATGTTTCATTGGCTAAACCATCTCACTGGGATACAGGATCTTGGTCCATGGTTGCAACAGCGTCTCGGCCTAAAGTTCAGACCGGGTGCAGAGGATCCTCATGAAGAATATAGCGCTAGTGGTAATGTAGATCACACGAGTAGTGTACACAGAACAGTAGAG
>21753_TGCAGGTGTGTAATTACGTTTGAATGTAACGTTACACACA_NODE_1_length_439_cov_9.031891
CACTGGTCTGTACCACAAAATAAAAGATCCTCACTGCAAATGAGTAAAAAACAACAACAGATTGTTGTTTTTTAAAGAGAAGGTTTCCCTTAACCAGACTTTCCACTATTCTAACAGGGCAGATCGGCGAGAAGCGCGCTCATTAATGAGCCGCAGTGCAGTGAGAGCCAGTCTGCATATTGTAGCCAACCTGAAAGAGCCGGCAGGCTTTCCTGCTCCACTATTTATCTCTGTTGGAGCAGCGGAGGCTGGAGGTCCGGAGTTCATCTCCACTTGCCTCTGGATGCCGCCGTATCGTTATGGAGGAATAGGCCACGAGCACGGATGTCTTTCTTGAAAAGGACTCCCAATTAAAGCCCGACAGCCCGTCCTCCTGCAGCCCGCAGATCCAAATGGCAGAATATTTGATTCTTCTGAACTTCGGCTTTTGCCAGTTGCTCCTAAATTGCTCAGATGATGAC
>21754_TGCAGGTCAGTTCTACCACGGGATTGAATACGAAGTGTCA_NODE_1_length_454_cov_23.019823
ACAAATATTGACTCTTATCTAACATATTAAGTCCAACTCGAGTCCATTTCATCCAGATTATTACAGTACAAGTAATTATGCTCACTCCCAGTGTCTCTTACTGTTTTGTTACCATCATACTTCCAAATGATTGAAACAGGGAAATGGTTCATGCAGTACTGTGATGAAGCGCGTTCGCCGCTGGTCATTAGATGTCAGAGCTTTCATGGTGTACGTACAGGCAGACTTGAATATTTCATTCATGAATTGAAGTGAATTATTTCTGTGTTGGACATGGAAGCGTAAGCTGTTTGTTTCAGTCTCGTTTAAAGAGGCCTGACACAACGTAGTCTGTTGCATCTCCGTCGATGAGGCCCGTTCCATTGCTGTGAACAAACCAGCAGGGGACATTGTCTCCGTTCTTCACATCCCTCCTGAAGTCTCTCTGCCAGCCCCTGTGGGCCGAGACAAAGACGCCCCGAGGGCCATTCGTTCAT
>21755_TGCAGGTCAGAGGGGTTGTTAGACACCGTCCATACGGAAC_NODE_1_length_193_cov_2.626943
GGAGGACAAGTACTACACCGAGGACGAGTATGTGGAGGAGGAAGAGGAGGAGGACGACGAGGACGAGGACGAGGACTCCTCAGCAGAGAAGGGGTCGAAGAAGAAGGGCCGAGGGCGAGGCAACGCGGAACCGAGGATGAAGATGAGAAGGATCTTCAGGATCACCCACGGCAGGGAGAGACAGAGAGGTGGGAGCTGTACTCAATCACGC
>21755_TGCAGGTCAGAGGGGTTGTTAGACACCGTCCATACGGAAC_NODE_2_length_231_cov_9.649351
CAATCACGCATACTAAGTAGCACACAGTACTATATAACAGTACTACATCACTTTATTCCACTAAACTTCCAGATGGCTACGACACTGTCGCTTTAAGAAACAAAAACCAACAACATGGTTCTTATCTTACGCCTCCATTCAGTCTCCCCTTCTCCCCACCTCGTCCTCCACAGTTAAAGACCCCGAGGGGGTCATGATCCGATACAAGAAGATCCTGGCCACCTACCAGCGGGTGAGGAGCATGTCCCG
>21756_TGCAGGGGGCGGAGCAGGTGGAGGAGGAAGGCGGAAGAGA_NODE_1_length_379_cov_4.081794
TCTTTTGTAATGTTTAATCTTACAATCTTGATAAGTTTTGCATGAAATACATTACATGTCATTTAGCCGACGCTTATATCCAGTCGGAGACTTACAATAAGTAGCTTCTGTGGATCCTGGAAGTCTTGAAAAAAGCCTTAAAGAGGAGCATTCAGATGGTGGAGGAGTCTCTGAATGTTTATAGAAATCACACACATCAGTAACCCACGGAAGCCCATTTCCGCCACATAAATAAATAAAAAGGGTTAGAAAGTCGAAATAATGAGATAAATGTTGCTAATTCCTGATAAGAAAGTTGAAATTATGCTATTATTTAGATCTGTGCATCCACATAACCCTTTTGTTGTATGTGCGCTGCACATGTTGAGTGAATATCAATCATTAAGTGTATTC
>21757_TGCAGGTTTTTGTAGCTCACCAACTCTCCTCTGCAGTCGG_NODE_1_length_324_cov_6.827160
GTGACGTCACGTCAGTCCTCGTTAAATTGGAGCTCGTCGATATGTGATCAGACGTTTCCGATGACTTTTCTCCCACGGAGATAAAATAAAACGTGTTGCGTTCGGCGCGTCCGTAACTACACGCAACACGCGCGGTGTGTGTGAGACTTTCCGCCGGTGCTGTTTTGGTTTTTGCACCTTCCTCCTTTCCAAAAAAAAGAAAGAAAGTGGCCTAAAAACCGATCAATCAGTCCCGACTCAATCGCGCGGGGAGCCAATAGGAGAGCTCGCATCCCCGAGCCGCTCTGCCATTGGACGGCCGGGGCAGACTGGAGCGACCCATTCTGCTGTGCTGTGGGGGGG
>21758_TGCAGGTAGATGTGTACGATGTCAAAGAGGAGTCAATCTA_NODE_1_length_191_cov_19.984293
ACATAAACAACCAGTCAAATGTCTTTAAGTGAAAAACCGGACCTGGAGAAATAATGTATGACATTTTCTGGTCAGCAAGAGTGCAGCTATACTATTTAACATGTAGACTGTATGTAGCTTATAATTAGAAAACATGAGACAATCATCACATGCACGTAAAGCACAAGCATTGAGGACACACACTTACAAAGGCCAGTTCACAATGGAGGGCAG
>21758_TGCAGGTAGATGTGTACGATGTCAAAGAGGAGTCAATCTA_NODE_2_length_128_cov_9.625000
TCTCATATAGCTGCTTGTTCCTGCAAAGAATAGCAGGAGTACAACGGGGACCATATCAGTTGGCATGAATGAGAAAAGAAAATGAAAGAGAAAAACTAAAAGAATGACTCACCTAAAGGCGACGGACTCCAGAATGGCTCGAACCCGATG
>21759_TGCAGGGAAGAAGATGAACTGAATAATTATTGGGACCTCC_NODE_1_length_246_cov_9.678862
CAGGAAATCCGCCCTCACTGAGCTTCGGTCCCCTTTTAGCCGGAGCAGTGCAAGCTTTCTATCTGAACCTAGGAAGCGTCGGGCACATCTGATATTGCGTGAGAAAAAAGCTGCACATCATGTCATCGTTTATGACGACTAGGTTATTAAAAGATGCTGTCTCCTTTCCTCACCCGGTGGTGTGTTCCTTCTAAACCAGTGGAGTCTTCACTAAACCGGTGGCTTCTTGTCCTTATAAGGCCGCCAGTGTGGAGGCCCCAGC
>21760_TGCAGGTGAAACCCAGAGAGAGTTACCTCAAGAAGTACTG_NODE_1_length_327_cov_5.033639
CCGACCGTACACCATCTCGTAGAGCAAACGTCCGAAGCAGAAGACGTCGATGCTCTCCGTCGTCTGCAGATTAAACGAGTGACACTTTTAGAAATCGGACTTTGAGTAACAAAACGTGTCTACGGACAAGCGTCTCCCGCGCGTCCGTCCTCACGTACGTTGATCTTGCGCAGCTGAGTGAAGGCCGGGCGCAGCGCCGAGGGGACTCCCAGCACGCCGTTCTCCACGTCGGCCAGTCGGCACACGCCGTCGTCCACGATGACGTTGGAGGCGTGAAGGTGACCGAAGAACACGCCGCCGTCGTGGAGAAGCTTCAGGCCCTGCACGCACACACACACACA
>21761_TGCAGGTTTGTCCACATCTGCAGCACATTCCTGCACATTC_NODE_1_length_413_cov_6.881356
CTGGACTGTTAAATAACAAAATATTGACGTGATTAAGCTTATGTAAAAACACTGATGACCTACTTTTAGCTAGATGATTATATTCCGTCTACTATGGAGGGAGGTGAACAGATTGAAGACTTAAGTATCGGACCGGCGCCCTGAGTTGAAGAGAATAACTTGGACCTACCCAAGAGTCGTGTTTGATTGGTCGCCTTCGAGTGGGGTTACTGCGAGGCGAGGGCGAGCTGAGCGAAGCGGAGAAGAAGGGCCTCCGGAGCTTCTCCTCCGACCCGACGGACCTGAGGGCCTCTGGATCTGAGGGAGGTGGCAGGTGTGGACGGGGAGGTTGGAAGGGACACAGGAGGAAACGGAAAGGACAGGACACGTGAAAAAGAAGAATTTCCCGTTCGGCAGCACAGAAGTAAAACATCAACTCTCAGCTTTCTCTG
>21762_TGCAGGGAAAATGAGAACTGTGTGTGCCTCGACTTTGATC_NODE_1_length_429_cov_22.188810
CCAACTCTAAAATAATTTAAAATTCTATTACAATGGCTAAAGTGCATATCCAAAACAGAAGGTGTTCTTTACTTGCTTAACACACTCAAATACTTGCATAGAACCTGGGAAACAGGTGTAAACTCTTGAGTTGTTTTTGGTATTTGGGAGAAGATGGAAAAAAAAAGGTGTAAAGGGTAGATATTATTGAAAATTCCTCCTTTAATGTTTCCTCTGAGGGGGATAATGTTACTCATTCTCTTTTCCCACCCAAGTTTTCCAAGCTGATTTGGACCGAGACCAGTTTCTGAGAAGAATAATTTGATCTCAATGGGAGTTCCTGTTTTGCCAAGGGCTTAAATGGTTTCACAGCTTTAGATTACGGCGACAGTATTGTGGGTGTAAGCTTTGATAAACTACTCCAGGATTTTTTCAATGTCAAATATCAGTCCACTGTTAACCAGCAGGTCCA
>21763_TGCAGGGGCTCCTTCTTCCCGGCGTGCCAGAAGGAGTAGT_NODE_1_length_447_cov_8.348993
ATTTTTCTCCCTGGTCGCAAACGGCATCATAGAAGTCCTCGCACAAGTTTAAATAAGTCTGAACATGGGTGTAAGTACATTTAGCAGAAATCAAGTGTTGTTCGTGTAAATCTGGAGGAGCACGGCCTTATTTTCGCCTTTTATGTTTAACATCCTTAAGTGTGTGTGACAAAGAGCCATCTGCGGCGTTACAGTAGAACAAAACAAAAGTGTTTTATTAAAGTAGAAAGAATTTTCACGCCTCCTCGAAACGCATCTGCTGTCACTAAAGCGTCCGTTTGTGACGGCGGATCTTTTCTCTTCCTCCAACAGCTTACGGGTCGTCTTCTCTGCGGTTCGACGAGCGCACGGTGAGCCCTCTGCTGTCCCTCTCCGACGACCTTTACACTTTGACCTTCTCCCCCAAAAAATCTCGCCAACTGCCCCAGTACGACCCGGCGCGGTTCGACCGCTGGCCCAACGCCCTCGG
>21764_TGCAGGCCACATTTGGGTGGAAAAAGTGTTTCTTTCATAT_NODE_1_length_433_cov_13.593534
CTTCGCTGCCCTTGCTCCGAAATGGTGGAACGAGCTCTCTGAAGACACCAGGACCGCAGAGAGCCGCAAACTAAAGACACACCTCTTCAGACTCTACCTCGACTAAAGACTAACAAATTGTAGCACTTAAATTGTACTTGTCACTCATCTATAGCAAATTGTAAATTGGCTTATTTGAGGAAATTGCACTTTCTTGTTCTCCTGAGTTTGTACCCTATGGTTGAATGCACTTATTGTGCGTCACTTTGGATAAAAGCGTCCGCTAAATGACATGTAATGTTGAAATGATGGCGCGCAGCTCCAGTTGTTGAAAGCAGCACAGAAACATGACGTAAAGCGAGAAGGTGGATGGAGGTCGTTGGGGGGGTGAAGTGTGAGGTCGGCCCGTTCGCTGCCTCCTGGGTGAAAGTCCTGCGCTGCTTTCATGTTCAGTTGGTTCCTTTGTGTCAAATTGT
>21765_TGCAGGCAAGAGGCCCATGATGGATCAGACGTTGATTTGA_NODE_1_length_469_cov_17.407249
CCATCTCAACCACCGTGGATCTAATTCACCTAACTGTACTTTTCATTGCATCACACCTGACAGCTTGGATCTACTGATATGACACACACATAAAAGCATGACGTATTTTAAAGAGTATCGATTCCATTTCTTGGTTGAATGATCTCTGCTAAATTAAGAGACAACTGTGGAGGAATCCGTTTGGATCTTCTCAGCAGATCACATTTGTATTTTGCACTGAAGGTGTGATTCACCATTTTGTGCCGGTGGAGGAGATTGCTGGCGAGTAACCCGGCTGACACCAGGACTCTGTTGTTGGCAAACAGAAGAATCTCAGGTGTGCTGATCTGCTGCTCTCTTGTGAAGCGACCGTTTTATAAGCGCATGCTATAAATGAAATGCTGTGTTGAAACAGCAATGGAATGTTTTTATGGACTATTTGTGTGTGCAAGAAGCAACAGCTCAGAGACGCTGCGGCGGAATAGCTGGCAGCTGGGACGCGTTTCTTGTTT
>21766_TGCAGGCGTTGGCTCTGTGCAGACCAGTCCTGTTGTTTCC_NODE_1_length_433_cov_18.274826
AATAATGGTGGTAATAACTTGATAACTAACTGGACTTACACCGAAAGCTTCCGGGATTCAAGTTCCCCTTTATGTTTTCTTTCAGTTGATTTTGCTTACAATGCAAAACATGGCATAGCAGTTTGTACATGGAGCAGGACTATTTCCACCTGACTGGAAAGTGAAGCTGATGAGGAAGTAGCTTAGCACTGCATCATCTCTACCGACCACCAGGGGGCCAATCCTCTGGCCCTATAGAAGTCTATGCGAAAATGACTCTACTTCTGAATTATTCCCAGTAAACATGAGTTGATGGTCTCAATCTCTAGTTTCAACTCTTCATGTAGTAAATTGTGGTGTATGTAGCGTTAAACCGACAGCAGAGTGCGATTTAGGGCGGGGCTAGTGGGATGGATAGTCTTCAAGCATTTTCCCTTTCAAAATTTGTTTTCACCTCATAAAAGTTAATTCCAACA
>21767_TGCAGGCTGTAGAAGCTCCTCTGAAGACCTTTTCTGATGC_NODE_1_length_90_cov_8.733334
AGAGACCTGGCGGTAAATTGACGATGGACTGATAGGATTTCATATTTCCTCCTGAGATCTGGAGTCCTGAGCCGAGCCTCTTCTTTCACCCCCCCCGCCTGAGA
>21767_TGCAGGCTGTAGAAGCTCCTCTGAAGACCTTTTCTGATGC_NODE_2_length_87_cov_6.080460
GAGATTGATCGCGGCTCTAATTGAACGCTCCCACAGGTCGAACCGTGGAAAACCCAGAGCCAGGACCCGAGCCAGCGGGGGGGTGTTTGCCCCAGTCACAC
>21768_TGCAGGATATGCGTAATCTACGCTTTGCACACAAGCAAAT_NODE_1_length_467_cov_22.948608
GTCACCGTCGCCTGGCTCTCTGGATGGATCCATGACAACACCTAAACACACACACACACACAACCCCAATAAGACAACAGAAAGTCCATTGGTCCAGCTGCACAGGAGAGGATTGGTTAAGATTCATGATGGAGGCCGCTCACTCACTGGTATCCTTCCCTTTGCTCGAAAGGCAGCAACTCTCTTGAGCTCTTCGTCCGGTATGTTGACAGGCACCGCCAGAGTGGACGGGTATGTGTCACAAACCTCATAGTGGTCGTTTACTTTTGTTATCCTCCAGCTTTCATTAGGTATACCCTTTAAAAAACACACATACACACATAACACAGCGATGCAATGGGCTTCCCGTAACATCAGGCAAATGTGGTCGTTTAAAAAAAAAAAAACCTGTCTTTTGTATTCCGAGAGAGCGTCGTACACCTTCCATCCGTTCTCGGGGAAGACTTGCCCATATTCAAAGGCGTATATTTGCTGTGGAGAGGACAAGGG
>21769_TGCAGGTGTGTTTGCTGCTTCTCCGCTTTCCTCTTTTATC_NODE_1_length_433_cov_5.272517
AGATCACTGAGTGTTAATGAAAGGTCTCGGAGTCTCTCTGCCAACGAGTCATTGTGCAGATCTGAAGCAACTCTTCAGCTAAAAGCTTCAAAAGCAGCCAAGTGTCACAACGAGGAAGCTACACGTTTAGGATGATTTTTCTTGCAGCTTTTGTGGTTTCCAACCAGCCTTCAGAGACTTGGACTGAGAACTTGAGGTGTCATCGGAGCTCTGCAGTAACAGCTGGAGCTCCTCACAGATCCCCACCACCTCGTTCACGGAGCCTCACCTGGATCCTCGGAGCTCCACCAGCAGCGGCCCCGGCCGCTCTACGTTGATCTGGTAGATGGGGTTGAGCTTGTACGAGTCCTTGTAGTTCCCACAGCCGCCGGCGCTGGACCCCTTCCACTGGCCGTTGACCTGGAGGCAGAAGCAGGACGACTGGAACCCCAAAGCACAGTGAGAGACGCGT
>21770_TGCAGGACTTGTCCGCTTCCAGGTCCCTGAAGCGAGCTAA_NODE_1_length_430_cov_17.065117
AATCACAGCCAACTACAAAAATAAGACAGGAAATAAACCCACACCGTGACATTCTGGTCTTTAGGAATCAGGAATCAGGAATCAGGAAACATTTATTGCCAACATATGTCAAACATACAAGGAATTTGTCTTGGCGGTTGGTGCGTGACAGTAGACAGTGTAACTATAGACAACAAGACAGCAGTGCACAAGTGATAAAATAAAATGAAATGCTAATGCTAATGCAATGGGTTAGTAGAATAAGGCTATGGGTTAGTATAAACCAAGAGAATAAAGTTAGAGTTAAAAATTTAAAATATTAAAATATTTAAAAAGTTAAAAAATATTAAGCATAAAGTGCACTAGCGAACAAGTAACAAAGTAACAAGTGACGACAAAGTGAAAAATTACAGTTAAAGTGTCATGTGCAGTGTGAAGGGGAGTGACCGGTGGAATGTCAGAGTCAGTCAGTG
>21771_TGCAGGGCCTGCCAGGCGGCGGAGCTTACTTATTCCCCCA_NODE_1_length_125_cov_7.120000
GGCGGCGGCGGCAGCCAAGAGTCCCACCACAGCAACAGCTGAGGAGAAGAAGAAGGAGGAGGAGGAGAGCGAAGAGAAGAAGGAGGCCAGACAAGCCGATGTGCCTGCCGCTGTCAGCCCGACAGCCGAGAAGGAGG
>21772_TGCAGGTGATAAACAAAGGCTCGGGGAGGGTAATGTCATT_NODE_1_length_99_cov_22.838385
GCTACTGGCTCTAGCATTTTAAATCTTCCATAGAGAAGACAACTGAGACTTGTGCTAGCCTTTTACAAAGCTTCCAGCCTCCACGCATGGCCTTTATCGGCAGATGGGGTTGGCTCAGATG
>21772_TGCAGGTGATAAACAAAGGCTCGGGGAGGGTAATGTCATT_NODE_2_length_277_cov_12.935018
GTTTCTCGGAGGGGCGTCAAAGAAGGCAGAGTTTGGGTCAAATATATATGCAAATATAAGGAGATAAAGTGGTGGAAATTTGGGGTTCGATGGGAAGAGTTCCAGCACCGTGTCTGAACATTAGCCTGTTAGCCGGCGCCATTAGCTTGTTAGCTCGGCTTAACACAAAGACCGGAAACAGCGGGAAAACAGCCAGCCTGTCTTCTACCAAATTGATCCTCCAGCATCTCTAACGTCAACCAATTAACACATCTAGTTTTTAAAATATAAAAACTTTAGACAGCCAGAGGTTTTCCCTC
>21773_TGCAGGGAAGTATCCTCAGAATGTCCAAGCTAATGAAACT_NODE_1_length_442_cov_14.972851
CAGTACGTAGCGCTGCTCCTTCACCCTCCTCACATCCCGCGTGGTGTCGCCTTTGACTTGTTTGATAGGCGTGATTGCATAGTTCCATACAGCCTGTTGTATGGAGACGTTGGATGGTGCACAGAATCAATAATGCTTATTGAAGCAACAAGTAGATCGGTTTGACAATGAACACCGGCAGAGTGTGTAGACCTTGTCGTTTGGAAGCATCATGAGTGTGTGTGTGTGTGTGTGTCCAGGTTGGCGTCCGTCCTTCAAGTTCTACAGCAAGTGGCTGTCCTTGCTGGGCGCTGTGATCTGTGTGGTCCTCATGTTCTTGCTGACTTGGTGGGCCGCCCTCATTGCCTTTGGCGTCGTCTTCTTGCTTCTGGGATACACGGTCTACAAGAAGCCCGGTAAACTCAAACACAAAGCCCACATTTCTACCAACCGCAAGCAGTGCGATGTGAGCAACTAACCCCGAG
>21774_TGCAGGTCGTAGTCGTAACTGTCATGCAGGAGAAGGCTGA_NODE_1_length_463_cov_23.244061
TTTAGGGTTTTTGACCATTTGTTTGTTTTTTCAACGCTTGCATTCATCCTTGAAAATACTGCAGCGAAACTGATGTTTTTTCGCTCTGTTTCAGGTTTTGCCGTTGAAGTAAGACGAAGCCCCAAAATGGACCCTTCTGACTGAGAGGCAAACACGTCCAGTGTTTTGCTCTGCAGCTGAGATCTATCAGCAGCACAAGCCATGCCTGACGAGTAAAGCCCCCTTTTTGCTCAAAGCAATAATACAAAAAAACAACCATCCTAAATGCCTCTCCATGTAGAGCCCCTTCAGTGCACCCTGCTGGAGTGACTGCCCCCCCCCTCCTCCTCCCCAAGGTTCTGCCCTGTCCTCTCCCTGTACCCGCCTCCACCGACCACCCTACAGTAACTACCCATGGCAATGTTGCTTCACCTGAGAATGGCCAACACCTGAGGTCCCATGCGTCCTGTGAGCACCGATTCAGACGGTCCCGCTCCTTCTGAAAA
>21775_TGCAGGCCGAGGAGGCAAAGCAACGTTAACCAGCCCTGAC_NODE_1_length_375_cov_9.157333
GTGACACTGGTCCATGGCCCGATTCCTACATTCACACTCACTGATACATATACTTTGAGGCGTGCTGCGCGTGATCTGCAAAGGGTCCGTGGTTTCTTTTTGGGGAACTGCGTTGTTTTAAAGGCTTGTTTCCTTCACAGCCTTGCATACCCACCTCTGCGAAACAAGGCACTGACATGTTCACGTACGCAAACAACAGTCTGCAACACACGGCAGACCGCTCGCTACGATTGCCCAGTTTCGAGGGGGCCCCGCCTCGGGCCTGCAGTGACCAGTGCTCACGCAGCCAATAATGCTGCTCAGTTTGTATTTGCTCCCCTTGGTGGTGCTGATTGTTCACAGAGTCCGGGAACAGTTGTGCGGGGATGTCGCGGTCCCCGCTCATTCTTCCATGTAG
>21776_TGCAGGGCATCCAGGTACACACATGCATACATGCAAACGC_NODE_1_length_416_cov_10.528846
TGATCATGGATCAGGGGACGGTCCAGGATGAACCCAAACATCTTCACCAGCTGAAACAAAGGAGACCAGATTGAATCAGACCAGACCAGACCAGACCTGTACCGTGTCAGAGTAGACCCGGTACCTTTTCTCCGGAGGAGGAGACGCAGCAGTCCACAAAGGCTCTGCTGAGGACCGACACCAGCCGTGTCTCCAGGTCCGACACCTGAACCCAGAACTGACTCCGGTGCTTGAGGAAGCTCTGAGGAGAGGAGGAGGACTCGCACACAGCTCAGGATCCAAAAGGAAGATCGTCACACATCTCAGTAGTCTCACCTGGTCGTCAGGGTCGCTGGGGTCACAGTTGAGGTCACTCAGAACCGTCACATGACACAGGAAGTCCTGATACACCTCCTGGACCATATCAGTCCTCGTCCGGCCTCCAACACCAGACAGCAC
>21777_TGCAGGACGTTCTGTGTTAATCAGTCAGTGAACTGCTGGA_NODE_1_length_332_cov_19.951807
AGGTGCATCATAGCTGTTGTTCAAAGAATATTTGAAGAAAAAGTTTTACAAAACTACTTTGGGAAATGTGGTAGTTCAATCTCCGCACGGTTGAAATGTAGCTGGAGACATTAGCATAAAAACAGGAAATAGGGGGAAACAGCCGCAGTAGCCTCGCTGTGCCCGAACCTCTGAAGCTCAGTAATTAGCACACGTCCTAAATGTTTTATCAGTACAACAAGGCAAACAGTAAAAAGGACACTTTTCGGTCATGTGTTTTATAAGCTGAGTTCAGCGAACAGACATGAGAATATCAGTCCTCTCATCTAATTTTATCTGCAAGAAAGCGAATAAGCAAATATACAGACATTTTAA
>21778_TGCAGGCATTCCCCTCAGCCGAACACGACCAGTGTGGAAC_NODE_1_length_430_cov_19.590698
AAACATGAATGTGAGTTGTGAGTTGAATGTGAGTGAATGTGACAAAATTGTCTTTTGTGATGTTTTTACCTTTGAAATGTCTCATTTGACAATTAAAATGATCCCTTGAGAAATGTGCCTATGTGCTTTCTAGTGAACACAATAATAATAATATGAAAATGAAGGAATAAATAGAGGTATATAAAGTGATCTTTTCTAGAGGTTTTATTGCATCATCCTACATCAAATAAATACACTTAGTGGCCTATTAGGCCACTTCAGTGTTCCAAAAATGAAATCTGATATAATGTAATATACAATCGGAAACATTCAGTTTTTCCCAGTATATCAGAATCAGAATAAATATCAGAATGAATTTGATGTCAAACGTGGTGATATTTCACCCACCATGTCTTCCACTCTGTATCGACAGGTTGGGACTCGGGACTTTGCCAATCGTTACAATGCCACCT
>21779_TGCAGGGAAATACAGAGAAAACACACACACACACACACAC_NODE_1_length_452_cov_20.776548
ATGTAAAACACTTAGTGACAGACCTGTCTGTGCCAAGTAAGAAAGAACCCTGGGTGAATATATTGGGCGTGATATGATTGGACGCCTCACTCTCTCTCTCTCTCTCTCTCCATGGGCGTGCTCTGTCTAATAGCTGGTGATCTAATTATGTTTCCATCAGTGAGCGGCCTAATGATTGATTCACTGAGGCGGAAGCCGTTATGTGCTAGTCAGATAAACCTCCCTGTCAAACACCAGGGTTTGGTTAGATTGGAAATGTATCCAACTAGTTTTCTCCTTGTTTAAAATGACGTTTATCCCGTAGTACTTTTCTTCTTCTAAAGATGTTGCAGCCTTTTGTGAAACCATGTGAACAGGCGTTTATTCCCATCAGGTGTGTGCTTAATCTTTTCAGTAAATTTATAAGATATATAAATAATTTGTAATCCAATTTTTGTGGCATTTCTCAAGTTTGTGTGCCGTTACCAGAGGCGT
>21780_TGCAGGCAAGTTCCTGAGATATTAGCTCTCCACTCTCAGA_NODE_1_length_227_cov_26.405287
GAATGAAAAAAAACACAGAATAATGCATTTCTTCATCAAAAATTCTTTCTCTACCTCTACCTCAAGGTTTCCTCCTCTGAGCCACTTGAAAGATGGGCAACAATGTGGCCACACAGTGAACACCTAGTTACCATATGAAACACTCCAGCAGTGAACTGGAGGAGACGGAGCCCGGAGAGGAAAAGTCTTGTCTTATTTATGATACCGGGCCTTGTAGCTATATGGGTCCCCCCTTCATGTCGACTCCAA
>21780_TGCAGGCAAGTTCCTGAGATATTAGCTCTCCACTCTCAGA_NODE_2_length_106_cov_13.594339
CCTCCATCCAACCTGAGAGGTACAGCAGCCTGTAGCTTATGTACTCTATATTCACCGTTTATGTAATAAATACTCCTCTCCCACAGAGACGGGCAGCGAAGGGGGGGGTGAAGGCCCGGGCGGAAAGA
>21781_TGCAGGGTTAAGAAAATAAAGAGGGTTCGGGTGAAGACAA_NODE_1_length_372_cov_12.973118
AGACCACTATATACAGTAGACCCCTCTCACCCCGGACAAAACCTGTTTGTGCCCCTTCCCTCTGCTCCGCTGTTTGCACTTTATTTTTAAACATTTTAAACTTTAATTTTTAAACTAACCCATAGCATTATATTTTATTTTATTCCTCGTGCACTGTTGTCTTGTCGTCCGTTGTTGTTCTGTCTGCTGTCACGCACCAACCGCCACGTCAAATCCCTTGTATGTCTCACATATTATGGCAATAAATGTTTCCTGGTCCCTGATGATTCCTGACTTATGGGCATGTGCAGTTTAACAGGTTACTCTGTACAATGAAATTCATATTATTTCTCCAGTTCTAGTTTCCACACATATTTTCACACAAACTGATACTAGTGCATCATCACTTTGATGG
>21782_TGCAGGCTCCGTGGGTGATTGCCGTGTGGCAGCATTCACA_NODE_1_length_422_cov_20.601896
GTTTTTAGAGCGATGCAAGATGTGAAGCAATTCATGTATTTTCATATGCCAAAAAAAGATCAATTACCTGCCAATGATTTATATATATATATATAGTCTATAAACAGTGTATTGTCACTTTAACAGGGAGTGTGTTCACAGTGTTCCCAATATCTACAACACAACTGACAAAATATCAAATAAGCAAGTATATTATCTATTTTCTGAAATCACAAATTTAATTTGTAGTAGAACAAACATTTTAATTAGCTAACATGAGCTCAGCCACGGGTAAATCTAAAGTGATTATTCCTGCCCTCAGAGAAAGGCTGTCTCCCTGCGCTCTGTCAAAAGGTCAATTATGGCCCCAAACCAGCATGCAGTGACAGTGACCTGGAAGCGCTACTGATGACCCCACATCCAGGGGCCCAAAAGAGTTGATCATCTAACATGCAGGCCGCCCCG
>21783_TGCAGGTGCAAACACAAAAATTATACTTTTCTCTTTCCTT_NODE_1_length_316_cov_11.025316
GTATTGTATTAAGACGTTCTCATAAAATAAAATCCAAACATTTATTCTGGGGATAAACAAGATCTATCTAAATGGAGATCTATCTGTGAGCTCGTTTCTTCGTGCATCACCAAGTGCTGGAATAAACAAAAGCAGAGATTAAGATAAAAAGATTCTGAGGTAAATGTGTTGGGTATTTTTATCAGCTTGTAACTGGAGCCAAAATCCAACCGGCTATTGGAACCAAAAACTTGAAAAGGTAGGTTGAGCCAGGATTGGGTGTGAAACAAATTCCCAGTTTGCTTTGCATAAATCCTGAAGAAGGAAACACATACACAAATACAAAAAACACAAATAGC
>21784_TGCAGGAATCACAAAAAACGGGCTTTAACACTCATGCAAA_NODE_1_length_425_cov_8.402353
CTGGTGGAGAAGCATATTAAAAGGCTTACTGAAACCAATTAATTGTTTTTTTCCCTTGGCTCTCACTTGCACACGCGTTCCCAAAAGTGTAAATATGTATGGAGCCAAATCTAGGTCAAAAGTTTTGTTCATTTGAAAAACAAATGTGAACCTGAAAGTTAAACTTTTGTTGTTGAACATTGAAAAATATAGCAATGTATTCAAAATATAAATAAGTGGACGAATTTTTTTCAGTTTTGACTCAGCTCTATATTTTTGTGTGTGTGTGTGTGTGTGTGTATGTTTAGTAAGTTTACAGAGGGTTATGCAGTATCTTTGTTATATAATTGTTTAATTTCTTTTTACTCACTAGACCATAAAAAAAAAAACGACATGGCAATATGGCAACGACGGGCGCAGCACTCTGGACAGCGCATCAAGAGAGCAGCACCAAGGGCAAGGGCACCC
>21785_TGCAGGCGCTCGCCAGCGAGTCTCCGCTGGGGGAAATCAC_NODE_1_length_371_cov_9.525606
CGTATTGTGCTTCAATACAATCATCAGCTGCTCACTTCTCAACCTTTTCTTTTCAGCCGCTGATGAAAAAAGGACGAATTATTTTCCCGTTGCTTTTCTTTCGACCCTGTGAGGGTCTCCACCCACAGGTTGGGAACCGCTGGCTCAGAGCAGAAACACATATTTCCAGGAAGAACGAGACGACACAAAAACCCAAGAGCGTCACGATGGAGAAGCTCCTAAAAGTCGATCAGTCGCCTGATCGTCCGTAGTGGAACCCCCCCAGTGTCGCTCTACGCGTAGTGCTTCCAGTACTATGTTGACTTGAATAAAAATGTTTTTCATAAGTGCTATATTTGTTTAGTGCAAACCGTCAGGGCCGAGCGATATGAGGAAAATTAATTATTTTAGCCG
>21786_TGCAGGCCTCACACGTTATTGTATTTGTAGATTTATTGTC_NODE_1_length_383_cov_7.336814
CCAAAGAGTATGCAGAACAAATTGATGAATCATTCTGTCCTCATTGAACTAGTTCTCTACCTGTATTTTCCTTGACGTCTCTCTGTGCTGCGGACTCCTCCGTTATCAACACCGTATTTGATATTAACTCAATGAACAGACACGCAAAGCAGAGCAGTGACTCATGGACTCAGGATGGATGCTAAAATGTGAAACTACACAGCTGACATGCATGCTTTCATCTTCTCCACTAAGCGGCACTACAGCCCCACTGGGAACATACAAGCGTAATTGAGATGAGTCCAACCTTATTTGCTCTTTAAACGTTGGGCTGAAAGCCATAACCCTCCTTTTCTTTATTTGTCAGAGATGTAATTGTCATACAGAAGGCGGCATTTTTACGTTTCCGTCTAACCACACGGAC
>21787_TGCAGGAAGGCCGTGCATCCTCACTTTGTATCTATGCTCA_NODE_1_length_436_cov_18.220184
CAACACACTCTCCAAAGCAGTAATTATACCTGTCTGGTTCTTCAAGGTTTTCTTTCAGCGTCAAAGTTGAATATATAGCAGAACATGTCCAACACAGACCAACACAGATCTTAACTCTTCTTTGTGTGACTTTATTGGAATAATGTAGAGGCTCACAAATAGCCACATATCGGTCAACTGATATCAGCATCATGGTTCCTACTGAGGCAGAAGTAATAATAAGGTCAAGAAAAGTATAAAGGATACACATGAGGTCACCTAGAAACCAGCAGCCTTCTATAAGCACAATTTGAAAGAACACGATGAAGCCCACAAAGAAGTCTGAGACGGCCAGAGAGAGAAGGAGGAGGTTGGTGGGGGTGTGGAGCTGCCTTAGGAGATGAGAAAACAACAAGCTTATTATTATTAGTATCAGCAATTGTCTAAACATTGTCAAAAACATAAACGTATTTACATTC
>21788_TGCAGGTTAGTGGGCGGAGGGCTGTACTGGGTCGAGATGG_NODE_1_length_370_cov_4.716216
ATTTGACAGTAGCATATAAAGGTCATACAGGTCTACTATCAAAGACCGAGCTGGTGGACTTTTTTTGTTACAAAGGTCAAAACTAATGAATCCTTGAGTGTCACGTTAAAAAGACCCCTAAATGCAGTAATGATGAAGAGTTGCACGTCTTGTGCAAACACAAAATCTGTGATGTTACGATAGTCTAAAGTATCTTTGGTGCTACAACTGGTTTTTAATTTGAATGCGGCTCAGCATCAACGAATGTAACAACGTGAGTTGTATTTCAACTGACGCGTCTTTAGATTTGATGACAAAATGTATTTCCCACTAAGCACTTTTTGAATTATTTGAAAATGATTATTTATTTCATGCCGCTACATATATATTGCAGATTGTGTGTTG
>21789_TGCAGGCACACTCGGTATCAGTTACTCGACGGCTAAAATT_NODE_2_length_504_cov_14.605159
GCTAGCTACCTGTTCTCAACCTTTCAATGTTGATGAAATGAAAACAGGAACAATTCCGGAAGAAGTAGCGTGACGTCGATTTGCGTTTTCCGGTTTCCGGCTCCACCAATCAGCGTTGTCCAAATGGTCTCGCGGTCCTCGTTTGAAACGCTGAGTCGACTCGACATTGTTCCTGTTAACAACGATTTACCGCGAGCTGTAACGTTTACAACCCGGAGAGAGACAAAGGAGGCATTCTAATCGGTATGAAGAGCCACTATCTTAGACATCGATCCTTCTGACTTTGTATGCGAGGGTTACAATTTGCAGAGAGCGCGAAAAATGACACGAAGAAGCCAAAGCTAACGTTGCCTAGCTAGATAGCTAACGTTAGCGTGACAGCTAACGCTAACGTTAGCGTGACAGCTAACGCTAACGTTAGCGTGACAGCAGCTCACACACTCATTAACGTCACAAACGAACAACACTGATATGAGTAATTTAGCCACGGCACTAGAAACGTCAACGATCCACGTTCGCAGCTGTT
>21790_TGCAGGATCTGTCTTGTGCATTCATGGTTCGGCTGGGTTT_NODE_1_length_348_cov_5.494253
GATGATTCGCTGGCCGGCATATCTTTCCGAGCTAGGAAAGAAGGAAAGAAAACATTGATGACCTCTCGACCGTTGCACACATCTAAAGACTCTGCCGGTGGAAGATCATTTTCAGGATTCAACGCCCAAGAATTGACCTGTTTGAAAAGAATGGAAAGCCGAATGTCTCTCTGCTGACACCCATTGTGCCCTTTGTACGCTTTTCGGAATTCTTGAGATAACATGCAGATTTCTGCGTTTGTCGAACAATCACATTATTGTTGAGTCCAAATCTCCAGCAGAAAATCATGTGAAAAGATCACGTCCTTGGGCAGCTACGGTTGCTCTTTCATTCACAAATCCATGGTATTTGGCCTCCCGCC
>21791_TGCAGGAGCCTGTAAAAGATGTTGAAGCCGACGTCATGGA_NODE_1_length_433_cov_13.743649
CTCAGGTAAAGTATGAATATCTAAAATAACATGTAATTAGGCCTAATAGCACAGGTATTATAGAATCATTGTGTGAGTGGTTAAAATGTGAGACTATGTATAGTTATGTGACTCTCAATACAACACAGATTAAACCTTGTGGAATTCTATGCAGAAAGTTAAAATACACAGATCCATATAGTGCAAGTTTCCAGATGTTTTCTAGATGTTCTGGCACCATTTAAAAACAGATTTACATTTTCTGATAAACATGAATTTAAAAAATACCTACGTATTGTTGACTACTTGAAAGTCTTTGACAACCAAACACAGTCACCCATTGTGTTTGAAACCTATTTAAGTGGCACTATAGGAAAGTAATGGAGTAAACAGAATTGAAGCAGGCAGTAAACCGACAATTTATTTATTTTTTTGCACACTCATCACATGTAAGCATATGCAAATCATATACTAAA
>21792_TGCAGGTAGAGCGCCCGCCCAAGCCTAGAGGGGTTTACTG_NODE_1_length_443_cov_21.498871
GCAACGGTTAAACACGGGTTTGTCACATTTAACTTCATCATGCGTGTGTGAACACGCTTCTCTGAAACAAATATTCCAGCACTAATTTCAGTTCCCATTCTGGTCCTCGCAGACTTTTCTTCTCTGCTCAATCTCAGACGTGCTTGAACGTTATGAGGAAGTATATCATTACAACCTTAAAAAACAAAAAACAAAAAGGTGCCTAAATAAAAAATACAAAATATCTCCAGCGACGTGCCATGCCAAGCCGCCAGTGTAAACGGAACAGACACCGCATTTCGGAGACGACAGTGTGCTTTCTACTCACACGCATTCATTCAAACAGCCTAAAACAAACACACGGGACGTCTGTCAGGACTTGAGTAATCCTGCGGTGGAGCGTGTGTGGACCTGCGGCTAAAGACCGCTGTCCTGTGTGAACAGTGATGACCGGGCATGACAGCAGTCTCAAACAGATGAGTCAAG
>21793_TGCAGGGCTGTCTTCAGGGTGTTCACACAAAGGATTCTTT_NODE_1_length_200_cov_6.135000
GGAATTTGATAATACAAATGTGACCATGTCCATGCACAGCCAGAATAGGTGAGTCAACCATTTTACCGTCAATTGCATAAAGTTGTGTTGGACTCGATTTAACGATTGTTTGTCCCGTCGGCACAGACACCTGAACTGGACTCTGAAGTCCTTAAAAGTCTGCTACGGACGGGACGATGAGCAGCTTCCTCTTAGGAGCTTCACTCCTGAGCTG
>21793_TGCAGGGCTGTCTTCAGGGTGTTCACACAAAGGATTCTTT_NODE_2_length_138_cov_3.985507
CACGTGCATAGCCTTATTTTCTGTCCCTAGAACCATTTCGAATATGATTTATGACTGAGCACTTTTCATTGTGATTTAATAGCTTTGGCACTCTATCCTTTCAGAGTGTGAAAACGCTGTGTTCATCCAGACTGAGACGGTGGAGCGGTTTC
>21794_TGCAGGGCATCCATATTTCCCCTTATGGGAACCAACTGAA_NODE_1_length_437_cov_7.551487
CGTGCTATCAACGTGTATTCATTTCTCATCAAGTATTTTAGATGCATGACATAATCGTACCATAATCAAGAGTTAAGTCTGCAGCGTACTAAACCTTCATTATTGCAGATCTACTCGTGACAAAAATGGACTAAATCAAAATCACTAGGAAGTCATGCTGTTTGGGTAAATGTTGGTGTCTATCAGGGGTTTTCCAAGAAGGTCAAGTAAAGCAACAGTAAATGACTATGAAAACCTGACAACTCATTTATCTTGGTCTACCTTAGCATACATGAAGTTAGGGAGAGAGCTGAACATCGGCAGTAGCACACAATCATTCACAGTGTAAAAGGCTCTCTTTAGGTCTAAGAAAATGACCCCAAAAACTCTCCCCTTGTTAAGATTCATTAATGTAATACCTGCTTCACTATGTTATCACTCCACTGCTGCCACGCTCGCACTAAACACTGGCGGGGAATG
>21795_TGCAGGCACACGCATCTTTACTTCAATGCAGAGCACACAT_NODE_1_length_145_cov_31.510345
TAATGACTAATTGATTTGATGGGAGCCAAAGATCAATTATTTGCACACTTTTGAAGAAATTAGACAATTTCCCCCCAAAAGATTTCAGTTATATTGCTTCCTTTGACTTCACTTCATCGTGGGTCGTGAACTCGCGTCCCTCCTCACTGCAAACGGCTGTTTGCAGC
>21795_TGCAGGCACACGCATCTTTACTTCAATGCAGAGCACACAT_NODE_2_length_232_cov_8.413794
AGACCTTTTAGTTTAATCATTTTACGTGGCCAGTTGGGGTCTTATTTAACTTAATTTAATGTGTGTGACAGATTGTTCCCCTTCAATTCATAAGTAATTAATATCAGCAGGAAATAGACATAACTTTTGATTAAACATGTCAACACTTAATTCTCTAAAATGTATGAAGCTGCATAAAAAATAAGATAAATGACTTGGAGAGGAAACGTTTCGATGATTCTGTTTAGTCTCTAAAAACACCTTTTTAGAAATGA
>21796_TGCAGGAAGAGCAGCTGTCAGAGGCTCAGAGCGTGAGCAG_NODE_1_length_382_cov_14.827225
TAGTATTTCTACTGCTATTAATACAACTACTACTAATGTTATTAAAATTACTACTATGGCTAATAGTATCAGTATTCCAGCTGTTTCTACTGCTATTGATACTAAACCGACTTCTACTGCTAGTACTAATACCCAAATTACAACTAACATTACTACAAACAATTTAAAACCTCTTTTTATTCATCTCAGCTTTTGTCATTTCTGTACTTTTTAAAATTCATTTAAGCTCCTGCAACTTCTTTTTTGCAATATTTCACATTTATTTCAGCTGTTTTCATTTCTGCTTTTTCAGGAAATCTATTGAAATTCCTTTCAGCTTCTCCCATTTCTGTATTTTCAGCTATTTTTAAATATTCAGTGCATCCTTCAGCTTTTTGTATTCCAACGCATTTTCAGCAGGAAAT
>21797_TGCAGGACGTATTCGCCTCCAGGACTCTGAGGCAGGAAGG_NODE_1_length_195_cov_12.169230
GCCACTGGCGGACTTAATGCCAAACATTGACCTTTTAACGGTTTGGGGATTGGTTTTGTGTTGAGAGCAAACTTGAGTCTCATGGTGCTTTCTGCTGAACTGTTTGTTCAGGAATCAGGAACATTTATTACCACAATATGTTTGTTAAAGTAAATAAAGCAGCGAGCAGAAAGCGGCAAGTGTATGTGCATGTGGAGTGTGAAGGGAGTGACGGGTG
>21797_TGCAGGACGTATTCGCCTCCAGGACTCTGAGGCAGGAAGG_NODE_2_length_156_cov_6.083333
CTGAGAAAGATCAATACTCGCTTCATCAAGCCGTCGTTTCTCTCATTAACAAGGAACTTGTGTTCACATCTTTGGTCAATACAGGTTTTAATTGGCCCTTTTGGGTGATTCTGTGCAGAAAACTAAGTTACACACAGCGCAGGGGTCTGGCTTCACACTCGGGCGCCGCTAAGAACAG
>21798_TGCAGGCGGCTCCTTGACCCCACTTTGAAATCTACCTGAG_NODE_1_length_427_cov_8.974239
AAAATGGCTCATAAGTGAAGGAAAATGCTCAACCATATCTTTCAGTATAACAGAACCCCCCCCCTCTGATTTCTGCCATAAATCCAGGAGACATTTCCTCATTTCACCTCTGAGATCGATTTCTGTCTCCTTTTTCTTTCTTTTTTTTTTAACTTTGCAAAAGTTGGAAGACTGACTGAAATCGGAAGAGCCTGCGCCGAACCAGGGAGGGTCCTTTTCAGCACACGACGCATTTGTCGTCGAGACACGAACCTTCCAAGGCCGCCCCTCGCCAAGCCAACGCCGCCGTTGTGAGACGACACAAAGGAGGGCTTTCTGAAAGGCCTTTCAGAGAAAAACGGTTTTGTTCCCGTATTCTAAAGGCATTAAGCTACATACGTCCTGGTACGCACCTGGTTCACGTCATGTGGATCAAACTAACTTCGGCCGTGTGGCTCAACGTTCACGGG
>21799_TGCAGGATGATCAACCTCCTCAAGGTTCCCTCGGTTAACT_NODE_1_length_192_cov_18.968750
GCTGCTCTGGTCTCTACGTCTGACCCTCCGTACCCGTTAACATCTCTGTGGATCTCCACAGTGGAGCTGTGGGCACCACCCTGTGGACAGGACCGTCTGTCCTCTCTTGCTTTGGTTGCAGAGTTATGTTGAATATGAAGAAGAAGAAGGTGTGAAAGGAGCGACTGGGGCAATGAAAAAGCCTCAGAGAGCCACTTCCCGTCTGCCCGTGCTG
>21799_TGCAGGATGATCAACCTCCTCAAGGTTCCCTCGGTTAACT_NODE_2_length_96_cov_17.937500
CCAACCAAACACCAGCCAAACATGTTGAAGAGGCCTCTGCTACAACTTCATCTAACAGAAGTAGCAGGCAGGGGTCCAGAGTCAAAGGTCCCCCACCGGTCCCCAGATGAGAGGTGGA
>21800_TGCAGGCCTTTTTCCTCCGCTGCAGCTCGCTTAAGTCATC_NODE_1_length_401_cov_7.810474
TTTACTCTTGCTGCACTAATAAAATGTATTACTTAGTGTTAGTGTTGCTACTTTGAACCATGACAAAAAATGCCCCTGGCTGATGTGTGCATGAAAAATGAGAAAAAAGGATTTATTGAAAATAAATGTAAGCGTCAATTAGAGCAAAAGCTAAAATCTGGAAGTTGTCAAAAGAAGATGTTGTTTTTTTCTGCCAAACACTGATCAGAGTTTTCCCCCATGCTTCCAAATTGCCTCTCACACACACAGATACACATATGCTGGACCAATGTTGGTCTAATTGAAGCACTGGAGCCGTAAATCCTCTCGTAGACTGTTTTTCAGAAAACTTAATCGTGTGGACAGGCAGAGTGAACTAATTATCTGCACGCTGTTTTCCCAGCCAAAGCTGGTAATTTAACAGCAATTGACCCCCCGCAGT
>21801_TGCAGGCGGTTGTTACTCAGATCCAGCTCTCTCAGACTAG_NODE_1_length_410_cov_7.082927
CTGAAACACCATGTTCTTTCACGATAAAACTTCACATGTTAATTCTGTTGTTGCTGTTATTCAGGCTTTATGATGTCCTGTTTCATATAATGAATGAATGAAAAGCAGAGATGGGAAGAGACTGAAGATTTTAATGTGTGTCTCTACAGTGATGATCTGCTGAGTGATGGTTGATTATTTCTGATTTGATGAAGATTCATTCCACATTTCCACTCACTTTGTTCTCTCTTTCTTTCTATGGAAGGAGTCAGATGGAGGATAGAGAAGCCTAAGTTTGAATTTAACTAATAAACAACAATAAATATCCCTGCCTCATCCTGATATTAATACCACAGTAATTCCTGTAAACAGAGCACAATAAACTTCCTTGTTCTATGTAGAACAAAAATAATTGTAAACACTTTCACTGAACATGTTTTTTCACGTTCTAAC
>21801_TGCAGGCGGTTGTTACTCAGATCCAGCTCTCTCAGACTAG_NODE_3_length_123_cov_5.829268
ATGTGTCTCCAGAGAAAAGCATCAATCTGTTCCACTGTCTGAATGAACTGAATGATGTTTCTCTAGTGGAGGAGATCCAACAGTCCCTTAGATCAGGACCTCTCTCCACAGAAGAACTGTCTCCTGCTCAGTGGTCAGCTCTGGT
>21801_TGCAGGCGGTTGTTACTCAGATCCAGCTCTCTCAGACTAG_NODE_4_length_128_cov_8.398438
GGATTAAAACACTTGCTGTTCTCATCATTTGCTTCGGTCATGTCTGATGGTGGCTAGCCGGACTTCTAATATCACTCGTTTTCGTCTTCTTTAGGAAGCGTTGAGAAACTGCACAGAGAAACTGTCTTCTGCTCAGTGGTCAGCTCTGGT
>21802_TGCAGGGACTTCTTGTTCTTGTGGTCCTTCAGCAGGAACT_NODE_1_length_122_cov_20.614754
GAGGTATGTCTCAATAACTAAGGCATGTAAGTACAGAATATGGAGCACTGCAGTGCAACAACATGTAAAATGGAGACCTGTAATGTTTCTTTGAGACGTTTTTCTCCTCCGGTCCAGAGTGTGAAATCGCCACGGTGGCCGACA
>21802_TGCAGGGACTTCTTGTTCTTGTGGTCCTTCAGCAGGAACT_NODE_2_length_306_cov_11.284314
CCAAAGAACATCTGTTAGACACAACACGTTCTACAAAATAAAATGTTCATCAATCATTTCAGTCACACACCAATGTTTCTTATAATCAGTTCTTTTTTCTGTTTAAGGTTGTTTATGTGTCCCTGCGAGCAGAGAGCTGAAGTCAGCTTCTGTAACTGAGTGTTTTACTTGTGAATCTGGAGATGAAGGTCGTTCGTATAGAAGCTAAAGTATCTCTGCTGTGTCTTCATTGTAGGAAGAGCGAAACTCCCAGCCGTCCCAGCATGGAGGGTAGAACGAGTCTTCTCCTCTGCCTCATTGCGGTGGCGTGTTCCTCTGGATCGGCTGG
>21803_TGCAGGACAAAGGGAGGAGAGAGCAAGAGAAACATCTCTC_NODE_3_length_95_cov_3.873684
CAGAGTTGTAGATCTTGACGCGTCCCTCGACGGCGGGATAAACCTTTTGTTTCCGTGTGAGGTAGTCGGACACGACCGAAAGGTCCAAACTCCCTGGAAGGATCAAACA
>21804_TGCAGGGAACTGCGGTGCAGGCTGAGAGGAAACAAAGGAG_NODE_1_length_445_cov_26.647190
TTGCGCATGCTTGAGATCCCGACGGCGTCTTCTCTCCGTTATCAAATCGGCCAATAGCGTCATTCGCATTCGCTGTTCTCCTATTAGCATCATTCACAGACAGTAGAGGGACGTAGCTTCACCTTGCTCTCCGCTCGCCATCTTTCTCGTAATGTTGATGTTGATGTTGTTGGTTGTTGTTGGTAGTGGTGAAGAGGTCAAGCGGAAATGGCTGTATCACAACTAGTTGTAATGAAAACAGCGCCACCTATCGTATCGGGTATGACATGCTTTCGGCCAATGATTCGATTTATTCACTGCCATGTATATTGGGATAATAGCACCTCCCCCCGAAAGAGAGCATCGTCCGACTAAGCAAAGATTCAAATTATACCATCATGTAAACACACTCAGTGGGGGAAGACCGAGCTAGACCCAACAGAAGACCTAATAGAAAATCCACTCACGGAACACACTGAGATCTCACG
>21805_TGCAGGCTCCTGCGACGATCAGCAGGGTTTACGTTGCAGG_NODE_2_length_368_cov_12.934783
ATCTATGCAGCCTCGGGTCTCACAAGCCAGAATCCAAAGCAACTTTTACGCACATCAAGTTTGGTCCTCTTGTTTACAGAGATGTAAAATAGTTTATTTTCCCTAAAGGCTTTTGATTTTTGGATACAAGCAATGTATTCGTCAAGTGTAAAAATTGAATAATAAATTCTTCAGAAACTCAACTGGTTTTTAATGTTCTGTTTATTCAGACAAACCTTTATTGCATTACATTGTTAAATAAGGAATTGAAGAACTGCTCTTTTACACAGGAAAAAAAAAAAGTCAACTTTCAAATATAAAATGACTTATGATTTGGGGATAAAACAGAACATTCCAAAAAATTTAACTTAGATAGCCGAATGGAATGCATCCAAAATACAGAGATGTTTC
>21806_TGCAGGTTCTCCTCCAGCCCGCTCACACTCATGGAGCTGC_NODE_1_length_258_cov_13.705426
TTTTGTCAGTGGGTTAACAGGGGCTGCTTGGTCCGTTTCGTGTGAGGTTGAAAGGGGCCCTGCTTCTTTTCACATGTTACACATACATTGTTATATCCACGCAGACAATGTTGAACTTGACTTTTTCGCCCCGTAGCGGTTTCCAATTCTCAACGCTCCGGTCCAGGTGGGGCTCGTCGGTTTGTGGTGAGTAAATGACACACAATGGACTCTATTATCTGTCCTTTGCAAAGGTGAGTGACACCGTCTAAAACCTCCCGTCTGCACCTCTTGTTTCGCA
>21806_TGCAGGTTCTCCTCCAGCCCGCTCACACTCATGGAGCTGC_NODE_2_length_90_cov_4.311111
AGTGGAACACTTCGCCTGATTTATATTATGTTTTCCTTTTACAGCCATTCCCCCTGTAATAATGAATTCACTGGAGAAGAAAGCCTTCTTGAAGGTAAGGAGGCTGCATGCA
>21807_TGCAGGAGTGCGGCCACGGCAAGTTCCAGTGGACGCTCTA_NODE_1_length_352_cov_10.099432
AGGCGGGTCGGACTCCGATTGGACATGGGCATAGGAAAACGATGCTGTGAAGTGGGCAAAGGGAACGACATGCTGCATATACGGCGAAGGAGGTAAACAGGAGGAAGGAGGAACAGGAGGAAGGCGAACAGAGTCCTTCGGCACAGAAATGCACACACATCGGACCCGCTGAGGCGGAGAACAGAGGGGCTGACGGATTCAATTGGAAATCTACGGCTGTTCAGAGTCGGCATGGCCAGCTGAGTCTTAAATAGCTGTAGTTCCTCTGCTAACTCCTCGGTTCCTCGACTGTCGAAAAGGTAACCGGAGGATAAACTGCAAATGCAACTGCTAAGATTAAATGCAAAGCGGTGGCACGACGCTCAACGGGCAGA
>21808_TGCAGGTTACATTAGTACAATAAAATTGAGGTGTATCTTT_NODE_1_length_246_cov_9.865853
[truncated: 9,980,916 more chars]
