# Supplementary material for: Local De Novo Assembly of RAD Paired-End Contigs Using Short Sequencing Reads
Source: PLoS One. 2011 Apr 13;6(4):e18561. doi: 10.1371/journal.pone.0018561 (PMC3076424; doi:10.1371/journal.pone.0018561)
Supplement: File S3 — Stickleback contigs for SNP calling part 3. This text file lists in fasta format the assembled contigs used for aligning the raw reads for SNP calling. The fasta header is in Velvet format. The file was split into pieces in order to upload online. (TXT) [file pone.0018561.s003.txt]

>42000_TGCAGGTCCTTGGCCGCACACACTGACTGAAAAGCATTCA_NODE_1_length_350_cov_22.688572
AAGCTGATTCTGATTGACGTACCTTTTAGCCTATAGAGCGACCAAGTTGAAAAGAGATGGGTAACCAAACTAAAGGGTCATAAAGCGTCTTAACACCTAAATTACCTTTGGTCATCAATGTCCTCAGTCATAAAGTCACTTAAGCCAGTGCTGAAGTAATTGCTGTAGTTCCACATGCTCTTTTAAAAAGGTCCCTTGAGATTTAGTTTTTGTTGATCACTTCACTGTGTGTTCCTGGCTGTTCAGACAGGAAAAGGTTGCTCAGAATTGCGGGATCTGGTCTTGACGTTTCCTGCTGACGATGTCACTGCCTGATTACTCGCAGCACAAAGAATCAAGCACGTGTCACTCGTTGAAACGTTGTCCAGATGA
>42001_TGCAGGACATTGCCCGAGCCAGGGAGAACATCCAGAAGTC_NODE_1_length_446_cov_26.235426
GTGGTTTGGGTACTTGTAACTAACACGGATAGAACCGTCAGTCACCAAACCAGCGTTGGAGAAGGACCCACCTTTGCGTAAGCTGTGGTTCTCCAGCTCCAGGCTCTTGATGCGACAGATGATCTCTCCTTGATCAGCCGCTGCGCTGATGCTCTGCGGAGACCGAAAGCAACGAGTACATTACACACATGTAGGTGGAGGAGAACACCGGCAAGTCTTCAGTTTCTACTTTCTTTGTAACCATCATTCACACTATGAAAGGTCTACGAAACCGTCACTAACATACAACACGTGAAAAAAGACTATTTAGTTGGTTTCGTGTTTGCCGGAAATAATGTAACCGCTTTGCTCATATAATTAAGGGTGCATCACATGACCAACTTGCTTTGTTTACCAGCAATGAAAAAAAAGATTCTTTCACTCAGCTTATCAAATCTCTGCAAACAATGGTGACACAAGCAGTCACGT
>42002_TGCAGGGAGCAAGACAAATGCTTTGCCATTAGGAAGAAGT_NODE_1_length_421_cov_18.795725
CACCTCCTCCTCCCCTCCACCGGCTCAGTCCTCCGACTACGCTCAGTGAACCCACGAGGTCATAACCTTGAATTAAGAGGAAGGGGGCTCATTGTGACTCTGGCCTCAGATGGGGGCCAGGTTTTAGAGCTTGGAGACCGTTAGATCAGCGCGGGGCCACAGGGCTTCTGCAGGAGGCCGCGTCGGATTCGCTCTCATTAGTTTGGACATGCGATGACACAGCAATTATTGAATTAAACCACATTACACGATCCATCAGCCGTATCAAATGAGCAGCGTTCTCACGTCCTCGTAACAAAACGCCCTGATCATGATGCAGATGAGCCCCCTCCGTTTCAAACGGTGTGTGTGGAAGATGCAAAAGGTAATAAAGGTTATAGAGGAGAGTGTTTTATCCGTCTCAGTAGCTCAGAGAAGCCGGCGAGGAGCCTCTCTGAGCTACT
>42003_TGCAGGAGATTTTGCTATGGCTAACACTAACAGATAGGAA_NODE_1_length_402_cov_21.798508
AGATTCATTTGGAAAAGGAATCCTTTTTTTGCTTTCATTGCACTAAGGAATAGATTTTCTCCATGTCAACCTTTCCCAATATTTCCAAAGCATGTGGATTATTTATATTTTTAAGAATAAAACAGTCTGTCACTTCCACTTCTTGTTGTTTTATACGTCACAGTTGTTTCCATTTCCACGTATTTGTTGTTAGTTGACTGAGCTAGTCTAAAACGGGATGCCTTTGATGCTCTCAGTGACTGGTCTTTGTACAAAGGACAATTTGTATAATCTGGAAAATGGGTTCATAGTAGATGAACAAGGAGGACCTTTCGCACATTACAAGTTAGCATCAATGTGTGCTGTTATTGCTACACATACCTTTTATAATAGGGTACAAGGTGCTGCAGCAAGGTGCTGCTGGTATTTAACAAAATTAAGGGAG
>42004_TGCAGGTGAACACACCTGGTGACATCATCACACACTGCGT_NODE_1_length_454_cov_17.409691
ATGCTAGTACTACGACTGGTAGTAGTAGTACTAGCATGATTAGTGGTGGTAGTAATATTAGCAGTTGTTGTATTAACAATATGAGTAAAGTGTATTTGTTGATGGGTCATTATGGAACGGATCAGGTGTGACAGCAGCAGTCCGTACATCCATCCTGTGGGCTGGTGTGAAGAACAGGGGCGACCTCTGACCCCCCCTCAGGGTACACACTCTGTACACACTCTGTACACATTCAGTACAGTGTATCTGTAGTACTCTGAGTAATGGATACTTGTGTTCTTCAGGACACTCAAACCCAGAGAACTTCCTCTGGGAGGAATACCTCCAGCAAACTGGTTCCACAGCCGCCCCCAGTTCAGCCTTCACACTGGTGAGGAAACAAGGGCGTAGGGAAGGAAACAAGGGGTAGAGAAGCCATCGCTCAGTGAGCTGCATGTCGTGATGGAGAGGTGTATTTTCGTCCAATCAGAGAGCTC
>42005_TGCAGGTCCAACCATAAAACACCTAAGAGGACATACACGC_NODE_1_length_391_cov_16.994884
AATGGATGCAAAGGTAATTAGAGTTGTTGGCTATCTGTTTTGTTAATGTGGGGATCAGCCCAGCGGAGCTCTGGAGGCAAAAGCAAGATGAGAAAAACATCCATTTTTCTGTCTGTCTAGCAGCCCCAAGGCTCACTCCGATCTGGCCCGTACATCACCTATTCCATTCCCGTAATCTACAAGCTAAAACAGTAAACTCTCCATATGGAAAAACTCAAACTGACTATTCCTTTGAGCTTATCTACGTATCATTCAGGTTCCAACCAAGTAAAATCTCATTAATACTGCTCAGTTTAAATTAAACCATCTCTGCAGGCCCTGATGTCATCACAGCATTCACTCAGTTCTTGCCATTTACTAGCTTGATAAAAATGTATGCATTTAATGTGGTCCAATGAATAAAAATTGTAGAC
>42006_TGCAGGCCGAGAGTCATTCATCACTGTACCACTTTAATTC_NODE_1_length_141_cov_5.439716
TGTGTGTGTGTGTGCATTTCTGCAGCACCACAGGACGCAATAAGCCAACTGTCAGAAAGTGGCCCGGCGCAGTTTAAAGCATCTGAATGCTAATCAGAAAGTGGATTTGGTTTCTTCCGTCTGCACTCTAAAGACCAATCTGGGAGGGAATTATT
>42006_TGCAGGCCGAGAGTCATTCATCACTGTACCACTTTAATTC_NODE_2_length_125_cov_2.576000
GTTATTTATGGAGAGTCTGCGGCCTTTTAGCGTTTAAGCGATCAGTCATCTGGATATGCCACCTATCTCCAGCCTTTGGCTTTAAAAGAATCAATACTTGAGATTATTTGGAGTCTCCAGACTCGCCTTACCTTCGGCT
>42007_TGCAGGGCGTCTCCCTGCCGTATGAGGAACTCGCCCGGCG_NODE_1_length_89_cov_4.550562
AAGGCCTTGGAGCAGCGCATGCTGGAGTGTTTCCAGACCACCTGGTCGGTCAACAACGGCATAGACGTCAGCGAGGTGAGGAGGGTGGGGGGCCCGGAGCTGA
>42007_TGCAGGGCGTCTCCCTGCCGTATGAGGAACTCGCCCGGCG_NODE_3_length_144_cov_6.402778
ATAAAGATGTAACATAAATCTCCCTGCTGTGCAGAAGCATTATGGGATCTTCTTGAACCCTCCAGTTAAAGGCCAATCAAACATGATTCCCCATCATACTGAAAACACACGACCTTTCCACCTCCTCCAGCGCTGATGCACGCCGTGGTCTTCGGCAA
>42008_TGCAGGCGCCCCAGAGGATGAACCCCAAAGACGTTGGCGG_NODE_1_length_431_cov_25.703016
CACACAGACAGTGTGTTTTGATTTCAGAGAGTAAGTTCAGAAGATAAAGAGCAGTGCCAATGATCCAAAATGTGTTTCCTGGGCTTAATTCATCACAGTATCCCTCACAAAACAACAGCAGTCTGCTGCAGGGCAGCAGCAGCATCATCATCATAATAATAATCAAGAGCTGTGACGACGGTAGGAAATGAAACGCAGCCGCAGACAGTGAGGAGACAACATGCTGCAGAGTGTTGTCATTATTTAAAACCCTGCATGAATTAAATCTCTATGTTTTGTATTACACAGCCTTGTTACATCTTGTGTTGATTGTTCGCTCAGAGTCTTAAAAGCAGAAGGCAACTTTTGTTCCTCAGTTGTGCTAAACAACATTAAATTAGTTAGTCAATAAGACAACATGTTGGTCAGATGCCTGAAACGAGATGTGTGGTTTGAGACAAGCGTTTAAGAGAT
>42009_TGCAGGGTAAACTTTGTGCCGCTCAGACGGTCACACGTTG_NODE_1_length_274_cov_11.930657
GTTGGACTTCAACGCGAGGCCAGTGCTGCTGAAGAAACTCAGGGTCAGAGTAGGCCAGCCGTCCCTGGACGACGTCGAGCAGCCGACTTCGGGCGGCGGAGCCACCTTTCAGAGCGCCGAGCGTTGGCATCGAGGGAACCGGGTGATCATCCCGTGTACGTCCAGGACAGAAGAACAGGAGGAGCTGTTAAAGGAGTACAAGGCGCCACAGATTAGCTTCCAGGACAAGTCCTCCAACAACAGCCAAACACCTCTGAATCCCGAGAACTACAAAGAAAGAATGCACGACTTCCTGT
>42009_TGCAGGGTAAACTTTGTGCCGCTCAGACGGTCACACGTTG_NODE_2_length_93_cov_7.193548
CCCTCAGGGACCCGGGTCCTGCGCCCTGCATCCACTCCTCAGGTGAACCCTTTCTCAGGGAAGACATGACCTATGACATCACCGTGTCCTTCACAGCTAGCAATCCTGGCCTCTA
>42010_TGCAGGAGACGAACGACGTCTTCCAGCTTCCCGTTGTGTC_NODE_1_length_391_cov_7.539642
CATTCTATCTTCAAACTGTATCATAGCCTGGAAATAGCCTTCACAAGCTTACTTGAGATGGTTTGACTGCTCTTCCCCCCCCCTCAGACACTTCGGTGATCGCCTTCCCCTCTAACGGGCTCCGACACCCGACACCAACTCCACTCGGCGTCCTGTTGTCATTAGAGTAGAACAGGTACGAAGACGCGAGCCGGTCAGGCTGCGCCGCCCTCTTTCTGCGCCGCCGTTGGAGGGGAACCTAGCTTGACGCGAGCCCGCCGCGGACTCCGGCTTCACTAAAAGCCCCAGATGGACGGATCATCAATAATGTAGCGATATTCCACCCTGACAGGTAGAGAGGACACAGAATGCAAAGAGAGAAAACACGAGTCGAAGCCGGATGGAAAAGGCCAAAGGGGCCGAGGGAGAGGC
>42011_TGCAGGTCTCCTGCTATTGTACACATTGTACCTATAACGG_NODE_1_length_263_cov_5.079848
ACGTAGTTTTACACACTATAAAATATGCATTTGCTAAGTGGTACAGCATTTTGCCCTTTGAGAGGTTCATGCATTGTTTAGGCAGCAGAGAGGAGGAGGTGGAGGAGGAGGAGGCCGGATGGTGGCGGGAGGAAGTGCTCCATAATGGGGCCAAACTGGAGTGCTGATTTATGTGCACAGTCACGCAGGTAAGACAAAAACAGGGACAGGAAGTAGAATCATTTCATCCAATGGTACGCCAGCCAGCTAACGGGCCATGCTAACAGACCCAGCTAAC
>42012_TGCAGGTTCGGACTTTCCCTCTGGTGTGACACATTACTCT_NODE_1_length_119_cov_6.294117
AGAGGTCCGACACAGACGCCAGAGAGGCCAGAGAGGCATACAGGGAGAACAAACGCAAGCAGCGGTTGCCCCAGCATCAGGAACACAGTGCAGCAGGACCGGCAAACAGAAGACCCGGAAGCAGCAGCAGC
>42013_TGCAGGGTCGGGGATTCTCCAAAGCCATGACGGCCAAAGA_NODE_1_length_385_cov_11.506494
ATAATTAAATCTAATTATGAAGAGCCTGTAGCAACATGAAAAACTGTTCAACAAGTAAAAAAGAAAAATGGGGTCCCTGGACGAACAGAGGACACGCCTAGAGAAGTACAGTAAAGATTCATGATGCACGCAGGCTCCTACCTGCAAGTCTGTGTACATTTACTCAAGCAGTACATTTAAACTCAACATTGACGTACCAGCATCTGAGTACTTCTTTTATGCCACTGTAATCTATTTTATTACATTTCTCCATCCATCATCAAACCGCTTATCCTGCACACAGGGTCGCTGGAGTCCATCCCAGCCAACTTACATTTCTCTCCATTGAAATAATATGTTGATAAAACATCATTTGTAAGTTTTCTAGGTTCTAAAATGAAAATAGTTCAAACAGCACGTTGTGTCTT
>42014_TGCAGGCATTTTCTCCTTTTGCGGCATCAGTCGCACGAGC_NODE_1_length_421_cov_19.021378
AGACTTGTGTGTTAATGGCGATGTTGATTGTTGGCTTGTGATTGGCCCGATTTGTCTTATTTGTGTTTGTTAAGGAGAAGCGTTTTTGTTCTACTGATAAATTGGGAATGAGCCACAAAATGTATTCAGTTTATTCTGTATTTCTCAAGACCCTCATGCTGGATGCAGTTTGTATATTATTCATTTCCAATTGTCCTCCTGTCTGTTGCATAAATTAAGCATAAGTGAAATAGTCTTTAGCATCTTTACTGTGACGTATTCCTCGGGCAAAGGGACGATTTGGCCCACGTCAGCTCAAAAGGGGGCGGTTCTAAAAGTATTTTGCATTTATTGCTAAACGGGTTTACGGCTTGAAGTCTCTTAAATCGGCCTCACAGGATCCTCCTTGTTCTTCCCAACCGGATGGACTATTTAAACAAGGTCTTATATCGGCTTTACCAGCG
>42015_TGCAGGCTGGAATCAGTGGGGCCTTGTGGCTGTACAACAA_NODE_4_length_287_cov_15.459930
GCCACTCACTTCATTCTTACTTTATCCAAAGAAAAAAAGACTTTCTCAACCTCAAAGATAAGAAAAAAATAATAAAACACTTCAGATGGTTGGCATTAACCCCGGCAGGATTTCAACTTCATTTTCTGTCTTGCACAAATTGAGAAATATTGTTTTCCTGACTGAAAGGCGTTTTTATTTGCTGTAAATCTAAAAGCAGAATCCGCACAGTCCTTCATTGCTGTAAATGTAAACATAATGCTCTAAAAAATACAAGTATGAAGCCCTTAACTGTACTGCATATAAGAACATGAATGGCTGTACAGAGTA
>42015_TGCAGGCTGGAATCAGTGGGGCCTTGTGGCTGTACAACAA_NODE_7_length_103_cov_3.553398
GCACTGATTTCATTTTTCTAATCAGCAAATTGACTAAATATTCACACTGACCATCTGCAAAGGATTACCCGTTCCTTGCAGTCCTTTTGAACCCATGTCATGGATACAAACTGCCAAAGAATGTC
>42016_TGCAGGCTGCTCCTTGTAAAGGGGCCTTGGTAATCACTGT_NODE_1_length_417_cov_22.841726
ATCGTCCGTCACTGCACAAAGCTGGCTCTCTGCTAGTGAAGCAACCCATTCTTCTGTCCATGGTGGGCCGGGAAGTAAATGATCAGGGAGCTCATTGTTGAAAGCTCCATCACCTACCTTAGATGCCTCTATCTCGCTCTACCTCGTGAACATCTGCCGTGCGCGACGCGCAGCCGTGGCTGAAGAGTAAACACCTGCATGAATTTTACCATTGTATCAGAACAAGTGTATTCTTTCTCTGCTGAAACTTAAGACAAACTGGCACAAAAGCAGTTTTTTTTATTTATATGGAAATGTATTATATGGAAATGCTGGGTGTGAACTCCTTTCATCACAAACAACACTATTGGTAGCTAAGCAGATGTGCCTTGCTTAAGGGCACAAGAAAGAGGGAAGTGGGCGAGTCGTTGAAAGCAAGCTGCTTTGGGCATTTGGGTGA
>42017_TGCAGGGGGAAGGAGGACAACGACCGTCCAGCTGTCAGTC_NODE_1_length_440_cov_19.095455
CACAGCATAGCGGAGAGCCTCTTCAAGCAGAGAGGCACCGCTCGCTCCACCTGTGACTCAGTTCCAAGTCGCAGACATAAAAGTGAGCCAAATGAGTAGCGAAGAATATTTGACTATAATTGCGGGAGTCACGTCAATGGCAGGTGGGTTATGTAGAAACAAGTTAAGTTGTCTCAGCTCATGCAAAAGTGGTTCTGTACTAAGAGCCTGAACAGGGAAAATTGTGTCTCAGCAAACAAAAACAAAAAACACACGTTCCCTGCCGTCAATGAGACAACTGGCCAATTTCTCCCCCGGGGTGTAAAAGAAATCACAAAAAGGACAATAATTTCTGCCTTGAAATCACTTGTCCTTCTCCAAATAGAGCAGTGTTTGCCTCCAACAAACGCTCACTGGAGCACACCAACTGACTGTCGAAAGGGGAAAACAGAGAAGCCATAATATTATGTAAGAATAATAATA
>42018_TGCAGGAACACATGGTGTCAGTCGGATTGGAGCATTACAT_NODE_1_length_178_cov_20.955055
TGAAGGTTTTATTCTTGACAACCCTCACTGGCCGGACTTTGGATTTGTAAAAGTTTTCCCTGCATAAATTAAAACACCAATTTGGTGTTTATATTGATATACATTACACATTATAGCTATACTTTAATTTTACAAAAATACATTTTTAAATTGAACCGTCGTAAAAACTCCCTTTAAATTTCCCTTAAAAGCGTTTTCTC
>42018_TGCAGGAACACATGGTGTCAGTCGGATTGGAGCATTACAT_NODE_2_length_149_cov_13.610738
TTTTAATATGCAGTGATGTTAACAAGCAGTAATATTTTTTTCACTGATGTAAATAAAGTCTATATTTTTTTTAATCAAAAACCTCAAGGAAAAGCGGCATATTAACTACAGAGGATGACGATGTGTACACGTTTACTGTAATAAGAGATTGCAGAGAAATTCAGTGGCGGG
>42019_TGCAGGTACATGTCAGTATGCCCCCCCTTCTTCTTCTTCT_NODE_1_length_302_cov_5.701987
GGATGCCAAAGATGAAGGTCCAGATGGAGTCCAGGTCAAACTGAGGAGACAGACAGACACTGGGCTAATACGCAGTCAGGTGAACACAGTGCAATGAAAGTAGGTAAAGAAATAAAACTAAAACGTTTAAAAGTACATTGCAGTTTATTTCATATCTACTGATCTTTATGGAAGCCCTGTGAGAAAAAACACTTCTCTAAATGCTTTTCTTCAAAAGATTTGGCAGGTCAATAACAAAGTTTAAGGATATACATATATATTTTTTTTTAAGTATTAATCTGATCTAAACAGTTTTTCATCTGTGAAAGGAAAATAT
>42020_TGCAGGGACACGAGGACCTGCTCATCAGCAGCTGCTTAAG_NODE_1_length_437_cov_17.693363
ATCTCGATTAATGGCGATTAATGAATGTTATGTTGTTGTTGTCACAATGTTGTTTTTAACGAATATTTTTCTTCTAAAGACTAAATCTTGATAGTAATGAGTAATCACTTTACAAAGCGTGTATTTCAGACCCTGGTGTTTAATTGTTATGTTATTTTAAAGACAAAGCGACACACATTTGAGCATCACGGAGGCGCGTTGAACTGACTGTTGTCCTCGTGCACGTTGATCTCCCCACATTCAGCAGGACGTTTTCAAACCGGCGTCTTTTAAGCCTTTACCTGGCGGTGGTCCTCTGCAGACTGTGTGCCGCGCAGGGTAACGTGAGATGTTGAGGTGGAAGTAGCCTAGCAGCTAGCTTAGCATATGTTGACACGTGGAGTGATCCGCGCTCAGGTTCATTTGACTTCCGATGCAAGAAGCTCCATCTTGATGTAACTGACTGCAGATTGCTGCTGT
>42021_TGCAGGATTGAAGAACAATCAGACTGAAGGTCGCATTAAA_NODE_1_length_267_cov_3.794008
AAAAAAAAAAAAAATCCCCCGAATCGAGAGCGATGTTCTTCCGCTGCGGTGTCAAACCCCCAAACACAATCGACAACAATAAAAAAAAAAAAAAATGCCGCCTCACCTCTCAGACTCTCCCCAGATTTGCTGCGGCGGCGATGAGCTCCAATCCATAAAGGCAGCTCCTTCAGTCAGCGGGCGGCCATGCCGGGAAGCGGGCCGCCGACCTCTCCGCCATCGCGCTTAGTACCGGGTTTTAGGGGCGAAACACGAGCACAAACGGCAGGAAAAACGTCAAC
>42021_TGCAGGATTGAAGAACAATCAGACTGAAGGTCGCATTAAA_NODE_2_length_92_cov_3.554348
CCAGAAAAAGGAACACAACTGGAGATGGGAAACAACCGCAGTGCAACAACACTGACAGGATTTCTATTCACCGACCCGGCTGGTGCTTTGTTAAAAAAAAAAAAAA
>42022_TGCAGGCCACATCTCTGTCTGTTTTACTGATGAAAGGGGC_NODE_1_length_353_cov_8.390935
CTTCTGGTGTCGTCTTATAATTAACGCGGGTTTCTCTGGGAAAACTGGGCCGCCGTCGACCAATTAGCGAGATAACGACCCAAAGAACAAAAGTCCTCCTCAACGGAGGAGAAGACTTTGTGTCTGAGACATTTTAAAGAGGACTCCACCTCATTAGACACCTTTCCACCAAGTGGAGATTAATTAACACAAGCACAATATTCTTTGTGTAATGAAAGTGCTGCGTGGCATTGGACTGCTTAAAAAACACTAAATGTTTCTGTAAATATACATTTTACCAACATAAAAGGTAGAAATATATATAAATTCCTACCTTATGCGGCAGATTCTAACGCTACGACATTATAGGGCATTTTTTTGCTGGAATTCAGAA
>42023_TGCAGGTGTGATGCGCGTGGACTACGGAGACGTTTCTTCC_NODE_1_length_459_cov_20.827887
ATCGGGAGGCAAAACCAGGTCACTCAGAAACTTTTCTGTGTGCATGGAAACTAACTAATGAAAGGAATTATCTCGAAAACAATCAATTAGTTATCTCGGTTTAGCAGCAAATTATCGCATAATTCCCACAAATCCCCTTACTGATTTCTAAGGAAACTACTTTGTAAGTTCCATCTCTTATTAAATCGCTTATTAAAGTGATCATCCGACAAAAATTGTCCAGGGTTTTTTATTCGGCTTTGTCCTGAATAAATCATTTTTGAAAAACGCCGGCCTTTGCCACACTGCGTAGAATGTAAGCACCAGCATTATCTCTGCTGCCCAGCATTCACAGCAGAACTGTGTAAACATCAATACCGTGGTTTGTTTATCCTACACGTCCAATATAAGCAGCAGCAGGATGTTTGTTTTTCTGAAGTATCTCACAGCGATACAAGGACACATCTCACTGAATGCGGATGAAGGCAGCCTGCTTCTATCA
>42024_TGCAGGCCTCAATGCACCATAATGCAATCCTGTTTCAGAA_NODE_1_length_366_cov_20.153006
TAGGACAATTATGTCTAATTGGTATTTTTCACTAATGGGATTGCCTCATAAGCCCTACAACTTTTGTTTAAAAAGAGCATTAATATCCTGCAATTCTTCAACTACAACAAAAAAGTTTCCCCCGGAACTTCACAGACAACATATTTTACACCCTTGTCGACAGCGAGTATTAAAAAAATCTATTTTATTAGTCCAAGATGCATTGCATCCCTCCAGAAAAATCCCACGTGGCGCGTCATGTGTTCTCTGTGAGTCAATGAGACAAACTGCCATCGGTCGTAATGCAGTCCGCTGCCTCTCGTGCTCTTGTTTCCATCATTATATATAGCATGCAGCGCATCTATCACACACTGAATGTGTGGATGACAGCATATAAAAGGAATACACC
>42025_TGCAGGACAGCCTGGAGCACAAGATCTGCCTGTACGAGCT_NODE_1_length_118_cov_14.500000
GTAGTGTCTGTAGTCGCCGCACTCAAACAGGTACTGGTAGCCTCTGTATCCGGGGTACTGGTAGCCCACCCACCTGAGGGGACATGGAGGGGGCACTTTGAGAGCTTCTACTGGTCAATGATAAGATTATGGCAGGGTCT
>42025_TGCAGGACAGCCTGGAGCACAAGATCTGCCTGTACGAGCT_NODE_2_length_84_cov_12.904762
TGATAAGATTATGGCAGGCTCTAGTGGTCAATAAGGAGGTTCTATGAGTTGTAGGGGGTTCTAGTGGTCATTGATAACATTCTAATCCCTCTGGAGGTCATAGGAA
>42026_TGCAGGGTCAACACGTTGGGCTTCCCGTTCTTACCGCTCC_NODE_1_length_417_cov_7.254197
CTTCCCGTCCAACTTTGTGGAGGAGGTGTCCAACACCACCAAACCTGACGTCAAAGGACAGGTGAACGTTGGCGTCCAGCTCACGATCAATCAATAATATAGTGATGGTAGTAATAACGATCCACTGCGTGCATTGAAACAGGACATGGAGGACAACCCGCTGGGCGAGCTGTGTAAAGGCGTGGTGGACATCTCCAAGTGCAACATCCAAAACTGTGAGTCCTCCGAGTAGTCGGACGAGCAATTAGCCGAGCAAAACCAAAAAATCATTACATTTTTCTTTTACCCAGAGCGACTTACTTATTGAAGAAGAGTAATATCATAAACTTTCATTTATATTTATCAATATTGATTAAATTAAGAGAGAAGTCGAGTCTTGTTTCTAGAGACCGGAGGAGTCGCCCCCTGCTGGTGAGTATAGAGAATGCAGGTTAT
>42027_TGCAGGTTTTGCCATTTTTAATTGCGTCACAGAGTTTAGC_NODE_1_length_421_cov_9.498813
GTGAATTTTGTGTTGTGAAAACGTTCTTCATGGGATGTCACAGTATTTCCCCTCATCTCTGATGTGAGTGATGGAGCCAGAGAGCTAAAGGTTAAATGATAAGGGATATCTGTGCCAACCGAAGGTCATTATTTCCATTTCTCTCTGTAACACCGACCACCTCTGTCTCTATCTGCTCCACTGTCAGCAGCGTCTGAAACGCAGTCCAGGTCTCCACTCAGGATACTTCAGAGACGGAGTGCAGCTGCAGCAGACAAAGAGCCCATTGACAGGAGCAAAACAGGAAACAGCCATACAGCACGTTTCCCCGTGGAACATGTTGGGATCCCACACAACCTGTGCTGCACCTTGTTCTTCCTTAGGCTTAATTCTATTATTTTATGATTACCATGATGTACATTTTATTGAAACAGTCAAGTAGAAAAATGCATTGAATGCAACAG
>42028_TGCAGGTCCTGGGAGCCGCCTGCATGTTCCTGGCGTCCAA_NODE_1_length_389_cov_9.331619
GTCCTCAGTGGGACATCGTGACGAAGCAGACTTTGAACACTTGAACTGGTGCGAGGGCGCCACGAAGGGCCCGGGTCGCAAATACAGACCGCCACAAAATCACCGGCGTGACGAGTGTTCGTCTACAGAGGAAACGTACGTGATCAATACCCCTCATTCTTTTAACGTTGCCTGAATAATAAAAACGTCCTAAAGTCGGTCGAGTAAACGGTTGATGTCATCGAGATAACGAAGGATCCCTGCATGCAGTAATGTTATTTATCCATTTGTTCGCTCGCCGCGGCTTAGATTCAAAGACCTCGAAAAGTCGGCGCTCTCTTTAGAGCTCTGTTTGGGCAGTAAGTGGTGGCCACTCGGTTTGTGGAAGTTCTACCGAGAATACAAAGACCTTCAGGTCCCCCGGGACCCTAA
>42029_TGCAGGTTCGAGGAGGCTTCTGGTTCGTTGGGGTTTGCAG_NODE_1_length_309_cov_9.773463
CATGAACTTCTCTTTTCCCTCTTTCCCTCTTTGCTTCCTTTCACCCCTGCGAGCCACCGCTCTCCTTCCCTTTATCTCTTCCTTCCCTCGTTTCCTCCCCCTCTCTGCCCTTTGAAGGCACGTCTGTCTTGTAATTGCACCTTTACATCCACAGGACATGTTTTTCCTATTAGCTCTGTGGGGAGGAAGGCGGGTGGAACAGGTTTTTCTGTCCTGAGGCAGATTCCTGAACATCTCTCAGCGTTTCTCCTGCAGTCAAAGACGGACGAGGCAGTTTTGCATATTAGCGACGGCGGTGTTCTGTTCACACGTTTGCTCGTTCATGGTCCCT
>42029_TGCAGGTTCGAGGAGGCTTCTGGTTCGTTGGGGTTTGCAG_NODE_2_length_96_cov_23.656250
CCCACTGGTTTTGGTGATAAGATATTTAAACTTCACTCCATGATGAGTATCACGTAATCACATGAGACTAGAAACAACGCATCAAGCTTCCATCTTTTTCTTTTGGCGGCGCGACCCC
>42030_TGCAGGTGGAGTCGATCATTAAGAAGCACAAGGACCAGCT_NODE_1_length_455_cov_11.136264
TGAAGCTCATTGATCTAGTTTGTTGAATCCAAATGAAGATGAAGATTTATTATTCAACGGCGAGGTTTTGGACTAACAATCGGACGGACTCTGGAATCAAATTAGCATTTTAGGCTGTTTAAGTGATTTCACAGGTTTCTACCTTAAGTTTCTTCTCCAGGTCGGCTTCGGTCTTGGGACCCAAAAGGTGCAGGACCTTCAACACAAAGTCAGGGAGAGTCACGGGACGCAGCGACTAAAGCCAACGACCTCGGACGCCAACGTGCAATCACAATGGAAATAGCATCCTTTTTCAGGACACACCTGCAAGTCCACCTCGTTTTTGACGACCTTCCCGTCGGCCCACTTCAGAGCCGAGCGGGCTTCTCCTGCAGCGGAAACAAAAGCCCAGTGAGACGTTCTGTACGTTTATTAGGCTTTATGTTTGTTGAAATTCTCAGCAATCATTAAATCAAATACTAACTTTAAGAAGTATTA
>42031_TGCAGGCCGACTGCGTCCCATTTCCTCCGGACTGGACCTG_NODE_1_length_381_cov_15.897637
GGAATCGATTCTGGCCTTTTGTATCACTGCTGCACCTCTGCAGGCTTTTCCCCTTCAAGGGCTGCTCATTAATGGGGTGCACTTGGTTTATTTCCCCAAATAAGAAGCAAATAAGGGTTTAGTTTTATCAAGTCTGTTTAACAATTTCACCCTTGTGCATTTGAATGCATTCTTTTCTAGTATCTCTAGACCATAAATAGATTTTGACTTCAATAAAACAATTTCCACATAATTTTAATATTTGGCCCGTAGCACCACTCATGGCGTTTGGAGTGTGTGTGCATTTCTACACATAATTGCGGTTACTGTGCAGCTCGTCCAAGCAGCTATCGGTGCGTCGGTCAGTAAAGGTAAAGGTCAGTGAAGGTCAGTACTCCATAAAATGCTCCTAAAGGAGGCCGCT
>42032_TGCAGGATCGACGGGAAAAGCCCCTCCCGCTCCATCGCAC_NODE_1_length_448_cov_18.046875
CTTAATACAACAGTATCACACCATGTGCTGTTATTTGTGTAGTGAGTGATGACAAGTGATTGGATTTTTAAAACCACCCCCAAGGAGAGCAGTAAAATACATTTAAATCCTAATCAATGCTGCTGCCAAGTTACTAATGGAGCAGCATAGTCCCTTCGGAGGTACCGTTAGTAGTTCTCAATAAAAGAAACGCATAATTCCCAGAGTTACTGCAAAAAAGCAGCAGCACCGTAAAAGGATCAACAGCACTTTTTTCCTCCGGTGCTCAATTTCTTTTCAACTCAACCTTTTAGCTGTTTGAACAAAGTGCCTTTTGTCTTGCATAAAGAAAAGTCTCAATCTCTTTATTATAGACCCTGAAAACCCGTCACGATGCAGCTGCATGAGTAATAAGTACTCAGCTACTACAAAGATCAAGATCAACAAAGTTGATTCAACCGCTGGAAGTCGATCGATAGTCGCTGCTGTTT
>42033_TGCAGGATCACAGTCGTCTCTTGTCAGTCGAGACGCCGTC_NODE_1_length_360_cov_16.750000
AAAGACGTTTTGGGGGAATTATTATCCCAATAAGTAAAAGTTGATTGGAAAGAATCACATTTAATTATGCCACTAGGCAAAATAAGTCCCCTCACCCACAACATTTAGGCAACAGGCTACCTTTTAATTGTCTACTGTGATTGTGTACTTTGTGAGGTACTTTTCATGTTATGCGGTATATTTCTCTATTTCAGTATAGTGCTGCTGTGGAAAAGGCTGCTGACTAAGCACATTTTATCCCACAAGATTCAGCCTTATGTCGAGTCAGCTATTCATAATTGTCTCCATTTACACAAACAAATACACACACACACACACACACACACCTTTCTTAACCATTAATTTAGCTTAACAGGTGATTTTGCTTCATCGAGGCAACAAA
>42034_TGCAGGGTGAAGCGAAGACACAAACTGTCTTGTCTTGCTT_NODE_1_length_109_cov_14.284404
TGCTCCATTGGCTTTGAGGAGATGCACAGCAGAGGCCCACTAATGAAAGCCAGCACTATTTATCTTGTTTAAACCTTACATTGTGATTCATAGAGCTCTTGACTACTGAAGACCCCCCCCCCCCCCCCCCC
>42034_TGCAGGGTGAAGCGAAGACACAAACTGTCTTGTCTTGCTT_NODE_2_length_97_cov_16.195877
TTTTTAGCCTGTGTTTAATCTCAACGCTGACCTTGTTTGGTCACTTACCCCTATCTTGCCACCACGTTGGCTTTAACATGCCATCTACCAATGACATCACGGGAGCCGCTTAGAGGCCA
>42034_TGCAGGGTGAAGCGAAGACACAAACTGTCTTGTCTTGCTT_NODE_3_length_81_cov_10.407408
TTTATTCAGTGTAGGGTTGTTTAGAATTATCGTCTTCCGTGTATGTTGCACTGGTTTTTATTGGTGCACTCGCACAGATTCCCTCCCCTCACAGAGGCTGCTC
>42035_TGCAGGTGCCGGCAAATGACAAATACTTTTAATTGATGAT_NODE_1_length_193_cov_6.424870
CTCGTTGACTTTGGACCACGGTCACCTGCCGCGAGTTCAACTAACTAATGCGGCCCGGCTGACCTCGGCCGCTCGCAACCCAACTACCGCGCACGCGGTATTTTCCTGAGTGTCCTTGAGTTGAGAATAGAGGCTGAATAAAGGTTTATTGCAGCGGATTAGCTGCGCTTATTTATGGCCACGCAGCAGTAATCAGAGCGTTGACTT
>42036_TGCAGGAGACAGTTACAGGAGTCCAGGAGGGAGACGACCA_NODE_1_length_318_cov_4.500000
GATTTGTTTCTTTACCAGAGTATTGGCATAGTGTGGTTGTAGTACCACAGTAGTATTAGTGTTCCTTTGGTGTATAGAAGTGTTAACTAAATACACAAATGATACATTCTGTCACACGGTAGAAGTTGTTGTGCGAAACAGAAAGCTGCAGCCATGACGTCATTAAATTACAACTAAAGAGGAGCGTCAACCTAACAGATGTTACTATACCTTTAGTTCCTGCACAATGAGCATAATTCAGAATTAAAATGATTAATAATAATTTTCAATTCAATATTATATACACAGCTCTTCCAATTGTGTAGAAGTACCACAGTGCTGTAGTAGTAGTA
>42037_TGCAGGACTAGGACTAGGTCGGCTCACAGACGTAAATCCT_NODE_1_length_399_cov_11.055138
CTCACACCACACGGCCACGGACCGGCACAACAGTAAAAAGACACAACAAATGAACTTCAAGCGCCATTAACTACACTGATAAAAAAAAAAAAAGAAGATGCAGTGTAAGGCAGATGCTTTCAAGGCCTTAAAGGAAGTCTGATGTCAACTTGAGACCATACCATCTGTTGGGGGAGATGGATGAAGCCTGAAGGCCCGCTTCCAACTTCAATGAATGTCAAACTAAATTGAGATCCCAGTGAATTGTATGGCAGGATAAAATGTGATCAGCGAGGTAGTGGAATTTAACTTCTCTCTAGTTTAACGGCTTTAAAGTCATTTTAAATTGAGGCAGAATCTGTGGAAGAACCTCCCATTATATCCAAATATCCATTTGATTTATTTAGGATGTACTGTCGTTTTAGACTATTGGAGAATTATA
>42038_TGCAGGAGGACGAGCAGAGGGACAGTCGATGGCTTAAAAG_NODE_1_length_430_cov_16.009302
AAACTTTTGCGAGGGCGCGGCAGCGATCGATTCCAAAGTCTTTCGTCCCCCGCCGGTAATGGGACAAGAAACAACCCGACGTGTCCTCGCCCTCTCACTCCGGAGACGGGGTGTGCGTGTTGTCTTCTCAGGTGTGTGTGTGTGTGTGTCCGTGCGGCGATGCAACGCCCCGTCACCGCTAATTCCCGTCTCCGCGGCAACTGCGAGAGATGACTCACGTCCCCGGTGACCCTGGCCGCTGACGCGTTTAAAAACAAACAACCAATCCGCTCCGGCGCGTCTCCTCGTCCGCTCGCTCTCCTCCTTTGTGTCGTCGTCCCTCTGACCTCATCTGTCTTTTACTCCTCCTTCCTTTCTAATTCCCACGATGCCGTTCTTGTCTCTTCTGTCCCGTTGTCCGCTGTAGACGTCCCTCTGCTCGCACCCCTTTTGTTGTTTGGAGGTCGGTTTTA
>42039_TGCAGGTCAAACTTGATGGTCTGCAGCAGAATTCTCTCCA_NODE_1_length_308_cov_25.016233
TGCAGTTTGCCCAGTTCGGAGATGATCCGAAGGTGCAGGTTGTTTTACTTTGACTTGTTTTCAGTTTACACTGGTCAGCTGTTTCATGTGTGAAAAGAATCTTCTTAACTCTTTAAAAATCTTTAATCTCTAATCTTAGCTTAAATCCTTTTAAAACTAGTCGCACTGTCTGTTAGCAAGTTGCAACATCATTTTGATGAACCAGCTTTAAAACGTCGTTCTTTTTTACTTTGCATGTGTAGCTTTGCTAAACAAACGTGTCTGTTACTCTCGGTGTCAGTACAGACGTGTTGACCTGCTGTTTCAAGTGGTTAAGTTTCCATTCCTCGA
>42040_TGCAGGAGGTTCTGACCAAGTCGCATCTTCTTCTTTCTCT_NODE_1_length_442_cov_18.789593
GTGTGAGCCTAAATGACATGCTGATGAAGGGTCCAGACGTCCTCAACCCGATTCGCGCAGTCCTCCTGAAGTTTCGAGGTGGGGTGTACGCTGCTTTGGGTGACATCAAAAAGATGTATAACTCTGTCTAGCTTGAGGACCATGGAGTGCACCTCCACAGATTCCTGTGGCGAGACTCTGAGGATGAAGAACTGGGAGAATATGCTATCACCAGCGTGAACATCGGAGACAAGCCAGCAGGATGCATCGCACAACTTGCAATGCGAGAGACCTCCAACCTCCCTCAGTTCATGCACCTTGAGGAGGAGCGCCGGGTACTCCAGCAGGACAGCTATGTCGATGATGTTCTGACATCGCAAAATGACCTTGGCCGCCTGAGAGCCATCACTGCAAATGTGGAGGACATCCTGAAGGCTGGAGGATTTCAGCTCAAGCCGTGGCTGTTCTCTGGGCAAAGTGGGAGG
>42041_TGCAGGTACACACCACAAATCTATGACTCCAATATACATT_NODE_1_length_165_cov_5.915152
AGTGACATCTTCCATTTACAAAATCAAGCTATTGTTTGGCATTTTAATCCTATCGTCATGACATAACATCTTTAACAAATCAATGTCCGCAAAGGTTTTCTTTGATCCACGGTCTAATTGAGTGACGCAAACTAAATTGACTCGATTCCACCGGGGCGACCTCAGACAACGCAGAGCGCCCCGCCGA
>42041_TGCAGGTACACACCACAAATCTATGACTCCAATATACATT_NODE_2_length_268_cov_14.164179
GCAGAGCGCCCCGCCGAGCAGCGGCAGACCCGCCCTCCACGCTGAGGAGCGCCGCCTCCTTCTGCACGGGTCAGCCTCACCAGCCGTCCGCCAAAACCTCCACGGCAATCAATTATTTACACAAACACACGCAGACCCCAAAGCGCGCCCGCTGTGATGATAGTGGGGAAGGCCGCTGGGCAAATTGCATAAAAGCTACTTAACACGCATAAGTGGGTCGCTTTCACCGAAGCGGTGAGTAAACTCCCGCAACCGCTCGGACCACAGCTCGCGACCAGCAGTGATGCTGA
>42042_TGCAGGCAAATTCAATGTGGCCGTGTGAACTCCTACAACT_NODE_1_length_450_cov_10.066667
AGGCTCTATCTTTTATTTATGAAATTCTTCTTAATTAAATCCTTTAACGGTTTAGTTGTGTTTTTGTGGAAAGGTGGCATTGACTTTTGCGAGGAAAGAAAAGCAATATAAATAAAGCCTTAAAAACAGGCACCAGCTGTCACTTGTTGTTGGCGGTATCTTGCCGGTGTTTTGTCTTTCTCCTTCAGCATAACATTTTAACACAGCTCTAAGTGACTCGGCACAAGGTCAGAAAGTCTGAACAAAGCGCGACGGATGAGGACACCACGTCACAAACTGTGAGCGAGCTGAAGCCTGGTGAACAAAAGCCGGGCATCGATTGTGATGAGAGCGCTCCACTGCTGCCTCTGTGTGCATGTGGTGAAGAGGAGGAGAAGGGTACCGGGCAGGAGGAAGGAGGACTGGAGAAACACTCACTGGCTGACAGCGCACATACCTCACTCGCTGTCTTTCTGCAAGGCTTTGAAAAGAG
>42043_TGCAGGGGGTAGGCGTGCTGGCCTGCAAACTTGTCTCTGC_NODE_1_length_359_cov_5.688022
GTATTCATTTACTATTTACCTTTTACTTTTATTCATTTTTCTGTGCAATTACTTGACAGTTTGCAACTGGTTTTAATTCTATATTTCGCTTTTATACTATACAGTACATAGGCCTTGTGTGATGCTATTCATATGTAAGAATATATAAGTCTATGGACTGTTAAGTCCCATTAATGGGAAAAATAAAAATATACTGTATATATACATAATCAAGTGGTTGCCTCTAATAGCTTCGTCACTTTTTTTGTGGATAAAGCTTCGTCTACATTGTATTGCCCAAACCTCACCAAATTGTGAGAAAAGTTTTTTGCTACTATTACAGGTGAGATCTGTCCCAGCTGTATTGGATAACGATTGTCTCTGTTTCCATGTGTT
>42044_TGCAGGAAGCGCCTCCAGAAGGAGGAAACGGGCGTCTCCC_NODE_1_length_405_cov_18.360495
ATCTGGTGCGCTTCACCATGGTAACCAGGATGCAGCTTCCTCTGCAGAGGTACGCAGGCCTGGTGACATCACACCTGGGCCTGGGGGGTCCAAGAGGTCACGACCTCCTGTGATGAACAACCAAGAAATGTGCATTATTTTCTGAATCAATTGGCTCACAAGTCATTGAAAAGAACCAATAAGCGATTAAAGTGTAACTAACAACATGAACACATGACAAACATCATTATATAAATAAGTATACTGAGTGTTTCTCTGCTGCAGGTTCCGTGAAGGTCTGCAGACTCTGGGGGTCTTTGATCAGGTGACTTTAAGACACGGGAACCCTCTGCTTTGTAAACCGCCTTTTACCCACAATGCATTAGTGCAAACTCCGCTGCAAAGCAAGCGCGCTCGTTTTCCTCACCAGGAGAGTGACTGCATGCGT
>42045_TGCAGGGACCTTATTAACCTTAATATTTGACAGCTAGTAT_NODE_1_length_444_cov_21.087837
CGTGTATTCTCCTGTAATCACAAAATCGAATCAAAAACATGCATGTTTGTTTTTGCTAAAAGAAAAAAGAGATAACAGAGAATATGTCATTACACTTATACATTTATTTTAATAAAATCCTTGAAAAGAAGGTTTAATGAATGTGCAAAAACAACATTCGCACACACATGCGCATTGACATAACTCTGCTCAAAACAGCAAAAACGAGAGTTTGTATGAATGGAACCTAAATTTACTTATTTCATGAGGCTTTTGAATCGTCACGTGATGCGAGTGATTCATTGGAAGCTGCACCCTGGTCCGGGCCAGTGTGAATGATACTTCTATTAGAGGGATTAGACTGATCTACTTACAGACCCCCCTCTGTGGCAGTTGCCCCAAGTAGCCTTCATTTGCCATGTTGAGTAAATTCCTCCCGTGCTGTGTACACCCCGATTAGGGAGTGTGGGATTTAGCCACCAACATC
>42046_TGCAGGAACTTCATCAGTGAGCTCATCGGTGGTCAGATAG_NODE_1_length_422_cov_7.710900
ATTTTCACATCCTGCTTTGTTAATAGTTACTTTTACCATTAATATTGTGTTTAATATCTTTGTTGTGTACAATACAAGTAAAACAATAGCATTTGTGGTTTTGAACACAACAATGCCAAGAAAGAGTAAGAGGTGACAAGCTCAGAGCCTGCGCTGCGAGAGGACTAATAACAATCCCTGTGCAACAACGACTGAAGGAGCAGAATGTGTTGGTCCGAGAGCAGTGGAGGAGTAAAGATGTCTGCAGAGTCTCATGCTGGAAGTGTGAAACAGGGAGGTCAAAGTGATGAGTCGTGTGTAATAAAGGTATCAGATACTGTAAAGAAAGGACAACTCAGTGAAAAACCAAGTGCAGCAGGACCTTCTAATGCAGACTGTAGACCCTGGAGATCAGGCTTCTGAACAACATGTCTGTGCATCCCGCAGCCAGGCTTCTATCAGATA
>42047_TGCAGGGGAATGAGGCAGAGGGACAGTGGACGCAGGTGTG_NODE_1_length_362_cov_3.892265
TTCCGTGTTAGCTTTTAGCTTTAAAGGATTGTACCACTTTTCCACCGCTGAGTGCACGATTTCTGGAATAATTTGCATTGGATATTTTATAACTTTGTAGCCAAAACTGTGACGCTTCGAGAGGTGTGAGGGGTTCACAGATTTTTTCGTGATGAGTACACAATATTCCTGTTGGAAGTTGGTTCTGGCTCGGTCGGGCTCCCTACTGGAGATAGTTCGGGAAGAAGTGACATCTAGATGTAATGATTATTTCACAGTCTTAGCTGGAGGCCAAATAGAACAGATATAATATTTAGATTGATAAACCCATTTGTACTATTTTATTTTAGCTTTATGCTAATCTCAGTCGTCAAGACAAGCATAGTGGGGGGGGGGG
>42048_TGCAGGGAGCATCGGAGGGGCAACAACAAGCCGTAGCTTA_NODE_1_length_430_cov_22.993023
AGTAAATATTTTCCTTTTAAAGTGATGAATGACAAATTATTAACTGCGATTCTTTTAAAATCTCCACGTTGCGTACGAAGACATCGAAAGAACTGAAAGTATCAAATTGCGGCACTTAGTTGTCAGGAAACAAAATCTTAAGAAAAAATGCTTACATTGAAAGTGAATCCGGGAATTTGGTGGTTTGTTCCTTTTTAAAAAGTGTACTTTCTATCAGCTGACTCAAACATATCAGCTGATATCTTGTCCTGACATGAAGAACAAGAGAAGTCATTGCTCGCGGAAAATACAATGTAAGATGGTCAAAGGTTGCTTTCGTCTGCCTTTGGCATGACGATACTCCATCGAGGCTGTTATGCAGCATGCGAGCACATATCATGCATTGGTTTCCAGTTCGCAACCGCTCAGAGAAATTACCGTGAGCTACAAGGGCCAAAATGTCTTTGCATCTC
>42049_TGCAGGCTTGAGAGACAGAAAGAAACCGACTGCCTGTGTG_NODE_1_length_121_cov_2.719008
CGCATCTTTTCAATTCGCTGTCTTCAGGGGGAGACGAGTGGAGCCTTGAAACAGATTAATGGAGGCGGAGGGACGGTAAACCCTCGCGGGATTCGGGGCAGATGTTGGAGACCTGAGGCGGCGAGGTGCTGGAGACGGCGAGG
>42049_TGCAGGCTTGAGAGACAGAAAGAAACCGACTGCCTGTGTG_NODE_2_length_275_cov_10.290909
CTGGAGACGGCGAGGTGCACGGGACGTATGAGCGGTATAGGGGACGGAGAGCTGGTGACACATCGGCTTTGTGAGTCAGACTCCACCAGAAACCACAGGGTGGTCCACTGAGAAGTGCAAGAAGAAAAAAAAAAGGCATCGAGAGAAGCTTCGGTTGTCTTTTACCTTCATGAGGCCTGTGCATGGAGCGGTCATCATTAGAGAAACCTTAATAATGCCACATCAGTGATGTTTGAAAACAGGGCCTGATGGATTATTCTGTGCATGAACTTTACACAGAATAAAATCAGGAAACCG
>42050_TGCAGGACCAGGGTTAAAATACAACCAGTGACGAGTCTCA_NODE_1_length_405_cov_14.108642
CTCCTCATACATTAAATAGAATTATGCAGTCCTGCTCGCACAGACGGGCGCGATCAATGGGGTGGACGACACATGCCAACAGCTGCCAGGGAGAGATATTTCAGTGCGATGAGATTAATGCCCGCCGCAAACCTACACCCATCAAAGACTCTGCCCCCACCGGGTTCAGACAGCACAGTCAAAGTTTATTAGCTCCTCGGTTGTCCGGCGTTGAGTGGAGGGACCACTTGTGACTGACAGCTGGGACGCGTGTGGGCAGGGCTGAGAAGACTATCAAACATAAACGTGTGCAGCTTCTACGGGGGCGGTTACTCGCATCAAGGTCTTGGAACTTGTTGCAAAATGTTGCCGCTTCCGTTGGTGCTTTGTGTATTTGTGCCATGAAGTCAGGATCCCTGTCTGACCCATTTTGCTCTGTTTTGCTTCT
>42051_TGCAGGAACACCACCCAACGAGGCAGGCCGAAGTACGTGT_NODE_1_length_374_cov_20.165775
TACTCACTGCAGACTTCGCATCGGGACTGGTTCACTGGGGCGCTGATACGTGGGGGTCAGTGGATTTACCCATCTTTGGAAAGGTAACGCATCCATTGTTTATACTCTTGATGATCTTGTCTTTTTTTTTTTCTTCTTCCAAAAAGGCCATTTCCTGCATTAATACGTCACATGTTTTTCAGGCCTTTATACGACCATTCCGGGAGCACCACATCGACCCCACGGCCATCACCCGTCACGACTTCATTGAGACCAATGGCGACAACTGCATGCTGACCATCGTCCCTCTAGCGAACATGGCCTTCAGCTTCCTCACCCTCTCCCCTGGTGAGTTTCCTCCCGACAAACCCAGTCTGACATGTTCGTCTGTCTGATTTTCTTTTTTTCTTCCCAAAA
>42052_TGCAGGCCTGAGGGTCGTTTCCTCACCACGGTGCCGCTGT_NODE_1_length_402_cov_7.400497
TTTTTTAAAGTTGTTGATTAATTTAAGTGAATGAACGGAAAGAAGATGAAGGACCCCAGGAAGAAGACGCTGTACGTGCTGATGGACGTGCTGTGCGTTGTGGTCGGTAAGTGTGATTCGTTTCCATTTATTTGCATCAGGGGGCTTAAAACTCACAACGCAGAGCGAACGATGTCAATCATTTACGATGCATACGACAGACATGATTCCTGTGCTGACAGTGGTGAGCAGAAAACAATATGGTAAACAAAATGATTACAACCAAAAGTCAGTATAATCCGCCTTTGGTAGGAGTTGCAGCTTCATACAGCTGATATTCGGACAAACATCACATGTTTGCGGTTGCAGCGGTCTGCTGTTAGTGGCTTAGTGACACAATATTTAATTTAATTGAAATGGTGGAAAGATGCCAGGGAACCA
>42053_TGCAGGTCGCTGCTGATTGGACGACCACGTACCTCAAATT_NODE_1_length_380_cov_9.652632
GTGTGTGTGTGTGTGTGTGTGTAACGAAATGATCCAGCAACAGGGGCGTCCTAAAGATTACAACACATATGAGGGGTAAATGCAACGTTATGCGCGCCGTGTTGTTTACAGCCGAATTAAAGGTTTAGATGTAAAAAAGAGATCATTTATCTTTAATTAGTGATGATGCTGTCAATTTAGATACATCGAAGCTGGATAATTGAGAACGCGCAGGAACCCCCAAAAAGACAAACTATTTTGACATTTTTGTTGGAAATAAATGGTTAACCGGCAAATATGTTTTTTTCTTCTTCTCGCTATTAAGTATTGTTTGAACGGTGCATGTGCTTGAGCTCATTTACAATTCATCAGTGCAACAAAATATTCATCCAGAATAATAAAGGAAAACACGTCGCCAGGAGG
>42054_TGCAGGGCGTGGGTGACCCGGGCAGGCTGCTCTGCCCGGT_NODE_1_length_386_cov_13.541451
CTGGAGGCCTTCCTGGACAACCAGCGTCATGGGATGTGTCTGTACCTGGAGCCCCAGGGGATGCTGTTTGCTGAGGTGGGCACAAACTCGCATACACACAAGTTGTGTGGGTCTACAAATTACTCTTTTTTTTCCCTAATGTGCCAATGTTTCCGTGTTTTTTTTTTTTGTACAGGTGACGTTTTTCAATCCCGTCATTGAGAGACGACCAAAGTTGCAAAGACAAAAGAAGATTTTCTCAAAGCAGCAAGGTGGGTCTTCATTCAACATCACCTCACACTTATGTTAGGTCTTCTAATGTGTCTCGGACTCTTGCCAGATACATCTCTTATGAATTTTTGGGGGATTGAAAGATTTCCATGTAATATTGACATTGACATCTCCTCTGCTTCTCTCCGTCCTTTACAT
>42055_TGCAGGCTTTACTACACAACAATGAAGTGATGAAGCTTTG_NODE_1_length_189_cov_9.576719
ATGGGGGAGTTCTGGAGGAAACGGATATTGTTTTGAAATATATCAATGAGCAAATGTTTGTGCTGATCACTTCCTCCCAGGGACTCACAAAGAGATTTGGCACCGGACAGTCTTTCCCAGCTAGTTGGAAGGCAAAGTAGGACACTTGGTAAATGTCGGGTCTGTTCTCCGGCTCCGGGTCGAGCAGGTACCCTGCAGAAACAGACG
>42055_TGCAGGCTTTACTACACAACAATGAAGTGATGAAGCTTTG_NODE_2_length_137_cov_5.905109
TTATCCTGAAAACAAGAGATAGTTGCACAAATGAATCATGAGCCTCCACACAATTTGCTACAGATAAGTGGCGTTACAAGTACCTGGCCTTCGTTATGCTTCTCCGAGCAGCGACCTCACTCGCGGTCAGAGGCTCTGGAAGAGACGTGGGGATG
>42056_TGCAGGACCAGCGCCAGCAGGAACTCGTTGAGCTGCAGCA_NODE_1_length_260_cov_30.307692
AGCGCAAACTGTCAAGATTCCAATACTGGATGTTTTAGTGGACCGCTTAGCTGTAAAATGAGTAATTTTCTCATTTTCATCATGGCAGCCACATCTCATTTAAGCTAAACAGTAAAATAAAGCATGTTTTGGAAACATTCGAGGTGAGAAATTCCCTCATGAATCTTTCAAATGCCATTAGCGTTACAAAGCGGCATTCTTTCCCTCCGTTTATCCGCCTCGTTTACTACTGTGCAGACGTTGCAACAGTAACAATACTTTTGTTTTTAAAAGTCAAACTTA
>42056_TGCAGGACCAGCGCCAGCAGGAACTCGTTGAGCTGCAGCA_NODE_2_length_147_cov_6.782313
AAGTTTAGAGAAATGATCCTAACCCACGTGAAGGTCAGGAAGCCACTTATTCAAGCTCCAGCTGGCAACTCAAAGAGAAATAACGCAGCCACGTTTGTCAGATACTTGGTCCCTTTTTGTTGGCATTAAGAGTAAAACGCAGCGGGCCATCACTGCTCGGGAAGCTCTT
>42057_TGCAGGTCAAGGTAAAACCCTTAAGCCCACCCCTGCACAT_NODE_1_length_420_cov_14.271428
AGTGCAGACCCCCAACCCGGCCAAGAAACTGCACAAGACCAAAGGAACAAACAAAAATGCAACAAGCCACCACAGAAAGCTGCTGTAAAGGCAGCGAATACCCCCCCTGTTTGAGTAGTATGGGAAACATGAAGCACACACAGAGAGGAAAAGGTTCTTAGTGGGAGAACGGGGAGCGTTGGTTGGAGAAATGACCTACCCTTCCCTGTCAGCACTAGTGGATGGGGCAGGAGCAGGGACAGTGACCGTACCCACATTATCCAGCCTGATCTGAATGGTGGTACCTAAGGGGCTCCTCAGGTACCTTCTCTCGATGTTGCGCTCCAGATCAGCCAGACGTGTCACTGCTATGTCCAGTGGGTTGTCCAGGTGACGCATCACCCCGCCCTTCTCCCCCCGCTCTTCCGGGTGCTCCTTGGAGTCCTTGTCTCCTGCATTGGCA
>42058_TGCAGGTTTAGTTGTGTAGTTTCTGAAGTAACCAACTCCT_NODE_1_length_349_cov_10.842407
GTTCGGCCCGCAGCTCGTGGATCCCCCGCAGGAGGTTGAAAGCGTGGGCCGTGTCGAAGAAAGGAAGGGTGGACGGTTGCGTCTGCAGGGCTGGCATTTCCATCTCGCCTCTGGTCGGGTTGCGGTCAGAAGGAATTCTTTTGTCTGAAACAGACGGAGAAACACTCATCAAGTGTCAACCCATCACACGTTACATCTCAACAGTGGGTTGAACACCATGTCGCACTGCCACTAAGTTACAATATTGTGCGTCAAATGTAAAAAAAATAGCTATTACATAAGTTAAAGGTTGAAATTGCTTTAAAAAGCAACATCTTTTGAACAAAATTCAAAAGATATTCAGTTTACAATCACTCAAAATCCATAAAATT
>42059_TGCAGGTGCTTGGTTAATAATGGAAAGCAAAAACTCTGAG_NODE_1_length_373_cov_11.402144
CTGAAGGCCATAAAGAGGGAAGAGCTTGGCCAGCACTTTGACGTTTTCAACATGTGTCTCGCTGTAGCGCCCGCCGTTGTTCTCCTTGGCCCGGTCCAGCCAAGAGCCCACATCCCCACTCAGGTGACGATAGTGGAGGCAGCACATCTTCAGAGAGTTCAAGAAAATTCCCAATGTGGTCAACAGTGATCCACCTGCAGTTCGACAGACGCACAAAGGAACAGAACTAAGTGTGTGTGGCACTGTATACCTGTTTCTACGTCTCTCTTTTAAAAAAAATATGCGTTACCTTTCTTCGGTTTGTATGTGAGTTTGTTTCTCATCATGTGTATGGCGATTAGAGCCAGCAGCACAGAGGTGAAGGGGATGAGGAAGCCCAGATTCTTTCCCACAGA
>42060_TGCAGGGCCAATCTGTCAGTGGGAGGCTTCACCTGGTTCA_NODE_1_length_346_cov_5.959538
CCATCACATATCCATCACTATATCCGACACCTGATCACAGCAAGCGACAACTAGAAGTGTGACTTGTTCACCTGGTGAGTCCCAGCGAGGGGAGGATCAGCACCATGAACAGCAGGAAGAAGTAGAGTTTACGCAGCATGCTGAGCTGCTCACTGGACCTGTGGACACATGGGAACCATCTCACAACAATTCTCCCACCGACGGGACCCGATCACTTGCACCGTGTGTCTGTTCGTGGGCACCACCTGCTCCAGTGGGCCTCTCCAATGGTGGAATAGTAAACTATGGTCGGCAGCAGCGCAGAGAAGGACCACAGCAGCAGGGTGGGGAAGAACTGGCTGACGATGGGGCTCTGGGGGGGAAA
>42061_TGCAGGGACACAAGATGTATGATAACGGTTTGATCCTGAC_NODE_1_length_456_cov_13.092105
GGTTTAAACTGTCCCGTGTAGTATTGTCTGAAATACAGAATCAGAAATATCTTCTTCCCCATTCCCTTCAAATTAAACTTTAAATAGCTTCAACTGGGTTTACAGCCCCAAGGCTTTGAAGTGTCCACGTTTGTGTGAATAGAGGGACTTGCATTGCCTCTGTTCTGATTGACCAGAGGGAAGCTGTGTGCTGAGGCCGAGCAAACGTAAAGCGCTTTGCTTGGTCACAGCAGGCCGCTGTGCTCCCAGAGACTTAAGTGAATCATTTTACTGTGAGAGGAGAGAGACCCGTGGTCCAGAGTCTACCCGGTGTGATAACAGTATAACGTGGCGCTGCATGTTGACCAGCAGCCACATGAGGAAAGAGTCCGATGGACACGGAAGGTGGACGCACAGGGAGACATTCAGGGAGAAATGTCTTACCTAAGGCTAAGAACACTCTTGTCCCAAATGTCCTCGGTATCAGAGGGGGACATAT
>42062_TGCAGGGACGGCAGCTTGCAGCCAATCACCCTCTCTGCAG_NODE_1_length_165_cov_9.448484
ATTACAGGCGCCACGAACCGGAGCAAGGGTAAGATTTAAAGAATATGCTTTCATTCTGCGCTATAAGGAAATATATACGTATAGATACCGTGTTGAAGATGACAGTGAACACCAGAGACAGCTGGTCAGCACAATGCTTCAGGGTGCGGGGAGAGACGGAGTCCGGGCCGGCTGCTTTACGGGTTAA
>42062_TGCAGGGACGGCAGCTTGCAGCCAATCACCCTCTCTGCAG_NODE_2_length_212_cov_11.750000
CTGCTTTACGGGTTAACGGTTAACGTCTCCAGAATAGAGCGGGTTGTTGCTGGTGAGGTTGGTGGGGGAGGGGAAGGTGATACAGAGGCGTGGGCCCCTGATGGGCTGGCGGAAGGGAAGGGTGGGGGGCAGGTTGGTCAGTATTGTGGATTCCTTCCGTTTCCTGGGCTCCATCATCACCCAGGACCTCGAGTGGGAGCTGAACATCAGCTCCATCACAAAGAAGGCTCAGCA
>42063_TGCAGGTCCTCGCCGCCGTCCGCTGTCTTTCTCTCACGGC_NODE_1_length_239_cov_14.460251
GTACAAATTGGATCAAATGTTCTTCATTATATTTCACTACTGCTGTGTCCCTGTTTTGTTCATCAGAACTCGACTGCTTGACTTGCTGATAGTTGATATATATATTTTACTCTTGTAGTTGAAGTTCAATACTCTTGAGATACTTTAACAAATTAAATCTCTATGTTATTGTACGATTTGTTAACCCTAACCCCATTTTAACTCTACTTTCATCAGCTTGTACCACTCGGCAGCAGCAGCTGTGTGTGTGTGAGTGTGTGT
>42064_TGCAGGAGGACACGCTGGAGGAAGGACCTTCTTCTGCTCT_NODE_1_length_433_cov_15.572748
TTCATTGTAATGAAGGTCACACAGATCACACACATTATTCTTTCTATGACAAATATGGAGATTGGGATTCATTATTGGTAGTTACTATGGGATTTGTTGAAAAAGAAAAAAAACATCAGCCGTATCCTTTTCTAAGTCGTAGTAAAAAGAACCAGATGATGATTTCGATTGGTCACCATTTAATTCCGGTCTTAGAATAAATAAAAGAGGCTTCACGCTGGACTTAAAATGAGCCGTTGGATCCGTACTCGCCAGCCTCTTTCGCCCCGTGTGGACACGTTCGTCCTCTCTGCCTCTACGGCCTCGGTGGACATTGTGTCGTCCCTGGAGGACGAGACAAATGCTAAACCTCCATGCGCAGGCGAGAAAGAGAAAAGCGGGCATGAAACCGAAAGAGGAGGAAGATCCCGAGTAAATGTACAGTGACATCTCAGAATAACCAAAGCGCGTGTCAG
>42065_TGCAGGACTCTGAGGCAATGAATTACTTAAATGTACCATC_NODE_1_length_192_cov_17.505209
AAGTGTTTTCAGGATGTGAGTGGCATCTGGGTGGAAACTAAATATGGGCTTTGTGTGCACTCAATTCTGACCACGTATTTTTGCTTAAAACAAATGAGCCCAGCTAAAAAAGAGCCGCTGTCCAGAGATAATGACAGCATGTCACATTTAAGGGCGAAATGTACGCAGATTCGTTTTTCTGCTCTGGAAATTGTTTCCACAGCAGAATGTCAGT
>42065_TGCAGGACTCTGAGGCAATGAATTACTTAAATGTACCATC_NODE_2_length_164_cov_12.189024
AACTGGAAGTATCATTTCCCAGAATGCTTAGCTGTAATGGAGTGTGACAGAGCTACTGACACTCTTAGTTCAGGCAGCCTAATTCATTAAAATACATACAAATACAATGGTTTGCTAAATATAATAAAAATGTGTATGCAGTATGGAAGCTGTCGCTTGTGCAGATTTCTCCCCATTAGATTCAAC
>42066_TGCAGGTGTGTGTCCTGTACCCAGTGTGGTGCCACTACCC_NODE_1_length_347_cov_25.368876
TACCCATTTCTTTAGCCTTTGTGACAATCTGCGTCATGACTACAGGTTCAATGACGTCTCTGGCCTTGGTCACAACTGTAGCAGCAAAGGACACGGAAAAGAGGTTAAAAACAAACAGCAGCAGAGACGAGGGACTAAAACGTTGATAGCGGAGTCTATTCACTGCACAGCAGACTCACACGCAGAGACAAAACACTGTTCTCACCTTTAGTGCTTTTGAAAGCTCGACACATTGTGCAGTCAAAGTTATTGTCTGCTGCTTTTTCTACGTCTTCGTCTGAATGGAGGGCCTGACAAGACGCATGGAACCATCTGTTGATAGCGGAGAAGGTTGAGCTCCGTAGCAATCAGCAAAAACATTTTTTGTTG
>42067_TGCAGGTCCAGTCGGGTCAGACTCCTCAAGCTCTGCAGAA_NODE_1_length_371_cov_7.601078
ACGTGTGGACTTGTACAAGCACTTCTTCTTGCTGCCCCCTCTTTGTAATAGACTAGAATGGTGTATTTCTCACTCTTGTTTGTTTGTTGTCCTTCCAGACCGGTCAGGCTGAGAATGATCACACTGATCTCGCTCAGAGGAGATATGGAAGGACCGGCTCGAGTCAAAAAGGGTTCAGTCTGACCTCGTTCTGTCAAACCCAGCTGCGGGAATGACGACCTTCAAATGTGGATTAGTGACTGAATAGAGTTTCTCTGTAGCTCCCGTGATACACGCTGCCGCTTGATTCAACCCACTTCCCTTTTTCCTTTATTCAACCAAGCTCCGGTCAAAGAGGCCGAGAGGATCGTCCTGCTGGACCTGTCTGGGAACGAGCTGGCCTCTCTGTC
>42068_TGCAGGCCCACTTGCAGTTAAATGGAGTGTCATTGCAAAA_NODE_1_length_390_cov_15.756411
CTCAGCATCCTGCACATTTCATTCTGGTACAGGAAAGGAAAACATATCCTTGCCTACTTTCAACTAGGAAAAGATATACAACCCCCATTACTAAGCAGATGCACGTCCAAATCATTAGGTTTTTTTTGTTTCAGAACTGTGTGAAAAAGATTTGTGAGACAATGATTTATTACAACCTTGCAAAGCAAAACACACACACACACATCGATATACGGCTGATCAAAGCACTAATAGAAACAAACTAACCATTACTACAGGGTAACGATCAGGCAGACATTCAATGCCTTTCAACAGTCATAAAGTACCTCCATTTTCATTAACCCTGAACTGAACCTAGATAATGTGAAAGGGAGTTTATTGAGACAGGTGGGTGGACAGAAACATTTATAGGTGTGCCTTTTTATGTTTTATG
>42069_TGCAGGGCCGCAGGCATCGTGCACTCAATGGTTTCCTCGG_NODE_1_length_138_cov_8.376812
CTCGAAATCTGCCACAAACGTCCACCGGAGCTGAGGGATGAAGTGATTGGGTTTTGCAGGTCAAAGGTCACAGTGACCTCGGGGGCCTCCCCGTTTCACTTGAACCCAGTATCTCAGGAACGCCTTGAGAAGATTACGTCAAATGTGGCTCC
>42070_TGCAGGCTCGCTGCAGCATCCTCAGTCCGGAGCTCGCTTT_NODE_1_length_447_cov_18.534676
ACCGTGACCTACAACATCACGCAGGGGGTCAATGAGGGCTCGCAGACACTGTTCACGCCCTCAAAACACTGTTGGTTTACTGAGGAGGATGATCTGGACCCAGTTTGCACGTCCCTCACGCGCTTTGACTAAAGATAGTGAAGGTTAGCCAAGCTCCGACATAATAAATAACACATTCTGAGAAAGCACAGCGTGTCCCCCAGTTTGTCGTATCATTCATCATCTGCAGTGAGCCCACTTACTCTCAAAGCGGTTCACCACACTGTAGTCCTCCTTGGAGTAGACCTTCATCACGGCCTGGGTTTCCTCCTCTGCGCTGGCCACGCCCATCTTCAGCTCTTGCATGGCTGCCAGCGTATCCAGGCAACCTAGGCAGATGACCCAGTATGACTCCTTTTAGCAATGAATTATTATGAGCAGACATTGTCATAGTAGATGTTACCACTGTCCCAAACACATTGTCCACCGT
>42071_TGCAGGCCCCCAACGGGAAGCTGCCTACGTGCAGCGCTGT_NODE_1_length_450_cov_15.442223
GAAAGTCCAACTTAGATACTACAACAGGACAACTAATCATCGCTTGTTGTAAAGATGCCAGCAACCATGATGGTAAAAGAAAGGGAAACAAGACAGGACGATAGTTAGACTCACCAGTCGTGCGCTTACAATTAGCGCTTCAATCGGTGCATCCATATAGGTCTGAAATATTCCCCCACATTTTCATTCAATTTTATAGACCAACCCAGCCATCATCAGCTGTGTTATCCGTGACTGTTTTCTGTTCCTGTGCATGGTTTGCCTCAGTAATAGTATGAGCTTTGTTTTTCTTCAATTTTTTTTTAATATGGAAAAATGGGGATTTGACATTCGGAATTTTTGATAGTTTTGCGGGTTTAAAGCTCAAAAGTGTGTCATCTCCAGTCATTGAAGAGCACATACATGTCCATTACATATTTTTCTAGCTTTGGCCGAGTAAATCCAGTTCTGATGTGCCTCTAGTGTGAAACGA
>42072_TGCAGGCCGGTTACCTGGAGATCACATGAAGGGTTTTGCT_NODE_1_length_355_cov_7.177465
CAGCTCGGACTCTGGTCCTCTGACGGGTCTGCCGGCCCGCCGTGGGAATCCCGATGCAACCGTCTCTGCAGCTCCTCTGCACTGCGGGCCAACATGATGCTCACCTTCCTCTGGTGGGCCAGCGCCTCGTCCTTATCGTTCAGCTGCAGCAGGAAGCACAGCCGCATATATTCTCTACTTATTGATATTGTTTTTATGTAAATTGAAGGTTTTGTAAAAACCAAACTCTCTCTGTGTGATGTGGAAGTGACCATTGGAAGCGGATTCAGCAACCCCTCTTTGAGTAGCCTTGAATCATGACTCTGCTCCATGCTTGCAAGCATTTAATAAATGTCCTGTTTGATGAGTTCACACCGGCGTGGAGTAAAGGTAC
>42073_TGCAGGGCGGAGACAGCGCCGTCCGCCCGTTTTACAGCGC_NODE_1_length_215_cov_7.027907
AAAAAAACATCTGGCAGTCAACATCGATACTCACTCACAGCTCACAATACGAGAGCAAAGTAGGCGTTTTTAAAGTTTGACGATGTGGGGACCAGCTTGATGTCCTCACAACGTAATGTTAACAAGTGTGTGTGCAAACACATAAACACAATTAAAAGTTAAACTGGCTGTAATAGGAATGCATGGATACGCACATGCACCAGCACGCTCAGGTATACTGTGTGTGTGTGTGTGTGT
>42073_TGCAGGGCGGAGACAGCGCCGTCCGCCCGTTTTACAGCGC_NODE_3_length_193_cov_14.170984
GATATGATTATTACATTATCACATTACCATTAATGGCTACTAAAATGAGAATATAATATAATTGTTCTGACCTTTACAGCCAAAAGGTCCTTTTGTAGATTAATATACTATAATGCAAACGTAACTCAACAGGTTTCTTTTTTATTTTTCATAAATATTCTGTAAATTCTCCAAATGCTTGTTTTTCTGTCCAAAGGAAAAAGGTTGTGGCTGGG
>42074_TGCAGGGATCCTAGCTTCCCAAGTCCATGGGCCTCCAGGA_NODE_1_length_310_cov_27.645161
CCCCCGGAGTGAGGTTTCAATACTGGGGCTCCTTCCTGTCCACATTGATAATACTGTCTCTTATTCACAGTCAATTCTTCGTTTTGTCTTCATATTTCCAAGAGAGCCGCTGTGCACCACACTCCTGGCCTCTCCACTGCTGCCCGCCCCTCAGTCTGCATTGATATACGGGTCTAAGCGAGAGAAAAATACCCATGAATCCCTCCAAAATACATGTGTCAACCTGTACTGATTCACCCACCACAGTCCTGCTTTACATCCAGGAAAACATGTTCAACTAAAGGCTGTTTCATGATTCACTGCATAGTCGCCCTGCAGCTCTGTGTGTGCAG
>42075_TGCAGGCTGTGACGCTTGTTTGCTTTCCGACGTCTTTAAT_NODE_1_length_343_cov_6.889213
GATTTTAAGTGGTAGCCATCTGCGACGGTAATATACTGTAGGAAAAAAAAGATTTCTGTCAAAATGCAATTAAGAGCACTTAGGCTTTGCTGGTAATGTGCTTTTGTAGGAGACGGCATTTGCTTTTTAAATGTTATTACTTTTTTGCAACTCTGAATACATCAATAATTGTTCCTGCATGATTAAATCATCTTCCAGCCTCTGCTATTAAAATTATTATTCAAGTTAATTTTAGGCTCCCGCAGAATATTCTCATATGTGAAAATGTGTTTGAAACACCAGATATGAGTGTTCAGTTCACCATATTGACCTTAAGTTTACCTGCATTAATAAAAAAAATACTTATTAGTACTAATATTTTCAGC
>42076_TGCAGGGCAGAGAAGCTCCTCATCAGAGTGGAAAAAGCAT_NODE_1_length_334_cov_4.314371
TGAGAAATCTCTGACTTAGACCTTAATGTGTTTTATTGAAATTCAAAAGTCTGATTCAAAAGTGAAGAATGTTTGCTGTCTGTTTGTTTCTTAGAAAATATAGAAAATAATGCGAGCTCGTAACAAGAGTCAACTATTTAGTCTGACTAACAGTAATGAAGAAAAAAAAACTGAATCACCATTGCCATTTTCAAACCTGATAAAGTACTACAACTATTCAATATGTGAAACAAATAATTTGGACTTTCACAATAAGATGTATTTTGCATTTTCAAATGGCAGTTATTTATATATTTTTAAAGTAAAGCCTTGCGATAACCCAAAAACAACTGACATTGTAGCTGCAGG
>42077_TGCAGGTAGGGGAAAAAAGATCAAACTATGAGGATTAAAT_NODE_1_length_331_cov_17.803625
GGAGCGGACAAGCTGGGAGGGAACTTGCTGAAAGACATCAGCATGTGCATTTCGCTTTATTGGAGGATTGCTCACCCGGAAAGGACAAGTCGCAGTCGGTTCACGCTGCTTAGGACCACACATACCTGATTATGTGAAGGTAAAGACGGTGATAGCAGTTACAATACTTGGTCAGAAAAAACTTGAACTCCTGTTGAAAGGATGCAAGTTAGAAAAGGAGAAACGTAACAGACGTCGAGATGCCATCGCGTTTGTAAAGAGTCAATAGCGGACGTCAAGCAGACTTTTTGTACCTTTATGTAATGAACCAACGTGTTGGCAAAAAATCGACACATCTTTGCAGTTTTCTGGAA
>42078_TGCAGGATAGCTAGCTGGCTAGCGTTGGCTTGCTAATACT_NODE_1_length_414_cov_13.282609
TGGCTCTCTAGGTTTTGGGTATGCTCCTGGGTGACGGTGATGGAGGTGTAATGGGGCGAGAATTCTGAAACGTACCAGCTGGTGGAGGAACGCACTACCGTGATTTGATGGCCCTGTGAGTGAAGCGCCTCCACCAGGATTTTCATGTTAAGCCAGTGGCTGCCGTCTACGGGGTAAACCAGCACTTTTCCACCATCGCAACCGGAGGACAGGGCAGCTGAGAAAAGCAGGAGGAACGCCAGGGCTGGATGTGACTCCATCACTGTGGAAGACACACAGAGCTTTACCCAACATGTATTTGCAGTTCATACTTTATTCAATCTCCCATAATTACATGAATGTGTTTTAGACCGGCGATCAAAATGAGAGGGAATACGTAATGGATGGTGCAGACAGATATTTCCTTATGTGTATTTTAATTTTACACAATATGCAA
>42079_TGCAGGAGCAACGGCCTCCTGCGGTAGTCGTCCACCGCGG_NODE_1_length_332_cov_15.737952
CTATTTAATCGTTTGACTGCTTTCTTTTTAAAGGCGGCCGTATTTTCACTGGGGTTTTCTGAAACTGAGGGGATGTGATGACATGGCTCTTGTGGTGTGAAATGTACCTTTCATACCTCACAAAAAATGTAAACAATCAGTGCCTGGGCATGGTTGCTCCCCGAATGGAGCACATTCCAAGTCATCATATCTGACGTCTTTATCAGCTATCGGTTATCTACGTGTGGGTGGAAAGAGACTATTAGTGCACTACTAGTCTGTTTTTTGTTTTGAGGTTTTGAGGCATGAAGCAAGTGCGTGAATGCAGCCGACGCTCTTCTCCCCTCTTGCTACAGGCGGGGGTCAGCGGATGAG
>42080_TGCAGGACTACAGGACACCATTTGCAATGTGAAAGGGAGG_NODE_1_length_329_cov_19.231003
CTCGCTGCCTGCTTATTGGATTCCATCTACATGTGTGATTGATTCAGCACCTCAACTGTGCTTTTTGATGGCGAGCAGGCCAAAAACACACACACGCACGCACACACAGGCACCGAGAAAAGCAACCCCAGCTGGCAAATACTTAACCAACCATGAGACACGCTAAGATGCCCGCTCTGTTCAAGTGGGTTGGGACATTTTCTGAGCAGCTGTTTGATTTGCTGTTCTGTAAGAGAAAGGGATCGTTTTCTTTGTGAAAGAAGTGGTCAGATGGTGTGTGTGTGTGTGTGTGTGTGTCGTAACTCTTAAAGCCACAGTTTGGACTTAAATGAGCACATAAACAATAATATC
>42081_TGCAGGGAGGTGTGTGTTATTGGGGGGGGGAGCTCTGCCA_NODE_1_length_325_cov_13.935385
AAACTGAATGTTTTGAATCGTTATTTGTTATTTCTGAAAAGCACACATTTTATTTATAGTTCCAGGTTTTGTTTTGTTTTGCAGCATGTTCATATTTCTAACTTGTATAATTTTGACTGGATATATTTTTATGGAGAGCAAGATATTTTAAGTTAAGTTAAGTTTAAGTTTATTTATTGCAGAATAAAATTCCTGTCTGTTTGTATTTATATTTATGTTAAAAGAAAATTTTAGTTTTAGTGTGTTCAATAAATGTTTATTCTGTTCGGCCCGCGACCTGAAGTGTGTTTTGAATTTTGGCCCCGTGTGCAATTGAGTTTGACACCCCTGCTCTACGTATTCAAATG
>42081_TGCAGGGAGGTGTGTGTTATTGGGGGGGGGAGCTCTGCCA_NODE_2_length_86_cov_2.116279
GAGTCTTCTCACTGATGAACCTTCAGTCCATCCTGAGAGTCTCCACAACACAGGACCTCACGCCAAACATAAACCAACTTTGCGACAAAGCATCCAGCTCTGATAAAA
>42082_TGCAGGTGCCACTGAATCGTGAATGAATCACAGCTTTATT_NODE_1_length_310_cov_21.829033
GTTCTGGAGGAATATCGACCGCCTTTGGGGTCTTTTTATGAAAAGCTGTGCTGTCACAACATCTGTTGATGTGATTTGGAGAGGCAGAGAGCGTTGTTACTTTAGCGTCTGAGAGAGGGTCCAGACACCACCACGGATCAATGAAAAGCATCATGGCGTTTCGCTCAAAATGTTGAGCAATGCCCGGAACCGAAACAAGAAATTGAGAATTCTTGACCGAAGGATCTTCAGAGTAAAAACTAAATAATGGAAACAGAAAAGTGTCCCTTTATGGCTTACAATAACTCAAACGTTTTATGATGACATTTAAGTTGACATTAAACCGCATAAAT
>42082_TGCAGGTGCCACTGAATCGTGAATGAATCACAGCTTTATT_NODE_4_length_88_cov_27.011364
AATTTTTCCCTGAATGATGCATGTAATAAAAACCCTACTGCCTGTTCAAGGACTGCCGGCTTCCTCACCCACACAGCTGTGGGGCCAATCTCTCTGTTTGATTAAACTTT
>42083_TGCAGGTGAACCATGAATATTTACTAGCACACAGAACAAG_NODE_1_length_117_cov_12.905983
AGGTACAGTTTGGTTGTTGTAATTATCGGATTGTTCTTTCAACAACGCGAGAATTCCTCAATTCATGTGCTTTGCTTACAGTACTTTTTTTTTTTTTTTAAACAAAGGCTTGAGTTTGCTCCTGGTATTCGAAAACATT
>42083_TGCAGGTGAACCATGAATATTTACTAGCACACAGAACAAG_NODE_2_length_353_cov_8.385269
TTTACTATCCAATGCTGAAAACTACCTCCAAGCCAAATGCTCTTAATTGTGCTGCTGACAGCTTTCTTGTTATGCTGATTATTTGAATGGTTTTTCATCTTGTGACGCTATTTTGAGATTGGTGGTCAAATTAGTTTCACAGAAGCCACTTTTTTTTTTACCTTCCATCATCACGTTGTAACCTCCTGTTCTTTCATTGCCCACCTCCAGTCCCAGTCCCAATCCCTCCTCCGGCTCCACGTCCAAAGACGCAGGAGCGGCCCAGTCTCTGTCCCAAAGCCTGACCTCTTCCCGGGCGGTTGCAGCTGTAGCCAGAGGTGGCAGGGGTCTCTGGCTTTGGTTGGCGATGGTGGTGCTGCTGGCAGGGACAGGTTG
>42084_TGCAGGCAGTTTGACAACGAGAAGCTAAGGAGGAGGAGCG_NODE_1_length_209_cov_6.789474
CAGCGGCCACCAAGAGGAAAGACGCCAGCTCCGACACCAGGGGGGACAAGAAGAAGAAATCCGCCCTGGAGGAGATCATGGAGGTAAAGATGGTCCTTTTCTTCTGCTCCTCTAATCCGCGCCGCCCTTTCTCTCGGCGCTCATCCCGCTCTGCGACGCGTCTCGTTCAGATGGAGGAGAAGAAGAGGAAGAAGCAGTCGGTCCGAACGGATTACTGGCTGCCGCCC
>42085_TGCAGGAAGTGCCTGTTCGTCAACCAATCAGAAACCCGAG_NODE_1_length_461_cov_13.876356
CTATGGGCACCCCGGCTCCATTGCTCTTCTCACATTAAGATCTAACACGACAAACACAACGAGCAGAATTTGAATTGCCAAACTATAGCGAAAACTAAAACGTCTCTTGTATTAAAGCAACACTCAAGCAAACAGGTAACGTTGGCACAGGCCGGTTCACACGTTGACACACCACAGCTAACGGCTATCACGAGCGACAACGTCACAGAGCTCACGTCGCTTTGTGTCTGAATTGGCCATTTGGGAACAAACGGTCATTTTGGGGCAAAACAGATACAACGAACAACATATTCTGCCGCCCGAACCGCTTTTATAGCTCATTTGGAAGCGTGGACCGGCCGCCTGTACGACACCAACGTTACATCGGTAACAAACAGGGTACGCTAGCATCGTTCAATGATTCAAAATTCGGGAAATCGCGCAAGGATTATAAAGTAAATTATGTTTTAAACAACTAAGGAACGCCACTACGAAAATTAGATG
>42086_TGCAGGGACGGCAGATTGCAGATCACCCTCTCTGCAGAAT_NODE_1_length_207_cov_15.125604
ACCGACGCTCCGCCCGCGTACCTCAAAGTCAAGTTTTGGCGAGGAAAGTCCTCCAGAAACAGCTCGAACACGTGGTCGCCTACGGCAACGAGACCCGCAGCCCTCAGCTCACACCCGGTCTGGGAGGAGAGTTAAATAAAATAAATGTATATATATAATCAAGTCAACCCTGAACATGGAGGACGCGATGTGGCGCAGGGTCACCTCGTCCATGGTGAAGTTTGCCGGA
>42086_TGCAGGGACGGCAGATTGCAGATCACCCTCTCTGCAGAAT_NODE_2_length_94_cov_2.000000
GTCGTAAATTGTCTGAAACGCTATGTTTAAACATGCAAAGCCTCTTCAATAGCCACTAATTCTTTTTAACGTTTTTCTTGTAAGATTTGCGGCGACGTCGTTCCGATGTGGCCAAA
>42087_TGCAGGTCTTTCGTCACGTTGTTCTGCAGGGGACTGTGGA_NODE_1_length_93_cov_6.268817
CACCTGGGAGCCCAGCGTGCCCATGTACCTGAGGACGGAGGGAGAGTCCAACGCATGAACATCTGGAGGACAAGGTGGGGCTTTCTGAAGCAATCATCAAACGAAGG
>42087_TGCAGGTCTTTCGTCACGTTGTTCTGCAGGGGACTGTGGA_NODE_2_length_98_cov_5.520408
CGTAACAGACTCTCCTGCTGCTCGAAATGAGGATTCCATTTTGAAGGATAAAGTCACTCACTGCGCAACAGCAGGCGTCCGAACAGGTTGTGCTCCCTGGCCGTGGTGTTGC
>42088_TGCAGGGGCAACACGGGACACAACACGGAATACCTGGTCC_NODE_1_length_405_cov_13.200000
GCATGATTTATACTTAATTTACATCAAATGTAGATATATTCCAGATATTTTCCTGCATATTTGTTGTACCTGAGAACTTCGGGGTTTGGAAGTGTTTGAGGAAGGTTGAACAACAGGAGTTTGAGCTTTAAGGAACCGTGGCCGGTTCTTGCCACGTCTCGTTTACAGCTGTACGTTCCTCAGCAACGGGATGAAGCATTTCATTATAAACGCCAATTGCTCAATGCTGATTTCAGGTTGTTGTTTTTTTAATATGTGTGAATGTACACGGTACAAATGTTTGGTTTTCAACCGTCAATTTCAGCCCTGAAGGTCAAAAGGCCACAACTGTGTGAGGTTCTGTTACGCCCTGGAAACAGGGGATGTCCTCCTTGAAAGCAAATCAATACAAGCTCATTCCCCTTTGACCTGAAACATTAACAACTGT
>42089_TGCAGGGACGGCAGATTGTGGCCGATCACCCTCTCTGCAG_NODE_1_length_458_cov_15.628821
AAGAAAAGTGGAATGAGCATCACTCACATTCCGATGTGTTTCTGTTCACTACTTAAAAACATGTCTGGAGTATTTCCCGGTTCCCCCCAAGGCTGCGTTCTTTCCCCTCTGCTCTTCTCCCTGTACACCAACAGCTGCACCTCCAGCCACCAGTCCGTCAAGCTCCTGAAGTTTGCGGATGACACCACCCTCATTGGACTGATCTCTGGTGGGGACGAGTCCGCCTACAGGTGGGAGTCTGACCATCTGCAGCCAGAACAACCTGGAGCTCAACGCTCTAAAGACAGTGGAGATGGTTGTGGGTTTCTGAAGGAACGCAGTCCCACCCTCCCCCATCACCCTGTGTGACTCCCCACTGTGGAGTTCTTCCGTTTTCTGGGCTCCATCACAAACCAGGACCTCAATTAGGAGCTGAACATCAGCTCCATCACCAGAAAGGCTGAGTGGAGGAGGTACTTCTTGATGCAGCTGAAGAAATTC
>42090_TGCAGGCAGCCAGAAGAGGCCCTGTGCTGACGGTGCACAG_NODE_1_length_349_cov_13.332378
AGAGAGAGAGAGAGAGAGACGCATGGATGTGATGGACTGAGACCGAGGATGACGGCTCACTGAGCGAGAGTAACGGAGGGAGGCGTCTGAAGAGATGATGTCAAAGCCGACAGGCAATCGGGGCTAAAACGACCCTCGTCGACTTCTCTGCGCACACACACACACACACACACGAACGCAGCGGTCGACCCTCAAACGCACGCTGTTGTCTCCTACTCGCCTGCAGCGGAGCATCGTGGGGTTTTTTCGGGTTTCGGTCTGCCTGCCGGAGTGGACGACGCCTGTTGATCGGCGCACGGATGTAGAACTGTGAGTCTTTTTTTATTGGGGAAAAGCTGTGGATTGTTTCAAGCTTAAATTCCTGCATGTTT
>42091_TGCAGGACGCACATTACACCCTGTGGCATCTCCCTCTGAG_NODE_1_length_396_cov_22.000000
CACCAGGAAAAGTAATGATTTTACTTGGTAAAAAAAACAAACATACAAAACAGACATTCTGCTATCATCCTCATCTGGTTTTGTAATATTTGTCACCTCCTTACAAGTGAAAGTAAGTTAGTAAATGAGTGCTTTGTGGGATGGCAACAACTTCCGATCAAATTAATTACAAAGGTTTTGTCGGCCCATCCTTGAGTGACTTGAAGGTTTGGACTCCTTTGACCAAGTAATGACTTTGGAAGACACAGTCGTCATGCCATAGATTGAGAGAAGGGGAAATGACCAGAAAAGGAGAGAAGAGAGTGTCCAGTACCCCGGCTCAGAATCAGAGTGAAGTTGGAGAGTGGACGGGTCAGAGTCCCAGTGCAGAGTCCTGGTTAGTGTCACAGCAACAAGGCAGCATTAGTGAGAGAGAGAG
>42092_TGCAGGGCACTCGGAGCAATGTTACCAGGAATCCCCCGTT_NODE_1_length_169_cov_19.520710
ACAACAACAGAATTATGCTATGAATGGGATGCCCATGAACCACACTCGAATGATGGGGCCTATGCCGGGTCAGATGCAGATGATGCAGGGACCACGGGGCCCCCAGGTGATGCAGGCTATGCAGCAGAGCCAATGGGGTCCAGGGATGCAGAACCCCATGCAGAATTCCCAGGGTCATCAGCCACAGGTAC
>42092_TGCAGGGCACTCGGAGCAATGTTACCAGGAATCCCCCGTT_NODE_2_length_225_cov_8.408889
CCTAACATGCCTCAGCAGCAACAGCAACATCATCAACAACAACTACAACAACAATTGCAGCAGCAGCAACAGCAACTACAGCAGCAACTACAGCAGCAACATCAACAGCAACAGCAACATCAACAACAGCAGCAGCAGCAGCAGCAGCAACAACAACAGCAGCAACCACTGCTGGCAGCACTGAAGGTGGCCAAACAGATTCAGATGGTAGCCAAGGCGAAGCATCAGCAACAGCAGCAGCAGCAAC
>42093_TGCAGGACGGGGAGGGGGGCTGCGGGAGGAACAGCTGTCA_NODE_1_length_219_cov_13.721461
TCTTCTTCATCTCCTCCTCCTCAGGGAGGAGTTGGGCGTGAAGCAGAGCGCAGAGGGCGAGCACCTCCTCCTCGCCTTCCACAGCTGGGACCTCTACCTCCGGAAAACTGGCCAGGAGAAGCTGCTGGATCCGGCAGGACAGTGACGCCTGGGCAGAAATCAACATCCACGATGACCTTTGGATTGGCTTTAAGCTTTTATTTCATTGCCTGTGACGCATTTAGACTGTTTGTCGTTGTTA
>42094_TGCAGGGAATACAGTGCCCTTTGCCGCAAGTAGTCCGTGT_NODE_1_length_464_cov_18.448277
GAGAGAAACTTGACAGCAAAACTAAGCTCGGAAGCAAACGGAACGACATCTCTTCTGGTGCGGGTCGAGCTGGTTGCCATGACTTTTTTACACCCACTTCACCTCTTTTTTTTGTCTGTGTTTTGGGGTTTGAGTTATTCATATTAATTAGGCTTCTTTTACGTCATTTTATTTGTTTTCTCAGTACATTTTGTTCTTCACTATTTCTTTGCACATTTGTTGTTTGGCTTAATTTACTATGTGTCACTTTAATTTATCTTACTCACAGCATATGCTTGGAGAACACCCTTCCTCTCTAACAGAATTGCATGCACAGAAGCACCAGGTAAACTCACAATGCGACCCAAAGCATCACGTGGTTAATAAATCATTCCATCTTTCTTTGGCTTAACCTATACCAAATGTTCTCCCGTTTGAGAGCAGACTATTATCAATAACGTTATGCAAGTATTCCGCTCAAGTCTCACGCTGGCATATCTTGAACCT
>42095_TGCAGGGCAGATCATACCGGTAAACAAACACATGCAAGTG_NODE_1_length_370_cov_9.237838
AACATGAAGAAGAACCGCGTGCTTCAGATCATCCCGTGTAAGTCCTGCTCCGGATACTCCGAACACTATTCATAATACATCACTTCCGAGGAACATCAAAGAATCCCACCGCTGGTGATTTTATTGACGGCGTACACAGATATCTCCACCCCGTGTGTGTGTGATCAACGGCATTTAAATAAAGCTTGTATCATGACCTGAAAGTAAGGGGGGGAAGAGAGGGGACGGAAAGCTGGCTACAACGTTTTTTTTTACGTCACGGTTTTTCAGTTCCATCAGCCTCTTCAAAACTTTTATTTTACCAGGAATCACTCGTGGAAAGTTTTCATTTTCCTTTTTTTTTGTTCTTTTTCGCAGATGATTTCAACCGAGTAATGCTCTCAGTGAGACGA
>42096_TGCAGGTTGTGGAAATGCTGTCCCTATTAGGGGACACCGT_NODE_1_length_445_cov_21.071911
ATTTATCAACCCCCTTAATCCTGATCCGTCCCATCTTTTAGGTTTGAAGTGAGCAGTGAGATTGACTCCATTTTCCATCTGCTGAAGAGGATCTTCAGACTTACGCACATAGAACGTGGACGATGATCTGAAAGTGTCTGTTAATTCTTCTTTGGGCTTTAGAGCTTTAGCGCTTCAAAGCCGTATAATATATATATATATATATATATATGATCCATTTTGATCGATGCTGAGGAGGCACTGCACCAAACACATTAACATGCACAAGACCGCAATCCCACGCCTTTGATGATACAATTTACTGCCAAGACCAAGGTCTGCAGATCAAACCCTGACCCCACCTTTGAATAACAGCATCAAGGCGAGAGCTTGATTGACAGATTTCTTTCTAGCGTGGGCTCATCCTTTGCATGCGTGAAGGAAATATCGTCTTTACATTTCATGCAAGCAAAAGAAGTTGGGTGGAA
>42097_TGCAGGCCTTTTTGGAGGACTACTTCACCGCCACTGAGCC_NODE_1_length_391_cov_18.212276
CTTATGGTCACCTGGTAAAAAAAGGGTTAGTGGACACCCAGAAAGATTTCTGAGATGCTTCGGTTCTAGGTGTATTTAACTCTTACCATTCCTACAATTACTATGTCACGGTTATCTGTGAGCCTCACGTTTCTCTACGCGGCGTAAATCTGAAATAACTTTGACCTCGGAATTTAAAAAAAAGATGAAAATCCACACGTTTCCAAAATATCAAAAGTAATATAAAATGAAACAAATAAAAGGGATAAGTAGACAAGCAATTGTATTTACACTACATACAAGTTATACCAGTCATCTTTAACTCCTCCGTTATCTCAGCGCCCCGTCCCACTTCCAAATCATCCTTTGATTCGATAGTCAGTACACTGTCAAAACAGCAGTTGTCCCAGTTTGTAAGAAGCTTGGAGGTCGCG
>42098_TGCAGGTGAAAGGTCAAGTGGTCAACGTGGTGGAGTTGGG_NODE_1_length_241_cov_7.900415
AAAAAAAGCCCATTGAGAAACTGAGCAGTGGAGATAAGACGGAGCGGAGGAGCAGAAGTGGGAGAATTGGCTGCTAAAAAGGCAGCGGGACGGCAGATTGAGGACGCTCACGCTCGCTGGCGCTGCTCCATACGCACAGAGGAGAGAAGTGACGTTTGATTAATCATCTCTCACAGAACCCCCCCCCCAATAACATTCCCCAATCGATATGCATCGCACGCCAGCAGAGAAGACACGCTGCTTAAGAACACGGCTTTAA
>42099_TGCAGGACGTCCTGACAGACTTGTCTGCGGAGTGTGAGAA_NODE_1_length_383_cov_11.613577
ATTGATAACACATGACTAAGGAGAAATTAAGAAGTCTATCCAGTCAACTGTTTGTTATACTAACTTGCCCACCTCAGGAGTCCCCCTGGTGGAGAGAATGAGTAGCACTGCAGGCTGGGAAAGGAACCGCGCAGGAGAATAGCCAGTAAGGACGCCGTTCCAGCACCCAGACTGTGACCAGTGATGACCAGCTTGTACTCCTGCAGACACAGGAGCACGGACACGCGTTGCATACTTGCTCCACTACTTCTGCAAAGGCTGACGTTATCAGACAGCAATGAACTCGAAATGCAAGTGTGCTGCGTGGAAAGCTTGTAAGCTTGTTCGTATAAGGGTCACGTTGGACGGCGCAGACACACTCCCCGCACCGCGTGGAACAGAGTTTTTGACCTCAGTCACACTTCT
>42100_TGCAGGGTGACCACGTTGACTCATATCAACCCACCATGAT_NODE_1_length_200_cov_10.795000
TCCAGGAGACTCAGGAGTGAAGCTGCTGTCTGTTGGACTGGAGGACCCTCACTGGAGACTGGACACTCTCAGGTATGAAGAGGCTGCAGCCACAGACCATCAGTCTGTAGAGGAGGTAGAGCTGGAAACCTTTTCTCTGTCCCACTGTCAGCTTGGTTAATAAGACCCTGACACACCAAGCTGACCTCAAACTACCAGAGACTCATCAAACTGTTTGTGT
>42100_TGCAGGGTGACCACGTTGACTCATATCAACCCACCATGAT_NODE_2_length_199_cov_3.351759
ACCATGTTAATGTGACCCCTCTGTACCTGATAGTATCTCAGTACTGCAGTGACCTTCCAGCCCTCACAGCTCCCTCAGATCATGTGACATGTGTTCTTATTCTGTGTGTCTGCAGGCTGTCAGGCTGTCTGATCAAAGAGGAAGGCTGTGCTTCTCTGGCCTCAGCTCTGAGCTCCAACCCCTCCCATCTGAGAGAGCTGGACCTGAGCTACAATCATC
>42101_TGCAGGAATTTAAACCAAAAGCCTCCTTTACTTTCACAGC_NODE_1_length_471_cov_14.806794
GTCACTGTTTAAAAACGGTATACGGGTCTGGATCGTTCAATTGGAAGCATTTGTTTTTGCTCTAAAAGCTTGAAAGCTTGAATGCTTTGATTTACAGTTGGACTACAGTGTGTGCCCTGTCCAGAAAGGACACCTTTTACCTGAAGGCCATCAAACTGATTCTGACCTTATTTCCCCTTGAACTTGTTGAGTTTTTTAGGGGTGTAGTAAGGGCTGTGCTGAAGGCCACATGACGCCCAAAGCAATCATTCACAAATTTGTCACGTTTCCTAATGACCATTTTGATGCACATCAGGAAGGAAAATAACTAGTTGTTAGAGAACAGTTGGCGGTTAAATTAGCAGCAGCGATGAGAGGCCTCTGCTGCTTCGAGGCAACTGTGCAGAAAGCATTGTCAGAGATATCGTTACCCGGCCAGCTGCTGTATGAGAATTACACTGCACATTCAATCCTCCAAATCAGCAGGAGCTGCTGTAAGATCGGTTTGTCTGCC
>42102_TGCAGGATTCACACTCATTGTCTTCTTGTGGGAATTTGTT_NODE_1_length_311_cov_18.270096
GTCCCTACAGATCCACCCAGCTGCCCCCCTACGGCCAGCGACAGGCCGTGTGGTTTTGATATTTTTAAAAAATAGCACGTGTGATGGAGTGTTTGTACAAGTGACACCAAGCGGGCGGGAACGAGGCAGAGAGAAAGAAAGGATCCAATTTCTGCCGGGCGAGACGGAGGAGGCTAAGTGTAGTGAATGCGATTTGATGGTGATGCTGAGACGGGCTTTAGGCGTACAAATACTATTAGTCACTGCTGTGAGAACCTGTTACTCACACACCCGCACAAATGTGTGTGGGGGGGGAACAACAACAGCAAGGAAGAGCTGGGCTCCCGGGCTACA
>42103_TGCAGGTGCTGAGAGGAAGATGAATAACGTGTTTACGTCT_NODE_1_length_215_cov_10.809302
GCTCCGTCTGACATACATCCGATGCTCCCTCGGACGCTGCCGCATCATCACCGCGACTGTGAACTCCAGGCTGGGAGAGCAACCCGAGAGAGAGAGGCTCCGGCGTAAGAAGAAGAAGGCGGCGGCGTGCAGCCTCAAAGGGGAGCCGACAGGAGTCGCCGATGACGTTTAATATGAATCAAGACTCCATCGTCACCGTTAATGGAGGACACGAGTGACCTTTTCTTGTTGTGCAAC
>42103_TGCAGGTGCTGAGAGGAAGATGAATAACGTGTTTACGTCT_NODE_4_length_229_cov_5.314411
CGCGAGCTTTTAAAATCCATTTTCCCGCTCATTCCTCCCGTCGTCCAGTCTTTTATTAATATTCAGCCATTCTCGTGTAATTTAAGCCCAGAGAACCGTAAGCATCTAAATATAGGAAACCGTATTAACTCTGCTGCATATATCGTTACTAAAGGTCTCTTTTAATACCAAAATAAGCATTTTCTGTAGCNNNNNNNNNNACTGGACGACGAGAGGAATGAAAGCGGGGAAATGGATTTTAAAAGCTCGCG
>42104_TGCAGGACTCGTTCGCTTCCAGGTCTCTGAAGCGAGCTAA_NODE_1_length_224_cov_18.839285
AGTGCACAAGTAATAAAATAAAATGAAATGCTAATGCTATGGGTTAGTAGAAAGGCTGTGTGTTAGTTTAAAATAAGAGAATAAAGTTAAAGTTAAAAATTAAAAATATTTAAAGAAATGGAAAAATAAAATGCACTAGCGAACATGTGACAAAAGTGACGAGTGAAAAATGACAGTTAAAGTGACATATGCAGAATGAAAGAAAGTGACCGGTGGAATGTCAGAGTCAGACAGTGGGGGACCGGG
>42104_TGCAGGACTCGTTCGCTTCCAGGTCTCTGAAGCGAGCTAA_NODE_2_length_158_cov_8.848102
GCAAATTACCAGTAGAAAAGGGCGCTTTCCTGGAGATTGTGGGGGGAGGACGTGATCATTGATAAACATTGGGATATAATCAGTCTCTCGTTCAAGGCGTGATTTGTAAGCACAAAGAAAAAATAATCGCTGTGTGAAAATCAGAGCGGTGGGGCTGGAGGAATCAGGAATCAGGAAACA
>42104_TGCAGGACTCGTTCGCTTCCAGGTCTCTGAAGCGAGCTAA_NODE_4_length_161_cov_7.409938
CTTACATTCTTGGCGCTTGTATAAAAAAGGCTGTTTCGCATATTATGCCATGTTCACTTGGGTGCACATTCTGGAGATACAGCCTTAAGTTGCTGGTTGTTGAATCAGGAATCAGGAGGATCAGGAAACATTTATTGCCAAAATATGTCATGCATACAAGTAATTTGACTTGGCGGTTGGTGC
>42104_TGCAGGACTCGTTCGCTTCCAGGTCTCTGAAGCGAGCTAA_NODE_7_length_91_cov_17.109890
CTTGGCGGTTGGTGCATAACAGCAGACAGTACGACAATGGACGACAAGACAACAGTGCAAGAGGAATAAAATAAAATATAATGCTATGGATTGGTGATATAAGGCTATGGGTT
>42104_TGCAGGACTCGTTCGCTTCCAGGTCTCTGAAGCGAGCTAA_NODE_8_length_154_cov_3.870130
AGTGCACAAGTAATAAAATAAAGTAAAATGAAATGCTAATGAAATGGGTTAGTAGAATAAGGCAATGGGTTAGTATAAAACAAGGGAATAATGTTAAACATTTTAAATATAAAAAAAGTTAAAAGAAAAATATTAAGCATTAAGTGCACTAACGAACAAGTAACAAAGTGACGAGT
>42104_TGCAGGACTCGTTCGCTTCCAGGTCTCTGAAGCGAGCTAA_NODE_9_length_231_cov_4.376623
CTAAAGCGCCTTCACGCGCGCATCGATTGTTTGTTTTTTCTCAGTTTGAATGTTGAGATTTGGGGTTTTTTTATCCGTCTTTCTGCATGAAAATGAATTTAGAAAAAAGAATCATCGTCAAACAGTCAACAAAGCGTCACGTTTCTATTTCAACAGAAGAAAAGAATAGTAATACTGTGTGTGTGTGTGTGTGTGTGTTTGTGTGCGTAACAACGGACAGTACGACAACAAGACAGACAACATAGTGCAAAAG
>42104_TGCAGGACTCGTTCGCTTCCAGGTCTCTGAAGCGAGCTAA_NODE_11_length_143_cov_5.783217
ATCCTTGTTAATAATTTAATAATGTACTGTACGTAATGTAGCTATACATTCTTTTTTTAATGAACTCCTTTCAACCTCTGGGGTCAACAAGTATCCCTATCACACAAAATGCAACTACGACTCGCTCTGAATCCACACAATTCAGGAATCAGGAATCAGGAAACA
>42104_TGCAGGACTCGTTCGCTTCCAGGTCTCTGAAGCGAGCTAA_NODE_12_length_79_cov_4.594937
CAGGAATCAGGAAACATTTATTACCAAAATATGCCAAACATACAAGGAATTTGTCTTGGCGGTTGGTGCGCGCCAGTAGACAGACAAGACAGCAGTGCACA
>42105_TGCAGGAGTGCTTTATGGGTTTAATAAATAGCGCTAATAG_NODE_1_length_263_cov_6.650190
GAAGGCCAATTCCCTGTGTAGAATTGATGCTCCCCGGTTAATTAAGGGAGCAGAGGTTTTAGATGGAAGCAGACACACATACATACACGTGTCTTTGTGACCTTTCTGCGCAGCTTGTAAGTGTGTAGCTGAAGCAAGAAGGAGAATGTGTACGCTTGTAGTGTAGGTCGGACGTGACGTACCTTGGTCAAATTGCCGCTGCATGCTCTCCATCTCTGCCTTGTTCCCGCTGACCCTGTAGAGCCCCTCTGTGCTCAACCCTGGGAGGGGGGGGGGG
>42106_TGCAGGGAGAATGCCTCGCTGGCTCCTTGGCCCTGGCCCT_NODE_1_length_369_cov_22.859079
GCCCGCTTTGTGCTGACAGCGCGCAACCCCGATGCAAGCGTGGTGCGCTTCCTGTTGCAGGCCTCCTCCCCCGAGATCTGCAGGGCCTGGTTCAATGACGTGGTTCAGATCTTGGAGAGCCAGCGCAACTTCCTCAATGGTCAGTCCCTGCCCAACATCGGCCAGCACTAAACTAACTTTTAATCAAATATTTATAGCACAGTATGATAGTTGTAAACAGATTGAGGTGTTAAATAATTACAGCTCACCATGGGTATCCAGAAGCGGAAGTTGATGTATGTTGACGATAATAAGCTACATTATAAGATGCAAAACATGTCTTATTTTTATTAGAACTGTCTGTTGCTCTGTCTTTCAGCCTTACAGTCACCTATTGAGTACCAGCGACGAG
>42107_TGCAGGAACATCCAACGATGGCTTTTCTTCTTCTTCAGGT_NODE_2_length_147_cov_5.761905
ATTATAGTGATAATGTCTGTTAATGATTCAACGATAATAAGATTGTGCTAATTACATAAATGATGTGCCAGGAATAGTCCCCCTCCCAAAATAGAGCAGGGGACGGGTGTCATTAAACTGACTCCACAGAAAGGTCCTTTGTTTGGCGTGTGTGTGTGTGTGTGTGTGT
>42108_TGCAGGTAATGAGGATCAGCAGGGTGGAGGCTCCTTGCTT_NODE_1_length_426_cov_15.901408
CGATGCAGACTAGACGTGCCTGTTGAATTAGCCCGATAGTTTTGTATAACTGAACCCCGTCCTGTCCCGACAGACCTAATGGAGGAGCTTGTATTTAGCAGATGTCATAGGTAGATTTCACCAAACTGGCTCCTCCCATCACAGATGTTAAGTCATATTTGTCCCAGGACACCTGCAGTGTCTCAGCAGGATGTTCACCTGTGCACAGCGGCCCTCACCACTGATCAGACACAAACATGCGTATCTTCACACCTACGCTACGTTTGAAGCACATTTATTCCCAGCTGAGCAGTTTGAGATATTCGGGGTCTGCTTGTGAGGGGCATGATGCTACTTCACTGGGCATACGGTTATTTTCCCAACAACCTGGTAATGACATTATAACAAAATCTCCATCTTTGTGTCCCACTGCCGTCCCGCTGAGTCTGCGTGCTCAGTCGTGGATCAC
>42109_TGCAGGAAAAAATCCTCAGATCAATTATATTTGCCTCACT_NODE_1_length_308_cov_17.090910
TTTAGTGCTTTGTGTTTACCTAATCTCTTGCATTCACACAGACACCAGTGGAAATGTCCAAATGCGTCACTGCACAACTTTAAAGGCCTTTTCCCATGCATAGCGGTCTAGTGACCCATTCTAAATAACCTATATCATTGGGGAACTCTGGTTTATAAAGGAGTCCATTGGGACCTCTGCTGAAAAGGTTTTTTTGGGTGGAAGCCTGGATGAAAAGTGCAAAGAGGAGGATAAAGAAAAAGTATAGGAGATGTCAGGACGCCTTTGGAGGGAAAACAAACTGCAGAGAGCAATGTGAGTTGACTTAATCTGATTAGACTAACCTCATCA
>42110_TGCAGGGCTTTGGCCATCAGCGTGTTGGCGATGTTCTTCA_NODE_1_length_423_cov_7.037825
ATCGTGTGTTTGAATACGAGGAGCGCAGGGGGACTTAAAAGGCTCCTGTCTCTTCTTCTTCTCCAGGTGTTTATGAAGTCTGTGAAGTTGGAGTGGGTGCTGGGCACCATCGAAGCAGCCCAGGAGCTGTGCACCGAGGCTCTGAAACACTACGAGGACTTCCCCAAACTCTGGATGATGAGAGGCCAGATAGAAGAGCAGTGTGAGAACATGGACAAGGCCCGGGAGGCCTACAACCAAGGGGTGAGCGTCCGTCTCCACGGGGGACTCTAAAGACCCGTTAGTCCAGCTGTCCCAGGTGTCTTTGATGAAAGTGTCCCTTTTTGTTGCCGCAGTTGAAGAAGTGTCCCCACTCCAGCGGCCTGTGGTTGCTGCTGTCCCGCCTGGAGGAGCGCGTGGGACAGCTGACCAGGGCCAGAGCCATCCTGGAGAAGGCTCGACTC
>42111_TGCAGGTGTGGCTTTTTTAGCTGCTACAGGTGTAGCTTTG_NODE_1_length_239_cov_7.694561
AGTTTTACACGTATTGGTTTTAGGTGGGTGTACCCAATAAACTGGCCACTTACATAATTGTCCATTTACAAAATGTCTAACATTTTGTCTACTTAGATAGCAGTTCAGATGAGGATGAGGCAAAACCTGCTGCTAAATCTGCAGCAACCAAACCCACAACAAAGGCACCCAAGAGCAGCTCTGCTACACAGGACTCCTCTGAGGATGAACCAGTGAAAGTCAAGCCGGCTTCAAAGCCGGCTACTCCAGCAGCAAAGCT
>42111_TGCAGGTGTGGCTTTTTTAGCTGCTACAGGTGTAGCTTTG_NODE_2_length_135_cov_11.777778
GCTACTCCAGCAGCAAAGCTTGCTGCTACAGCAGAAAGCAGCTCTGACTCCTCCTCAGAAGATGAAGAAGCAGTCAAAGCTAAACCTGTAGCAGCTAAAAAAGCCACACCTGTAGGTAAACCCACCACGCCTGCAGCTACTCCAGCAGCAAAGCT
>42112_TGCAGGTGTGTCGCTGATGCGAATTACTCCCGGCACATTC_NODE_1_length_359_cov_10.896935
ATTAGTACCACACAGTTCACACTGAGTACACATAATAAATATATGAATTTCAATATGTGACAAGACAGGTTCTTATAGCGTGTTTACCACTTTGGAGTCACTAAGGTGAGATGTGGTGACACAGGGAGGAGAGCAGGTGATCTCTCAGGATGTCGTTTCTGATGAAACACTGCTGAACATTCCCAGAGGCTAAAGAGTACACGTCGAGCCCAGAGACCGCTGCAAAAGACACATGAGACCCACATACGTGCATGCACGCACCGTCAGAGAGAAGACCTTTTCCTTTTTGTGTTTGTCATTCCACAAACGTTGCATACTATAAAACGTATGCACTGCATGATTAAATAAAGTTACTAATGTGTGACATTGAGGAGCAGAAGG
>42113_TGCAGGATTTACCATCGGGACCGTTTTCAATTGCCACTTT_NODE_1_length_332_cov_6.695783
ATAAATCCGCGATTTGCTTAATGTTTTGAGGTAAATCTGCTGAAATGAGAAAAAGCAATTGCCAGAGCATTATAAATCATGGAACAGGATCTTGTTTTGTAGTTATGTCATTAAAGTAGCCGAGTTTACGGCTTGAAAGGGCCGCTATTTCAATTTCTTCCTTAAATCAGCGCTCTTTCTCCCTTTTCTGAGTGATGGGAATCACATTACCCACAGGTCCTTTGTGTTTAGCTCATGCTAGAGGCTACCGACCTGAACCGCAAACGGGAAGAAAGATTTCTGCAACACCTAAATCAGTTGTCAATCAGTGACAGTTAAAAGCAACAGTCTCTCGGTCAAGATCAGCTGCA
>42114_TGCAGGAACTTTGGTCTCCTCCGGCTGTGCTGCCGTGTTT_NODE_1_length_448_cov_20.265625
ATCAGAAAAATACTTTATTCCGGGAACAGAAAATAAGATAAATCTAAACAAATCTGTGGTTTCGCTGTGGTTTGGCACTTTCTTATAAGGGCATACTGTTAATCAAACGCTAAAAATGAAACGCATTCAAGCCAGTGAACTTTCACTGCTGTGCTGAGTCAGCTCCTTTATCATCGGCAGAACCCTGAAACCAGCGACCGAGTAGGCCTCACTTGTATAATGATGTTAAATTGAAAATATATGTGACTCATACATGCAATCACTCCGACACATAATGTAAAACAAACATGATCAGTTCTATACACCTCAAAGTCAGAAAAAAAACACATCTGCTCACATCAGTTAACCACTCCAGAGTGAGCAAATAATAAAAAATAAAAAAAAAACTTGGTTCTCAATATTGATCAATCAAATTGCGCTGTGTTGATAAGCAGAAGCAGCAAGGTCTCCTCACAGTGACACAGAGCATG
>42115_TGCAGGGATTCCCACTATGGGGAAGAATGTTGTGGTTGCG_NODE_1_length_380_cov_18.181580
CTGAATAAAGACATAAGAAAAGGGGAGTTACAGAACACCAGGACGCTGAGCAGTGACCCCTTGCAGAAATACGATCACGCTTTCCCCTCCAGCTTTACCTTCGAAGTCCACATCTCCGACCAGCCGGCTTTTCCCGGTGACGGGGTCTTGCACTCTGTTTATTCCAACGTCAATCACTGCGGCTCCCTCTTTAATCATGTCGGCGGTAATGAGGTTCGGGATCCCTGTTGGGTCAGCAATCAATTGTGTCACAATTGCAAAACCAACGTCCTGAAGAAATTTAAAGAATTCACTTATCCTCAGTGTAACGAACCTGCTGCAGCCACAATAATATCAGCGATCTTTGTGTGTTGTCGAAGTTGCTCCTTGGGAGTGTAGCGGTGAGAAATGGTGACCGTGGCA
>42116_TGCAGGGCCACTTTTCCAACCTGCTCCGGGGGCCAAGTGG_NODE_1_length_443_cov_6.855530
AGCTCACTTAATGACTAAATTCACTGTCTTTTGTCGAGACTTACTCTTCCTCTCCTCTGAAACTTGTAGAGCACAGAGCGAGAATCCTATTCGTCATTTCCCATCTGAAGACATGTTGTGCTGGACTCTGGCTCACTGGAAAGCGCTGCTGCTGACCGTGCTCCTGTGGGACCACCTCTGTGCTCTGGGACTGAAACCCACGAGATGGCCGCTGTATTCACAAAAGCCTCTGCTCCTCGCTTGGAATGCCCCGACCGAGGACTGTGGCCCGCGGCACGGTATTCGCTTTCAGCTGGACCTTTTCCAGATTGTGGCCTCTCCCAATGAGGGTTTTGTCAGGCAGAACCTCACCATCTTCTATAAGGACCGCTTAGGCTTGTACCCCTACATTGAACCAGATGGAACGACGATCAACGGGGGGCTGCCGCAGATGGCCAGTCTTACCAAACACCTGGATAAGATG
>42117_TGCAGGAGGAGTGTTTGGCAGACGGATGCGAGCGGCACGG_NODE_1_length_414_cov_10.756039
CAAAGTCTGTGTGAATGAATGAGATAAGCTGATTTCACATAGTCAGCTTAATTGGCCACCTGCCCCTGTCACATCTGGCCTGCTGTTTTGAATACTTCTCACGTGCAGAGACACTACAGATGCTGGTTACACTCCATCAAGCAGACATGGGGAAAGTAAAGGAAAATGACACACACACTTTTTATATACTTTTATCATGGCATTTTATTTACCCTCTGAAATACAGATGGGTCAGTTTGCATATGAAAGAGAGCCAGTAATAATTCACAGTCCACTAATGGCTGTGAATACTGACTATTTTGCCCTCAAACACAAAAAGCTGTCCTCAAGGACTTGCTTTATAATGAGTATAAAGCACTCATGCAAAAATGCTGTATTTGAATCGTCTCTTAACCTTCCCTCCCTCACTGCATCTCTGAATTCAGTATTGAGGCTT
>42118_TGCAGGCGAGTGCAAACACTTGAATTGTAACGGCGAATCA_NODE_1_length_317_cov_13.410094
ATCTTAGACTCAGTCGGCATTATCGCTGTGGCACACCTCCTCCAATCCACTCACCAGTCTGACGCCCTTGGAGGTCCTGCGGTGGGTCTTGAAGTAATAACCGGCCACCAGCAGGGCAGCCAGCAACAGGCCGGTCAGCAGCAAGGAAACCAGCACCAGCTTAGAGTTCTTCCCCCCTTCTTCCTCCCTCCCCCAGCGCGGCACGGCCTCCTGCACGTCGGTCTGCGAACAAAAAGTCACGTGCAAAAATATTGTGTTACTGTCAGCAGGAGATCTTCATTAGAAACTACTCCACCTTTTATAGAGCTTTACCTACACAACTTTATCCACATGGTTTTT
>42119_TGCAGGCTCTTTGCAGAGTTTCTGATCGCTACGGAGGTTT_NODE_1_length_337_cov_8.281899
CTGATACCTTTTGTTTATATAAAAAATAAAGTCAACAAAATTTAGAAGTCTAAACCTTCACGATTGGTGTTCACCAGTGAGGGTGGACTTATTTGTTAATAGCAACACCAACTATACCCTCCAAAATGAATTCATGGAGATAAAAACTCAACTCCTCATAAAAGTTAGATTTATTGCAAATTACACCTTTTGTAGATTGGCTGTGTTTTAGCTAATTGGACCTAAGAAACCAACATCAGTATCTTAAAATGTTTAATGAATATTAGCCCCACAGTCCTGATTTCTTTATATTTAACATAGCTGTTTTTCATGGGTCTCCTGCGGTATTTACAGCGAGGCTCTGCAGCTCTTCTCT
>42120_TGCAGGAGCCACAAACACACATATCTGTTGTTGTTGTTGT_NODE_3_length_345_cov_21.924637
ACAACAAAAGCCCCTCGTCACCATTTACTCGTCCAACCCCGGTGTGTGAGGTTCTTCGGAGGGACTCAGAAGGACTGCCGCTTCAGTGGGAGGCTCTTGTTTTGCAGAGACACAGCGAGCTGCTGCGCTGTCCTCCACATGCAGAAACAAAGGCACTGTGTCCCACGGCCTGTTGTGTGGGCAGAATTTACCAAATTACAGTGTTTAAAAGAAAAACTTTGAATCCGCTGTGGGCTCAAAAAGTAGCAGAACTACATTTGGATTCGTATGAGCGTGTGTAGATTTATTCATGTGCTGGTTGGCATGCACAGGGTGGTGTGTTAAGAGAAGCCGTGCTGCAGAATGCCAGCTTTCATTGCATTACTTT
>42121_TGCAGGGGAAACGCGTGAAGGACGGATTGGGACGCGCGGC_NODE_1_length_460_cov_14.076087
ATAATGCTATATGTTGTTAAGGGAACATTGGAGCGATGTGAAAGGCAACGAGTCTCGCGTTCGTATTGTTCGCCTCACGGAGGAGGCCACCACGTTCACGCTCTCCAAACTTCAAACTGCACACAGCCCTCTGAGAATGTGTATTCTCCCAGTAGATGATTTCTAGTCGGAATGACATGCATGGGGAGGAGTCCACAGGGGCCGGGTGATGCAGTGCTCGGACACAGCTTAGTGTTTGCATGCTAACAATGCTAGCATGCTAGGACTAGAGGAAAGGTCACAGGTTCAGCAGTCATTTGAAATCATGTCTTAAAGACGGAAAACCTTGCCAATATTAAGAAGCAAATCCGATTTTCCCTTACTAACGTCGTATGTCTTTCTGCCACAGAGAGCGGACTTGGCCGTGGCGCCTCTCACCATAACCTACATGCGTGAAAAAGTCATTGACTTCTCCAAGCCTTTCATGAACATGGGCATCAGCA
>42122_TGCAGGAAGTCAGATTAATAGCGATGGGTAGATGAGATGC_NODE_1_length_472_cov_16.150423
AGCCAACATCTCTCCAACTGTGTCGTTATTTGTGTCGCATATAACACCAAGTACTTTATCTCTTTGTATCTTAGAAGAATGGATGCCGTAAACCTATAAAGACGGTAAATTGTGTCAAAATGCTCCACTGGATTGTAAAGCTGCCATTTCCCGAGTAATTCAGTTCAGAAGGGAATCATTGCGTGGTTGGTGGAATAAATAGACGGCGGTGTAGATGCACACAGACAGCTATATGTCAGACTGTGATTGCTTAATCCATTGAGTGAACGTTTGGGAAACTCATTGAGATTTCCATAAGCAGCCCTTCCCAGCAAGCCGGCTGTGGGGATGTGCACTGTAAGCGCTCTTGGAAGCTAAAAATAAAAAAGGAATGATCCGTCGGCCTCAAGCGGCTTACGATCCAAGATCAACGCAGATCCACTTCTTTACTCCTTCACGTCTTTCCCTGCAGCACGTGCAGAGCCGTCACACACGAGCAACAATGGAAGGAGTCT
>42123_TGCAGGACGGGGAACCAAATGTTCAGTTTCGGATTGTTTG_NODE_1_length_370_cov_12.627027
CTCCTTTTTTTTTTAAAGTGGCTTTCTCACTTGCCCCTCCCACAGGAATCTCTAGCGAGACGATTCTCAAACATTCAGCCATCAGTGAGGAGGAGTTGTTGGACCTGATCTACAAACTGAACACGGACCATCGTGTGGACGGCCTGCTGGTCCAGCTGCCTCTGCCAGGTACAGTGGGACGGTTGGGCGAAATAGAATGAGAGTATTGTGACTCCGTGTGTTGTTGTTGTTGTTGTTATCAGGCAGGACGTACAGTGGCGTCGTCATTATTTGTCGTCAGCGCGCGTCTGAGCTCTANNNNNNNNNNAGACGTACACAAGTGGCGTCGTCATTATTTGTGGTCAGCGCGCGTCTGAGCTCTAAAGAGATGAGACTTAATGGATGCTCGTTGG
>42123_TGCAGGACGGGGAACCAAATGTTCAGTTTCGGATTGTTTG_NODE_3_length_100_cov_20.809999
TTCCTTGAACAAAGCCCCACAGCTCCATCTGTCCTCAATGTAGCTCGTCTTTGTTCTCCCGACAGATCACATCGACGAGCGCGCCATCTGCAACGCCGTGTCCCCGACCAAGGACGTGGACG
>42124_TGCAGGTGTGCGTGTCTGTGTTAACCGTGTGATGAAATGA_NODE_1_length_290_cov_12.968966
GAGAGCCTGACATGGAGGGAGGGACACAAAGGGAAGTCTCATACAATCAAGCTTTGTTTAGTTGGGCTGCAGGGGCCAACCAGCTATTCCCATGCAAACTAAACACATCTTTCTCTCCGCTCCGCTTCTCTTTCCTCGGACCCCCTCTCTTCATCTGTCAGGTCATCCAAATCACAAAGAAAGAGAAACATTCAGATGCCCTCAGTGGTGTCTCGCATGTTTTATTTGCAGAGAAATACGATCAGATTAAATCAAACAAGAACTGAATAAAAGAAAGTGATGCCAACAACGTTAAGACAGTGACTGACACTT
>42125_TGCAGGACTTTCATGTCTTGTGATCTGGGATGTTTGTTCC_NODE_1_length_476_cov_17.279411
ATTTAAGTTGTTGTTTTTTTTGTTACCAAGAAGGAAAAAGAAGCATGCCGCTTCTTGTGCATGAAAAGTTATCAACATCTGTTTAAAGGAAAAAACACTAAAATTCTGGTGTTTTTTATTAGAGCAGCTTAATAACAAGGTTACTAAAAGGTTCCATATTCAGAGCGTGTCTGTGTTTGACGGAATTGGATCCCTGCCGCTCTTGACCTGGCGACTGCTGAGCTAACGTTGCTAACAAAGCTAAAGGTGCGAACAGTCCTGACAGAGCTAACGGTGTTGCGCGCTAACATGCACTCGGAGGATTCCAACAGATGACATCATTGTCTGCTCAACTAGACATTACTTGGCGGGTTGTTTGCTATATTAATGTTCAGATTTTAGCGATTGAAGGTAGGCTACTTAAAACAACAAATTGAAAAAGAAAAAAAAAGATAAAAGAACAAATTCTCAGACTACGCAACAGTTGTAATTACCACGTTATCTGGATTGCCTTTCTTT
>42126_TGCAGGATTGAATACAGATTGTGTGTTTCATGCCAACAAT_NODE_1_length_453_cov_18.607063
GTAAAATCATCAAAACAGGTTATTTAAGGTTTGCAAACAGGAGACCGAGTTGACACGCATACAAGTCATGCACCAAGCCTGCTCAAAGGTTTTCATCTTTGGAGCAGGAATATATACTGCAGGTAGGGCATCAAAACACAGGGACGGTTACGCACATACAGAGGATTGTTTACCCTCACGGGACAGAACGTCCGTCCCGAGGCCAGCGTCCCTAATCCCGGAAGACAAGAAGTCTGCCAGCTGAGGGTAGCAAAAACCTTGTGTAGTCTAGCCTTATTGATCTCATGACACACATTATTTTTCCAACAGGCATCTTTTCTGTTAACATTTTACTTAATGTTTTGTTCGTGTTTTTAGGGTTAGATAACATTTCACATAGAAGTCAACCTTTGTACTGCAGATTTAATTTATTTACTTCATTCGTGTTCTGGGTCCATTTGAATAATTCAACAATCATGCGGCCATGTTTTGTTCA
>42128_TGCAGGGTTCAAGTACTTGAGATGAATACGCGCTTCAGAA_NODE_1_length_388_cov_5.293815
AGCTTCTTTTAAAAAAGCATTTAAAAATAGTTAATCTATAATCTCCATTAGGGATTAACCTGCCGATTATTTCCCCCATTAGACTGACCCCTCTCCTGCGAATGGCCTCCTTCAGTAACTTCACCACATCTTCGCCCTCCACTCCGGAGCAGTTGAAGCCTTTGGTCCATCGGATCAGGATGCTCTGTGTGCAGAGACCGTTTCACATGAAACACAGATACATTCGGACCGGATGAGATGATTAAACCATGAGGTTTAATTTTCCCAAATTAAAACGTGTGGTGTGTGTGTGTGTGTGTATTTTACCTTGTCGATTTCTTTCTGCTCACAGGGGAAGGAGAAGGTGAAGCCCAGAGGAAGCGTTTCTCTCTCCAGATTGTGAGAGAGCAGGAAGTCATAGAGGC
>42129_TGCAGGCGAGGAAGATGTCAAATAGAAAAAGAAAGTGTGT_NODE_1_length_422_cov_23.414692
CAATAGAAACAAACAAGTTCTCTTCATCCCTCTTGTATGTGGTCATGAAACTAAGATCCGTGTGAGATATACTGTGATGTGTTTGTGTCTTAGTCCTCGTGACAAACTTGTCTCTGTCTTCTTTTCCAGGTGCAGATACCTTGTTTGCTTCGGGTCTCGAGCAGTAGACGCACACACCTCAGCAGTTCCAGAAAATGTTAAAGAAATGATAGCAGCGCAGGATTTGCACACAGAGTTTCAATTTGCTCAGTAAGAAAAGCAATTGCATTAATTTATTTTATTTATTTTGTGACCACTGTCATGTGACTAACCAAGGAACTTAAATGTTATCTTTGAAGTCTGTGTCATTTCCGTAATGACTTCATCTGCTGTGCACAGAGAGGCAGAATCTCACTTGTCTTCTGATACCGATCTTGAGGATCCTGATGGCAAAAATGCAAAGAC
>42130_TGCAGGACAGCGAGGGACTGGTCTTCCACTACTGGGCCCT_NODE_1_length_398_cov_13.570352
CCGTGTGTGTGAACAACATATGTCATACAATGACAGCAGAGACATTTGTGTTGGCTCCCTCAGTAGCTACATTTCCACATCTGCTTAGTGTTAATGCAAACAAATATTCACTCCACGCACACGTCAGCTGCTGCCGCGAATAAATACACACACTAATTTTTCCATTAGTGTGGAAAAAACACAGTCCAACAAAACAGGGAGAAGGGCGTCGGTTCTCAATGATAATAAATCAACGCCCACCATCTCTTTGAAGGCGTTCTCTATGGCTCCAATCACCAGACTCTCGTGCTGGATCTTCTTCTCCGTGAAGAAGCGCGCCGGAGGCGGGGTGTTGCACGGGGAAGTCGGCGCGCCCGCGGCCCCGCGCAGTGAAGCTGCCCGGGTGAGGGCTCGCTGGGGGCCCGCGGGGTTCCCCTGGAG
>42131_TGCAGGAAGGAGGAGGGACGTCGATTTTGGTGAAGGGCTG_NODE_1_length_393_cov_18.753181
CGTGTCCCCGTCCGGTGTCGAGGAGCTATTAGCGCTGACAGTAAAGAGACAGGCAACATGATAGCGGATCACTGGGAAGCTGGCAGCCTCCGTCAGAGGGGGACTGCGGGACTTCTTCAAATGATTTCCTGCCCCGACTTCTCGTCGAGTTAAAGTGACGTGCGCGCGGGGCGCCGTCATTTATTTTCGGCCTCCTCCAGGCCTCCACTGAAGGGGGCCGCAGCTTGTATGGATGTGGATGGTTGAACGTATACGTGTGCGTGCGTGTGATGAATGGCAATGATGTCGGCATTTAAAAACGGTCGGGGACCAGCGGCGACGTCGTCAGTGGGGAGACTGAACTTCCCTCTTCCATCAACGTCAGTCGATTCCTCGGCCAAATCAAACCGAGACCATAGAAATACTGATTCGTTGT
>42132_TGCAGGTAGCAGTATTGCAAGTGTAACCTTTGGGACATAA_NODE_1_length_449_cov_10.062361
CTGCACGCTCTATACTATATATTCTATAGTCTTATACTTATCTTATTCTACTCATGTCTCATGTCTAATTTTATCCTTATACCGCACCAATCACCAAGACAAATTCCTGTGAGAGTAACAGGCAATAAATAGCTTCTAATTTTGATTCTACGTCAGTGGTAAGATTAGGAGATTTAGTTAATCTTCAACATATTAGATCATATATCATTTGTAGAAGCAGTGACAGTTAAATGTACAGGCTTTATGAAAGGAGAGATTTACCCTCGGACACTTATGGGTTTTAATGCTCAGCACAGTTTATATTGACTTAATCCTGTGATTTCCTACATTTCTTAGAATGTCTCTGTCAGTTAGTTCACCAATGTTGATCATAGCTTTAGAAAAGTCTCCAGCTGCATTGCATTCTGGTCCTTTAAGGCTTAGGGGGAAAACTGATCTCTCGTTTTCTAAACTTGCTTGATCATTTATTCA
>42133_TGCAGGGTTTATGTGGAAAAATTAGATATTACATACAAAT_NODE_1_length_404_cov_7.319307
AGAAACACTTTTTTTAAAACAGTAGAAAAAATATACATTTAATAATTCCACATTCAAAGTTAATTAATTTACATCACAAATTCACAGGCGGGCATCATTTGTAAAAGACAAGAAAAGAAGACATGATGATGTACCCGGGCTCCTTCGACGGATTAGGATCCTTCCCTTGGAACAAGCCGAAGTAGACAACAGTGTTGGATTCAAACTGGCTCATGTTCAGCTGAAAGAGCACAGGGAGAAACAGAAATCCTCAAAGCACAGTCAATAAAACAAACAAGCCCCTCTTTCACTCTAACAGGTATCTCACCGAGGCAAACAAAGATGCCCTTTTATCATTAATCACACAACAAATACAACTACAACGGACTACAAATCATAGACTGTATGCAACTCATTAACTTCTTCTATACAACCAGATTTAT
>42134_TGCAGGGATGACGGCAGCTCCCTGCTGAAGCACAGCCGAG_NODE_1_length_389_cov_13.275064
GAGAGTAGTGTAGACCGACTCATCCTGCTTTGGACTCGCTTGGCGGAGCAGGACAAGCGGCGAGTCGACTACCCTCCCAGATACCAGGAGAGGCAACCAAAGGGGCGGTTCAAGGCAGCGAAGGGGAAGAACACCTCCTGTGCTGGAAAGGAGATTCTCCAACGGTGAGACTCCTTTAGAGCAGGAATCTTTCCTCTGGTACATATCTGCTGTGTACTGACCCGCACTCTACTCCTCGTGACTCTTTCAGCTGCCTCCTCGGGGTCAACTCGGGGCCTTCCACTTGGCCCAGCACCAGTCGCCTGGTGGAGGCCATTTGCACCCTCGCCTGGTGGAGGCCATCAGAGAGGTAGTGCTGAGCACCCCGAGGCTGATGGCTCAGACGGACATCCAGCTCTTTGAGCTGAACCA
>42135_TGCAGGACAGCTTACTGGTCCAGCACCTGAGGTCTCACTT_NODE_1_length_221_cov_7.502263
TGAGTCAACAAACAAGTCACATTGATAAATGTTCATGCTCCTTCTTTAAAACTTTACTACATTGTATTAATCTTCAAACAGAGGGAATACTAATGTTACGTGCCTTGTTTGTGTGTGTGTGTGTGTGCGTGTGTGTGTGAGAGTGGGTATGATTTCCTTCAGGTGTGCTGGCCTTGTGTCAGGGTTTTTCACAGTGGGCGCCAGGGCAGGATTTCCTATTGATGGAGTTGACTTTAT
>42136_TGCAGGTTCCCCTTCTTCGGCAGTAGTGTTATCATTGCTC_NODE_1_length_339_cov_6.150443
TCTATGAAGGACCTGGCGACTGATATAGTGGAACTAGAGCGTTTAAACGAGTCCACAGGAGAGCGAGACATTTTGAAGTCCTCAAGATCAAAAAAACGGCTCTAGACGTTAAAGTTCAGGGTGCACTGGTCAGGTCCCGATTCCAGACCATCACGGAGATGGACACTCCCAGACACTGGGTTGCCGGTGGTGGAACCATGCCAGATTAGGAGGCGAGCGGTCAGCTTTTACTCTTCCCTCTACACCAGTGAGTACAGGATAGGAGGAAGCACTGACGGAGGAGTTTGTGAGCGGACTACCTCAAGTCTCTGAGGAGACAAACAAAGCGCTCGACCGACCCTTAACGGTGCAGGAG
>42137_TGCAGGTTTTCTTGGACCCCGACCCCCCCATTGGGAAAAA_NODE_1_length_128_cov_12.375000
TGTGTGTGTGTGTGGGAGACGGGCCATGCCTTTGTGACGGGGCCTTGCCGGGACTCCGATTTTATTAAGTACCCTTTAGAGAACCGGAGAGAGAAACAAAACAGAGGAAAGAAACAGTCGTTTTTTTCTCTCTCTTTCTCCCCCTCTGTC
>42137_TGCAGGTTTTCTTGGACCCCGACCCCCCCATTGGGAAAAA_NODE_4_length_88_cov_4.909091
AGACGCTAGTTTGTGAAAGCTGTGCGTTCCTCCTCTCTAATGGAAATTAAGGGCCCTGTACGCGCCTGTGTGTGTGTGTGTTTGTGTTTGTGTGTGTGTGTGTGTGTGTG
>42138_TGCAGGACCTTTCTCTCTTCTGAAGCTGCAAATTCAAACA_NODE_1_length_380_cov_20.671053
ATACGGCTCTCACACATTCCCACCCCACGGCGAGTAAATCGGTGTGACACGTGTGCACGTGTGAGTGGAATACATTAATCTCTGTTTGGTTCTTGACCAAATGCCCTGTTTAAAAAGGTTCAATAAATGGGAGAAAGAAGAAAATAAAGTCCTCCATTGAAGAGGAGAAGCGTTCCTCTTGTTGTCAATAATAGCCCAATTATATGTACCTAATTAAGTAATTCGCCCGCTTATTATGCAAATTTCCGCAAAGGAAGTCGCGTGCAGCCAATCGGGCACGAGTGGCGTGGTAATTAACGCCATCAATTAAGTTTACAGTGGATGCAGAGAATGAGAAGATAAAGAAGGAATGGAGGAAGGGAAAATGATTATAAGCAATCTGCAGAAAGACGCTCATGAGGA
>42139_TGCAGGCCGATGATGGACACGTACATCATGACCTCGGACA_NODE_1_length_484_cov_15.316115
TGTCTATCTTTTGCTGTCTAATTGTCATCACCCTAGCACTAAAGACCTACTGTGTAGCTTTTTGTATCTCTCGTTCGCTGACTGTTTTTATCGTTTTTGACGATCCCTGATGTCTCCGTGGCACCAGATCTACACCTACACAGAGGAAGGCCAAAACGTCGAGAGCGACAACTTCATGGACCGCATAGATTGGAACGGAAGCAAGAGGAGCAACGACATCCAAGACGCGTCCATATACCTGCTCAATGTCACCTTCAATGACTCGGGCACCTACCAATGCTTCTTCAACCGCATCCTCTTCTACGACAACTACGAGTACAGCACCGTCATCAGCAAGGTGGTCCACCTCACCGTGGTCGCCAAAGGTAGGCGCTCCGCTGTCCGACGAATGGAGTTTGTGCGTTCAGGATTTACCCCGATAGAGATTAAGATATATAGATTCCCCCAGAGCGAAACCTTGACCAATAAGAAATCAGGAAGAAGACATTTTTGACCAGACAGCCTTC
>42140_TGCAGGAGGGTCTGCATACAACACATTGAAATCTGCATGC_NODE_1_length_451_cov_7.937916
AGAAAGATTCATACACACTGTAAAAACACAGCTCTGCATGCTATGGATCCAAATGATTAAACACTTTTACTATTTATTAATTACTACCATAAAATATTTGAATTGCAAAAAAGATAAGGTGAGCTTTTTTAGTCATCGCTACCAGTGTCTTCTGAATTGCATCCTCTTCTTGCAGATCCAGTTTGCCGTGTCAAATGTTCTCAAGTGAGCACCAAAGACTGAGGCTGATCTTAAAACTCCAACCAACAAGCTAATTAACTTGTTCCACAGCTTTGAATAAATGTGATTGAACCGTTAGCATGTTTATAAGGTTATAGGGGTTTAAGTGTTCCACTCCATTGTTGACTTCCATTAACCTGCTTTCAGGCATTTTCACATGAAAAAAGAAGGAGATTAAATGTTTCAACTTCATTCTTTTATTGAAACATGACACGCTTTGATGGCTTTGATTTCTAATTCTTAACATTGTCACC
>42141_TGCAGGTCTTTTTATTCATGTGCTTTATTTTGTTGCATGA_NODE_1_length_444_cov_10.081081
TGACGGCCTTATTCAATGTGCAGTGTGTTGAATACATTTTTGAAATAGAAATATACAACATGTGACTGCTGCAGAGTGGACCTCACAGAGGCCACACCCACCAGTCTGAGCAGGAGTTGGAGTTCCAGTGGGGAAACTGTGCTGCTAAACTGGGCAGCATAGGAGCAGGTTTGCTGGCAGCGTTTCAGCAGCTCAAACAGCGCTGCGTCCATGTTGAGGGCCTCGGGGGACCGGGTCCGGAGGCTTTCAAAGTTCAGTATGGTGGAGCACAGGAAGGTGACCTGAAAAAAACATAGCAAGGAACCTAAGAGAGAGTCCAGTCACTTAAGCTTTGGGAATGGGCCCTTGAGCAGTGCTACCTGGCTGCTGCGCTGGTTCTCTCGGGCCACCATGGAGCGCCTCTCTCTAATGGTCATCTCAAAGTCCTGGAGGACGGGGGCCAGGGCCGGGTTGGCTCCCCCAGCCC
>42142_TGCAGGAACATAGTACAGTTCATCATACACAAATATTTGC_NODE_1_length_464_cov_19.105604
CTCTCTCCTTCTGTCCTTCTGCCCATCAACCCGTTTGTTAAAGGCATCCAACTCATGTCGTGCATTTGTCTGTGTTTCAGGGTTTGCAGGGTGCCCGAGGGCCCCAAGGCGCACAGGGACCACAGGGAACACAGGTGAGACAATTACACCACATGTAATCCCCTATGATGGATTCTCAGAAGCCCCCAGAGAGAGTTTGTTTCAATACCATTATGTTCAGTGCAAATTGCACTGGGTGTAGTCATGCTTCATTATTGGGTGCGTATACCCTTTGGAAGGTGAACAATTCACACACACTGAATGATACAGCAACAAACTGGCCAATAGTCACACACACACATCTTCCTGGTAGCGGTCGCACAGTCGGATTGGACTGCGGAGTCTGTTCTTGAGCACTAGTGCAAAGTCGATCCCCTTTATCTGACCGTAGCTGTGAGCAGTCGAGTAGGTTTGGTGTCGGAAGCTGGGGGAGCACAGTTGAGGAGG
>42143_TGCAGGCACATATAACGTTACACACACACACACACACACA_NODE_1_length_377_cov_3.771883
ATTTGTAATTGACGCCATTATTTAGTTGTTTTGTTTAGTTGTTGTCCTCGTAAACACCGAGGTTCACGCGCGTTGTTGCTTGGCGAGCCCGCTGACTTGAATTAAGGAGAAATCAGCGCCGTGTTCTAATAACGAGGGTTAATGTGAGCTAACGCCAGTGGCCGCAGGCTCCTAGCGTAACTTTGATTTAGCTTTAGCATTAAGCTAACGTGTTCTGGTATCGGCTCAATTCCACCTGGACTCTCTTACTCTCACGGCCGTGCACTTCGTGTAACTTGGATGTTGTACTTGTAAAATGTTCATTTTATCGTGACTTTATTAATTGATAATGTCCATAGAGAGAATCCCTTTAAACCACAGTGAATTTGCCTCTTAAACGGATCTAACGTTA
>42144_TGCAGGTCCAGCGTGGGATCAGAGGAGGAAAGAAAAACAC_NODE_1_length_230_cov_17.873913
CAGCGCAGGGAGGCGTCTGGTTATTAGTCAACACTTGTTGACTAATGTTGAAAAGAAATGCACGTTGAGCGTCCTCTGTCACAATCAAAACACAAACTGTCTCATATATACGTATGAAGCCGGTTGTCTTCTCCACATTCACAAAGACGCTGTCAGGAGGTTGAATAGTGAATTTATTTATGCCTGTGCTGAGTTATCAAGCACCTTTGTTCACTGTGTTGAGTATTACTTCATCTCTCTCAGATGATGATG
>42144_TGCAGGTCCAGCGTGGGATCAGAGGAGGAAAGAAAAACAC_NODE_2_length_368_cov_9.336957
AACATGGACTGTTCACGCTTCTACCCTCAGGCAGGAGGTACAGAAGTGTCAAATGCAGGGCCACCAGACTGAAAACTCTTTTTCCCCACTGCCATTAGAGCCATCAACAGCTGAGAGGACTCTATAACCCAATTCACAACTGGTCTGCACTTTAGCGTGTCAGGATTCACTTACTGTTACTGTACTGTTAATTTATATTGCACACATTTCATTTAACTTAAGTTTTTTTCTTTTACAACCTGCTTAGTTTTGCACTTTTCCTCGTCACCTCATTTCTGGCTTATCCTTACCTCATTTTTTATTTTTTATTTCATGTACATTTATGTAAATATTGTATTCTTATTCTTATTTTTATTTTTATTTTAAAATTGGTCGGCTTTCCGGAAAGGC
>42144_TGCAGGTCCAGCGTGGGATCAGAGGAGGAAAGAAAAACAC_NODE_3_length_191_cov_2.193717
CTTTCTTTCTGCGGTCGGTTTTATTTCTTGTTGGTTCTCACACTGGATCTTTCCTCTGAGCTGAAGCTGACTCCTGTCTCTGTCCCGCAGGTCTACTGAGGATGGCTCGCATGTCCGTGTTCAGGTTCTCAGCTGTGGCTCTGCTGCTGCTGTCCGCCTGCTGTTGGGCCGACGATGAGGTAGGACCACGGGAGAGAGGAGCGGCGATATGGC
>42145_TGCAGGTTGGGGGGGGCGGGGTTACCATGGCGACGGCTCC_NODE_3_length_269_cov_13.416357
GTGAAAACGATAAACACAAACGTGTTTTTGTTCTGTGACGCCGTTTGACTTTCTATCAAACTGAACTTTGACCCCTGAAGGAAGGAAGACGCCTCGCCGGCCCGGCCGGTCCACTTGTGGGACGTGCGTCACAGCGCGTGGGAGCAGGTGGGGTGTGAGAAAGCAGCAGGACCAGGTAGGTCCGCCCCCCCGGGAGGGTTTCTACTTAATTAAATTTTAATATTTCGGTTTAAAGTTCAAACAAACCTGTTTTAAATGCTTTTGAAGCATAAAGAACAAACGGAGACGACA
>42146_TGCAGGGGTCCACTCAACTTACCGGAGAGTCTTGGTGGGC_NODE_1_length_415_cov_8.255422
GTCAAGATAAGTTCTGGTCGCACTGGGCTCTGGGAAATAAAACGGCCGTATTATATTGGCCATTAATACAGCCAGCGCTCCTGTGTGCATTGATCCAGAGGAGGCACATCATTAAGAGGTCCCCGTCTCTACTTAAAATGTCACGAATTACACCACACTAAGCTCAGCTCACGTTATGACTATTTTTCTATTTCCAGAATTTAGTGGTTTAGGAATGTACATACAGACTTAAGGACTAGAGGCCTAATATCTCGTCTGTTATCCATGTTGAAAGTTGAAGATAGACGCGTCTTAATGATAATCATTTGATTATTTTCCCCGAACTGTAACATCAAAACTAGATTTTATCCTTTTAGTCCTGCTAACTTCAAGTAAAGCACATCATTCCTTAAAATATTTTCCTTTAGTTTCCCTTAAACCAGGGCTTCCTGATCTTT
>42147_TGCAGGGTAAAAGGAGGCCGGGTTTATCCACACTGTCAAG_NODE_1_length_452_cov_17.444691
AACCAATCGATCCATTGGTCAATGCCTAAACCTGAACCGTATTGTGAAGGATTTGCAACTTGTGGTTTACCTTCTGGACACTGACCATGTCCACTTATGTACGGCCTCTGCTTCAGACTCACACAGCTGAGAGCGACTGAAGCGCTGGAGTCTCATTTGAATAGAAAGCCTCATATTGATATCTGGGTACAGAGTGTATCCTCAGTAAAGATCAGTCACCTGTTGCATCTCGGCAGTCTAGCAGGCGAGAATAAATAACTGACGCGACAGCAAAACACAGAAAGTCACACACACATAGATTAGATGTTTTTTAGATTCATTTTTGGTCCTTTTAACATTCTAGAAGAATGTACGAAAGCTATGAAATACTGAACTTTAGCTGTACAATCACATGAAAGCACATGAAATGACTCCGTTTGTGTGTAGAAAATGTCCCACAGCTGGAATTAGTCTATGACGTAGTATCTTTTTATT
>42148_TGCAGGTACGCTATCACAACCCCAGCGTGCGTCCCGCCTC_NODE_1_length_416_cov_10.293269
CTGAAACCTTGTGATAAATGCAATGATGTCATTACTGCTGCGAGGTGGGGCAGTACAGACTTAATGGAAGAGGATCGGCAAAATGTTATGCAACCTGTTTCAATCCGGGGTTTTTAAGAGAGAAAATGAGCCGGTCACTTTGTTTAAATACATTTTTGAGGTAATATGATCAAAGAATTAATGTCTTCCACTATTGTTGTACCGATCAGTAGCAATGTTTGTTCACTGACTTGCAAAACCAGTTTTGTGATCCTGTTAAAGCCGGGGCAGTCAACAATCATGGAAAACCAGTTTGGTCACACTCTGCGCTTCGGGAAAAGACAAAAACACCAAACACCGTAGCTTACTTCACAATGTACAAGGTATGTACAAGGATGCATTCAATCCGACTCAACAGGGAACGGGGAAAGAAAAAGCGTCAGAAAAAAAGAAAGAAAA
>42149_TGCAGGACCTGCACAGGACAACCTAGTGCATATGCAAAGA_NODE_1_length_393_cov_7.134860
TGGTTGTCAACTGCGTGTGAGGTTTCTGGAGACTCGTCATCTGTCCCATTCAGGTCAGGCACCAGCCTGTCTCTGAAAGTGGTTCCCTGTCTTCGCTCTCGAATTGTGAATTTCAGCTTTGCTGTAAACCTTTTTATCATTTTTAAGGCATGATTAACCATTTCGTTGAGTCTTGTGGGTGGAGTGATGTCCCCAGACAGTAAGGTTTCAGAGGTGTTAGAATTGACTCTGGCTCTAACCTCTTCATTGATCATGCTACTAAACATTTCTGAGCTCTGATCCCTGATCTCGTCTTTGACTTCCAGGACATCTTTGAAGCCTTGCATCACAGTGTCACCCACGTCCTTGACTTCAGACATGTTTCTGGTCCTTAGATTGTTGAGCAGGGCTTCTATCAAGACCGTGACCATGTT
>42150_TGCAGGAAAACAAGAAACTCGACGTCTGCTTCTCCAGCAA_NODE_1_length_327_cov_9.238532
TCTCTCCTTTTCCAAAACTTGCCTGGTTCCTTGCCCTGTTTCTCTCTCTATACCCACTTAAGCTCTCCTTTTACTTAATCATTTCGCTTAGTTTTTCCTGCATTGGTCAATTTTTTCTTTGGGTGTTTAGTAGTTTAGGTTTAGGTAGTTTTCTGCTGCATCACTTTCCTCTGAAGAGATTAAGCTCTTGCATGAGCTCAGATAGGAAGACTATACTCGTGCATGCCTAAGCACGTAGTTTATTCCTCATACATCTGCCAAGCAGTTCTCATGCATGCTCACTCTTTATGTACTTGTGGTTATTGTCTGGCACTGTGGCTCACTCTGGCACTAACACAAATAATTAC
>42151_TGCAGGAAACATCAACATCGGTTGTGTGTTCACAGCTCAG_NODE_1_length_309_cov_23.012945
ACACACACACACACACACTCTGCAGCCGGTCTAATTGCCTTCCTTTCTTGACACGTCAAACTCAGCAGAAAGGCACAGCTCGTTACCTCCTCTGCAGTGTGTTTGTGCGTGCGTGTGTCTGTGTGTGTGCGTGTGTGTGTGTGGAGATGCTCTTCCGGCGCAGTAATAATCCTGCAGAGATGATGTGGTTCCTCGGTGATAACCAGTGTGTTTCTTTTGTCATGTGGTAGTGCTGTTTTGCAAAGACAGGGTCTCGTTTGAGTTGCACACACACGTGCGACCGAGCACTTAAAGAAAAGCGTACGCACGCACACACACACACACACACACA
>42152_TGCAGGTGTTTGACCTCGAACTGTAGACGTAGCTAACTAT_NODE_1_length_424_cov_21.549528
TGTGTGTGTGTGTGTGTGTGTGCAATAAGGAAACACGCGCATGCATCTGTTGTTTTTGTTCATGTCATATACATAATTGTGTGCAGGTATGAGTGATTGTGGGTCATGTGTTTATGTATGTGCCCCCCCTGCCTGTGACCGTCCCCTATAATTTGTGAGGCAGGTTGGTGGATCTGGGTAGATGAGGGTTGGATTTTGGGGTTTTCTATGATAAAAGCAACTGGAAAATGGCCCCAGAGAGAAAACAAGAACCACATCTTTACCCAGCAATTCCGGATGCATTTGAGCTGATGCATTGATTAGATTAGTAAACATCTTAATTGAATTAAAAGCCAGAACAAAGCTCTCTGGCTGGGGTCGGTCTCTTTAATCGTCCCTGCGACTGTGACATGTTGTTTGTATTACTGCACTATCATCACTGCATTCATTTCCAAGGGATGAAAATA
>42153_TGCAGGAAAATCTATACTGCTTTGAGGGCTCTTCTATTTT_NODE_1_length_397_cov_9.244332
GGATAAAAATTGGATTCATTATAATTCCAAATTATGCATATGGAAGAAATATATATTGTTAAAACCAAGTGTGGAAAGTGAAGCATATGAAGAAAATCAACATCTAAACACCTCGCATTATCAGGAATCAGGAAACATTTATTAGCCAAAATATGTCAAACATACAAGGAATTTGTCTTGGCGGTTAGTGCGCGACAGTAGACAGACAAGACAACAGTGCACAAGTAATAAAATAAAGTGGAATGAAATGCTAATGCAATGGGTTAGTAGAATAAGGCTAAGGCTATGGGTTAGTATAAAACAAGGGAATAAAGTTAAAAAAATTTAAATATTAAAAAGTTAGAAAGAAAAATATTAAGCATAAAGTGCACTAACGAACAAGTAACAGACAAGAGACAAAGTGACAAGTGACGACAAAG
>42154_TGCAGGACTTTGCTTTTACTCGTTGAGTGTCACTTTGACC_NODE_2_length_187_cov_4.454545
CTGGGAGATGGAAGTGCTCACCGGGTTCAAGTTCGGAGAGGCGATCTTTGGTGTTCTCGGTTACACCGTAGATCCAGCGAGGAATAGAGAGACAGACGGACAACACATCCCTGACGCGCGGGAAAGAGGTGATGAAATCAAACATGGCACTTTTCCACCGAATCCAAAGCAGGAAACAGATGAGACGTTATTACATTATTA
>42154_TGCAGGACTTTGCTTTTACTCGTTGAGTGTCACTTTGACC_NODE_3_length_88_cov_3.090909
CCGTATACTTTATAAATGTTGTTACTGTTGCTTCCGTCAATTCTTCTACACGCCGGAGTTACCTGTATGGAGCACATGACGTTGCTTGGCTCCTTCTGGGTC
>42155_TGCAGGACCTGGTGAGTCTCAAGGACTCCGACAGACGCAG_NODE_1_length_472_cov_13.544492
TCCACAGTCACATCGTGCTTCCTCAACAATGCTTAGTCACGAGCGCACCCTAGTGGTCATCTATGGAAATACATCTCCAAGCCGAAATTTGAAAAATAATCACAGATGGTTGGTTTCTAGTCAGTCATTACTATGTTGTAGGATTGATGGCAGGGTTGAACCAAATGCAAAGAAATCCTCACCGCCATCCGTTTTCTGGTTAAGGTGACAGTTACTGTGACGATAGACCCTGCTGTGATGTTATTGCTGTCTTCATCATCGAGGACTGCAAAGACAAAGAAATACAACTTTCAACAACCAAAACTATAATGTATTATTTAGAAAATTATTTTAAATCTCAGCAATTAGTAGTTTGGGAAAACTGTACTTAATTCAAACCGCATGCAGGGGTTTGTTTGACTCATTTCAAGGTACCTGTTCAAACTATTTCAATACTATGATCTTACTGCTAAAGCGTTGCTCTAAAGACCTGATGTGTTATACACCTTTTTCTA
>42156_TGCAGGTCCTTCCAGCCCCCCATGGCCTTGAACTGTCTGA_NODE_1_length_409_cov_14.041565
CACACACACACACACACCCACCCACCAGTGGTTATTCTACCTGTCCTGCATCATGTGACTGATTCCCCTGTCTTTTCACAGGCAGGAGACAAGTCTCTCTCCAATGTGAGTAGAAGACCTGCTCACCTCCCATCCTGGAGGACTCGTTGACCCGTGTTCACATGTTTGTTCACGTGTTTGTTCACGTGTCGTCCTCCCCTCAGGTGATCGCTCATGAGATCTCACATAGCTGGACCGGAAACCTGGTGACCAACAAGACCTGGGAACACTTCTGGTAAACTACACAAAGAACATCACAAACTGACTTTTTATTTAATGTTTGAGTTTATTAAATTGAATTTATACATTTGAACATAAAAGCTCCTCCATTTCGTTATTTCCGTTATTTATCACTTAAATGTAAGGAAATAAACTTTTTTTTGGAAGGTCTC
>42157_TGCAGGACAAAGTAAGCTCTGCGTGTGATGTGTTGACTTC_NODE_1_length_109_cov_6.467890
TGTGTGTGTGTGTGTGCGTCAGCTTCAGGATTCACAACATTAATGCAGCGGTGGGCGTCCTCAGGTCACTCACCACCATGTCGGTCACAATGTCCTCTTCTAGCTCCAACTGGACCCGGTCCCTG
>42157_TGCAGGACAAAGTAAGCTCTGCGTGTGATGTGTTGACTTC_NODE_2_length_195_cov_7.174359
TTAACCAGAGATAGATGACGGACGGACGGACAGACGGACGGACAGACAGGTACCTGTACAGGGAGGTGATGAGTCTCCAGGAGCAGTTCTCCTGCTGCAGCAGCCAGCGGACTCCTGCCGTCTTACTGTTCTGACCCGCTCTGAGGACCACAGACTGCAGAACGTCCACCTTAAAACACGGGGGGGGGGCCGAGTGCGTGAACCGAGCGCT
>42158_TGCAGGAGAACATCGTTCTCACAACTCACCATATAAAGAC_NODE_1_length_442_cov_13.490951
TGTTCTCCTCTAACATCCTCTAACAAAAGCACAAAGAAAGATTGTTGAAGGTAAATTGACGTTATTATTTCCCTTGGTTGGTAACTAAATAACAAGCCCACCACAGCTAACGGCGATGACGTACAGCGGCGCCGTTGGCGAATGGACTCTTTCATAGCCGTTGGCCTCGTAAGTGTACAAAGAGCATGATGTCATTTTACCAGTGCGCCCTTTAAAGGGAATAAGTTGGCAAATCAGCGAGAGGGAAAATGCTCTCATCAGTACAGTGAGAACGAACCCCGCACAGGAATCCAGGCCAACTGCCTCACTTCTCTCTGAGCTGCTCAGCTGCAGCCTCAACCGCTCCATCGTGTGCGAAACCAGCAGCTGCCTCTCCACAGACTGCAGCACGCAGCCACTCTGCGGTAATTAAGGCTCAAAGCTTTCAGAGCTGAACGTTAAGACTTTTACTTTTGTGAACGCCA
>42159_TGCAGGCCTGACTTGGAGTATTAGCGAAGCGTCTGAGTTT_NODE_1_length_321_cov_15.841122
CTCCACCTCCTCCATCAGGAGCCCCAGAACATGGAGCTCAGCTGCCCTTTGGGGGGGCGGATCTGTCGGCTCTGCAGAGACGTCTGCAGGCAAAGAGTTTATTCTCAAGGGACAAACTAATCAAAATACACACACAAAAAAGGACTAAAATACCCAAATGTCATTCTGAAACAAAACTACAGAAGCAGAGTTGGGAACAAGTGATGAATCTTTATTTGAGATGAACGCGGGTCGTACCTGTAGGAACTGTTTGAGCCGGATGACGGAGCCCATCTGCCCGCTGCTCGTCACCGCTTCAATCCTGGAGACGCATTCATCAAACCGAAGGTTCAACTTCTGATAA
>42160_TGCAGGTATGTGGACACAGGCGGTTACTGCATCGATCGGC_NODE_1_length_385_cov_8.366234
CATTCTTTCTGTCCTTTTTGCCTCCCGTGCGTCTTTCTGCCTGTCCTGTTTTATTTCTTTTCTCCCGTGAGGCACTGCTAGTCTGGCTGAATGTTTGTTTGTATGTGGATACTTAATCTCTCATTTCTTTTCCTCCACTGTGGACTCGGGAGCACCGGTGTTGTGTTGGATCGTGTATCGTTTTTTTTTTTGTGTCTGTGTCCCACTTCTTCCTTCTGTTCTGTTCCGTCCCTTCTTTCTCTCTCCCTGTCCTGATTTGGAAATGCTTCTGGGCCTGCCCAGCGAATGATTGGTGGCCTTTTGCGGAAATTTTAAACGGCCAAACAAGCAAATAACCATTTGGTTAAATCAGCCCTGACGGCTCTGGACCAAACACGCAGTACTTAGTTCACCCGGTGAACCGCAGC
>42161_TGCAGGGCTGACGTATTTCCTGTTGGATGAGGACGCAAAG_NODE_1_length_424_cov_18.740566
CTTTTCCCTTTTTACATCTATACTAAAGCCCACCAGGACGTTGCTCGCACATCGTGGGCTTCATCCATACATTGGATTTGATAAATCAATAGTAAACAAAGGCCATTGTTCGCTAGCTTATTAAGCTAGCTACCGTTGTTAGCATCTTACCTTTGTAGCAAACCTAGAGGTTTTTCTTGATATATGCTAGTTGTTGCTGAGACGGAAGTCTCCCACACAGTTAAAAACATATCCGACATTTTTTCTTCTTGCGTTGTTTTCTTGCTTGCAAAGAAAAACCCGCCGTGGGACATGACAGGCCTCCTGCGCCTAGCGACGGTTGCTATGGAATGATTGGTCAGCGGCCACTCGGGGGGGAGGGGCTTAGCGGAAGTCAACTCGATAGGCATGTTTTCTTTTCAGGTAATCGGCCATTTTTATTTTCGATGAGCCCTAAACTGAACTTT
>42162_TGCAGGGCGTAGAGGGCGCTGACCTGCAGCTCGGTGTGGT_NODE_1_length_297_cov_10.195286
CTGAGCTTTCTGTTTCCGCTGCTGAAGCTGGAGAAGGAGCTGCTGAAACAGATCAAGGCGGATCCCTTTCCGCAGTCCATCTACAAGTGGATTAAGGACAACATCTCGCCGAAGCTTCACACCGATAAAGGCTTCGTCAACATCCTCATGACCAGGTAGATATGCAGCAGGGCTCACGTTGATGAGCTCCGAGGCTCCGCTAAAGGTGATCAAAATGAACATTGCTTATCAAATAGTCTGTAATTGTAAAAGAAAGTCAACCAGGCAGTTGTTGTGTTTTGTACACAGGACACCGATGAATGGACCTGGTATGTGATGA
>42163_TGCAGGAGGAATCCACAAAGTACACAGGTATTAATTTGGG_NODE_1_length_479_cov_18.977036
AAATGAACTTCAAACTCTGCACATACATCATTCTGCATTGTGAAGGTCAAATGTCCAAGTGAGGAAACTATGAGAAAAAAACATTTTCTTCTCTTTTTTCTTTTTAGTTGGGGGGGGGTTAAGATTTATTTTCCCTCTTTGGCCAGCGCTGCACTTTAGATTTGCTGTAAAAATAAAAACACTCACAGCTTAATAGCTCCAGATGCCTTTTTGTGCCTGATTGCAGCTCAGTCAACCTTTAAATGTTCTTTACTTGTTGCTCTTTTTTCAAAGAAAAAAACGAACTGAATGAAAGTCAGCCAGAATCCTCGACTAGACGTTCAGACAATATTTTCCATTTGTTAAATGGAATTTTTTTAAAAAGCCTGAAGAGTACCAAGCAATTAAAAGAATCAAACCTGATTCCCAACATCTGTCCAGTCACATTTGAACGTTCCTGGGTTTCCTCATCAGCGAACAGAATGAGATTAAGGGATTGTACTCATTGAGCCAAGCGCAGTG
>42164_TGCAGGTTTATTAGTGGTCCTTCTTTTCCAGCATCTTATT_NODE_1_length_474_cov_10.282701
TTATCTAAGTTATGTTACCCAATGGCTTCGGAGATGGATAATAGAAAACGTTAACATGCTCCCACGCTAATCTTCACAGGCATTGCGATGCCTGATAAACTCACTATACATTCAGCATGATGAGTATTGTCCTTGCTGGCTTGTTAGCATTTAGCCAAGTAGAGCCTCACAGGCTCCCTGTAGACCCCTTCTCATTGTAATGAAATGAGCAGATGTATCCATGTTTCAAAGAGAACCTCCTAGATTTCTAGCGCAAACATTGTCCTGTTTTATTTTCTCATTTTGACATTAAAGAAAAATTATGTAGATAATAATGTACCTAATAACGTAAACCATTTGGGGAAAAAATAACTGCTAAATGGGAAATTAATTCTGTATAAATAACACAACGTGCTCTACGTTAAAATCCAGCACAACAACACAAATGTACAATATACTCTAATTCCATTTTATCATTCAAAAATTATATTGTTTCTTACAAGAACAGACACGTTTA
>42165_TGCAGGTTTCCACTTTTCAGATGACCATCCTCATGCTTTT_NODE_1_length_458_cov_19.633188
CTCTTCTTTCTGGTCTTCATGATGCGAACGATGGCAGCTTCGATTTCGTGCTTCCTGTCGTCGTCCACTTTCTGCCGCGTCTCCTTCCTCTCTGGGTCCGACTCCCCTTGTTTAGCAGCCACTAGGTGGGTTGTAACAAAAAGGAAAATAAATGCAAAAGAAAAAGTACTGTGAGTGAAAGCCTGGATACAATTTTCCCAAATAGGTTTAAATAATTTGCCTGCGAGGTATTATTTCCTGTGGTTTGGCCCTATAAGAGGCCAGATAGCGTGTACCTGTCTGGATCTTGACGCGGTGAAGTTTGGAGGTAAACTGGTCATTGACTGTAAACACGTGGCCATTCTCGATCTCCTTGGACTTGGGCTCCTTGGTGAGAACTCTCTGAGTGGGCTTCCCACAAGCCAGAGACTGCAGCGCTCGCACCAGCTCCCTCTCTGGGATGTCTGTCTCCTGCTGGATCTCCTGTAAGGTTGAAGGATC
>42166_TGCAGGTCTCCTGCTACCGCCATTCGACCTCTGCAGCGCA_NODE_1_length_352_cov_8.196023
GTTACATTACATGTCATTTAGCTGACGCTTTTATCCAAAGCGACTTACAATAAGTGCATTCAACCATAAAGGTACAAACTCAGAAGAACCAGAAACAAAGTGCAATTTCATCAAATAAGCCAATGTACAACTTGCTATAGATAAGTGGCATTATAAGTATAATTTAAGTGCTACAATTGAAGAGTCTGAAGAGGTGTGTCTTTAGTCTGAAGATGTGAAGGCTCTCTGCGGTCCTGGTATCTTCAGAGAGCTCGTTCCACCATTTCGGAGCAGGACAGCGAAGAGTTGCGATCTAGTCGAGTGTTTTGCTCTCAGTGAGGGAGGAACGAGCAGTTTATCAGATGCAGAGCGGAGAGTGCGGGTCGGGATG
>42167_TGCAGGGCCGTGTGTGTGTGCGTGTCTGTGTGTGTGTGGC_NODE_1_length_207_cov_5.396135
TCCCATCAGCGCGATGTGAATGAGAAACTCCTCAGCTCAGAGGGTCCAAGCAAAAGCACTCACGCACAGACACACTGACGGGGAGGGGGGGAGGGGGGGCAGATGTGCGTGCCCGCTCGCACACACTCACCACGACCCACACGCACAGATACCAAAGATAATGAGTCAGCACTAAGCGATAAGGGATTCTGCTTATCGAGTTTCACTAAATGAAATCTGGG
>42168_TGCAGGCCTGTTGAACACTTGTACCAAATGTTTTTTTAAG_NODE_1_length_394_cov_18.461929
GACAGCAGGACGATACGATCACACTCAGCCACAGAACTATGCACAGCTGAAAGGCTCAATCAGACGATGTGAAACTGACATTTTTTTTAAGCACTGGAGAGAAACCTTATCTCTTCTCCTCTGCAGCACATCTCCACAGAGCAGTTGTCAGACAGTTTAGTGGCCTCCGGCAGAGTTTGGATTACTTTGTTCCATCCATGATATCACTTGAGCCAAAACTTGTCTCAAAATCTACACGGAGGGAGCCAGCGGAGTCCGGTATTGATGTGTGCCTCTGGTAAAAAAAGCCTCAGAGTTGAACTGTAAATACGCGTGGAAAGAGATAATAGAAGATCGTTGTGAGGTGATAGTCTTTTCATTGACTTTCTACATTTATATCCGATGAATAAAACATTGTAAGTAGGTGGTAGAAGGGA
>42169_TGCAGGAAATCATTTAAAGATACAATCAAAATGCCTATCC_NODE_1_length_440_cov_10.363636
CACACAAAACGAGTGGCTAACTTCTAAATCGCACACGAGCGAAGCTCCAGTCACACCCTTTTATTTCGACGTCCTGGCAGCTGCTCGGAAATACGCATTCCCTCAGACAATTAAGAGAAGCAAGGTTCCAAAGCTCATTCAAAACGAAAACGGGAGGTGCCGTCCTGACGCTTGTCAGGATGAAGCATACAATCTTCACTTATTTTCACCTCCAAGAGCAAAATACCTGAAACCCCTTAAATTACAAGAATGCTGTCGCCATTTTTATATCTGGTGGTTCCATCCAGTTGGTCAAATCAATATCACATTGTGTAATGACGCAGAGACTATTTTTTTATTGTTTGACACATATAGTTTACAATTTGAGTCATGCATATTTGCAGTGTTATTAATAGAATACAATATACGTCACTCGGGGGTTGATTTTACAATACGTACGTGTACTGTACATCAGCATAGAAT
>42170_TGCAGGACTGTGGGAGTCTAAGGAAATAATGTAATAGGTA_NODE_1_length_430_cov_12.060465
TAGCAAAATGACATGATTGCTGTGGCGTGTTTTTCTGACGAGTAACAAACACTTTGTTTTGTTTGTTTATGTCTCAGACAATGCTATCAAGCAAACTGAAACATATCCTGCATGCATGTACAGTATGTTGGAGTTTATTATCTTTTTACGTTGTTGTCATTGTGTAAACTGCTGTCATTCTCTGGTTCAATCAGCAGGTGTGGTTTGTTACCACGACCCAACAATGTTTATTTTAAATGAAATCAGCTCCTGTATTTCCATCCAACAATTTAAGTGATTGTCATGGTCACAAGATGGCGGCAAGTCACAGAACTTGAACCATCATAAACTCGCCATGCGGAGTAGCCACCTCAGCCTGCAAAGCTATTTGCGTCTTTTCACTTGTTATGTTTATTTCTCTGGTGGCAAATGTAATGTTTTGGTTCACTCTTACGGGGTTAAGCAAAGAGTTG
>42171_TGCAGGGAAATCTTATAATGCGCTTGTACAGAGCTAACCC_NODE_1_length_192_cov_21.942709
AGGGGGGGCACGTTGTTGTACATAGCATAAATGCAAACGTACAGACAGCCTTCGGAGGGAGAGGTCTGTACATATCAAAGCAGGTAACACGTGGCTCTGGTTTACCACAGCAAAGGGAACAAAACACTTCTGAGGTTTAGGTGCATAATAGGAGTTGATTTTATTTCCCCGCTCGCTGCTCATTTCTCAATCATGCGACGAAAATGTGACTGAT
>42171_TGCAGGGAAATCTTATAATGCGCTTGTACAGAGCTAACCC_NODE_2_length_81_cov_2.333333
AGCCAGACCTGACAATTAGAGACCAGTATATCACACACACTCTCAAAGGAAGGATGGGAGAGGTCAGGACACTCTGGGGACGCATTTAAACGTGCATGTGTGT
>42172_TGCAGGTGGTGCATCCAGAATAACAACAGCAGCGCGCTGT_NODE_2_length_103_cov_29.097088
TGTATTTTCCTGCTTCCTGAGGTGAAGGATGAACAATGCTCAGGCTCACCGGTGGATTTGTACTTCCATCTTCAGGTCGCTCCTGGAATTGCAAACATCTCACAAAAAAAAAAAAAAAAAAAAAA
>42172_TGCAGGTGGTGCATCCAGAATAACAACAGCAGCGCGCTGT_NODE_3_length_168_cov_11.595238
AGGCAAATGATCTATTTGTTTGCAGATCTATACGCATAGATTTTGTAGTTTGTGCAACGTCAGCAGCTTTTCCACGTGGTCACCCCCAGGTCTCATGCTCGGACCCTTGAGTGTCCCGCAATGGCCGTTTCCTGAGACAGGATGAGTCCATATATGTGTGTATATATATATATATATACAGTTCTGTCAT
>42173_TGCAGGGACATCAAGCTGGAGGCGGAGGAAAGGCTTATGG_NODE_1_length_453_cov_15.459161
AGACAAATCTGAATCTTGCCAGGTTTATTTTAACACAATGAAGTATCTGAAGCTTGGCTTGTATTTCAAAATTTCAATTGTAGGAAAACGTGCTTTAGCGATCATAAAGAAAGCTAAAGTTTTGGTATACAATACAGCTAGCATTATTGTGATCGTATATTATGGAACAACAAACATCTATGATGACTGACCCGGATCTTCCTGTGGGTCAGAGACCAGCGTGGCAGACCGGCGGAAGATGTTTGAGCTTGTGGCGAGTCGGTTCGGAGGCGGCGCGCTGCAAAATGCAACGTCAAGGCCCGACCTGCGACAGCTTCAACAAGATGCCCTGGCTGAATACGTGGAGAGGAAGAGAAGCGTGAAAAAGAGAGAGAAGGCAGGACAGAGGAGTGGACTGAGGCCCCATAGTGCTTATCTACAGGCCGAAGACAGCAGCTACACAGGTGGGTGGAGGGTTTGATGAGTGATGGATAAA
>42174_TGCAGGTTAGTGCAAACGGTTAATTAAAGCTTCAATGTCG_NODE_1_length_149_cov_10.080537
GCTGCCTGATGACATCATCAGATTCACAGATCGATGCCCGACACTTTTGTATCAAATTAGAGCTCTCACGCCGGAGTGTGTGCATTCAATTAGAGAGAAGGGCGGATCGAAGGTCCTCATCGACGCCCGCCGCCGCCGCCCTGCGCAGCAGCTCGATAGGAGG
>42175_TGCAGGTCTCACTTACTCTAAACTCCCTTTTCATCGAATC_NODE_1_length_468_cov_24.493589
ATGTTTTTCAGCTTTGGCTTTCTTTGTATCGACCAAAAAAAGGCAGATTATCCCCAAATGCTTCCTTTTCACCGTTACGAGTGGGGAGGAGATTTGACAGACAGGTTGTTTTTGCCCTCCTAGCTGCTCACTTAAAGGGGATTATGTGGCCATCGCAGGCTCAACGTAGAGTCTTAGTAATGGATTCGCCGCTCTGTATGTTTTTAGTGGTGGTTTGTGAAAAAACATTTGCTTCTAAAACTGTGAAAAAGTGTCTCGGGTCTTTGTGATGCCTGAAAGGTTTTTATTTTTATGTCTAAATAATGCATTCACTTGATTGTCATTTTAACATGCTCACAATTACTAGCATGATAGAACTCCAGAGTAATGTGGGGTCATTTTAATAATGCTGATAATAAGCTGGACTCTGTGACCTGCTCCTTTGCGGATGTGTGTTTTTTAAGGAACGTGCTTTGCCATAATTTAAGGGTTTTTTCTTGCATCTTGGCTA
>42176_TGCAGGTTATCCTGGAGAGCAAAACAGGCCAAGCAGAGCT_NODE_1_length_438_cov_16.105022
TGAAATGTGCAAAGCTGAGTCATACCCTCAAAAACTATTAGCTGTAATTGCAGTGAAAAAGGTTTCTACCAAGTATTGACTGAGGGGGGTGAATACTTATGCATCCAACAGATGTCAACTTATTCTTGTCACAATAAAAGGTACTTTGCTCCTTCAAAGTACTCTGCATGTTGGCCCAATCAAATGGGAAAAGTCTATTTAAGTCAAATTGAATTCCAAAGTGGGTGAATACTTATGCAAGCAACTGTATAAGACTTGAATGGCAAGGTTTGTGAAGATTGAATGGTTTGAATTATGCAACCATTAGAGTGACCAGCAGTTTGTCCCCTCGATCATCCATTGGTTCATTCCACTGCCCACACCAGAAACCTGCCAGGGCTGGATCGATCCACTTTAGGAGGATTAAAAGGGAGGGATGCGAGGTAGCTCAGGGAAGCATTTGTCGACGGCTTGTTCTGGT
>42177_TGCAGGGGCCGGTGACTAACAAACCAGTCTCTACTGTACT_NODE_1_length_336_cov_5.723214
TCCAAGCGGCTCTCTGCTTTAAAGCGACCCGGATGTGCTCCGTTCTTCACAGTGTGAATGCGTTGTTGTGTGAGCCGTGTTGTTGTTGTGTGAGCGGATGGCGTTGTCTGATTGTGGTGTGATGTGAGTTTATTTATGTTAAAAATCTACACAGTGATCTTATTTGATCTGGTCGGAGTACGGCTCCGCTTCGATCAGAGATGATAGGAAACAGCGCCCTCGAGCCTCCGAGGCGGTGAGCGGTGGCGAGAGTTTCTGGGCCTCCACGCTGTGGTCGGAGATGATGAGTTGGATCAGATATACTAGTTCTGGGTGCGTTTGGGTTCGTCTCAAGCCTCTCGATGGACGATGA
>42178_TGCAGGGTTATTTTCCTAATCTACCGTCAACGTTCCCGGT_NODE_1_length_376_cov_13.859042
GATTGAATTTACAACCTTTAAGTATCGTGATGGGCCTTTCTTACTACTGTCTCACATGTTATAGTACTGGACGCCTGTTTGCCGTCCTAATAAACCTGATAACCAACGAGAAACAGGGTGGCATTTAACCACGATTCACTTTCTTCCATTTAGCTGCCTACAAATGCATCTGTTTGTCTGACTTCTCCCCTGCTTTGCAGCCAACGCGCATATTCTGCTTCGCCCGCCGGCCCGTCTGAGTTTGGTAACGACTCAGACTGACCCAGACAACCCTGAAGCCTCGGGGTGTAGTCTGCGTTCACAACAGGAAGACTGACCCAGGCAAGATAAAACTCTGTTTATGTTCTCCCACGCAGGCATCCCGATCACATCGTCAAATACGACCACACAAAGAGATG
>42179_TGCAGGACGAGCGGGATAAGACTCACTGTGTTATGAAAGT_NODE_1_length_253_cov_23.371542
ATATATATATATATATATATATGTATATTTAATTATATTAGGAATTGATTCCTCTAAGAGGTTCCGATTTGCTAAACCTATATTTGTCCAATCATTGTAATTTGCATTGTCTACACTCTCTAAACACTGCTTTTGATTTTTTCTTAGTGTGGACAATAGTGAGTACATGCGCAATGGAGACTTTCTGCCCACCAGGCTGCAGGCTCAGCAGGACGCAGTTAACATTGTTTGCCATTCCAAGACCCGGACCAACCCTGAGAACAACGTGGGCCTCA
>42180_TGCAGGTATATTTAACTGAGATGTTTAGCCATTAGTGCCA_NODE_1_length_404_cov_8.408416
CTGATGGACTTAAGTTGTAAGTCCGTTAGTAAAAGAGGGGAGTGGTTGAAAAAGAGAAACTCAGTGGTGTCTTATCCACTGGAACCGTTAGACTGATGGACTCATTCTAATCAGGGATTGCTGAAACTTGCTGTAGTCATCTGTTAGCTGTGGCCCTTCCTTCCCTTAGTTGTGTGTTGTGTCTACACAGGCCCATGGGTAAATTAAATGTCTTGCATGATTTAGGTGTAGAGGCATAAATGCATGGATGTGATCCCTGTTTCACTCAGTCAGCTATTTTGTTTTTATAAATCTCTCGTGTGTGCTTGTTCTCTCCAATTTACAAATATCTGTTTTGATACAGCAACCTTCAGTCCACTATAGTGCAATATGTGTCTTAGAAATGGGACATGAGGAATGCTGAGATTGAGCAAAGAGCCAGGCGAC
>42181_TGCAGGTGACTATTTAAACCCACAGTTTGGGTAAAGGTCT_NODE_1_length_262_cov_8.938931
AGGGGGCTACTGTGATCCGAACGCTGTAGAGACCGCCTGACAAAGTCCGAAATTTGCGTGTGTTGTGTGTTGTCTTTTTTAAAATGTGTTTCTCACCACAAGCTGGCTGAAAAGCTTCCTGTTTCTGAAAAAAAAAATCCCCCTGTTGTATTTTTATGAATTGTTTGAGGTATTTGTACAGATAAATTCGTGTAAAAATAAAGATTGAATTAAAGAGAGACCTGTGTTGGTGTGGTGAAGACCTGAAAGCTGAGTCTGGTGTGCAAAACCGGTCGGCCTT
>42182_TGCAGGCCGGCGTTCAGAGCATGAAGGCCGGAGGAGGCGC_NODE_2_length_424_cov_14.169811
CATGAGGGGGCGGGTCACAAACTCACAACTGAAAAGTAAATTCTGAAGGAAGAAAAAAGAAGAACCACCAGACAACAAATGAAAGGTAAGCGGTCTGCCGGTAGCCGACGGTGCTCTATGAGGGTGGAGCTGAGGTTGATCGGCATGGGACCAACACACACTTTGAGGCCGATATGAAGGGCTGGGGACACGGAGACACTACAGACTCTCCTGGGCGGGACACACGGACAGACCACAGAGACAGAAACTAGAATGTGATCGTCTTTCACATTGGACTAAAATCTCATTTAAAATATGTTCTTGAACAGGATGTCCAGCATTGGAAATTAAAGTCATAAGTAAATAAGCCCCATCAGTCTAAATATATTCTTTGGGAGCGAGCAACGATCAGAGACGGACAGTCGGTTTTTAAATGGATTTCAACCCCCCCGAGGAGGTAAAAGGGC
>42183_TGCAGGTTACCATAGTTTTATTGTTACTATACTATTTTAG_NODE_1_length_377_cov_5.201591
CATTGTTTAATACGGTGTGTTTCGCAGGCAAGCCTAAAAGGTTTAATCTGATTTAATTCTGTTTTCTGTTCTGCACAAACTGATTCTGAATTTAGACAAAGCAGGAGAGAAGAGGGATGTCGACCCGAACGCTGGCCGGTTTGTCCGTTACCAGTTCACCCCCGCTTTCCTCCGACTGCGCCAAGTTGGAGCCACGTAAGAGCGACCGTGTGAATCTTTATTCATAAGGATGCCTCCTCTGCCTCTTTCATCTTCGCCTGTTTGTCTGCCTTTGTCACTGCAGTGTGGAGTTCACGGTTGGAGACAAGCCGATAGAAAACTTCAGGATGATTGAGAGACATTATTTCAGAGAGAAGTTGCTCAAGAGCTTCGACTTTGAGTTTGGCTTCTGCA
>42184_TGCAGGCAGAGCTGAAGAATGACCTGATTCCTCTGAAGAA_NODE_1_length_119_cov_35.798321
CGAAGAAATAATGCCCTTTATTCAGATTTATCCAGCCTGTGTACTGTATATCTTGTTTCATGTAATAAAACACACAATCTGATAGGGATGCTGTATCACACTTGATCAAAACAATCACGATTCGAGAACTTGTGCCCCGGA
>42184_TGCAGGCAGAGCTGAAGAATGACCTGATTCCTCTGAAGAA_NODE_6_length_88_cov_10.761364
GACCTCTTCCTCTGCAGCTCCTTCTTCTCCTCCTCCTCCTGTTGCAGGGCGTCCAGTCGAGCCGTCTCCTCCTTCTGCAGAAACTCCCGCAGCTGCTCAAACTCCTCTTT
>42184_TGCAGGCAGAGCTGAAGAATGACCTGATTCCTCTGAAGAA_NODE_10_length_140_cov_5.492857
GAAAAAGAAGGTGTAAACAAAACCGTTTGGATGGTTAAAGGAATGAAGAGAGAAGCATTTACAGTCACTAACCTTAAGGAAGAGCGCATCGCTGGAAGCGATCTCATTCTCGATCGCTATGACGGCGTGCGAGAAGATGAGGATCCCTTTGGTGATGCTCTC
>42185_TGCAGGTCTCCTGCTACCACCATTCCACCTGAATGGATGG_NODE_1_length_451_cov_24.199556
AACTAGAATGAATGATTTAAATCATTGATAAAAGTGAATATTTGACCAATAGCATTGATTGATGACGCAAATCTAAAACGAGTAAATACAGACAGACAGACATCACATGTCATTTATCTGACGCTTTTATCCAAAGCGACTTACAATAAGAACATTTCAACCATAAGGACACAAACTCAGAAGAACAAGAAACAAGAAAGTGCAATTTCATAAAATAAGCCGATGTACAACTCGCTGTAGATAAGAACCATTATAAGTCCAATGTAAGTGCTGCAGTTAGTTAGTGTGTTAGTGGNNNNNNNNNNTGATTTCATCAAATAAGCCGATGTCCAACTTTCCGTAGATAAGAACCATCATAAGTCCAATGTAAGTGCTACAGTTAGTTAGTGTGTTAGTGGAGGTAGAGTCTGAAGAGGTGTGTCTTTAGTCTGAAGATGTGAAGGCTCTCTGTGGTCCTGATGTCTTCAGAGACC
>42186_TGCAGGTACAAAAGACGAAGGGTGACATGTTAGACGTGCA_NODE_1_length_93_cov_3.827957
GTCTTTTATTCGCCTCGCGATATCTGTCGTCTCACATGTTGCACCGAGGCTCAGCTTTCAGAGTAAACGCCCCCCTCGCCTTCCACGCCTCAGAAACACCCCCCCCC
>42187_TGCAGGCAGATCTTTTTTGGGCCAGAAACAAAAGACTGCC_NODE_1_length_447_cov_12.228188
TGGCCCTTTTTTGACAGAAACCTGTGTGAACAGCGGGCGACTGCTCTGGCAGGCTCCAGACTCCTGAATCACCCGATAAGAGTTGTGTTTACAACTGTCGGCCAGCGTTAAATCTGGCAGGCAGCTCCTCAGTGTTGGGCAATACGTTCGCTCTCTTAACCCACTTTCCTGAGCTTCATGTTCACGAAGAGCCTGTTTACCTACTTTCCTCTTTTAAGGGCCCGGCGTTCTGCTGGCAACGCCAATCAGTGACAGGCAGGAAGAGACATGCGAAGAGGGTGAATTAAAAATAAACAGCGAGAGTCGACTTCTAAAACCCACTTGTTATGGATCACGTTTATTCAAGAACCACGCTGCCATCAAGTGACATCACGGTTTTATGTCCCTCCGAAATATCCAAATAACTGTAATGACACTGAAAATAGCAACTTGTTGCCGTTTGTTACACGGTCAGGTACAATCACCTTGG
>42188_TGCAGGCCGAGAGTGGCCTCGCTCATCCCTGGAGGTTTGG_NODE_1_length_333_cov_13.984985
AAAGGCGCTTCTGAAGTGGTTCTGGAAACCAATCTTGGGCCAGGACATGGTGCTCTCTGAGAACAGGTCGAAGATGGCCCGCTTGGAGGAGATATGGTAAAAAGTAGCCGCAAGAAACTCCTGCAGAGTCAAATGAGTGAACCGGTATGTTGTGCATATGGCCAACTCCTCCCGGACAAGAACTCCAGTACCAAGACTGCCCTGACCTAACAGGAGATCTATTCCGTAGGCCCTGAGGTCCTGCTCGCTGAAGGTGTACTTATGTTTGAGCAGCCCATAGAAGGCTAGTCGTCCGAGGTTCCCCAGCAGTTTACGGTTGCTCCCGTGGAGCTGCTCCATCTTTACAGGCTCCCCG
>42188_TGCAGGCCGAGAGTGGCCTCGCTCATCCCTGGAGGTTTGG_NODE_2_length_117_cov_9.504273
TGCCTCTCGGTTCGCCGGCTTCCGCCTTCATGGAGCAAAAGTGAGCGTACAGCTCTGTGCAAGTCCTCGGAAGGCTCTCGTCCGTTTCGCTCCGCATGATGTACACCAGAGTCTCGGCCACGATCCAGCAGACGCTGGG
>42189_TGCAGGCACAAAATTGTTTTCCCTTTTGGACGCAGCAAGT_NODE_1_length_441_cov_12.412699
ATATAATAAACTACAAACTACCAACACATTTATTCATTGTCATGGATTGTATATGACTTTTACTGATAACATAATCCAATATAGCCAGGACAGCCTTACAGAGTCGCGGCGCTTTGTGTTGCGTTGCTTCGCATCGCGTCGAGGTCTGTATGATCACAAAATTCAAAGTTTACCCACCTCTAATTTTACCACTACAGCACTGATGACAATCGTTATGTTTCTGAAGCAGGACTCCACCTAAGCCATAAGTACTAGTATCTGCAGTGTTATTGTCTTGATGGCCTCCGCCTGCACTGCACTCCATGCCCATGTTACATCGTTATTGAGTGTATTGTTGAGGGGGTTTGATGACCTCATAAAGGTTTGGCAGGTACCTGCCTAAGTAGTGTATCATACCCAGGATCTCTTCAGTGTGTCCAGAATCTTTTGGTCTCACTTAATGGACGTCTTATGAGTCTGAATA
>42190_TGCAGGGACGCTTCGGTTTAACGACACAAACAATTCAGTT_NODE_1_length_270_cov_4.748148
CACCCGGTGACACGCGGCCCGGTGGGACATCCTGATTCATGCTTCTGATGCTCCACCTCACACGTTTGCATTATTTATCCCACGGCCGTTGCCAGACTCTGATACCTCCTGATTGCACGTGTCTCCGAAGCCCCACCTGACGGCCAGATGTTTGTGCGTCCACACATCTGGAGCAGGTCACAGGTTTCACAGTTACAGTTCGCGGCTCAGTTTTTCGTTTGAACTGAAACACGCAGGACTGAGGTGCGGTGGTCCGCGCAGGAGGTCCCGGGTTCCACTCGGCC
>42191_TGCAGGTTTCCCTTCGTATGAACTGACGAGAGGTGTGACG_NODE_4_length_273_cov_24.673992
TCATTCATCATTCACTCTCTCTTCCTCTTTCCATCATATTTCCCTTGTGTGTCCGGCTCTGGCTTCTACGCTGCGTCTGTCTACCTTACGTGACATCCGATGAGGGGGCCTACGAGCCCCCTTTTACTTCACAGGAGCTGACAGAGCACAAACATATTTGGAACAGAGACGGAATTAACAAGAATTCTTCCATGGTAAGGATGTTGCAGCCATGCAGGGCGATTATGAGGAACCCGTCTAAGAGGAAAAACATCAGGACACATTGTCTTAGTGACCAGACCTCCAGAGCTTAAAG
>42191_TGCAGGTTTCCCTTCGTATGAACTGACGAGAGGTGTGACG_NODE_5_length_95_cov_7.663158
ATATCAATAAAGGAGAGCTTCTCCTTTTTCACAGGGTCCGAACATCTGCTTAAAAAAAAAGAAAAGAACATATTCCGTTCTGAGATTTCTCCATCTGGTGACTCATGGTCTTGACTT
>42192_TGCAGGGCCGGATTAGCTGGGGGGGGCGCGGTCCCGCCAT_NODE_1_length_392_cov_5.387755
CCTCTCACTAGGATTCACTCCGTCACAAAGTGCTCTCCGATTCTCCAGGATGCCTTTATTATGCACTCCAATCACACTGAGAATTTGGCCCTATTGACGGAGCAGCAACATCATCTGCCTTCTAATTAGCATAAAAAAGGACATTAATCAAAGACCAGATATTGAAGCGCAGCCCCCCCTGGTGCTAACGCATACATATTTCCACCATAATGCGTTTACTCTGTCTCTGCGTCTATAATATTAATGTACTGTGAATTTAATATTAAGTATTTTTGCATCTTTGCAGAGAAAGCTGGGATTTGGTTTAGTACATCAGGTCTCCCATTACTTTTTGGTGTTGCTCTCATTATCACATGACAAAGAATTAGGTCTCCTTGGTTTAGTAACAGTTGAAAAACTTTATTTGTT
>42193_TGCAGGTCACACCGGGTGCCCACTCCCTGGGTGGGACCTG_NODE_1_length_262_cov_8.171756
GCTACATGAAAACAAGGAAAAGAGCGATACAGGAGGAACAGTGAGAGACCAGAGATGCACAACGTGTGCCCAAGAGACGAGCTGAGTCCGTTTGGAGGGTCTTTGGTTTTGGAAAATCCGATAAGTTACGTTAGATCACAAAACGATTCATTGCAAAGTCTGTCTGTAGTGTACAATACACTGTCAAGCCTCCGGTGGCAACACTAGCAGCCATAACCAGCTAACACGCTAACAAGCTAACTCTCCGGCCAGTCGGCCGGCGAGCGCCGAACAGCTCTTCGGGT
>42193_TGCAGGTCACACCGGGTGCCCACTCCCTGGGTGGGACCTG_NODE_2_length_166_cov_9.590362
CCGAACAGCTCTTCGGGTAGCCGGCGGTCCTTTCCGGGTCAATGAATTAATGGGTTTACTGAAAAACCAAGTGGAATTGTAAGTTTGACTACTTTAAATTTGAATGGACTGATGTTGGACAGAAACGAAGCCAGAGATAATTTGTAAGAAAGTTTGTTGCCTTTATCTACTCACTGGAAACAATGTTC
>42194_TGCAGGGCTCCGGCTTCTAAATGACCTCACCTTTCTCCCC_NODE_1_length_433_cov_10.438799
ATAAGGGCCGGAGCTGACCATTCAAGGCTTTAAAATCAATTCTAAGATCACATTGAACCCAACTTACAGGTGACGAGGATGGAGAGGCCGCTCTCGGTAGGTCTCGACGTTTGTTATAAAACATGTGAGGGGGAACATATCCGCCGGCTACAAGTGATGATTGGATGCGGCGAGTAGGATGCTAATCTGCATGCACTGGAGGTGGAGGACCCATTTTAATAAACATCAGAATCAACTTTATTTGCGAAAGCTGTTGAAATGAACAATGCATGAGCTCTTGTTTAAGTAGCTCTCGCTAACAGCTTACAATAAATAATGGTTGGTATTAGTTAAGTCGTAATAACAATGCAAATTACTCCATTTATAACTATCAGTGATTATATAGCATCATTAAAACGTTGTTTCTTGCTATGTGAATGCCTGCCTGGCATGTGCTGTGAATTAATGACCACGGA
>42195_TGCAGGACTTTTCACACCCACAACACAATTGTCTAGAGCA_NODE_1_length_227_cov_10.400881
CTCCTACATTAAACGGCATAGAGAGATGTGTGGGTGGGTGAATGCCGCACGTCTTTAAACTGTACGTGTGTGTATGAATATTTATTGCCAGTGTAGTTTTTGGTAGTCATGCTCGGCTGGCACTTCATTAATTGGTGTTTGTTAGAGGAAACTTGACACACACTCACACAAAGCTTATTTAAGCGGTCTTAATCCAATACTGTCATCTCACGCACACAAGTGTGATACATGTGTGCATAATCGCGTTCA
>42195_TGCAGGACTTTTCACACCCACAACACAATTGTCTAGAGCA_NODE_2_length_132_cov_7.628788
ATCTGATTGGCTGGGGCCTGCGCTGTCGTATTCGCATGAAAGGAGCAGTGAGTGAACCGGTGCCCAGCTTGAGAGCTGCTGAGGGAAGCTGAATGTGTGTGTTGCGGACTGACAGATAAAGTCTTCTCCAATTAATCCGTTCGCTTCAATATGT
>42196_TGCAGGCGACCAGGTGTCCCGGCCACTGTGTTGGCTACCT_NODE_1_length_372_cov_9.521505
GATGAAGCTAACCCAGGAACACGAAAGCCTCGAAAATAACACCCCAAACACCAGGAACAGCTTCAGAAAGCTGACAGCTGACTCAAGTTGAGTTGAGGATAACTGTGGAGGACATGTTCAAGAGTCCTCTTAGGACTCCCATTCTATAGCAAATGAAAAAGTGAATTACAACAACATGGTCAGGGTCCCAGGAGCCCTGTTTGACAAGCAGGACATCTTGTGTCTGTTCCTGACAGGAATCAGAGCAGGCTGATGATGTCTGATTCCTGCCGTCTCTGCTGAAGGACGAAACCCAGCTTCCTACAGACAGAGAAACAGTGACCTCTGGGGGACAACCACTGCTGTTACATCTGTGTGGACACTGTTAAGGACATCACACAAAGTGGCTTAGCAG
>42197_TGCAGGAGCGTGGAGAGCACGGCTACGCCGTTCAGTATCG_NODE_1_length_158_cov_8.132912
GTTCTCATCGCCTCCAGCTTGCTTCTCCTGCTGAAGAGCGTCTGGAAGGCGTGTCACAAATCCTCAAAGATGCCGGACAAAAGAACTGTGGCTTTGGTGAGAAGCATGCACATTCTGCACGTGTCAGGGACAATTCAATACAAGATGTTTCGGCCGTGTCAAAGCTAAACGGATGCTAAT
>42197_TGCAGGAGCGTGGAGAGCACGGCTACGCCGTTCAGTATCG_NODE_2_length_400_cov_11.895000
AGGTTCGCTTACATTTATTATTCATTGTGTTATACATACATGGATTTGCATTTGTTATATATTAAAGAGCAAGTTGACTGTGAGAAGACAGACTTATTTTAGGTGTAGTAAGTCAAATCACAAGGATTACACTAAACAAGACACATGCATTGCCTGTGGAGTAGCTCATATCACAGTATTAAAGGATTGTGACTTAATTTCACTCTGTTTCAGGTTTCGTTCCTCCTCCTGGTCACCTTGTCCAACGAAGGCACAAAGACCCTCCCGGACAAGATGAGACCCGTCGCTCTGCTTTGTATCGGCTGCGTCCTCCTAACCTCCCGCGTCTTTCTATTCCTCAAAAGCATGTGGAAGGCGTGCTACAAAACATCAAAGGTGCCAAGGAAGGCGACCGTTGCCCTGGTAAGATAAGACCCCACACG
>42197_TGCAGGAGCGTGGAGAGCACGGCTACGCCGTTCAGTATCG_NODE_6_length_275_cov_8.000000
CTGCTGAGCCCGAGGAATCAGAGCGGAATTGTAATGTGAAAGCGGTTCAAATACAAAAATGTTTCCTTTTGTTCCTTTTATAAGAGCTTAATTATAACTTCTCATCTTTGAGCNNNNNNNNNNAAAATTGTTCTCTTTGTAAAAAGAGCTCACTTATAACTTCTCATCTTTGAGCTTTGACTTTCGATCTCTCTGTTCCAGACGTCGTTCCTCCTCCTCGTCACTTTGTCTAACGAGGGCACCAAGACTCTCCCCGATGGACAGAAACCCGTCGCCCTGCTCTGCATCGGCTGCGTT
>42198_TGCAGGCTGCATCTCCATAAATCAATGGTATGCTAAAATG_NODE_1_length_398_cov_13.271357
TGTAGTTATTTATTATTCTTATAAGAATTTCTACAAACGAGCTGTTTTATTGTACTGATATTACCGTTTCACTGGTTTTGGACCTTTTTTTTAAATTAGTTGTGAGTGTTAGAGGTGAAGGTGAAACCATTTCGTCTTCCATTGCTGCTTCTTGACATGTGCACAGCCTGGAAGGTAACATGGAGAACATGTTATAATAAAGTCACACGCACACACGCTTTTCATATTCCTTTTTTTTTAATAATAAGAGGTAATGCATATTTAGATGATTCTCCCTGTACAGAATGTACAGAACCTTTCAGCTACTGTACCATTGTATGATGTCACACTGTGGTGAGGGCATTTCTAGGCCCGAGACAACTTAAAACCGTGATACAGACACCCGATGAGGGTTTGGTGAACTTCTTTTTTCCCCCCAAT
>42199_TGCAGGCGGAGCGCTGCAATGAGCGTTCAGCATTCGGGCC_NODE_1_length_330_cov_16.866667
GGCACGCATAAGCATGGATGTCACGCAAATGAAGAGATGTCTCGCCGAGTGATCTCCGTTTATGGGCCCATCTGCTGTGCAGAAAGCCTCGGTGTCGGGAGGCGACTCTGCGTTCACTTTGCTTATCGCACATCATCTCACCCTTTCCACGAGGCCTTTGTTCTGTCTCAAGGAGATTTTAATAAGAGTCTCGTCAGTTGTCTTTGGACGCGACTTCACGAGGACTTGGAATTAATAAGCCGTGTATGGGAACAGGTGTATTAATAAAGGCGGTGATTAAATGATCACTGCGCCGCTATTTCCGTCCACCGCGTTCTCAGGCTGCACGCTGTTATTCTTATTAAAGCCAGTG
>42199_TGCAGGCGGAGCGCTGCAATGAGCGTTCAGCATTCGGGCC_NODE_2_length_79_cov_3.012658
AAAGCTCGGCCAAATTCTATTTCTATCTGTAGTCATGACCCACGAGTCGGTGAGTCCCTCTTGCAGATTGTACACCCCTCCCTTCTTGGGCGGCGCACATA
>42200_TGCAGGGAGGGGGGCGGATGGGGGGGGAGAAAGTGTGCAT_NODE_1_length_429_cov_7.655012
CTTCTCACATGTAGTCTGCATTCAAATCCCTGTGACGTGCTGCTGAAATCTGCAGGCAGCCCCCTTTCTTTATTTTTAAACAAGTGATTTCATCATCATGGAACTCGCACAGACTCTAGATTCACACACTGCACAGGGCAACTGCCAGACAAGGGGATGCATAATGAAAGGGACTGTTGTGTCTAGGAGGACATTTAGTTCCACAGTTGCACTTTAGGTCTGACCCACTTTAGAAGGTTTACGTTGTCCCTCTTCGAGTGAATGATTGCTAACCCTATTTGACACCTGCATCGCCGAGACGCCTTCTTCACTCATCTTATCCCTGCAGTGCAATACGGACCTTGTGCTGTTTTATGCCATGTGTCTCACTTTTGAAAAAGTTGAAAAGCGTTGGAAAAACTCTCCCACTGAAAGGGCGAACAAAATGCGTTCTAAAGCTCTTCATACCA
>42201_TGCAGGCGTCGCTGGCTTTTCAGACTCTTTTGGAGGTCCT_NODE_1_length_339_cov_6.294985
AGAGCGAACAGCCAAACCACCGGGACAGCGCCCGGATTACAAGAAAAACACATTACTGGCATTCCTCCACATCCTTTTGCGATGAGTTGTGCATGGCAGGCCGTGAACCTCGGGTTCCTGTCTTCTGAGTGATTGATTTTCCGCCATCCATCAGACCGCCCCCTTGAAACCATATTTCATCGTCCCCTCTAAAACCGGGGACGGCTCCCTTTTCCCGTACCACCTGCTTCAGCATCCTGTCCGTCGTGCGCACTGAATCAGGCTGCAGTGTCTGCAGAGAGTGAACTTTTCTTTACCTGCGGTGTTAAAGGATGCAATGATTCATAAATGTGCATTCACTTAGTGCAGCATCCCG
>42202_TGCAGGGAGGGCGGATCGTACCCTGTGTTTGTGTCAGAGG_NODE_1_length_285_cov_9.077193
CTTTATTTTTAACTTTTATTTTGAATTTATATTCATTCTCATACTTTCTTTTTAAATAGTTTATTCTATATCCCCTAGCCCTATATTTCATACTATATTTCATGTTGTCTTATCGGTCTTGTCATTGTGTTACTGTCTGATGCACCAACTGACAAGTCAAATTCCTTGTATGTCACTTTTTGCCAATAAATGTTCCTGATTCACAGCATGTGATCCACTCACCTTCTCAAGATAATCTCTGTCCTCCACCTGTTGAGACAAAGAAAAACAGTTAGAGCAAACCGAGGAGACCAGGTGAGGGAG
>42203_TGCAGGGGCAGAAGAAACTCGTCATTGACCCAAAATACCA_NODE_1_length_316_cov_9.170886
ATAAAACATCATTTACAGTTCATCCTTACGGTGCACAAGCAAACCACGATAATCTTAGTTCATCATTGTGCAAAAAATCCCAATGTTTCTCAGTCTCTCTTCAAGAACCCCTATAGTTTTTTTTTCTTGAGTCGTTATTTGTAGATTCTCATAATCCCACTGAGACCCCCGGGTTTGAGTCTGTCATGATCACGTTGTTTACACTTGGTCCCTCTGTTAGACCCCTTAACAACAACCACCACCACCTCCTTTTGTCTCCTCCTCTTCATCTGCTCTGTCTCGGCCTGTGAACTTGCGCATCACCTCCTCTTCCTTGTTACCCCCCCTCTCACCTCC
>42204_TGCAGGGGGTGTGGGGGCCGCAAGCTGTTCAGTAGGCTGG_NODE_1_length_224_cov_21.062500
CTGTGTAAGAGTCCTCCAGCACAGAGTTCTGGTGAGACACATTCTAATGAACACACACATGCACACTTTCTCATTTTGTGTGTGTGTGTGTGTGATAATAATGAATTGGTTTCATGTGTCTGGCTTTTACATCCTTGCCGTTGAGCTTGACCTCATCATGACTCCCATATGTTGAAATACTTGCAGATTCTGCGTTTGTCCAGCCTCCCTCCGACTCAGAAGGCCATCACGGTGTCAGACCCTCTA
>42204_TGCAGGGGGTGTGGGGGCCGCAAGCTGTTCAGTAGGCTGG_NODE_2_length_158_cov_10.563292
CTGTCAGGCCACGCTCAGGATCATTTACACCCACACGCATTTTCTCTTACACGCAGATTGAACTAACTCGTTCTGTCTCCTAGATAATGAAAAGGTGGTTGAGCTGCTTCAGGCCATTAAAGAGAAGAGCGTAACCTTGGATACCGTCAGGCATGCCCCTCATCCGCTGTGTAACAGTCC
>42205_TGCAGGAGACTTGGTTGAATAAAAAAAAAAATGAATGGTC_NODE_2_length_280_cov_8.635715
CTCCGCTCAATAAGCGCACTCGCCTTTGCGCGTGATCCGCCGTTGAAGGAGCCTGCTGAGCGTGCGAATGATTAGCTCCCCTTTCAAAAGCCGCAGGGTTGAGGGAGATGTATCACGTGTAAGCAGTGACGTAGTTGTAGCCCTGTTTCTCTGTACAATATGTGCTCGGTGTGTTGCTGCCTTCAGCCTCTCGCTATAGCGGTTGAGTGGAAGCACTTGGGTGGAAATAGCTCTCGATTTTTCACATGCCCGCACACACGCACAGGTCCACGTTCGTCCGATGACACCGAATTGATTGTGCG
>42206_TGCAGGGGCCGCCGGGCGGATGCGTTGCCCCGAGTGCTCC_NODE_1_length_328_cov_4.585366
CTCGAGGTTTTCCGTCCCCCTGACTGGTTCTCTTTTCGTCTGCGGACAGATCGAAGCCAATCACACTGGCCTCCTCGTAATTGGACTCCAGCATGACGCAGCTCCTCTCTGTTGCTCAGCTGGGGGCTTTTTTTTGACCGTTATTTAATCCACGGCTGATTGGGGTCTATAAATTCGGCAGATGGCACGGAGGGCCGCAGCTCCAGAAGGACTTGAGGGCCACGACAAAACATTCCAGTGACAGCTGTTTTGTCACGAACGTACCGAAAGGTCAACCGCAGCCACGTGAACAAAGAGGGCCCGAGAATGTGGGATGATCACAAGGGCCCCTCCAACGTCCGT
>42207_TGCAGGACTGGCACCTGTTCAGGTAGGAGGACATGTCGGA_NODE_1_length_380_cov_11.707894
CCAAGAGTTCAGTGAACTGAATGCTGTTTTGTACACGTTTACAGCAAGATTACTTTACCGTTACCTACAATTTAAGTCAATCCCATTAGGTAAATATTGGACTATATAAGTCCAATATTTGTCAGTTGATTGATCAAATGATTGTTACTTTGATACGTTTCGCGGTAAAAAAAAAAAGATCAATTGTCGGGGCCAAAAGGGGAACATTTCTAAAGTCTTCCAGGGGTCTGTGACGGGGTAATGCAACGCAGTAACACAGGCCTGTACAGAGCTCTATACCATGTTGCTGGGTCAGGGTTTTGAACAATGAGGGGCCACTGACCGTAGGGTTTGGTCGGCTATAAAAGCAAGGGTTAAACCCAACAGGACAGCAGTGCAGCAGTAGCAACAGCAGCATCTCAT
>42207_TGCAGGACTGGCACCTGTTCAGGTAGGAGGACATGTCGGA_NODE_2_length_454_cov_20.539648
CTCTGTCTACTTTGTCCGCTGAGTGTTTAGCTTTGTTTGGATGTGAGCTTGTTGGATTGTAATATTTTAGTCAAATCGAAAGGAAAGAGAGATCACGCCATAATTGAGGTCATTGTGGCATTTGAAAAACCCGTTATTTCAACCTTTACATTTGTACCTAACTGTACATTTAATATCCAAGCGGCAAAACCATTTCTGAAAGAAATGTGGTCTTTTCTCTCCAATGGAAAATCCTGCATAGCAATTGTGACCCTGCTGGCATATTGGTAAGCAAGTGACTACTATAGGCATCTATAGCAGGCTGCTGGGTCAGGACTTTGAACAATAGAGCGGCACACTGTCTTTGTTTCTGGCCAGGTATAAATGTCACTTGTTCTGACTGGACGAGTATCAGTTCAAAAAACGTTCTCTAGTAGATCTGGGAAACCACAGACGTCAACATGGGCAAGGTGAGAACATGAATACTATTAGATAAT
>42208_TGCAGGTGTTGTTGACCACCCATTTGCACGGCAGGCAGAT_NODE_1_length_414_cov_18.335749
CTGAAAGGGATTGAATGGACGTGCTTTCTTTCTCATCCATTTGGGCCCTTAACATTTGAAATGCTGGGTCCAGTTGGAACCCTTTCTCAAAACAAGATTAATCACGCCTGTGTAACAACAGTTGAATCAATAACACGATAGATCACACAGAAAAGTCAATCAGGCGGTTCTTTGTCACAGGAAGCGTGCATCTATTGTATTACTCTTATCTGCAATTCTACTAAAATCTACTAAAATCTTCTTGTTTTTGACCTTTTTTTGTGAGCAGTGTACTATTGATATTTGGGGCTGGGTATTCGGTTGTGGATTATGTGAAGGCTGTTCAGGGATCAGAGGCAAAGGCGAAGTGAGTTATTTGTGTTTTTCTAATTGGGGAAAAAAAAGCAATATTTGTCTTTAAGCTTTAACAAGTTCCATATAACTTAGGACATCACTG
>42209_TGCAGGGCCTCAACGGAGCTCAGGTCCTGAATCCCCGAGC_NODE_1_length_277_cov_10.833935
GGTAAAGAGAACTTGATGTTACGTTGTGCCACGCTTTCGAAGCCCGCGGCGGGTTCTTTAAATGCGTAGGGGACGATGTGCTCCGATCTTTTAATTTTTTTTTGGTGGTTGTGGCTTCATCCGACTAAACCTCTAACCTCCCCCTCCCAGGTGCTGATGGTCCGATTTGCCTCTCTGTTCAACGTGGTTGAGCGCACCGTGACCTTCCTGAGCGGCAAGCGCTACAGCCTCGACACGCTGAGGTCGCTGGGCGCCGGCGAGCTGCTCAACTCCATGTGCGAGTTCAGCGAGAAGCTG
>42210_TGCAGGGAGCATCAGGGTGTCAGGCCTGCAGCTGTGACTT_NODE_1_length_357_cov_15.543417
AGGGTCACATGATGGATGCTCAGTTCCCTCAACGTTACAGTCACAAGCTGAAAGAGACACAATGAGCTTAAATCAAAACCAGCTGGAGTTGTGTCACAGATAAGTGAAGAAAGCTTTCCACTCACAGATGCACTGCACGTCTGGATTCCCAAAATGATTTTCTCCACATTCATCACACTGCCTTCCTCCGAACTCAGGACGACATGGACACTGTCCCGTCACCTGAACGCATCACTGTTTCATTAAATACATGCATTCTGATCAATGGTTCATCTACTGTCTTTAATTATGTATTCATGGCTTTCTAACCCCAACTCTAATCTTCACCTGCTGATCAAGTTCAGTTGTTTTATCCCTTCAACTTACACATTACAACAGG
>42211_TGCAGGAACTGCAGTGTGGTGCCGTTCAAAATGGAGGAGC_NODE_1_length_440_cov_20.186363
AAACTACTGACAGCAATTAATCACTGGAGCTGCCCTCAGGGCCCGGTGGGAGAAACAAACGGGCCGGGTTCAAACACGGTACAAAGTGTCGGACCAGAAAGACTGTCCGCCTGCTGCGTTGCTGCAGACCAGGTCAGCTCTTAAATTGACAATTAGGGATTGGATGAAGAAGAGAAGATCACACAGAGGATTCATTTCAACTTTAATATTGATTTTGTTGACGTTTTATTTCAGCACGTTCGGGAAGATAATCAAGTGTTGTCTGAATGTACAAAATATTAACGGTTTGTGTTACATTTCGTACTACTTTCAATGCATCTTGCCTGATAACATCCATCATTTAAACCCTAAATACTGCAAACCTGCAGTACGACAGCTAAAAGAGCAGCTGAGAACCAATTAAATAGGGATCATCGACATTTGCTATAAATTTGTGCTTTGGTCCAAACTGCAGAGAATCTT
>42212_TGCAGGGACGGCACATTAAAGCCGATCACCCTCTCTGCAG_NODE_1_length_378_cov_7.682539
GCCAGGATCCTGTTTGTGGACTTCAGCTCTGCCTTCAACACCATCATCCCGTCTCTGCTGCAGGACAAACTCTCCCAGCTGCACCTGCAAGTGGATCACAGACTTCCTGTCTGACAGGAAGCAGCACGTGAAGCTGGGGAAACATGTCTCAGCCTCTCGGACCATCAGCACCGGTTCCCCCCAAGGTTGCGTTCTTTCCCCTCTGCTCGTCTCCCTGTACACCAACAGCTACACCTCCAGCCACCAGTCCGTCAAGCTCCTGAAGTTTGCGGATGACACCACCCTCATTGGACTGATCTCTGGTGGGGATGAGTCCGCCTACAGGTGGGAGTCTGACCATCTGGTGTCGAGCAGAACATCAGCTCCATCACAAAGAAGGCTCAGCAGAGGTTGTTCTT
>42213_TGCAGGGAGAGAAGGCGACGGGGAATAGAACGAGCTTCAC_NODE_1_length_228_cov_5.785088
CTGCGGTTTGGAGGTCCTGCTCTGGAGGAGCTGAAGAGAGGAGACCTGTCTGGAGTCACGGAGCTGGAGGAGCTCACCGTGGACGCCAACAACCTGACCAGGTGAAGGTCCTCAAGAGGTCAAATGCAACACATGTGTTACTGTGAACACGATGTTCATCCACTTAAAATACAAGATCTAAAAAGATGATCAATCGGATTCTGAGGTTTAAGACTGTAAATCGACAATAAGCAAAGTAGGGA
>42214_TGCAGGCCCAGAAGAAGATCCTCAGCAAGATGGCGACCAT_NODE_1_length_185_cov_4.637838
TGCGCGCGTGCGAGCGCGGCGTCAAGTGCTGCTCGACCAGGTTGTGAAGCAGGTCCCTGCACTCCAGCAGGAGCTCCGACAGGATGCCCATGTCGAAGGTGTACTCCACCTCGTAGAAGGACACCGCCGTCATGGCCGCCTGGTTCATCTTCTTCTTGAAGCGCTCCACCGTGTCGAGCTCTTCGGGGCTGAACTGGTG
>42214_TGCAGGCCCAGAAGAAGATCCTCAGCAAGATGGCGACCAT_NODE_2_length_157_cov_3.796178
AAGACTAGCGGGAGAAAGAGGAGAAAAGAGGTGTGAGGTTAAAGCGTTCCTTCGTCCAGCAGTTTGTTGACGCCGTTGCAGATCTTCCTCAGCGAGAGTCTGTACTCCTCCCTGTCCCCGTACAGCTCGACCAGGAACTCCCCGCGGGCGAAATGGTTGAAAACGTGGTCG
>42215_TGCAGGGTCAGAGGGACGGAGAGTCAGAGGACGGCCGTGA_NODE_1_length_186_cov_6.774194
CTTCAAATTTCATTTTCTACACACACAGAGATTATTGAGAGCGGGATTGATGGAAATCCACCTTCCTGTAGTATTAGTGCCCCAGTAACGCTCTGCTCTGATTGCATATCAGTGTGATGGCCCAAACTGCAGGACGTGACCCACATTTGAGGGACAGCTGGCCCGTTTGCAAAGTAGGACATGGATCGCATATGCTCCACTGGC
>42215_TGCAGGGTCAGAGGGACGGAGAGTCAGAGGACGGCCGTGA_NODE_2_length_127_cov_7.535433
AGCCGTACTCTACGACACTGCAGCAAACGTCAACCCCAATTACTGGCAGTCATCAAGTTATTATCGGGGCGAAAGGTTTTGACAGCTTCCTAGTTTGAACTTATTTGTGGTGATAATATTAATGCAAAGGAGAAAAGGCAACGGG
>42215_TGCAGGGTCAGAGGGACGGAGAGTCAGAGGACGGCCGTGA_NODE_3_length_110_cov_2.163636
CCGAACGTTCCGGGCCGCCTCTGCAATAAAATCTTAAAACTTTGCACTCGTGTGGAGACCAAAATATTCAGAGAATCCTTTTCTGCAAGCCTTCCACCTCACACGTTCATCTGCAGCTCCGCTCTGCT
>42216_TGCAGGTAGAGGAATTGCAAGCTGTACAGTTTGAGGAAGA_NODE_1_length_299_cov_12.250836
GGGGTATCTGCATGTCCCAAGCTGTGTGTGTGTTACCCTTCGCCCATGACGGTCAGCTGCCAGTCCCAGAACATCACCATAGTGCCGGCCGGCGTGCCGTATGACTCACAGCGTGTTTTCCTGCAGAACAACCGCATCACGGAACTGCGCGCGGACTCTTTTGGCTTTGAGACACAGGTAGAAATGGCTTTCTGTGCATGTGTCCATCTGTTGAGTTCCCCACCAACGTCTGCAGACATTCTTATTAGTTGTTTCTTCTCATCTCTAATCGCATCATTCGCTCTTCATGCTGTGCAGGTGCTTTGGCTTTATGGCAACAAC
>42217_TGCAGGGCTTTAGTGAAGTAATACCGGACTGAAAGACTTG_NODE_1_length_270_cov_5.529630
AGTCGAAATGAATTGACCAAGTCGGTTTCCTGAGCATTTGACTAACACATCTGCATGGTCAATAAAGTCTGTTCACCACTGCAACAGGACACTGAAGACTTAGAGAATTAATATCACAACATTGCCACAGGTCTTACCTGGCGGGCAACAATTTGCTGCAGGGCGTTCTGACATTTGACGTAGGTGTGGTCTCTCATGATGATCATGATGACTGGCATGAGTTTATCCACCAGGGCCAGAGGACCATGTTTCAGCTCTCCAGCGAGGATGCCTTCTGAATGCAT
>42217_TGCAGGGCTTTAGTGAAGTAATACCGGACTGAAAGACTTG_NODE_2_length_93_cov_2.397850
CCATTTAATGAGGGGAAAGATCAGGGGTGTGGCACAGACAAGACTGTGAAAGTATTCAGTGACTTTGGAATGCAAACAATGATGACCCAAAAACCTCAATAATTCTA
>42218_TGCAGGTGAACAACGAGACAGAGGACGGAGACACGCGGCG_NODE_1_length_354_cov_9.440678
AAACCTGATGTTGAGAAAGCAGCAGCCGTCTGTGGATTTCCTTTAGTGCATCAGAGGGACGGAGACCGTCAGCTGATTGACCGGTGAAGTGAAGGTTTACTCGCCAAAGCCGCTTTGTCAATGAGTCGGTTTAAGTTGAGCGGCCGCACGAGGAAGCCAACACAGCCGAAAACTGCACTTCACATGGCGCCAAGCTGGACCTCAAACAGGAACTTGGGGCTGAAAGTTCCTGTTTGAGGTCTGCTACATGTCCCCGTGTCCCCGTGTCCAAGTGTCCCTGAGCAGGACACCTAATTCCTGACTGCTCCCCGGGCGCCTTTAAAGCAGCACACTGCTCCCACTACTTTTTTTACCATGTCGTAGCCAGTAAACGTTA
>42219_TGCAGGAACACACACACACACACACACACACACACACACA_NODE_1_length_271_cov_5.501845
ATAAACCTTGGGAGTATTGACGCACGATGTCTGATGGTTCATATCAAGTCTGTCACGGGAGATTGCTTCATCTCAGGAGACGCAGACGCTCAGAGAACTTTTGTTGTTCTCGTTTTTATAGTATCATGTACCAAGTTTGATCACGTTGGAATGAAAATCATCTCAAAAAGCACTATGGCTCTTATTAAAAACTAAAACTAAGTAGTCGCTTTTCACAACTGAGGAATTTGGTCAATCAATGGGATTGTTTTACGTGTTATGATTCAGAATATGTATCCTACATTT
>42219_TGCAGGAACACACACACACACACACACACACACACACACA_NODE_2_length_110_cov_2.000000
AAAACCATAACAACCCATCATAAAAGCAGATTTATCTTCACCTACCTCTGGGCCTCGCATTTAGAATATTAACCCAAAAGTGTATGACACCAGAATGATTGGTTTGGAATTGAATAAACCTTGG
>42220_TGCAGGGGGGAGGCTGAAGCCTGACAAAGCAGACCAGCAT_NODE_1_length_318_cov_9.345912
ACGCTGGTAAAAAACAGCTTAGGGAAGAAAAAGAAAAGACAAGTTATCTCATCAGTGGAGTTGGGGAGATATACGGCATACGGCTCTCCTCTGTCTAACCTCCGTCACATTTACACCCCCAACACATGTCTGCGCCCAGCGCTCTGAACCCTGTGTGGAAGAAAGTGCGAGTCCGAGAGAGGAGCACAGAAGCGGGGGGGGGCTGGAGAGGGTGGGTGTTTTCTGAAGGAACCTGATAAATGGGAGATAGGAGGGGGGAGAGCGGTGCAGGCGCGGGGAGGTTTGCAGTTTGTGTGATTTGATGGCAGGGTGTGCGTGAGCCCCCCGGTGAGCGTAGGAT
>42221_TGCAGGCTTGAAGCTGAAAATAAAAGACATAATGCTCTCA_NODE_1_length_413_cov_16.138014
ATGATCATTGTATAGTCATTTTAGCAGCCAAGGTTTCGGAATCAATGATGTGCAACAATGATATGTTCTTCGCAGTATGCTTAAAGTTGCTTTGCGCATTATTATCGTTATTATATATATATATATATTTATTACAGTTCAGTGGGGTAAAATAGCGCCTATGGCTGCAAACAGAGCTGCCCAACATCTGAGGGCCTCGAGGGAATTATTTACTTTTGTTGATGCCCACAAAAAAAACTGTCAAGTTGGAACATGAAATGAAAGTTGAAATCTGCGGCTGTCGAGTTAAAAAGAAGAGGCAACGAGACCTCTGTCAGCTGCTCACTTCGGCCGGAGGCTACATCAGCATAACTTGGCCTCTCCGAACCGACCCGTCTGATGCCAAGTTGCATCGTGGGTAAAACTTGAAAAGACAGAAGAATTAGAGGAATTACT
>42222_TGCAGGGTTCCCGTGTGGTCCGTGAAGTCCACCAGCAGGT_NODE_1_length_385_cov_11.548052
CATAGCGACCCGCTCTCCTCACTGCATCTTCACTGTGAAACTAAGGCGACGGTTCCCTCATGTTGGACTTTTCTTTCTCTCTTTGCTATTTCCATTATGATGTGAAGTGACTGTTCCCTCCTTTGCGTTACTCCTCGCGCTGCATTACGTGATGACACTGTGACGATGCCTGTGTGTGATGACGTGCACTATGTGGTGCTGCCTGTGTCTCTGCAGTAGACTCCATCACCGACGTGTACACCGTGAGCCAGCTGAAGCACAAGGCCCAGGAGAACCCCGAAGCTTTCTTTGGCATCACGTACAGCTTCGTCTCCAGGCTGGATCTCGACTCCTCTGTTTCCAAAGTGATCAAAGCGCGTTGGTAAATTGTTGCTGCTTTCACGTTTTTTTCCTCCGCAGCTCCGACG
>42223_TGCAGGAAGAATTGTGCATTCGTCCCACATTAATCCACCT_NODE_1_length_370_cov_21.845945
GTGCGGTAAAGGTAAAACCATGCGAGACGTGTCACTGGGTTGGTGGCCCCTTTATTCTTTTCTTTTATTTGACAAAATTCATCTCGCATTGTGGAAATTCCCCAACAGAAAAAACACGAGCCGAAGGACAAAACACCTTTTCCCTGCTGTCTTGTTGAAATAATAACGTTCCCTGGTTTCAGTTGTGGGACTGTGAGCTGAATTCTCATTGTTGGGGAATAACAACACGAACACGCTCACATCATGGGAATACTTCACCGAGGGACAGAGGCAAAGGGATCAACGTGAACGGTTGTCTTTCTCTTTTATCCCACAGTCAATGCGACGGAAATGCAAATTTGTTCAGTGTAAATTATATGACTACAACCACTTTTACGATTGAATAATAAGGA
>42224_TGCAGGTTGTTGTTACTTAAGACCAGCTCCTTCAGGCTGG_NODE_1_length_361_cov_9.443213
ATAGTCAAATTTTACTAAGAGTGAAAAGATGTCAGTTAAATGGAATGTAATCCTCTTAAACCATCAAGGCAAGTTTTCAAAAGTGGCCATTCATATAAGAAAAAAAGAAAAAAAAAACTGTCCTTGTTGTTAAAAAAACAAGCAGGTCCTTCTGCTGAAACACATCTTTAGAAATCTGCTTTAAAATACAAAGACGACCCTTCAGACTGGGTTTAAAGTACAGATGGACCAAAACGTTTGCCCATAGGAAATTGCGGCTGTCATTATTGGTGCAGAACAAAGAACTATCACCAACATTTGCACTCAGGACAGGTTTCAAATAACTGATCATGGCGCGAAAGGGTAAAATGTGTTCATCCTACCCTGCAGAAAAATACATTCAG
>42225_TGCAGGACTTTCCCGCTGCCTCAGACAGACGTTAAACCAA_NODE_1_length_89_cov_17.258427
GGTTTCCATGGTTGTAAATAAAGCCTGTTAAGATCAAAGGCACAAAGAAAAGTGTTGACTCTCCGAGGGAGTCGAGTTGAACCCAGAGGAATGCAATAAGGGCTGAG
>42225_TGCAGGACTTTCCCGCTGCCTCAGACAGACGTTAAACCAA_NODE_2_length_86_cov_11.918605
CAACTTCAGCAGCTTCAATTTATATTTGTGTTTCTGTGAAAACTGAAAGCAACGGGTGGGCACAGGGGGAGATGAAATCGATAATGGGTGCCCAAAAAACATCA
>42226_TGCAGGGCCGCCATCAGCAAAGACCCGTTCTACGAGATGC_NODE_1_length_421_cov_11.798100
AAAAACACGCAAAAGTGGTTCAACATTTTCAAAGCATCTAATTATTTTGCAGTGCTGGTTTGACAAAGCAATGAAGAAAATGTTAAATGTTGGTTTAAAAACTTTTAATGAGACAAAACTCAAACAATAAATTACGAAGAATCTTGATAAATTAAATATTTATGCATCAACAACGCTTGACAAAAAGACCAACAGCAGTAAGAAAACAGGCTTAGAAAAGAGCGTTTTTTTAACTGGGACAATACAACAATGAAGCCCAGTGGTCCGGAGAGGAGATGAATTTTGTTTTCCAGCTGATATCAGCGTTGAAGCTGCAAAAATAGATTCTAAAAGAGGGTAAAGAGAAAAGGTCTACCACCAAATTATTTCCTCTCTAGAGGCGGAAATTCAACTTTAAACGACGGCAAACCTGCAAGAGACCAAGCCGTCGGCACTGGAGGTGC
>42227_TGCAGGTTTTAATGATATGGCTGCAACATGACTGGAGAGA_NODE_1_length_416_cov_12.021635
CTGAGCAGCCATAATAATATCGTAACACTAATATGAATGAACCATCAAATTTGACATTTAATGCAATATTGTATCCACTGTTGGGATAAAATTGTATCTCACAATATCATGACACACAATGACTTTACCGATAATAAACAAACTCAAAATTCTAATCAAAGATTACAGTTACACTGTAACTACACTACTTTAAATCACCACTTGGGTCAATGTGATTTACGTATGTGTACAAATGGAAATGGGTACATCGTAAATTGAAAATAGGCTTCTTCACGTCTATTGATCTGGCAGAAAACCAATCTAATGAGAAAGCATACATCGAGATACAAGGTTTTGGCCTTATCCCGTAGCTCTGCTTAAAATGAAACAACAAAGACAGAAGGAGGTGAAGGAGAGACAGCAGGGGGGACGGGACAGAGGAGGACAAAGAGGACGGGG
>42228_TGCAGGGTGACGACGGCAGACTCACCGCTGAGCTGTGCGA_NODE_1_length_356_cov_11.306180
AGCTGTTTTTACATTATGTTACAACTGACATCTCAAAAGAAGGATTCACGGGATCCTTTGTGTGTGTGTGTGTGTGTGTGTGAGAGAGTCTGTCTATCTGGCGTGCTCTACACAGAGAGTCGTGGTGTAAATGTGGCTATTTAGTTTTTCTAACAAGGTCTATAGCAGAGTCCCCGCAAAGGACACTTCTTCTTTCTGTCCAAAACCATTCAATTAGATATGTTAACTGACACTGACTGATTAATGCAAACACCAGTAGTTGGTTTGAATGTGGATGGAATTCATTTGGATTATTTTGTTTTATTCAATTCATTTTTAAGGCACTTCAGAAATGTGTCTGAGTGAGCGGAACCTGCTGCAGCGTGTTTCTCTGTAGCT
>42229_TGCAGGACCCTCGTCCTGGAATATGAACCCAGTGTGGTTC_NODE_1_length_438_cov_14.100456
CACTTCACTCACAGGTTTGAATAACACGTCCCGTGAATACCCACAATGCCTCTCGCAGTCCTTCCATGTGACAGGGGACATCAGTTCAGTCCCCCAGGGTCCAGGTTTAAGGCCACAGGGGGATTCAGGCCACTGACTCCCAGAAAGTTCTTAAAGGACTCAAAATGTCCGACGGTGACAGAACTGAACACTCTGCTTTGATTTAGTGTTTTTTACTGTGAAAGGAGGATTCGATTTTAGTTAAAAGGAGGAAAGAGGAGATTTGGTGGTAAATACCTGCTCACCATTGTATCCATTCATAAATAAACCTGTTTCACAAAAAAACAACTAGTTAGGTAGAGTTTAACAAACAGTGTCACTGAGGTCCTGATCCTCCATATGAATATGAACCATGTTATATTATATTTATTTATCCTCTGAGGCAAAGTGATCAACCTGCTTAAAAAACAGGCGTTCCTCC
>42230_TGCAGGTAATTGAATTTAATTGACACAGTGAATCCTTCTT_NODE_1_length_401_cov_8.820449
AAAGGACTCCCTTTGCTCTGCGGCTAATTCAGCGCCCGAGCCGCAAATAGGATGTAGTCCTGTTTGATAACAGTTGGGGTCACATGCAGGATCGCTGTGGTGCCACTTACACCAGCTCATTATCTCATTTGCTTTCGGTGGCACGCGGCTTGAAGCATGTTGTGAGGGCACAAAGCGTCCTGCTGGTCTCCGATAGAATGACTAATGATTAATGTCTTTATTGAATAACAAATTAAACCATTGAGAAACAAGTGGTGCCGGAAACAACGCTTTGGTATTGGAAAAATGTTTAATGTTTTCAATGTTTGATGATTTTATTTAATAGATTCAATGGACAGTAATCCATTGATAAGTTATGAGCACAGATTCAAGCTGACACGTGTTGGTTTAACTTTGCCTGTAGCTCCCTGTTGTTGCTTGACT
>42231_TGCAGGATGCGATAAAAGTCCCAGACTTTTTTCCGTACGG_NODE_1_length_434_cov_7.781106
ATCAATTTCCTATTGAGAGAAAAATTGTCCCCAGTGTTTTATTGACCCTTATCTTTCAAGTCACCAAACCCATTCCCTGGTCACTCCAAGTATCCAAGCACCAAAAATGGAGAGTAGCAATGGTTCTTAGAAGCGAAGGTAGAGAAGCGTGTAGCTTTTATATCCACACCTCCTCATGTGTGTGATGGAACTGGATAACCTCCATTTGCTCTTAGTTTAAAATTGTATTAGTCCTGTTTTTTCTAGTGTGGATGTGAATGAGTGTGTGTTGGAAAACTAAAATAATGATTTGTCTTAGTCTAACGTCACTTCATTTCGTTAGACTCACCAGAGCTACATTGTGTTCTGTGTAAACTGATTGCTAAGATGAGTTGTTAGTCAGTGTCCAGATAACCTCACAACGGGTCATGGTTTTTATGAAGTAAATCCCCAGTAGGATTAACAAGTCTCTCTG
>42232_TGCAGGAGCTGAAGATGCTGCACTGTAACCCGCATCCCTT_NODE_1_length_343_cov_15.274053
TCCGTACACAGCTTCCAGGATCTCTCTCATGGTGATGTGGGCATTGTAGTTGCGGTCAAAGATGTTGTGGCAGATGCGTCCCACGCTGTTGACGTTGCAGTGGTACACCTGTCATCGTGTTAAGGAGACATGCATGTCCAACAGATCCCACCGCTGTCACTAATTCAGTCATTTGCACTCGGCAGGATACTCGTGTGACGAATCGGACGACCGGAGGCTTGGCCGGGTAGTCGGGACCAAACTGAGAGTACAGCTCAAACACGCCTCTCTTATACGGAGTGTCAGGAGGGCCCTGCATGAGAATCCTCCAGAACTCTGAAAACACGTACGTCATCACATTTGATGTTAATATTTACATTTATTTT
>42233_TGCAGGTTCAGCGTGCAGTCGGGGTCCAGCGCCTCCCCGC_NODE_1_length_355_cov_19.245070
AAAAAAAAAAAAAAAAGTTATCAAGAAGCTGCTTTGGTCCCATGTGGATGTTCTGAAGTTTGCTGCTGTTCTTGTCTCTCAGATGTGGCCCTGGCAGCAGTTCTGGTGCCCGTGTTGGTCATGGTTCTGACTGCCCTCATCCTGATAGTGGTGTGTGCTTGGCACTGGAGGAACAGGTGTGTGTTCTCAACAATCACGCAAATAAGAGAAAAAAATCCATCCGATAGATTTAGCCTCACTTTATTTTTTCTCTGTCCCGTCAGGAAAAAGAGCTCTGAAGGAACGTACGATCTCCCTCACTGGGACAGCACAGGTATGTAATCTGTCCCCGGCACAAGCGGACACGTCTCCGTCTCTCTGCGCGTCTCTCTGCGCGT
>42234_TGCAGGTCCTGGTGCGATGCACAATGTGAACGGGGCGGCC_NODE_1_length_428_cov_20.581776
AGTTTTATTCCAAACTGTTTGTAATGGATCTGTTACTGTTTTGCATACAACTGTAAAAATACAGTAAAATTCAACAACCACGTTGCTTTTTTCCCCTTTTTCTTGTTTACTTAAAAAAGCTTAATGGTATTGTACAGATATTGAACAGGACATGACAATAATAGTAATCTGAGTGTACACTTTAGTATTGGGCAATAAACAGTCAACTATCAACAGTTACATGTATTTTCTTTTTTCCATTTCACATACAAAAGAGTTTTTCAGGGCAGGGGTCACAAACTCAGTAGCTCTAGCATCATCAAATTAGTGCAGTATTTTTAATTTTTCACCTTGCTCAGATTGACACCGCTCTCTCTTGGCGAGCAAAAACGAAACACCACTCTGATCAACGGCAGAAAGAAAAATTAAGAAAACTAAGGGTGAGCCACTGACACTTAAATTTCCATTCTC
>42235_TGCAGGAGATCCAGCGGCTGCGTTTGGAGCATGAGCAGGC_NODE_1_length_97_cov_4.020618
ATGGGAAATAACAAGTATAATAAATGTACCCTTCAATGATATAAACCAATTGTTATATAACTATCTTTTAATACAACATATGACAATCCTCCAACATGCCAAAGAGTGAGAAAGTATAG
>42235_TGCAGGAGATCCAGCGGCTGCGTTTGGAGCATGAGCAGGC_NODE_2_length_333_cov_8.357357
GTATAGTTTGATTCGCTAGTTCTGCTAAAAATGTGGTTAGCCAGCATTGAAGTGTGATGTAAAACCTGAAGACAATTTAAAAATAGAAATGATTGCCATGTCTGTTGACCTGACTGCTGATTCATTATTTAGGCCAGGCGAGACAAATAAAAAGTCATTCAGCGCCACAAGTGCTGTGTGCGTCCTCTCAGCGTGAGTCTCCTCCAAGAACTGAGCCCAACGGGCCTCAGCGTCCCACCAGCATGACAAATGCACACTGAAGCTAATTCAAACCCCCACCTTCCCGAATGAGTAGGACATTATTTCTTCTTGAAAAATGAGTGCCGCCTAAGGGCCTTGAAGTTGTTGCTGTCTC
>42236_TGCAGGTGAAATTCATCCTGACTCTCTAACTAATGACCAC_NODE_2_length_429_cov_15.072261
CCGGGCATTCACATTGCATTCTCTTGATATCTCGGTGAGATTTGCTCTTCTTTCTGTAAAAAACAAAACAAGACATGCAAACACGTTAAAAGATCAAGCCTGAAAGCACTTGCGTTTATTTATTAAATTTAGGTTATTCTTTGTACAAACTGAATAGTTTTTGTTTATTTGCTGGACGACAAACTCACCTCTCAGTCAGATACATGTTTTCCTCAATCAAGTCAAAGTAAGGGGGCATCTTCTTAGACCTGGCAAAGTCTTTCCATCTACTGCTATCTCGGAAGTCTCGCAGACTGAGCGTCGGACGCTGCACCTCGGCTTTGACGTGACTTGCCTTGGGGGTGTCGGCATCTCCCTGCCGCTCCCTTTTGCCCGCCGGCCCGGCTTCCGCCTCGTTGTCCGAATCCGATTCGATCTCCGGCCGCCTTTTCTTGGGCGGGCCCCGACCTCG
>42237_TGCAGGGAACAGTAGGCTGTTGAATATTTGTTATACAGCT_NODE_1_length_211_cov_23.672985
ATTAGAAAAGCCGGTAAAGCTTGCGACGCGTCTGGGTGTAGATTGTTTACGCCGTGCCGCTGAGGAGCCACTGAAAGATTCATATACTCTATATGGTAAATAGTGGTCTTGTACAGTTTCATATGTGGACCCGGACCCACAACTGGAGTTTACATGTGCCCGTAAACATTATTACAAAATCTGTTTCTGCACCACGGCCTTGTGTTTTTTTTTTTTTTCCGATATGGCACAGC
>42237_TGCAGGGAACAGTAGGCTGTTGAATATTTGTTATACAGCT_NODE_2_length_87_cov_2.528736
ATAATTAATTTTGGTGTTAACATACAAACTTCACTGCAAATTTAAGGCAATTCGTCGTAGGCTTCACCTTTAACACCGGGACTCGGTACTTTGACAGGTTCATCAATCG
>42238_TGCAGGAATCCATTTGATCTACAGTGACAAACAGCCACAG_NODE_1_length_435_cov_14.025288
TCCATTTGAACAGTCCTGTTTGAGTGTCTGTGAAGGATTCTGTGCATCACTTATCTCCTCTAACTGCTCAAATGCCTTCTCAGTATTGACTTTTGTTTCATAAGCCCTTTATCTATTTGCACCATTATCTGCTACACAAACACCAAGAGAATTTATTTAACAGAAGAGAGTCGATTTTCAGAGCTTTAGTATCACCATGGCATCACTAAGCAATGACTCATTTTAGGAGTAAGGACAACTTGTAGGGTTTGTTTTATTATTAACACATTTTGCTGCAGTTTGTAATACTTGGTCCTTTGGTGAATGACTAAACGTTTGGTTGCTGTTGGGGTAGAGGCGTGACAACCTGACCTCTTTGATTAAAAAGTCATATATTTTAAATCAAAATGCCTTTACCATTTCAACGTTTATATTGTTTATTTGTCATTTTTAGGAATAACCAATTATCAACAACAAC
>42239_TGCAGGTGAAACCCAATGCCCACGTTGCAGTACAGTCGCC_NODE_1_length_426_cov_14.030517
ATGATGTCACAGTGATGTCATTGTGGGATGTGTGATTCGCTGGCTAGGTGAGCTGGTCTTGCGGTGAGTGGTGTCCCCTCCACGACCAGCGCGTTGCCTGTCCAGAGGCGCGGAGCGGCGAAACATGATCATCGCCAACGGCACCAATTCAAGCTCCGACGCGCTCCGTCCCTCTCCTGCTGCTCAGATCTCGGGCTATGGGGCCCTGATCTGCCTCGATCCCCAAACAAGCCTTTACCACCACCATGCCAAAGGACAAAACGCAAGAAGAGTTGCATTGATAGGGCAGGTAACTTTGACTACGTGCCCCAAGGGTAAAGTGGATGGCCATTGCGCAAAGGTGCCTCTACAGCATGTCCAGCGGGGCCAGGACGCACTGGACGCTACCAGCAGTTCTTGTACTGTGGACTTCTCTCTGGGGGATCGTTTCATCTTATCCGATTCCGAG
>42240_TGCAGGAATCGGTGGGGGTCTCGTCAGTCCATTTTGTGAT_NODE_1_length_144_cov_9.958333
ATATATATATATATTTATTTATTTAATAGTCGGGCAAACCGTTCGCCCGACTATTAACCCCCCCTCGGGAAACACTGCACCGATTAGCTTGGTTATTGAATACTAAGTTTTAAAACTATGTAACTGCCCCCTGCCCACTTAACAAATGTGAGCAAATG
>42241_TGCAGGACGCGGCGGTGGCGCGCATGTCCATCTGCTCTGA_NODE_1_length_352_cov_11.801136
CAATGACATCACACTAAAATGATCCAAACGCATGGGACAGTTGAAAGCAATCCCATGTATTTTTGGTACCATTAACTAACCAATTGTACCGATTCACTTGTCTATTATTCATTGTTTAAATAAAGTTATTTTTCTTCACTAAGTAAAGCCTTCGAATGATCTACTCTTGATTCACAGCTACACTGTTCCTGAGTACAACACAAACACTAATTCTTCGGAACGAGTCACAACACCAACACTACGACATCGAAATCATCAAGAACAAGCGTCTCATCAGAGGACGCTCTCCGTCTCATCTCCCAGGCTGATGGTGCGCAGGTTCTGGTTGTGGATGGCTGCAGTGGTGGTGTTGACAGTGCTGCTGCTGCCGGGGG
>42242_TGCAGGCCAACAGGAACACCTTCTTTCCACAAAAAAACAA_NODE_1_length_439_cov_15.223234
AAAAGAAATAAAAACTGCTATTACTAGATACATTTTACCTGAAATTGATGGTGATATGTTTGAACATTACCTTATGTGTTAAACGTTTTTGTGCCTCTAACGTATGTTGTAGAAAGAACTTTCCAACACGTGCTGTTCCTTTATAGCCCATGATAGCCAACCTTGAAATGACACAGATTTGTTAGACACACATGGAGGATAAAGAAGGTGGAGACATTCTCCAGATACACTATTAAACAGCAAGGGGTGAGCTGTGCAACCTTACCTCAAACATCCATTGTTAGTGCTTGTGTCAAGGAGGAGGAGGACGGATAAAATCCGAAGAATGTTTGATCAACATTTAAAATAACACTAACTATGACCAACAACACAATTTCTTATAAAAAAAAGTTAATTGGGAGCATTTTACTTCAGCAATAGTGCTTCAGTAATGAGAATGAAACTTAAGCATAGTGGTGACG
>42243_TGCAGGACCCCCCACCCCCCCCAAAAAAAAACACTTCTGA_NODE_1_length_409_cov_4.039120
CCTTTTTTAATAGTAAACCCGATTGTGTCATTTGTTCCCAAAACTAAAACTAGTGCTTATTAGCGTATTTCAGCAGATGCTCTGGATGCGTCAGTCTCCTTCACGTGCGTGTTTTCAGACCTTCAGCATGGACGTCCTGTCCTCTTTGTCCTCTTCAATGGGAACAACACGGATGTCTCGCCTCAGATTCTGGTTCAGTTGATTAACTCCAGATCAAGTCAGCATCTCCTCCCCATTATTTGCTGCTGTTCATCGCCTCCCTCAGTGGCTTTTGGTTCATCGTTCTCCTTCTCTTCTTACCCGCTGTCACCACCTCGTCTTCTTCTTCTTCTCCTTCTTCTTCTTCTTCTCCTTCTTCCCTCTCTCACCGCTGACATTTCCCCTTAACGTGGCCGCCAGACACAGCTTCAACACCTTCCCTGC
>42244_TGCAGGCCAACAATTACAGCACAGTTATTTTAAAATAGTG_NODE_1_length_326_cov_6.414111
CTTGTTTCATACTTTATCCCAGCTATTGTGTATGATCTGCAAACACATTGACTAGATTTAATTACACGTAATCCCTTCAATGCAACACATTACGTTGCTTAGTTTTAATTAGCCTCTACGCAGATCCAGCACTTGAGCTATGCACACTCCATTATCCTCAAGCGTGAGGCATAAGGCCGTTATGCTATTTAATTACTCAACTGAATTAACTTTAATTTGTACTCTAAACAAATACCATCTCACCTTTTATATATCTGTGTGAGTGGGTCACTGAAAGCCTTCATTAAAACTAAGACAGAAATAACCGCAGGTGAAAAGGTGCGTGTACTAGCAAGTGATTTC
>42245_TGCAGGACGAGGAAACAATAACTATGTCCATTCGTAGGCC_NODE_1_length_309_cov_16.475729
AAAGTCAGTCAGGCTTTGTGAATGGGGAACCCCTGTGAAGACTGCTGTTAAGGAGAACTATAGGGCGCCTGACAGCAGCAAATAGATACTCAGAACACATGTTTTATGTCTCGTGTGACTCTGGAAATTTCCAAAATAAAAGCACTATCAATTAGAATATCCCTTTTGGGCAGACTGTTGTACAAAAAAAGACATTTAGAGAAAAGGTGACTTAAGGTCACTGGGATAATAATATGTCATATGGTAATATTGGTCATATTCTCACAATGTCAGATTTTTTTGTGAACAAACGGAAGCACGTGTCTGAGAGAAGTTAGAAGCGAACGAAGAG
>42246_TGCAGGGAGACACGGACTGGACCATCTTGTGTGATGTCCT_NODE_1_length_451_cov_21.944567
TGGCTGAGTCGGGGGGTTTGCTTACACATCTGGAGCAGGAGTGTTCGCTGGTGCTTTTTGCTCTCACCGCAGTCACACTGCCATGGTAACCACAGTTCCCCCACCGTATTTGGCAAGACGACCCTGTTGACATAATGCGGAAGCTCTACAGCCACAAATTAATATCATAGATGTATTTCATGTAAGGGAGCTCAAAACAAATCTACGATGGAGGGATTCCCTCCGTCCTCCCGGTAGAGCTTAACAGCGCAGACAGAGCTAACAGGCCAAACAAAGCTCACATCGGTGAGTGGAGGCCGGAGGGCTGCCTTTGTCGATACTTATATGTTCTTCTTTTCACTAATTTGAGGAGGGCTTGGAGAAGAACCAATGAAAACAGTCCACCAACCCATCAAAAGGCACCACATCTTTCTTTGACTTTCTGAAGACTTTCCAGGCTCAGTTAGCTAGATAAAGAGAGCGACCACACAACA
>42247_TGCAGGTCGGCCGAGTCCCCCTTGCAGTCGTACGACTTCC_NODE_1_length_418_cov_16.196173
CATTTTCCAATGAAATAACAAACTATTGTGTGAACAAAGGTTGTGACACAAGCACATGCTACACTACACAAAAACCAGTCTACATGATGGTTTTGCGTGATTTGTTTAAACATTTGTTTCATTTTGTCACTTAGTATCAAAATGTTCAGAAACTGAACATCCTTCCTCTATTTGCACGACTTCCGAGTAACAATGTCACATAATGCGACCGGGTGATGATATCAGAATAAATAAAATAAAGGATGATTTCTCACATTAAAGCATTACATGAAATGGAATTAAAAAAGCCCCATTTCCTGCAGCGGTTGGGTCGGTTTGGTGATCAGACTCACTGCTAAACAACCTTTGTGTGTGAAGAGTCAATCCAGTGAGCAAGAACAAAGGGCCGACTCTAGATGAACATTTGGATGGTAATAAGCGGTACGCGCGGTGCTAACCGT
>42248_TGCAGGATCCTAAATTTGAATTTATACTGCGACAGAAAAG_NODE_1_length_494_cov_22.645748
GGCAAAAGAGGAAACGGCTGAACATCTATTTTTATCTCAAACAACAATAAACTCCTAGTCGTTACGGGATAATTGTAGCACACAAGTCCACCTGGGTCTTCCATACACTTTTCTCCTGAATTCTATATTTATTTTACATATGGGTTTAAACTGACTTGTCTTTTCCAGTCAAAGTCCCCCGAAAGATGCTCGGGTTACGGCCTCAAAGAGCTGCAAAACACAACGTCAAAAGGCTCACTGCTGCTACACATAACCTGTATGATCAGCGCCGACTGCCTCCAGTTAATCACATCCTATCAGCAGAACACGTCTTAAGGAAAACAGGCGAGCAATTAGGACACGGATTATTTGTCATAAACACCATCCACTGCCATGCAAATGCTACATAATTGCCCGGGCAGACCTTGAGTGACAAGTCATTAGATGATTGTTCCCAAGGGTTGATTGCGATGTGACAGGCGCGTCTCGCTGGATACACAACTGGAGTAAAGTGTTGACTTCATTTCAAAAGGCCTC
>42249_TGCAGGAGCAGATAAAGAGTGTCCACCTCTGAGGCAACAC_NODE_1_length_106_cov_9.415094
CCCCTCGCGCTGTGAGGCCCACATTCCCCCAACGTGGCGTCCGTCCCTCGGAAATGTCTCGTTGGTTGTTGTAATGTACACAGGTGCAACACGATGGCGGCTGCGAGGAAGTCTTACAGCGCGT
>42249_TGCAGGAGCAGATAAAGAGTGTCCACCTCTGAGGCAACAC_NODE_3_length_223_cov_5.941704
ACGATCATTGCAAGTATCTCTTTGTTCCACTCACATTGTCTTGTTAATTTAGTCCCTTGAACAGTATCCATATGCTGCAGTCATCCCTGACCCGCCCATTATTCAGGATGTTTAACATTCTATCGCCTCGCTGAAGAAGACTGAAAGGACCATACGGGGTTTTAAAATCTCACGTGTGAGACCAACTGTAAGTGAGACCCGTAGCCCCCTTTTTAGAATACCGTCCCTTTGGTGGGGGGGG
>42250_TGCAGGACGCGCGCACCTTTACGCACGGCGGCGCGCCGGG_NODE_1_length_145_cov_21.179310
GGGGGAGGTTAGCGAACGGAATGCATTTAGGTAGAGATGCTAAACATAGGAATGTATCAGCTAAAGAACATTTTTTAAAGTATTACTATGTTCAACCAGTTTGTAGGCAAAACACTGGCACAATTGTCATTATTTAACAAATTAAATCAACTTTTGAGAGTATGTAT
>42250_TGCAGGACGCGCGCACCTTTACGCACGGCGGCGCGCCGGG_NODE_2_length_179_cov_4.608939
TTTAATTTTCTGAATAAAAGCCCTCATGTCTCGCTCTAATGCTCCAGCAGGTCAAAGGTCACACAGGTGTTTGCACCTGAAGGTCATCGGTGGGGCGACACACCAAAAGATTTCTTCAGCTCAAGTGAGCGGACTAAACGTTTCTGTTCCTGCCAGCTGCCCCTGATGGTGGGTTCATGGGCTCTGTGCAGCCTGGGGGGG
>42251_TGCAGGCCTTCTACATCTCCTCCATGTTTAAGCCCTGCGC_NODE_1_length_412_cov_11.342233
TCCATATCACGTCTTTCCATCTGAGGCCGAATGATAATCAGTTCACAGCTGCTGATGTTTTCCCCGATGAACACAACATCAAAAACAAAAAGAGGAGGCTGGCGTTTTCTCCTCTGTCCCTGCAGCTCACTTCCTGCACTGACCCGAACGCCTCCACCACCAGCATCCAAAACTATCAACATTAGCAGCTTCTAAAAAATCCTCTTTAAAAATAGATTTTTTTAAATTTTATTTTCTCATATATAAAAAAATATCTGTAATATTACTACGCAGTTCTTTTCACTGGACGGGTTTGACTTACAGTCAAATGTGCTTCTTGTATTTTTCACATGTGTAAGTGTGTTAACATCAGGTTACCGTGTGGATGCGTGTGTGTCAGTATGCCCCGAAAGTGCGAGCAATGTGTTAGATTGTACGTTTTAATCCCAGATTCA
>42252_TGCAGGATAATTGCTGCCACAGTGACAGGTAGGGCTGCCT_NODE_1_length_392_cov_13.609694
ACCGCGACACGTGTACACCGTTCACGCTCCCTCTCAGAGATGACAATCTGCCGATGTGCGACACACGCGGGCGTGAATCACATCTGACAATAGCTCACGAAGAACAGAAACGTTTTGAAGATTCGAGAGGGCTGAAACAACCGCCGACACCCCGTGGAGATCCAGCACGCTGTTTGGGTCTTTGGGTTGACCTTTTCGCTAAAACAGAAGCTGGCAATGAGACAAAACATTCACTGCCGTCTTCTGGGGGGGACGCTTTAACGAGTCCTCTACAGTGCACGGCGTTAAGCAAGAATACTAAACGGGACCACCTGAAGCCAGATGAAGAAGCTTTTTCCTCCTTCGTCAGGCAAAAGGGAAGAAAGATTGATGCTCCCTGTAAACAACGCTTCATTTCTTTCCCTGGATGTTATA
>42253_TGCAGGGTACTGAAGCATTCAGTGGATGCGACTTATGAGA_NODE_1_length_476_cov_7.134454
TCTTAATCACAGGAAATAGTGTCTACAGCAACATGTGAGTTAATTCAATCTAATGAGTGTTTATGTGTCGTAACTAAGGTGTAAAAAGAGAAAGAGAGAGACGTTGACTTCAGAGAGTCAGTGGTAGTTAATGTTATTTTGTTGTGCATCTCATGCGTGCGTATTTGCTTTCTCGTCTCTAATATCCACAACATTCACCTTCATCATCAGCACGATCGTGTTGAGCGCGATCATCGCCATGATTGTATACTCAAATGGCGGCGAAACCACAAACTCCCACATTCGGTATTGAAAGCTCAGCTTGTTCTGAGGCATGTGGCGGGTCAGAGGTCTGGCGTTAATGGCAAAGTCTATACAGGCTCTCTGCGGAACACAAACAAAAAGGTTACTGGGCTTTTCCCCCCAACACAGTCCTCCCTCCTTCCTGGGTCACATCCCCAATACTCTGATCTGGTCTTTCACTCTCAGCCCTTCCTCACCTCGTTCTTTTCTAGGCTG
>42254_TGCAGGTGACGCAGCCGAGCCCCTCCCTCCCGTCAAAGGG_NODE_1_length_214_cov_8.607476
ACAGTAGGCTATACCATAAAGCCGAGTGTGGCCAGTTTGTAATGTTTTGGGCTGACCACACTTGGAGCAGGTGTACTGCTGACGGGGATTTTTGGGTGGCAACACCTGACCTGCAGCAGCCGCTGCCTCGGCCGCCTTCCTCTTCCTCCAGGCAGTGCTCCTACTTTCTCTGGGAATTTGAGGAGGCGGACCGGCAGGACCAGGGAAGACACCCAGGGGCAGTGGAGGAAGGCC
>42254_TGCAGGTGACGCAGCCGAGCCCCTCCCTCCCGTCAAAGGG_NODE_2_length_175_cov_7.742857
ATGTATGACATGAAAAAGCTTCCAAAACCAAGTGCAGAAAATACACTTTAATAGCTTAAACAACACATGACAATAATAACACACAATTATAACGAGTGTAAATAAAACAACAAATAAAAACCCTCATTTCCCCCTGCTATGAGTCCTTTGGACCTCCTCCCTCCACTGCTCCACAGTCTTGCCCCCGACAGCAGC
>42255_TGCAGGGCATCCAGCGGCATCTCCAGGCTGCTGTTGCTCA_NODE_2_length_344_cov_8.058140
CGTGATCTGCAGGCACCTCATGATCACATTGTAACGGACTGACGTGTTGTGTGAGCGAGGTTACGCATTAAGAGTTTGTCCTTAATGGAATTTCTTTTACTTTTACTTAAGTAAAAAGCTTGAGTTGGTACTTCAACTTCTACAGGAGTATTTTTAAACCCTAGTATCTGTAGTTCTACTTGAGTAATGAAGTCAATACTTTTGACATCTCTGGAAATGAACAGCTGTGATTGGTCGTTGCCAAAATCTAACCCTCCACTACTATAAAGCTCTTCAAGTCTGGTCTTCTTCCCTCTCAGGGGTCTGGTGGTTCTGGTCCACTACGTCATCACCCTTGAGGTGAACAGCGACAGCGGAGTCACCA
>42256_TGCAGGACCAGACAAATGTCCAGAAAAGCATCATCCTCCT_NODE_1_length_392_cov_23.880102
ACAGGGTCCAGACTGAACCATGTTCCATGGAAACCTCTAAGGAGAGAAGTCACTTGCACCGTCAGGTGACGTAACACCTTCTACAGTCCAAACGTCGCAATATTCTAATGCAACCTCTTTTTAACTGTCCAGCCTTGAGTAGTATGATGCCGCTTTGCTGTGTGTGATTTAACATTGTTTAAAATGAATGAAGTAGATTTGAATAGAACAACAGAACCGGCCCCTTGAAAGGAAAAATCAGCCTCTGTAACAATACATACGCAGCGACACATCTGGCCTCTGCATGTACTCTGCGCTGTACTTTTATCACTGCAATAATTCAATGTGAGCTTTATCTGCCCGCCGTCTGGAGCAATGAGGGGGGAGAGCCCTGGCTGTCCCGGGACTCAGCCAACATGTCTCTGCTCACCAGAT
>42257_TGCAGGCTTCTTAAAGAAGGAAAGGTTTGTGTGTAAAAGT_NODE_1_length_454_cov_9.819384
AAAAGTTATCAACAAGTAGATTTAATACATCACACATTGTTCTGTAGCACAACGACACAAACACATGTGAAACACACAGATGAAAAATAATATTTTGCACCCTCCTTTTGGCTAAATATTTACCCTCAAAAACGTTCACACAGAACTCCCCAAATAGAGAACCAACTGTGAACGTTTTTGGCTGTTACTACTTCCCTCCTTCCTATGAAATAGCCCATGTGAACACTGTAAACATCTTCATATTCAGAGTTACTCCTTTCACAGTCTGGAAGCACTCCAGATACCAAAATGTATGTTCGCAAGCACTGAAGAAAGAGTGTGTCGACCGAATATGCAGGCTGTAAAAATTGCGATTGCCAAGACAAATCAGAAAGGTGGCATGGGCTGGGCTTATCGTTTCCCTTGTTGTGTTCTACATGAGGCCGGCCAAAGCCCCCACCTCGCACTTAGCTCAGCCTGTCTGCTACACCCATGGC
>42258_TGCAGGGACTGTTTTACCAGAACGCAGCCAGCGTTCATGT_NODE_1_length_288_cov_6.114583
TTTTTTTTTTCTTTTCTCCACCCGGACCGCTGCTCTCTCCTGAGGTTTTAGTTTTCTCTCCACTGCTCGCACCCTCCGCCTTATCAATGGGACACAGCCGAAGTAAACATTGCGTCTTGCATATAATTCCGTGGCAATCCCCCGCAGCAGTGAAAAGCTTAGGGAGCAGATGTAGCTCATGAGCTAACTTGCTGATTCACTTCAGTGGAGGATGCCTAACGGGATACGTCTCAGCCAAGCTTTGCTGTCTGTCCGGTGATTTTCACAGCATTCATAATTCATCAAGTAAACACGTTTTATTTCA
>42259_TGCAGGTTCTGCTCTCGGATCTAAAATATATTTTTTTTAA_NODE_1_length_190_cov_7.284211
CATCATTGGTTCACTTATTACGTTCATTCTTTTCTTTTTTTACAGCCATCCCAACTTTGTTGATTTTTCAGTTCAGCATGATTTTTGTTTTGTGAAGCCTGCATAGTCATTTTTCTTATAATACATTTTAGTTGCTGTGTTTAAGTGATTTTTCGTATGTGCCTTTTCAGTAATGTTTTAACACTTAACGTGGTGTTTTCAGTG
>42260_TGCAGGAGTCGCCATGGGCGTTTCTTCAGTCATGTTCCGT_NODE_1_length_404_cov_16.675743
GTTACATGTTATACTTCCTATAATACTTTAATAATGCAAATGTCCGATAGCACCATATTATATATAGTGCGATAATACTCAACTAATAATTAAACTAACTATAAATATATTGCATTATGCATGAATCCGTATGTTTTCTCGTGGTGAGGGAGCGTCCCCGAGGACTGCGTGTGCTGCTAGTGTGCGCGTGTGTTTGTGTGGCGTCCATCAGGACACGCCCTCCTTTTACTACTCCGATTTTGTGGAAACTTTTGCTTAGTCTCTGGATTTTATTCACGGAGTCCGCTGCCAGCCCCCACGGGTGAGTTGCGTGCATTCAAAACTCTCTTTAAAAGCTTGAAATATTTGCCTCAATATGTTCTTACTGTAGTTATTTTTTACAACAGCACAAGTTTATCAAGTTAATACCATTATGTCTTGGAAGTT
>42261_TGCAGGAAGTTGCACCAGCAGTTTGAATCATATAAGGACC_NODE_1_length_464_cov_21.780172
ACACTCAAGCTCATGATTCAAATTTAAGCAGTCTGATACTAAAAGCTTTGGCTTAGTCTGTGGGGAGGATTTTACAGAGGTTAGTTTCACAAAAAGCAGCCATAAGGTTCATTTATGGGAGAAAAGAAACGAAAGAATGCTTCCCTCCAGTGGCGAAAGGGAATAACTGTAAATTACAGTAAATAAGACATTACTGCTGGGAACCACACAGGCCAGTAAACTTCTTTAGAATAAAGGCATGCAGGGAGGATGGATGCTGATAATCTCAAAAAAACATGAGTAGCTATTCATGCTATTGCTGTTGGCCTACTTCCCAGATTACGATTTCACTGCAACGTTGCATAACCTTGGATTTCAAATAGAAGTGTAGGGAGTAATTTGCCCGAGGGTGGGACATCTGCATGTGTGTGTATGTCCTCGTAAATGAATAATACCGAGCGTGCGAGGCAGCGTTACCTTATTTGACCGCAGAGACACTCGTCCTCC
>42262_TGCAGGTCCCAGCACCACCTGTACAGAGGACTCCTGCCAC_NODE_1_length_467_cov_17.477516
GTTTTAAGTAAAAAAAATATTTTAGTTGTGTCTTGGTATCTCATTGACTACAAATCACTTACACTTTGTATCTCTTTTGATCCATTTACAAAATGAATTTCCTAGCCTCGAAGTGGCAGATTTCAACGATGACAGAATGTGGCCTCAGATCCTGTACATTTGGTTAAAATGGCCAATCGATCACAAAGAGCCTCCCATGTGATCCTGCTGTTGTCACTTGAGTAAGGCTTTGTACTCGTAAGCACAGATATTCATACAAATGAGAGGCCACTAACTGGTTTCATCTCTACATGACAAACTAACTATCCAAGATAAAAATCTCGCCAAAAGAGGCAATATTTATAAATGGCGTTTACAAGTTTAGATAAAGAGATGAAATAAAATGCATTCCTTCAACTATTGACACTGCTTTTTCCTCATCAAGAATGACAGACAGGCAAACTTGTTATTTGTAATTGACAATAACATCTAGTTTAGTTGGCTGAATGT
>42263_TGCAGGAGAGAGTCACAGTAGTCCAGGCGGGAGATGACAA_NODE_1_length_381_cov_14.393701
CCTCAGGCTCTGCTCTCTCCCTTCTCTCGTCCTACCTCGACAGACGCACCTACCGGGTAACCTGGAGAGGATCTGTGTCGGAACCTTGTCCTCTTACTACGGGAGTTCCTCCGGGTTCCGTCCTGCGTCTCCTTCTCTTCTCGCTCTACACCAACTTGGCGCTGTCATCCGCTCGCATGGCTTCTCCTACCACAGCGATGCCAATGACACCCAACTAATTCTCTCCTTCCCTCACTCGGATCTCTGCCTGTCTGACTGACATCTCTCAGCGGATCCGCCCACCATCTGAAAATCAACCCCGACAAGACTGAACTACTTCTCTTTCCAGGAAAAGACTCTCCGACCCAGGACCTGACTGTCAACTTTGGCAACTCCGTGTTAACGCCCACTTTGACTGCAGGAA
>42264_TGCAGGGCCGCCGCGGGCACCAAGTCACAACTTGACACTC_NODE_1_length_334_cov_7.047904
GTACGACGGAGGCGGCGCGTTGAAGCCTCGAGGCACCAGATACTCGTCAGCATCCATCAGGTCATTCAGGTCCTCCTCCTCCAGAAGGCTCTGGAAGAACTTGCTGTCGTTGGGGCTGGGGAGCTTCATGCGGTCGTCTCCCTGAAGGAGAAACGATGTACGCGGATTCATTTCTTTTGCGAAAATACACTAAAAAAGTGCTGCGACGGGAGGCACGTTGAGGCGAACCCACCTGGATGACCAGGTAGCGCTGGGGGTCCCGGGCCATCCTGCAGAACTCGGCCGCCAGCTCCTTGAACTTCGGCCTGCTGTCCGCGTCGATCATCCAGCCTGCGGGAGGAGAGGCGGATGG
>42265_TGCAGGCACTTATCAACAGTCAGGATGTGCTCGAGTCCAA_NODE_1_length_465_cov_15.782796
CCCATGAGATTTTGCCGGCTTTGGCAGTGATTAACTTTGCTTTTTCTGGGGTGCAAAATAATTAAACAGTTGAGTGCCATTATTGAATTTAATGTGGAAAATTTCCTTTCTGCAATAGTCATTGTTTCCTGGCTGAGTTCTGCGGAACGGCGACAAAAGAGATTAAGAGGCCCCAATTCTCCTCTGAAAGCCACTTCAGCCCGACGAGAGAATCTAGCCTCAGGGTCGGAGAAAGCTTCATATCCCCATCGCCAGGCTCTCCTCCTTTTTAGCTTCACGTGTCTCTCCCGTTCAGCAACGATAGCTTCATCTCATCGGCTTCACCTGAGGCGAGTGAGTGGGATTACTTACCTGGAGGCCAACTCGGAAGACCTTCTGACCTCCGGACGGACTCGACGGGTCCTCACACATCTGACTGCCTACGAAAGATCCCATCTCCATACTAATGTGCCATGTGTCTGCATAATTCAGGAGACTGCACCCTTCT
>42266_TGCAGGACATGGTGAGGTGTATGGGTTGGACTCTGCTGCC_NODE_1_length_268_cov_5.891791
AGGAAAGCACAGACCGGATAGAAATGGCTTAACTCGAGTCCACGTGTGATGCTTTCATATTGGACTATTAATCAGGAATGTTGCGGACCTTTCTGGAGGGGGTTCAATAGCAGGTGAAGGCTCTCTGCTATGGTGTCAGGGTCCTCGTGCTCCAGCTGCTCCAACAAGCCGATCAGCAGCTCTTTGGGTCTGCAGGTCTGGAGAACCACAACCAACCCTTAAACGAACCATTTCATCCTAACAAACAAGACTGTAAGCCTCTATGAAAACATCTGGGTCAGCTG
>42267_TGCAGGTCAGTGCAGGTGGTGATCTTCTCCCCCCGGCCCA_NODE_2_length_141_cov_11.127660
CGATGTTTCCAATTGCTTTTCGATTGGTTGAAGTTTGTACAATAATTAGTTGTCTGTGTGATTTCAGGTTGGAAATCGCGTCTGAAACCGAAGGACTGATGACCCTGTGCGCCGACTGGGAGCCTAAAGTGGAGGATGAGTCCATCCCAGAAGAG
>42268_TGCAGGTGCTCCTGGAAGCGGATGGGTAGGATCTGGGCCA_NODE_1_length_460_cov_10.923913
TTTCACAAAGTAATATTCTCTCTGACGTGTAAATGGTAAAGATAAGCTGTCAATTAAAAAAAATAGTTTATAATTTTGTTACGGAACTGACGTACGTGGGCTGTCAATTGCCTGGTTTTATAGACTCCAACTCGAGAAACCGGTAAGGGCAAAATCACGCGCATTGGATTATTTTATTTAATCGTAAAGGGGTTGGAAAAAGCACTTGATTGATCGGAGACATCCTTCACACCGAGCCAGTGTCCTTCCAGCGCTCCGCTGACGCTTCCGGAGCGAGAAGCTTCTGAGCCGTTTCCGCCGCCATTGCGGATTTTGGACAGAAGATCAGCCGTAGCCGCTGCCGTCCATCGATGCAGTGCGGAAGGCGCACACACACACACAGACGGTGGGGGGGACATCATTTACATTTTTACTGATAACACATTTCGGAAACACGACTAACTCCTAACCCACATATTAGCCTTTTTTTTTTCTTTCGTGCT
>42269_TGCAGGTAGACAGATAGACAGACGGAGTGAAATGAGAACT_NODE_1_length_440_cov_15.254545
GAAAATAACGCTAAGCCTTTACACGGCCAATTAACCCATTGATGTAATTAAGGCTAGTGGATTGATTAAGGAAGAGGGGGGCAGACGCAGCTTTCCAGGGAGATACTCCCTTTGTCCCTGCGCTTGATGGAGGACACTTCAGGGTGAGAGGGGCAATGCTTTTAAAGAGAATGTGTCATTTCTGAGAAAGAGCGCGTTTTTAATTTTCTTAATATCCTTAAAGAACGTTCATATTTTCTCTCTCAGCCAAGGAGTTTAATTCATTGCTCCTGCGTGGGGACAGTTATGCCAACAAAGCACTCCTTCAATCACGGTGAAGGAGTGAGACTGATAGTGTGGAGGTGGACAAATGAAGATGAAGATGCGTTTAAGTGCGTTCTCGTTTAGCAAGCAAGAGTTTGGACAACTTTCAAAAAATGTCTATCTGTTGTGCGGAAGAGCTTTTTATTTGCAGAGCTACAG
>42270_TGCAGGACACACGAGCACGCCGCTTGTATTCATTGTATTT_NODE_2_length_384_cov_24.846354
GGAGACTTCCCCGCCAACTTAACGTCGTTTTAAATACACACACACAGGCCTGACAGTGGTGGGGGGGCTGACTTGAGGACTGCAGAGTGGGAAGGCAGCCAGAAGCTTTGACTCTTGTAGATCGCCCCCTCCTTCTTTCCTTCCCTCCTTCCTCTCTTTTATTAATTACTCCTTCTTTTACACATTACCTTCAGCCTGGCTTATTGTGGAGGCATTAACCTCTGCAGGTCAGCTAATGTGTGTGTGTGTGTGTGTGTGTGAGACGTCTCTTAAGCTTGTTTTCCTTAGATTAGATTAGTTTGTAAATCCTGTTTCATCGACCTCGAGTTAAATGCGTCTTAATTTCAGTAAGTAGCCGAGGAGCCAAGGAGATGGGATGTGCATCTCCAGCCAGAACACATTTAAC
>42271_TGCAGGTTATTCACATTACAAGTGGGTAGAAGTTACTAGT_NODE_1_length_378_cov_9.515873
GACAAAAGTTGTTACTCCGGGACTCTTTTCAAGCGTCTAGTTTTTGATGCACACTGCAGTTTTTATGGTCATCTCTGTTGTTTTCCTGATGGGGCTGTACTTTCTTTTTCTTTCCAGGTGATGGACATTGTGCCGTCTCACCTAGCTTGGCAGCGTGAGCGGTCAGAGCACCACAGCGGCGCCCAGCGGCAGTACGGGGAGCGGGACCACACCCGCATCCCCCGCGGGCCCTTTGCCTCCCCGGTCCCCTGTTCCCTCTGCAAACGTGGCGCTGCGTCGGATCAGGGTCCGGGCTCCGCAGCTTCTCCCTCCAGAGGCTCTTCGAACACAAACCACGCCTTTCCCCAACCGTTCAACTTCGCACTGAGCTTGGAGGTCACCCCGCCCAGGGCTGCAGCCT
>42272_TGCAGGTCTACTACGAAGACTTTCCCAGGGTCACGAGGGA_NODE_1_length_254_cov_13.003937
TGTGTGTGTGTGTGTGTGTGTGCACGCACGCCAGCAGCTGGATGCCATTACTCGTGTGTGCGTGCGCCGCGCTCGGCTCCCCTTTTGGCCTTTTGTAAGTGTCTGTGGAGCCAAAGGCTGTTTGCCTGTGCACGACTGAGCAACCAGAGGTTTAATGTTCTCCACACGAAACGAAGACCGTGCCAAGATGGACAAGCTCCCCATCACTCAGTATGATGACAGTCATGCCCTTTTTTTTCCTTTTTTTTTTTTAATAAGGCCTGGCTTACACCACAT
>42272_TGCAGGTCTACTACGAAGACTTTCCCAGGGTCACGAGGGA_NODE_4_length_94_cov_12.712766
TCTTTACACCGTAGGAGAAGGTATTTGACCACGTTGCTGATGCACTTTAAAGAGAATCGTATCTTCGTGTTCACAATGCAGGGATGAACAACAGTACCGGCATTACAAGACGGGAG
>42273_TGCAGGCATTCTGACTTAATTATTTTTAAAAAGAAGTCTA_NODE_1_length_429_cov_16.370630
AAGTGTGTGTGTGCGCTTACCTCCAGAGCATGCCCAGCAGAGAGCTGTCCTCCACGGGCATCAGCGTGATCCGACTGCTGCGCCGAGCAAAGGTCAGTGCGACGTTTGAGGACGCGAGAGAGATGGATAGAGAAAATAAAACGCAACTGCGGGAGATGGCTTTGCCGGCTAAACTGATTATTTCATTATAATATGACATTTCCTGCAGCTTCCGGGATACGAGTTATGTTTATGGAGGAAACCTCCCAATGTAATCTTTTCAGTGACCAGCTTTAATCTTGTACGTCTAGTTCTACAGATATTCAGGTTATGTCACCAGTCGTTCATGCTCATGAGAAAAGTGTTGTTATTAAACCGTGTGTGTATGTTTGTATTGAATCTCAGTGCCACAATGCAGAGCAGCTGTATGTCTGGCTCCTCCACTTCATCGCCAACAACTACCTGATCTTCA
>42274_TGCAGGAAAGGCAAAATTAGGCAATTACAGGAAAATAAAT_NODE_1_length_446_cov_19.818386
CTTTGTTAATTTGTCAGAAACAACCTGAGGGTGGAAAATAAAGTTGTTATATTTGCTGGTGAGGGTTGATTTATGCACTGTTTACCTCCTTCCTTAGTACAACTAAAGTTAGCTAAGCTGCCAAAAACAACCTGACGCCGAGGGCTACGTCTACCAGTCATTTCAGCAAAGTCAAGAGTCTCCCAGCCAATTTATACAATGCATCTACTCTGCTATGCTAAGATATCATTGATCAATAAGAAAGTAAGAGACTAATGAGACTGTGTCCTCCCCATTATTTGTAGGTTCATCCTCTTACAGGTTGTAGCTCCTCAGGGCTACAACCTGTTGTGCCGGGTGAAAACATACAAATTCGACACCCAGCAGTCACAACACATCCACAACAACATACCACATAATTAATCTCCATGATTTATATTCAGCTCCCATATGTTTCCCAAATTCAAACTATGTCACGTTTCGTTGGTG
>42275_TGCAGGGGGACCCGGACACGTCGGCGAGTCCGATTAACGG_NODE_1_length_375_cov_14.952000
ACCATGTTTCGGTCTGATGGGCCTCTGTCAGGGTTCATGTGGCCGTGATCTGCACCGGGACAATTCTTTCACTCTGCAGCTGTAATCCACCCGGGACTTCTTCACTTAACTCTGCAGCTCAAAAACTCCTCAGGACAGATCACACGTTTCCAACACGCTTTTCTTCTTCTTCTATTTGACTGGAATGAGCATTCACCCGTAGGTTAAAGAGGTGCTCATATGGAGCCACGATGCGTCCTTTCATCCGTCCCTCTATCACATGCATGCACCCATTCATTTATCAATCATTCCTTCAAAGGCCCGTTTGTTGTCCCGCCTCCTTCGCTGTCAGACCTTCAGCGCCGCTCGGGCCAGCGAGCCGGGGGGCTTCTTCGCCTGCATCACGGCCCACTGAGGC
>42276_TGCAGGCTTTCTTTTTTAAGTCTGTGCCCGTGCGCTTGTC_NODE_1_length_391_cov_6.531970
GGATTTAATGAGTCCGTGCTTACCTCCTTGGTGTGACGCCAGAGAGTATGATGCGCCACCGGGAGCGTGTTTGCGCGCGCACCAAAACCGCTGTAAAAGAGACAACTCGCGAGCGCCTCGCAGTTCATCGGCAAGGGAGGAAACGCGAGGCAGAACGAGACTTCCGGGAGGGAAACAACGCGGCATATTAGTGCTTTTGTTTATGTCGGGAAGCGCAGGAGAGAGACGCCTAATGAAGAGAGCGAGGAAGGGAGGCGATGCGCGGCTTCATCGCCATCATCATCATAAAGGAGTGGAGAACGTATGTCGAGACAGTCTCGGTTTTTGGATGCGTGCAGAGGAGACAACTCTCCCCTGATCGCGCCAGACAACGGCCTTCAAACAAAAAGGTCAGAGGTCACGCATGGAG
>42277_TGCAGGCCCTTCATCTACAGTGGATGCGAAGGAAACGACA_NODE_1_length_401_cov_9.423940
AACCCAAATAATGACTGAACTATACTACCAACTGCAGCCCTAGAATGACCTACAAGTTCAAACAAACAAAGAATTTTAAAATATCAGCATTTCCGTAAGGCTTTTGCACTACACTGTCGCATGAGTCAAACAATTTGTTTTGCATCCTTTTTGTATACAGACGTACCGTTAGTTGTTCTGTGTGCAGCATGAAACAGACTGAAGGTACTGATGTGTCCACTGAAATAATGTTCAAATGTACTGCTGCACAAAAATGTACTAACAATAACAACCAAAATAATACTATTGTGTCTTCGCGTGGTTTTGAGAACATGAAGCAAGGAAGCACTGTGGAATGCCCTCTTCTACAGAGACAATAAATAAACAAAAATAGATCTTGAACATTTGACAAAATAATGATGTGGAGAACTTGTCCTGGATCAT
>42278_TGCAGGGCGGGAAGAGGAGGATGGCATTATGGGAGGAGGG_NODE_1_length_283_cov_4.434629
AAACGCGCCTGAACGCGTCATGCCGAACTTCATTAAAAAAAGGCACAGTTTAAGGTTTTCTTACACGTTGCATAACACACAACCGACAAAAGTTAATATACGACTCTTTGCCATATTGTTTGGCATTTTCGGTAAATTCGGCAATTAAATTGTGAAACAACAAAAAAAAACGTTGGCTAAAAAGTTATTTTTTTATTTCTTTATTTAGCACGCCCTGTTCACGTCGCATTGCTGTGGGAGTTGATGTCCCCCGGGGTCGTTAGATAATGTAAATACAGTTGAGTTAAGTGCACTT
>42279_TGCAGGCTCTCGACACATTTTCCCCGAGCCACACGCCTCC_NODE_1_length_424_cov_18.898584
TAAAGGTTTAGTGTTAACACTGTTTGTTGAGTTGCAGCTTTAAATCCCTGGCACTTCATCATGCCCCTCGGCGGGGCACATGGCAGCACATATGTTCTCTCTTTATCTCTCTGTATCAACCATGAGCATTTCAGTGTGTCTTTGCAAAAACACAAACACCTCATGATTGGAAAAAACACCCCCATGCAGTAAATGACGTAATAGTAAAGTAATATTAAAAACCATTCCTTTGGTAATAAATAATTTGGCTTGAGTGCAACATAAAAGCAATGTGAACCCACTGCAGTTTTTCATGGGAGAAACTAAGTAAAAAGAAGGTGTTAGACATGCAATGAAAAAAGTCCCATTGCCCAATCACAAGTCATTTCTTTTTTTACACAGTAGTCAAAGTTCATGACAACAAGTCCCTATTTTATCTGTGCTACATCCAGGCTTCAGTGTCCAGG
>42280_TGCAGGGGAGCTCTCCTACCAGGCCCAGTCGCCGGATGAG_NODE_1_length_341_cov_7.454545
TGAAATACTCCTGGTCTAGATCCCTGTAGGCCAGAGCCAGAGTCCGCAGGCCCTCCCCCGCAAACTCCTGCACACACGGATCGACACTTCAGGGGCAGGTCTCACGCACGAGCGCACAACACACGCGCCGAAAGTTCAGAGACGGACGTCCAACGGGAAGCATGAATTCTTGTCACACACGCGCAGGTTACTGACGTTCATGTGCTCCGTGGTGACGTCCATCAGCTTGCCGCAGGACTGATGCAGCCTCTCGTAGACGATCGTGTCGGCACCTTTACAGTAGAGGCGTAGCTTCCCCTCCGGGCTCCTGACTGAGCGCACAAACACGCGCTGTAATTATGGTCATGACGACAACAAAT
>42281_TGCAGGAGGTGCTGAACATGCTGAAGGAGAGTAAGGCGGA_NODE_1_length_330_cov_7.154545
GTATATGATTCTTCAATTTAAAAGCAAAATTGCGAAACAAAATAAATTAAACATGCTCAGCTTTTCAGAGAAAGTCTCTCTCTCACCTTTGCGGCGTAGCTCCACATTTCGAGGCGATCCTGAAGTCTTTTCTTGCACTCCGGCTGCAGACGGACTCGTTTGTCCTGAAGCGCCTCCATCAGACACGACATCTCTGAGGACACAATGTAAGGAGCTGTTTTAATCAGTTTCTATCCAGGAGACATAATATTCAAACTGAATTTTAATTTATTCTAATTGATCATCATCAGGAAGAAAAAATATATCACTTTAATTCTATTTAATACAGATTAATCCAAAAAACAAGCA
>42282_TGCAGGATTTCAGCCATGGTCCAATCATGCTCAGGACTGC_NODE_1_length_120_cov_29.733334
TTGCAAATGAGACACATTACTCCAATATGATGAGTTTTAATTGCACGCCGTCAATAACTCACTCTGGCAGAAAAACATTATCTCTATTGCTGCCATGTTTCTCCAAAGCTGTAAACCGAGGAGAAACACTGTGCTGAAGAGA
>42282_TGCAGGATTTCAGCCATGGTCCAATCATGCTCAGGACTGC_NODE_3_length_111_cov_9.045045
TTCATGGTTATCCTGCGTTTTGTCAATGTAGATTCGCCCGAGTTGGTGGCCTGAATGTTTGTATGATTACATACATTTTGCATTGCTACTTTTGTATTTGTGCCCAGGGTCCATTGTCTCCCCATCGCTTTAT
>42283_TGCAGGACTAGTTTGCCTCCTGGACTCTGAGGCGGTCAGA_NODE_3_length_243_cov_10.098765
ATCAGGAATTGTGTTTCTGGTCTGATCGGAATCTAATATTTGTTTCCTTTTCTTTAAGCTCTGTTTTTGTCCGTGTGTGTATGCTTCCAGAGCCATTTGATACGCACATAAGTATCATTAGCACGTTGGTGTTCCACTTTCTTCAACAGCAATTCTCTTAACTTTGACAACCATCTGTTTCTCATGTTGTGTCTCTGAAACATGAATATGAAATCAGCAGTTGGTTTGTGTTAAAGGCTTAAGAGACACAGATTAAAATGTCC
>42284_TGCAGGTCTACCTGGGCTGCGTCCTCCAACAGCCGCACAG_NODE_1_length_420_cov_12.735714
GCACATTCAGAACAAACTGCTCTTAGTGATGACGTTAACTGTGTCCTGCTGCCCCCCATACGGCCCCTGAGCCCCCGGGTCCATGTGCTGTTCTTATGAACATCAATGTACTACACACATTTATAACACACACAAGGAGCAGCTCGTCTGCAGTTATTAGTGAAAAGTCACTTTAATGACGTTCACACTTTAGAGGCTGACTGACGCTGAGGCGGTTTTATAAATAGTTTATAACAGAAATGGATCAAAGTTATGAACCTGAAATATCACTTTCTAAGTCAGTAACATTACGGAATAAATACACACAGAAACTGAACTCACTTTGCTGCTTTTGTTTTGTGATTATAAACTAACTTGTGTTCTTCTCTCAGCCTGAGTATATCATCCTCCACAGAAGCTTTTCTTCCTGAATGAAATGAAATAAAACGCTTCTTTTTCTGTA
>42285_TGCAGGCTTGTGACCTGCAAATCCCAGATCAATATCAATG_NODE_1_length_329_cov_9.613982
CAATGCAAGTCGCTTTGGATAAAAGCGTCAGCTAAATGATATGTAATGTAATGACTAGGTTAAAACAACTGTTACATGTTCTGTTTGTTGTCGTAGCAGATAATCTATAAAGCCATTAGGGAATTCTTTTTCACAAAAACCAGGCTTTTAAACAACGGTTAGATATAATGAAACGCCATGTTTGTACACCCTGATATTAAAGTGTTTGCCAGGAGCGTCGTTGCTGCCATCGTTACAACTGGAAACAAAGTCGTTGAAGTGTCATAAAAATGTGGTCTGATGTAGGTTGCAGTAATTGTTTTCAACACAGGAGCTCTGAGTGCGGGTTTATTACGGTGTATTAAAAAACAA
>42286_TGCAGGGGGACACTAACTGTCAACACAGCTCCCCTGTGAA_NODE_1_length_307_cov_12.729642
CTATCCCTCCGTCGCCTCTCATCCCCAATTCAAAGTGTTTTTCTTTGTTTTTGTATCTCATTAGCATTTTAGTGCATTTGAGTGTACAGGAGGGAGAAGTGTGTGATGGTTTGTGTCTGTATGTATGGTTTCTTGCATATGGGGTGATTGTGTGCGTTTGTCTACTTGTGTACCAGCATGTGAATGTAGCGTGTAGTAATTGCTGCAGCACCTGATCCAAATACAAGAGGAAATCAGTGGATAGAAGGCGCAGGCCATTGATTGCTTGACTAATTAATCAGCTGCATTGGCTTCATGTAGATCCAGTCTTATCGAGTGGAGGCTCGGCG
>42286_TGCAGGGGGACACTAACTGTCAACACAGCTCCCCTGTGAA_NODE_2_length_104_cov_12.730769
TAATTCCTTTAGCCCACAGAGTGAGGGACTTATCTGGCCTTTAGCACTGCTGTGGTAACGCCACACAATACAGAAGCTTAGAACGCAGCCGTGCCTCGGCTAACAGTTCATCCTGTAAACGTCGAT
>42287_TGCAGGATGAAACAGGAGAGCGAGAGTGTCTCACCAGGTC_NODE_1_length_345_cov_5.060870
GTTTCCATCTTATGACCTTTGCGTTCAATGGAAACTCTCGAGAGCATCGCGTCCTCCGGCACGTTCGTGTGTGGTTTTCATGACTGCGTTTCCGCCCGACCGCTGCCCGGAGGTTCGGTTCTTCTCTACTGCACGCAGGTTAGACGTCATGTGACCCCCCCTCACGCGACCTCTCACGCGGCCCCCTGTGTGTGTGTGCGTTTCACAGGCCTGATGTTGGGGAGCCTGCTGCTCGTCTCGCTGTGCGTCGGGGCGGCGGCCATGTTCGACAGCCAGCTGGACGTCCACTGGGAGCTGTGGAAGAAGACGCACGAGAAAAAGTACCAAAACCAGGTGAGCAGTTAAAATAAAAAAGTGGGAG
>42288_TGCAGGGAAAGGACTGGAATGGATTGGAAGCAAATATACT_NODE_2_length_116_cov_4.000000
GTTATATCAAAGTGGCTTTATATAAAAAAGTTATATTAAAGATGTGTTCATATAATGTTCATTTTTTTCAGACATATAATTTAAAGACAGTGACATACTTTTCAAAGTTGGGATTTTGTTATGATAGGAATAGAATTT
>42288_TGCAGGGAAAGGACTGGAATGGATTGGAAGCAAATATACT_NODE_4_length_95_cov_7.431579
TGTAAGATTCTATGTATTGCAATTAATAAACGTGTAATTTTTAAAACTTTTTATTCATTAAATGTGGATAGAATAGCATATTAGTGATTGTAACGTGTAGGTATTTAAACTGATGTA
>42288_TGCAGGGAAAGGACTGGAATGGATTGGAAGCAAATATACT_NODE_9_length_343_cov_12.358601
GTTCTTAGCGTCTAACTCAACATCTGAAGAAAACTCTGAGAAATCATTTTTATTGCTTGTAAAATTCAATGTATGCCAATTAATAAACGTTTTTATCAACTTTTCATTAGGAAATATATAGATTTGCATATTAGTAATTGTAACGTGTAGGTATTTAANNNNNNNNNNGTCATCAACTTTTTATTCAGGAAATATATTTTCAATAGCATATTAGTAATTGTAATGTGTAGGTATTTAAACTGATGTAACAGTGAGCTGGTGGTGAAATCATTGGTGGTCTGAGGACTCCTCCTCTGGTGGCTTTGTGTTACAAGTGTTCAGGCACTGAGAGGTTTTTGTTCAGCTGTACTGATGGTTTGTGTTAC
>42289_TGCAGGACGCGATGTGGGGGACAATCGGATCTATCCTTTG_NODE_1_length_130_cov_4.476923
TGGATGCACGGGGCAATAAAGTCTATGATAAATAAATAAAGCAACCAGCGACTTCCACACACAAAGACGTGACTCTCTAGGTCGTCTTCAACAAAACACGTGACTCCACCTGTTGTTCTGGAGGTGAATCGCTCTGCAACAC
>42290_TGCAGGGTCTTCAGACAAGGAAACCAACCTGCTTTGATTC_NODE_2_length_452_cov_18.004425
GTATTTTCTAAACTTGGGATAACATAATCATAACGTGTATCAACTAACTTTAAAGTAGAGATTCTGACATGTACTTGTATCTGACCAAATGTTCTTCCAATAACAGGGGTTTATTCCACGAATGCCTGGCGTGTAAGGCATCCCCCATGGATTTAAATAAGTATTCTGAGCACATCACCAGTGATAAACACCTGGCCAAGTTGAAGAGCCTCATGGAAGCACATGTAAAGCCCATCTCCCTGTTGAAGATTTTGGGCCAAGAAAGGCTGCTACAGATCCGTCAGAGAAACAGGACACTGAGAAAAGAGGCGTAATAACCTATTTATTTGTATCTATTTTATCCCATCCACAATGTAATATTGTAATAATTGATCATTTTTTCTTTACAGGAGGAAGGAAGGGAAAAAGAAGAAAAAGAAAGGGAAGCAGACAGCTGCTAGGGAGCGTCCAAAACCACTGATAGCTAAAAATACG
>42291_TGCAGGAAGGAGAGGAGGAAAGGACCTCGATAACGACGCA_NODE_1_length_221_cov_18.122171
TAACTTTTTTTTAAAGCCTATTCGACTTTTTTAGGAAGCTGTGATTGAGTTGTTTTGCTTTTGAAAAGAACCTGCTGTTTTTAAGAGGTTTTCTTTTCACCTAGACCAGCCGACGAGTCGGTGGACTCAGCTGACCGGTCGTTATGTGGTTTTCAGGTGTGCCTGCCGGCGTCCGTCTCGGAGCACATTGAGTCCGGCGAGTGCATCTTCAAGCTGTCCTCGTCCGTCAAGACGAGCCGCGGC
>42291_TGCAGGAAGGAGAGGAGGAAAGGACCTCGATAACGACGCA_NODE_2_length_102_cov_5.627451
AGGTCCGTGTGTAGGCTTTACTGGAAACATGCAACACAATGACCCAAATCGTGAATATACAGATTTGGTCACACCAACCCCGGTTATCTTCACATTCACAGTGTGGCGGTGAAGCGTGACATTG
>42292_TGCAGGTAAATGGCTCCCGTCTCCGCCCAATATAACGCAC_NODE_1_length_398_cov_7.115578
GATACGAGTTAACTGCTCATTGAACTGATGGTTTTATTCTTAAAATGACGATTGCCACGAGTCGAGTTTGCTGGTGCAAGAACATTTGATGTAAACCGCAACGTGCACGGTTGTCAAAGCAGTAATGGTATCTAACAGGCAGGAGGCGATGGTGACGTCCCCGTGGCTTCTCTCTGTGAAGCTCCTCCTCCCTTCTGTTGCTGTGCTCTCTTCGGTTCCTTCTGGCCTCTCCTGAACCCCTGCTGTAGTCCACCACCTCTGCCCCCACCCCCTTACACTTGTCTTCTCATCTCAAAACCTTTCCTTATTCCGCAATTTCATCCAGTGCCTTACCTAATTACATCCCCGTTCCTCTCATCCTCCTTCCTTTGCTCCTGAAAGTCTTTCTCAGGACTTTTCTAAATATTTCCAGATCC
>42293_TGCAGGGATTAAGATTATAGTCAAGTCATTGCTGAAACGT_NODE_1_length_358_cov_16.357542
GACGGAATTATCTCCTTTCCTTTCGTAAAGGATGGTCCGGTGGTTCCTTTGCTAAAGGAGCTAAGTAGGGAAGCATCGAAGCTCCTTTCCTTAGCATTAGATCATGGTGTTCACTTACACTACTTTACACATGCTACAGCTTCTACCACTAGTCATGCTTTTTCTACTTCAATTCAGAACAGAATCTAGCGGATGGAGAACATCAGGGAGTTCTGTAACAACTCCTCTGTTTGTACCCGGTGAGGCTCAATTAAATGTTAAGGTGAACTGAAGAAAACACAATCTCTCTTTGTTACCAGGAAAGTTCCTGTTATTGACAAATTTTGCGTCATCTCACAGATGAGAGATTTAACTCAGGCAGTCAGGAGTAAAATCAACCA
>42294_TGCAGGGTCCAGTATGCCAACTTCTCCAACTCAAACGCAT_NODE_1_length_353_cov_7.716714
TGCTGCATTACATTGAGAGTTTGAGAAGACGTTAGGTGTGTGTGATGGGAGTCACGTTATGAGCGACACAATGAAGGAACGACCCTGAACTCGGGACCAGATCAAACCGCAAATCACCAAATTCCAGAGATTTTTGCGTAGTTCCCTTGTCTGAACTCCCCAACACGCCGGTGTTTGCCTTTTGCCAAGTTTGGCGTTCAAAGCTGGTTATCCAGGCTTACAGGCTGTTTGCTCTCTAAAGCGGCAATGCGGCAAACCAGGTAGCGGTTGGGAAGACGTTGCCCACCAGACAGGTCACGCAGCAGGCCGCCCTCATTTCAGACAGCAGCCCAGCAGCCAAGAGGCTAATCCTCTTTGCTGTCTATTCATAT
>42295_TGCAGGGTTTAAGGAAGCTTTCAGGGCATGCATTCACTTT_NODE_2_length_366_cov_7.972678
GCATTTGATTTCACCAAGTCTCACCAAGAAGATCATTCTCAAATTGGGTGAACGCGTCACGACGACGCAGAATCCCAACTTCAATTATGAAGATTGGAGTCTCACGTTTTCCTCTTTTGCTTTCGTAAAAACCGCCTCGCAGCACATGTGGTTGTCTCTCGGACAAGACGCCTTCGTGGGGGGAGAAGCTCCGGACACGCTGGTGGTCAACATGGAGGGAAAGCAAACGAGCATCTGCAACTACTTAACGGGTACGTGAGGAGATTTCAGCTTTTTGTGCATCAACCAGCATGCGCCCCCTTTCTTTCTGCTCCCTGAGTTAAAGCTTCACATCTTCTGCAGGCAACAGGCCGCTGGTGCTGAGTTTTGGCAGCTGCACCTGACCC
>42296_TGCAGGAAACGCCAGAAGGTCATGCATGCTTGTAAGGACA_NODE_1_length_479_cov_13.699373
CTACTTTAGAAACAAATGGTTGGTTGTTTTAAATGGTGTAAATGGTTACGTAAACACATAGAATAATAAAATGTTATGGTAAAGTGGTGCGTCATTTATGATTTAGTGAGCGATTTCTTTTGTCGATCACTAACTTTGTTGTTTTAGGACCGAAGTAGGTCGATCACCAAAGCAGTGCCGGGAGATCGATCACGTTGAGTCAACACACATGCACGGTCGACCGCGGGAGATAACGGAAAGCCAGGTAGTGCTAATTATCATCCTGATTTAAACCTGAAAGGTGCATTTAGGTGGTTGCAGGTCTCTGTCAGGTTTGTGTACCACTGCTCTAATGTTTGATGAATATTTACAACAAAAATGTTTTTCCTTAACTTAATTGAATCAAAATGTGTGGTTTTAAGAATTTGAATTATAGTTTTGCAGATTATCTGAATAATATTGTAGATAGAGATCAATTCAGGATAAATGTGACATTAATTCTCCAATTGACCCAATTCATTA
>42297_TGCAGGCCCTGGAGCGCACCAGCCACAGTGGGCCATTCCC_NODE_1_length_127_cov_7.559055
CTTGAACTGTGACCCAAAGGCCTGGGCGAAGTTCTCGATCTGGTACGTGGTTTCCTTGGGGGGGTTCAGCGGGGACAGGTCTGGGTAACTGGAACCGTTGGTGGGTACGGCGTTCCCCCCGGCTTTGGGCTGCTGCCCCTTGG
>42298_TGCAGGATTGACTGTGAAACGCGCTACATCGTAGAGAACT_NODE_1_length_429_cov_15.522144
CGTGCTTTTGACATTCACGATGACACGTTTCAGTTGCTTTTCAGTTGAGCCGAGCCGGAAATTCTCTACGGTGTTGTTAGTGTTTAAAGCGGGTTTAACATTAAAGCTCTGTATCAACAGAGGAAAGCTAATCCTCATGCGTCCCTGAGACGGGTAATGATATGTAAACAACAAAACATTGCATGTGTGTGTGTGTGTGTGTGTGTCGTTCTTGAGGTTGTGTGATCTTACCGAGGGCCGGCTCGGCACAGTCCTTGTACTGCTCCGGCGTGCAGTAAGAGGCATCGCCTGGAAGAACCGGTAAATGAGGAGCAATTAGTCGATGGTGGTGTATGTATTAAATACTTGAAAGACAGAAGGGTGAATCTACAAACAACCTGCCAGACACATAATTCTTTTTCTTGTTTTTTTGCCGACAACTTTATCCAGTATTGACTGATGACATCAATAC
>42299_TGCAGGAAGCTGCAGCAGGACCGGGTGCACCAATCATACT_NODE_1_length_453_cov_19.233995
ATTTTGATAGCCAACCTGTTTCCAACCAAGCATAATCAGACTAATAAGCACTCAGACAGTCAAGCTGCTGTCAGACATTCAACCTTGAAAAGAAACAAACAAAGCGCTCATGAAATAAATGTTGAACCATAAACGTATAAGTGAGAGAGACATTTCACCCAGACATCTTTTAACGTGGAATGATTGTTGGTGCCAGACGGCGCGGTTGCTCCATCTCAGGAAACAGACGCCCTTATTGGATTTCCATCCACTAAAGTGTCTCGTTTTCTAAAAGTGAGACGCGTTGAATCTCGCTCTGGACTTCACATTTGTGCGTTTCATGGAGGCAGCATGCACTCATATTTAGGCGTTCCTGGAGTGACTTGCAATGAAAGAATGACACCGAGTTCTCATCTATGGAGAGTCTACTGACCACAACACAAACCAGCAGAAATAAGCACACACACTAAGTACTAATTTTATGCTGCCTTCACTC
>42300_TGCAGGCCCCCAGACACAAATTGCAATATATCAGGGAAGT_NODE_1_length_215_cov_8.255814
GAGGCCTTGTCACTTTCCTCTGCTGGATCGGCGTCTCCTTCATCTTGCTTCAACCTCAAACTTTCTGCGTCACTCCTGCGTGTCATCTTATCTGCCCGCGCTGTCCTCTGCTCCGCTCGTCTATCCGTCACTTTCCCACGGGTCGGAGGGGGAGACACGGGGGGGATCTGAGGAAAAGAAGGGTGAGTTGTTGGATTCTTGTCAGTCAGACTGCGACTTAAACGCAGATAT
>42300_TGCAGGCCCCCAGACACAAATTGCAATATATCAGGGAAGT_NODE_2_length_164_cov_2.262195
GTCATTTTCTGTACTTCTCACTAGTCTTTCCTCCTTCGAAAGGAGAAGTGCTCGTATCCTTTTCCCGTCTCTTCCTCTTGTCCACAGCTCGTCTCTCCGAAGCTCTCATTCCGTGCAGCTCTCTTTTCCATCCGTGCCGCTGCTCCTCATTTTCTCAATGGTCCTTGCGTCCTCCCGAGG
>42301_TGCAGGACCGCTTCAGTTTACAATACAATAAGACACGTGT_NODE_1_length_394_cov_20.248732
CTCTTTCCAGATCCTAAAAAACAGGAGAAATGACAGAACGCTTGTAAGCAAATCCACAAAATCTGCCATGCTTACAGATATATCCACTTTGGAAACAAGGAGGGGGCAAAACATTATTGCGAATATAAAACAGAGGAAGACCTTGTTGTACATTAGTTTATTGTGGATAGCATTCTTGTATATTAAAAGGGCAAACGTCACATGATCACTTAAACGCAAATAAACTTAAATTTACATTTTAAAAATGTTAATAACTTCCCATTACAGCAAGTAAGAATCCAGCTCTATCAGCAGGGATATATGCTCTGCGACTCATCCAATATCAGATGTGTAAAGCATGTTCCTGGTTTGATAAAACAAAGGCGGCAGGAGACCATATAAACAATGTCACAATCCATTTCTTCCAGAGAGCATTT
>42302_TGCAGGACAGCTGTCAGAACAAACTGACACAGGCACCTGG_NODE_1_length_467_cov_22.970022
TATTATAGGTTGATTAATTTTTCGCTATCACTGACTTCCTTCACTTCCCCCTCGCAGGTTCTCAATCAGTTAAAGAAAGTCAATTTCTCCCAGAATGGTTATGATGTGTCATTTGATGCCAATGGGGACCCTGTGGCCACATACGAGCTGATTAACTGGCAGAAAAGCGATTCTGGCAGCATTGAGTTAGTGACAGTAGGACACTACAATGCGTCACAGCCAGTGGGCCAGGAAATCCATATCGATGGGAACCTCACCTGGGTGGAGGGTGGCACACAAGTAGGATGCCCCTAATTGATATTATGACACATTCCTACTTGGAATTTTACAATTTGTGTTTTTGGTCCCTGTTCGTCTCTTGCCCATACTGAATGCATAGAGATGTGTTCTGAAGTCACAGCACTTTCAGTCTGACAGTGGTGGAGCCTTATTTTAGCTTTAGCTGAACTTAAGAACACATTTTCTTTTACAAATCTTTTCGTTCTTTTC
>42303_TGCAGGGTACGACTATTTAACAAGTAATGGTGATGACACA_NODE_1_length_438_cov_7.152968
ACTCTGAAGCTACCCTGATAATAATTTAAAAGCTATGGAGCTGTCATCAAGATCTTCAGACTCCGTGCCCATAATTGAAAAAAAAAAAATCTTTTTTTTTACCACATGCCGACATATGAAATGTGCCCTCTCTCGTCACCTTTTGACTGAAATAAAATGGAATTAGCTGTAATTGTGCTGGCTTTGGGGATTATTTTACTTTGCACAAGGTCTTTTGAACACCTGAAAGACAGGACTACGATAAGCGCTTTCCATTAAAATTTAAATGAAAAGACTGCATTTCAGCATTAGCAGAAATAAGAGCTTTTAGTCTTTCACATGCTATTAATTGGACACGGATTTTTCAGTGACTTCCTTAGCATTTGATTTGGAGAAGATTGATGAATTAAAATGCAATACTGAGGAAGCCAGAGCATTTAATCATGGGATTGATTACTTTTAAACGTGTTTTCACTGTC
>42304_TGCAGGAAAAGCTCCCCCACGTACAGTCCGAGCCGCTGGG_NODE_1_length_228_cov_6.013158
GTCATAGGTCACCCCCGCATTCGTTTGCTTCACTCTCCATCTGCTAACAGCCCCCTTGTGGACGTCACCACGGTCCAGCAGGTTGCCTTTCCCCTGGTGAGAAGGTGCGAGGGAGACGAATGAAGTTACATTCTGACGTTATAAATGTGCCGGGGGGGGGGGAAAAGGAAAGAACGTGAGGCCATTTATTTTCCTTCATAATATTCAGAAACCGCGGGCCCGAGCGGGACGGGGGCCCCCGT
>42305_TGCAGGAGAGGGGGCTCAGACCCTTGTGTAATATGGCTTT_NODE_1_length_463_cov_17.591793
CATCATAATCATTTCTGTCACAGGAATTGAATGTATTATATCTTATATAGTTTACATTGTTTACATTTACATTGTCTGTCCATCCCGGGAGACGGACCCTCCTCTGACCTTCTCTCTGAGCGTTCTTCTCCTTTTTCCCCATGGAAGGGTTTTTCATTTTTTGGGGAGTGTTTCCTGTGCGGATGTGAGGGTTTCGGGACAGAGGATGTCGCATGTGTACAGACTGTAAAGCCCTCTGAGGCAAATTTGTAGTTTGCGATTTTGGGCTAAACAAAATAAAATGCATTGAATTGAAGCGGGAAGTGATGAAAAAGGAAAATCAATCAATTTAGACCAAAGACAAATCAAGACAAATTAATGTAGCCTTTTTTCCAGAGTTTTCTTTTTTTCCAATATGGTTGAGAGCTCAACCGTTACTGGAGATTATTATATAAGATTATTATGCCAAACTGAAGTTTTCAAGGTCAATAATGAACTGCGATGCT
>42306_TGCAGGGAAACGCTTTTCCCATTATGTCGGTCTGACGGAA_NODE_1_length_118_cov_13.067797
ACCTCATTTCGAGGGGCCGCTTCCAAAGGCCCGTTTCCCGAGCATTGATTTCTGATGCTCCCACTGTGACCTCAGCCTTTAGCAAAACGTAGGGGATCCGTTTAGCAGAACAATACGGAGACGCGCTCTGGGATTAACCC
>42306_TGCAGGGAAACGCTTTTCCCATTATGTCGGTCTGACGGAA_NODE_2_length_160_cov_8.950000
GTCGGGCAATCAGGCACCAGCTAATTGGACTCTCCGCTCGGTCCTGCAGCGCTCGGGCCTCGTTGTCAGCAGAGGGTTCTTGTTGTCGCTGAGGAGGCCCGCCGACGCCCGGGCCGTGTGATTAAATTACACATGAATCTGCGGGGGCGACACCTGGCCTCGGAGGGAGGGAGAGGGGCCGA
>42307_TGCAGGTGGACCATGCGATGGGTTAGGGTTTACATGCCTG_NODE_1_length_472_cov_15.457627
TAGGAAAGTAGGTGAAAGATTTTAAACCCACGACGCAAAAGACAGACACACACACACACAACAGGTTTCAGACAGGAGGAGGCCCACACGCTGACTCACACGCTGTTAAACACTGTGTGTCTAATGTTTGTGTGCGTGCTGCACAGAGTTAATGACAGACTTAATTGGTGCGAGCAAATAACAGGATTCTGCATCCACATGGTTCATTCAATCCCACAAGTGTTACTCAGGTGTCTCCAGGCGCATCTCCAGCCAGGTGTGTCTTCAGACCACCGCAGCTGCATGATGTGAATGAATCAAATGAACCCAATAACACGGCAGCCACTGATTCTGCAGTGTGTGTCCTGGTAGTCTGCATCGCTAACAGCGAAGCAGACTACCAGGCGATGATTAGATGCAGTGACATGTACGCAGCAGTGGGTGCCGGTGGTTGTGTTTGCTCTCTGCCCAAAACACGCTCACACTGTGGGCACAGGGTCGAGGCAAGGGGTCGA
>42308_TGCAGGTGCACAAGAGACCACACACACACACAGACACACA_NODE_1_length_464_cov_23.734913
CTCCTCAGCCAGAATGAGAGATGAGAACGCCGCATAATGAAATTACTCAGCCGAACACTGGCTTTTGTATGGCATGGTGAATTGAATTTTCAAAAAAGTATTGGCCGCATCCGGTTATCGTGCAGCGTTATCGTTAGACCTTTGTGAAGAGCACCCGTTTTACGCTTCTCAAAAAAGCACCTCGCTGGTGATACTCGCATATGCATTCTTGATTTGGGGACCTGGGGGAACACTTGAGAGGGAGAGACACCTTTTGTTACATTTGAATTGTTGCAACCCAAACAGTGATGTGCTTACTTCACTGCTCAATGGCCCAAAGTGTTTTTTCTCTCATGTGTCCTTTTGTGTATTTTACTGAAATATCACTTTTCCAGATCGGGGACCGCATTGTCAGTATCTGTGGAACCTCTGCGGAAGGCATGACCCACTCGCAGGCGGTCACTCTGCTCAAGAACGCCACAGGCACAATACAGCTGCAGGTCTCCA
>42309_TGCAGGGGGGGCGACACTGTTCAGCTACGAGCATCTCCAG_NODE_1_length_436_cov_15.194954
ATTGTGTTCACCTACCGACCTTGTGGGTGAGTTCAGAGCTCATTCAGATCTTTTTGGCTTCATTCATTCATTCATCAACAGGTTTGCACACAGATAATTGAGGCTGCAGTGCTTCTATCAAATAACATGAAAGTCACGTTATTTATTTTCAGCCACAACGTTTTTTATCAAGAAAGGTGGAAAAACAATATACACAACTTCCCAGCAGCGCAAAAGACATTTAACAAGTTAGCAACTAGATGGGGATCAACATAAAACATCTAACACTGAAAAAGCCCAATATTTCCCTCATGAGAAACACAAAATACGGTTAAAAATAAATTATTTCTCATTCATCAGATGTGCAGAAACACATACCTTCAAAAAGATGCTGGGTTGGTTCAGTGTCTGCATAGTTGATGTTCAAGGTGAACACACAAAATTCATGCAAGTTTGAAGATAATTTACTTCCTGAGTAT
>42310_TGCAGGACGCTCAAGGCGTCTCCCTCACAGTGGGACGGAT_NODE_1_length_93_cov_23.354839
ACTAGTTAGTTCTGCAGGCTCATGCAGGGGTCGGCAAACCTCTTGACTGGTGGGTCACAGCGGGTTCTAAGGGGCCAGGAACAGGTGACGTGTTTGTGTGGTAAGTGACACGTGG
>42310_TGCAGGACGCTCAAGGCGTCTCCCTCACAGTGGGACGGAT_NODE_2_length_293_cov_10.726962
TCTATGACCAAAGGTCCTGGTCTGGTCTGGTCTGGGGGGCTTAAAGAGGCCAGCACTAAAGCAGGTTTCAGACTGAAGACGAATACAGGATCTTCACACTGAGGTCTCTTTTAACGTCTGTGTTCGTGTTGAGGGGAAAGACGTCATGGAAGTGACGGTGATACGTCTGCCTGCTCGTTGCCTCCAGAAACGTTAACGAAGGTTCTTTTCAGCTGGGTGGATCTGTTGGTTGGAGCTCCTCTCTTCATGGACAGAGGGTCAGATGGAAAACTGAGGGAGGTGGGACAGGTAGGACACACACACACACACACACAC
>42311_TGCAGGACCTTCGCTTGGACTCTGTGCATCTAGATGTGGA_NODE_4_length_376_cov_10.736702
CCCGCCGTAGGACACTTTCAGTGTCTTCACAATTTCTCGCATGGAATAGCCTTCATTTCTAACAAGAACAGGCTGGCAAAGTGAAAGTTCTCTTTAGAGAGCATAATCAAAGCTACAAATGAAATGCTCCAGTTACTCAACGAGCCCAAAGNNNNNNNNNNCGCTGTAGACGTTGGCGTTTTGCAGGTTCCATTTAAAAAAGCTGCCAGTTGACGACCCGTGAGGCGTCTACTCGTCCTGCGTTGTGCACCGGGGCCTCACACTACAACAACGGAGTAGTTCACACCGCCGTACTCAGTTACTCAACGAGCCCAAAGGCCAGTTTCATAGCTTCTTTCACCAGAACAACTGTTCCAGCTGTGCTAACATAATGGCACAAGGGTTTTATAATCATCCAT
>42312_TGCAGGTGAAGGATCCTGGGGTGTTGGTGCACAGCTGGTC_NODE_1_length_217_cov_22.857143
AACGCGGTTGCCAGCTGGTTGTGTTTAAACGGCATCAGGTGTGACAGCCTGGACCCACAAATAACTATCATCCGACGCCAAAATCCCCAAATCCTCCTCCCAGACATCACATCATAGCTGGACTTGTACCCCTCGGCCTCTGGCACCGCTCGCCTGATCCTTGCTCAACACGGCCCCTCAAACAGAACAAGATGATGTCAGGCGAATATTCGCCGCCCGTGTGGACATTCGTAATTCCT
>42313_TGCAGGGTGACCAGAGTCCGCTGCAGATTGTTCTCCTTCA_NODE_1_length_421_cov_28.327791
GCTACTGTTTTGGAATAAATAATCATGTCTCTGGAGGTGGAATCCGCAGAGTAAGTAGTCCAGTTGACTACCTTCAAATCATTGGAATTGATTTAATAGTTCGATAGTCAATATGTTCTATTTAAGTATATCTTCTGTTAGTGAGGCCTGCCTCATCCTAGCGTTAGCGCCCCAAGCTAACTTAAGCTAACAACCTAACGTGCATTCTCCCCATGAATATAGTTTGCTCTTTTTTTGCGGAATGACTGTAATTTAGTCCAGCGAATTGCCCTTTTATTGCAAGAGTTTAATTAAACCTCCTCTCTGTTTTCAATACGTGTATATGGAGTGAACATAACTGCACGATAGTGGAGTTGGAATTAGTTAGCATGAGCTAGCTTGCCCTGCCAGTTGTCACTGACCAGGAAAGAACCTTTTCAAACTAAAGCACGAAAGTAAACCTG
>42314_TGCAGGAGCCCCCCGGAAAGGGGGAGGGGGGGCACCACTA_NODE_1_length_379_cov_6.567282
AGGTGTTTTTATTAGTAAATTGACTCATCCGACAATGAAACCTCATATAACCTCGTATTTAAAAAAAACAGATAGACCTGTGAATCAGTGAGTAGACCCGCCCCAAAGCATCCCCTGCTTTATGGTCTGTTTGACTCTAAATGGACCATAATTTACTAAATCAGCTTCATGCTGTAGTGAAGAAGACTTGAAACTTGACACTGAGACCATAAATTCATGTTTACAATGTTTACTGAAGGAATAAATCAAGAGAGAAGCAAAGTCATTTTCTCATAGACGTCTATGGGACCAGAGGAGTCGCCCCCTGCTGGTCACTAGAGATGATGTAAGATTCTTCCACATCGGGGATCACTCGTAAAAACTAAGCGGCAACGTCCACTCCCTTCATGAGTTTG
>42315_TGCAGGTGCTCTGGTAGAGGTCAGCAGCCTGTTACAGTTG_NODE_1_length_443_cov_17.101580
TTTGTCTTTAAGGGGATTTTTTGAATGGTCATCACTGGTGATTGGAGACATGGACATTAGTACCCAGTTGAATATAACCACACCGCCAGATACCACTAAATCCCTCACCCCGTCCCTTCAGACTAGCATACATTTCCTCTACTACCAAAATGTTGGTCGATGCCTCTCTGCACGAGGCACATGTGCGCAGGCACAATGTCCTACTCGTATTCTCTGGGTGGCATAATGCAAGTGAAAACATTAGTGTCAGATTGGATACAATAACATTCATCTACTTTAAAACTGAATCTCTGTATCCCCGCTGCACAATAGCATTTGTCATTTAACCTAATTTGGTTTGAAAAAGTATGCTGTTCTCTGAAAACTAAATGCACGCTGTAACCGGAATGTATCTGCCTACAGGGCCGAGCAAATGTGGTTCTGAGATAATTGAGCCACCGCAGTATATATAATATTCATATTCTA
>42316_TGCAGGCCTCAAAACCTTAAGCAGACAGACTCGGATTCGC_NODE_1_length_387_cov_20.080103
CTGCCCAGTTTGTGAGCTGGCTGAAACCTGCGTGAAGGCAAAGATGTAGTTTGTCTGGTATTCCACTGTATACTTGACGTTCGTTTATTCATGACTCGCTTGGAGCTAGCTGGAGCTCCCGACCTTCAGTGAAGGTCTATGCGCTCCTCTGCGGGAGGAAGGAAGGAAAGGACCCACGTACAGGTGGGATCTTTGTCCTGGTTTGATTTTAAACCACACTGTCGATCGTGAGACAACTACAGACTCAGAATAACTGTTCTTCAAACAGCTCTGCATCTTGAGGGGAAACTGACTGAAGCATCTGTTCCCCTCTGCTCAGCATTTGCATTTGTTCAGTTTCAGAGTCTCCTGCGTTTTTGCATCTTTTATATTTTCATCTCTGAGTGATGAATGTTTTTTTTCATTTGCC
>42317_TGCAGGAGTCATTATAATGAAACGTTATGCTCGAAACCAT_NODE_1_length_312_cov_14.243589
AGTTGAACGGCACCTTGGCTGAGGGTCAAAACATGTACAGAGACGCGTGCTGTGGTTTTGTCACGGTGACATGAGACCGAAGAGCATGCAAAAGGAATATGAACACTACTTTTGACTTATTACAAATTCACTTACGGGCCTTCGCAGGCTTTTTGCTTTCGGCGACATCTAAAAAGGAAGAAGAATGTTGACAAATTCAAACGACTTATACCTTGTTTCACCTCATGGAAGTTTCTTTTTCCTTTTTATCCAAATACAGTACATGAGGATTTATTTCTTAAATTTGAAAGAATTGATGAAGACATTTAAGTGTACCTTTGACAGCCGCAGCAGC
>42318_TGCAGGTTGCCGTGTTGGAGATCCTCGGCGCCGTGTGTTT_NODE_1_length_374_cov_24.211229
ACGACTGGACTACTGCAGTCAACTCGCTTTGCTTTTGTATGGACGTTTCAAAGACTTCACCTCTCCTGCTCCCTGGCTCAGCACGGCGTTGATGAAGGACATGACGGCAGTCTTCAGGTTGACCTCATCTTTGTAGCGGCCTGTGGATCTGTCCATGTCCATCATCAGGGTCTGCCAACAAAAGACAAGAAATGTAACACCCCCACACAATGTGCCTCATGCCTTAGATGGTCCTGAATTAGAAATTTAGTTGACACACACCACATTGGATGTGGATACATGAGGACTCAGAGGACCCCGTTATTATCATCACTAACCATTTCTAAGTGCACTTGAATAGAACGTGTCGCTCATTGTGTTAAGATACCACACGTAAACTCTGTGGTCTCTAGCTCC
>42319_TGCAGGTCATTCTGTACTGGGGTGCCTTGAAAACACGAAA_NODE_1_length_457_cov_23.997812
ATTTGATTCATAAAGAACATTACATTACTCATGTTTTTATATTTAAGATATTTCAACAAAACAAAAAATGACATCACAATACTTTTATAAACGCATAATGATATATAAATGTTAAACCTGTCCTGATCGAATGGCTTTTTCAAACATATACTTTGATAAAATATCAGATTTACCCATTTGTCTTAGTGTTAATGTACGTCATTAATGGACCCTCTTTTTTGACATGTACAGGACCACCGGATAGAGCAGTTTGTGATATCCCCTCTGCACAGCGTTCTTGTGATCAGCTATGAAATGCTGCTGCGCTCCCTCGAGCAGGTATTCTCTCCCCTTCCGTCTCGCTTTCACCTGTGAATGGTACAAAGTGATTTTCTCATATGTCATCTTTTTGCATTTTCTCCTGCCTCCAGGTTCAGAAAGTGGAGTTTGGTCTTGTGATTTGTGACGAGGGCCACAGACTGAAGAACAGCAGCATCAAA
>42320_TGCAGGGACAACAGAGTGCTGAGCTCTTTACACATGGCCG_NODE_1_length_291_cov_16.384880
TGTGTGTGTGTGTGTGTGTGTGATGGACAGCAGGTGTCTGCCCTACTGTTTGATGTGCGTTTCCAACATAACAGGTGCTGACTACCTGATACAGGTGTCTTCTTCTTCCTGTTACAGTCTATTTACTTTGGAAATGTCACTGCAACACTGCATCTTTCAGGCGATCAGATTCACCTATCTGTCCATTGCAGATCCCATGGTTAGCCTAGCTTAGCACAAGGACTGGGCAGTATGAGGAACACGATATCCTCCCCGCTAATGCTAGCATAGCTTTGTGAGTCCATAGCACTGATCGGCAGCCCCCCCCCTGTGA
>42320_TGCAGGGACAACAGAGTGCTGAGCTCTTTACACATGGCCG_NODE_2_length_146_cov_22.041096
ATTATTGTGTCACAGTGAGGAATCTGATATCAAGCTGAAAGAAGAAGAGAGACGTTTGTTGAGGTGGAGCTTGAGCAGCCTCAGGCTCACAGAAGTAACGTTGATACAGTTCAGCAGACTAAACCTTCTGCGACCCACAGCTTAAATACGCCTCAATCAGCTAATCTG
>42321_TGCAGGAAGTTGAGGTCCCGCTCCGCGGAGTCATAGGTGC_NODE_1_length_241_cov_4.585062
GTTCTGGTTCTGACCCCCTTGTCCTCCCCGCAGGCCTCAGCAACATCATCGGGATCATCGTGTACATATCGGCCAACGCCGGGGACCCTTCCAAGAGCGACTCCAAGAAGAACAGCTACTCCTACGGCTGGTCCTTCTACTTCGGCGCCCTGTCCTTCATCATGGCCGAGATGGTGGGCGTGCTGGCCGTGCACATGTTCATCGACCGCCACCGGGAGCTGCGCGTAGGGGCGCGGGCCGCCGACTACCTCCA
>42322_TGCAGGAGGGACAGCGTTACTGTGCAGCGGTGCAGTACAT_NODE_1_length_479_cov_15.966597
CTGTTAACCTCTAATAAAGTCAAAGAACCAAACTTCATGAATGTTTTTTGTGACAAAAAATAATCTGTTCCAATCACTATCAGAGTTGTAGAAATAACAGGAAACTCAAGACACACACACACACACACACACACGTTGAGTAACTCCGCTTGAAGTACGTATAATTTGCTTTATGGAGGGGAATGACAACTGAGATCAGCCGGCTTCCTCTGGTAAACTTGCTGGATGGAAGGGCCTGTGTGGGGAATGTGCTTACGTTGTCTGGGGTCTGGTATGGAGGGCGCAGCCACCGCTTAATTCTCCCTCGCTGGAAGATGAGTAAGTATGCGATCACGGGTACCAGAACGAGCAGGACGATGACGGCAGGCACCACGGCAACTATTAGCTCGGATTGTTTGGAGAATATTCCTTGGAAAAGCGCAAGCACACACAAGATATTTGTTTATTGGTTAAATGTGTAAACATTTAAATCTGTCCTATTTATTCTGTTGTCCAATTTCA
>42323_TGCAGGCCATGACCCAGCGCAGGAGCTCGGACATCCTCAT_NODE_1_length_196_cov_9.938775
ACTCCCTCGGAGCAGGAAACGCAGCCGCGTCCTCCACGGAGCACACTGGGATCAAATTAAAGTGAAAGTGAAGGTGTGCAGTAACAGAGAAAGTCCCGTCATTTCCATCTCGTAGGTATTTGATCCCTGACTGCAGGCCAGAAGAAGCCGCTGCATTACAGAATCATAAAATACGCTGGTGCACCTGCAAAAGTTCAACTTGTAATAAAAAACTCT
>42323_TGCAGGCCATGACCCAGCGCAGGAGCTCGGACATCCTCAT_NODE_2_length_109_cov_6.256881
CCGAACGTCCCGTGTCCCGCGACTAAATCTGATGAATGGTTTGCCTTTAAAACTAAAGATTAAGATTCGACGTCTCACCTGAATGAGAGGAGCGATCGGCCGCCCTCGCCGTTTCCCACCGGTCCCGCC
>42324_TGCAGGTTAAAATAACGGCCTTTTGTTACAGAAAGGTTTT_NODE_1_length_427_cov_7.325527
TGAAGGTGTCTTGAGTTGCCATATGTAATAATTGGGCTACAGAATATAAAATATCAAATAATGATAAACTTAAAAATAAATATATAGCTTCAGGAGAAACAGCATCGTAACCGAAGGATTATATTTGGCCTTTGATGATTTATAAAATACGGTTTTAAGAAGATAGATGTGAATGCTCACACTGGTTTTAAAACATTTCATAATTGAACGACATGGCTATAAAGCAGCCACGTAAAGTTTGTCATGAACTAAATTACATCCATAAACCTCTTGACAATGTTTGATTATTTTTTAGGTCACACCTTGCTCATGAGTTCCAACCAAGAGAATTGGTCGTGTGCTTGGGATGCTGCTGAGGATTAACATTGGAGTGGGAGCTGGACTCGTCATCAGATGTTTTGTGGCACAGAATGATAAAAACACAATTATCTGGTAATGACTGGCTGA
>42325_TGCAGGATTATTAAATGTTAGCAAAATGTTAATATTTTGG_NODE_1_length_352_cov_8.153409
CATTGTTCACTTTATTGCTCTAATTTCATAAACTGTTGTATAACGCTGATTGTCAACATTAATATGTAAGATATGTTTCTAATCTGGGTGAATGGGGCCAAAATGTTTTTTTTGTTTCAGCAGTGATGTAGAAAATGTGTGGGGGAAGTTGTGAAGAAGAGATTGAGGCAAGGAAAAAAGATTGAGGTCATTTGTTTTATTTTATCATGAAAGGGTGTCAATCATAGACAATGAAGCCCAGTCAGAAGCTTTATATTCTCTGTCTGTTCCTACAAAATAACAGATGTTAATTTAGTCTGTGCAGTGTATATTAAATATAAGGTTGTAAGGTTTGGAACAATATGACACCACTAGTGAGAAAAAAAGCAGACACA
>42326_TGCAGGACAAGCATTATATACCAAAACAAATACGTTGATG_NODE_1_length_315_cov_7.031746
CAACTGCATGCATTTTTCACAATGCTTTAACAGTTTGAATTACTTGGTAATTTAAGGTGATTGCGATGTTTGTTCTAGTGTGTGTGTGTGTGTGTGTACCCTGTAAAAATGCACTGAATGCACATTTCTGACTCTTTAAATTGGTATTTAAAGAGCAACGTTTCATTGAGTTTGTTGCGCAATATATCACAAATGAGTTTTCTAAATGTTTATTCATTTGAATAGTGTCTTACTGTTTTTTGTCCTGAAAAGTAAACTTTGTACTGTTGGAATATTGAAATTGCAACACTAGTGTAACCTCAACACTGCAGGTTAAGACCTTATGTTTACTGG
>42327_TGCAGGAGGATCACCAGCAGTTTCTGATAGTGACCCGACG_NODE_1_length_103_cov_25.844660
TAAATACATTACATCAGAAGACGGAACCAGGACTTCTCGTCAAACAGCAGCTTCAAATTGCAACAAACGACAAGACAGAAGTTAATGTGGCAACACAACAAGGGCCAGAGGCAGAGAGGCCAGTT
>42327_TGCAGGAGGATCACCAGCAGTTTCTGATAGTGACCCGACG_NODE_4_length_250_cov_12.436000
ACTATCTCTTTATGATGACTTCAGGACCTGTTTTTCAGTGGCTGACATGGGCTTCCATACATTAACCTACAAAAGATGGATTGTGATTCACTGCACTTGTATGTGTATTTCCACCACTTCATAAAATATAACATGCAGTTGAATTACGGTAGTCTGCTATTATTGTAAATTGACAGCTTTAACTGTTTATTCATGACATTGGCCGTCAATTTACAAGCAAGGGATGGAAATTTAACTGTATGTTACAGTTATTATGACATACTGTAAGATAC
>42328_TGCAGGCGCCCTCGAGCTCCCCCTATCTGAGCTCGCTCTA_NODE_1_length_449_cov_6.821826
ATATTTTTTTGTGTAGATAACGCACAAACAGTGGCACAGCTTGCTGGTGCAAGTGCAGTGAGTCACACCTTTTGTTGTTGACTGGCAGTCAGACAAAGAACAGCACAACAGACCAATATCCTCGCTTAACTCACAGGCCGAACCATGTGGAGGTTAAGTTGGCTTACTGAAGGGTGATGCTGTTAAAGACCTCATGAATGCAGGATATACTCACTGTAAATTATGCTAAATAGATCCTCCACTAGTAACTACAAGTACAGACATTTATCATTACTGTCATTAATGTATTTAAGGCTAACAAATTCAACCCAGCCTAAATTTAAAATACTTTGATTTAAAGTAAAATTGTTTGATTTGAATGAATCTGGCTTCATTTGTTATTTATCCATTATCAGGTTTCTGCAACTTGGATACCAGTTGCAGTTACAGGGAAGCAGTGGTGTCATGTCACGGCTTAGACGAGCCTCTA
>42329_TGCAGGCTCTGTCGTGGAGGAAACTCTACCTGAGTCGAGC_NODE_1_length_444_cov_16.995495
CATCTGATTTAATGATTTACATAGCCTACGGTATGCTGGAGAACCAGAGTTAGAAAGCTACATGTGATTCAAGTTGTTTATTAGACTTGATTATGTACAGATATGTCATGTTGTGTAACCTTACATTTCAGAAATACATTTGGCTTTTAGCTTAAACTATAAACGGAATTGGTATTCATTTGCACGTTGAATAAAAAAACAACATCAGAGATGGTTACAAATGAATGTTCCTGGTCTACTAGATTATCGCAAACATGACAGTGAGTAGGCCCTCTGATGTGTAATCAGTGGCTCCTTCCCATTGCACAAGTGCACCGTTATTTAAGATATTATGACCACCATCTTCTCACATAGGTGCAATCTTTTTACAGAAATCCGACGGTAATTCATGCTGCATAATGACGTTATTGGATCTTGCAGCGTGTCGCGATCGCCCACAAGCCTTCGGAAACAACCGTCTGCGTCA
>42330_TGCAGGACCCGTCGTATTGCACTTCTGCTGTGGGGTGCGC_NODE_1_length_436_cov_19.513762
AACACAAAAAAACTCCTCTGCAGAATTGAGTTGGAGGCAGAACATTAGGAGGTGTATTACTCTGGAAGCCCTGTAGTCTCTGAAGCTTTAGCTTATAGTAAATGCCATTGGAAATCAAGGAGAAAATACATTTACGAGAACAGACTCTTAGAACCATTCCTTTGTTTAAAAAATATTCGGGGGTTAAAAAAACAAGTAAAATGTGGTTAGATTACACAAATCTTATTCACTATAGTAAGTATATTGGGTGTATTCATCATGCTTACAAACCCCTACAAATAGAAGTGGTAAAGAAGCACGACCCTCTGCACATATGCATGGAGCGTCCTGGTCTTTGGCCTTGGAGGAAGCCTCGTGGGGGTCTCCAGGGGGTTAATCCTGTGAGCGCTAGTATGAAGCTAATGAGGAACAGCCTGAGGTTCTGCCGGGAATTACAGGCTCAGATGTGAACCAGGCTG
>42331_TGCAGGAATCCCAGACACAAGTGTTGCTAATTTGGGAAGC_NODE_1_length_423_cov_14.501182
CAGATAGAACCACCATCCACAGAAGACTGTGGGGAGGGAAACCACAGAGACTTTAGGAGAGGGTAATGTTGGTTTAGGATGACGGTAACAGTAATATGATTAATATTTAAAATAACATGTATCCTGCTCCGTTCCATTATGTCTCCCAACAGGGCATCTCAGTTAGCCAGCTGCACACACACCAGAACTTCCCATGCAGCCATCATCCATTTTGTCAATTTCCCCTGTGCATTTCCCTATGATGGGGTGTGAATACGTCTGTGGGGAAAAGTTCAGGCAATAATCCCATCTGCACCTCCACAAATGTGTCAAAATGTTTGTTGGGGAAAAGGCCCATTGTACTGACGAAGTCCTAAAAGAAGTCTAGTACTGGTTGCTAATACGGTAGATTAGACGTGCGCCCGGTGCGCTCGAACACAGCAAAACGGAGAGTTCTGTAATCGTT
>42332_TGCAGGAACGCAGCGCTGCTGCGTTTCACACATTCTTGTG_NODE_1_length_254_cov_10.633859
CCCCCCGTTCCCATGAAGAGGAACGCTCCAAGCGCAACTCTGCTCAGGAGGCTTGAACTCTGCTAAAACAACCTGCATGGTCTCCAGGAAACACGCAATAAACCCACAACCGCGACCTCCGGGTCAACCTCAAAGCCCCCGGCTCTACAGACAGCCGTTTGTCCTCACGTGTAGGCATGTTTACAGCATGTTCCACGCAGCGGTCACAAAGAAAATACGTTATATTGACCGAATTATCTTTTTTTCGGGACCTGCATCAAATGTGTAAAAAGGT
>42333_TGCAGGAGAGGAATATTATATATATAAGAATATTATACTA_NODE_1_length_427_cov_15.112412
ACGAAGTTCGGCGTCACCGGTTCAAGATGTCCCCGCCGCGGGAATGGGAGAATGGATGGATTCACTTTATCTGAGCGCTGTCGTGCTTGTGGTCTGCAGTGGCACACTGCGTGCGTAAATTTGCGCGTAACTGATCACCGGGCACCTTAAGTATGACTGTGGCTTATTAAAAATGTTCTTTTCTCAAACGGCGAGCTGCACACAGAGCCGCGACACTGAAAAATACTTATACTATACTCATTATAATTCGAATATTTGCCCCGACGCGGTAACATATGTACGATCAAAGATTGGCGGTACACGCCGTTGATGGGTGCCTGGAGAGGGATCCTGGTAGATAAATTGCCTTGACGTCAGGGCCTTCTGTTGGTGACCTTCGGGAGGGCACAGTCACGTTATGTAATGTAGAAACACGTGACATGGGAAACGTGCAGGGCATTGCCAACTTT
>42334_TGCAGGTTCTGCGGCCGTGGACCATGGTGGCTGTGAGGGA_NODE_1_length_364_cov_14.766483
CCCGACTTCACGACCCCCAGCCAGAGATGTTCTCCGCGACTCTACACCACGAAACAAACATGAGCCAATTGCCCCGAGGAAACACTTCTCTCCAAAGCCCCGTGAGGGGAAAATTACATCAATTAAATAATATAAACCACTTTTATTTGACGGGTACTTTGTGTGATTTTTAGACCACGGTACTTTCTCCGCCACGGCCGTCTTTGTTTTTTAAGATGAATTCTTCTGCCGTCACACGTTTCCGGCCTGAAGGCGTGAAATGTCCATGCGGAGACGTTCGCGATGCGACCGGCGTGTTTACCCCTCACACTAGTAGGGGTTTTGTGATGGGTGGGCCGCCGCCGCCGGCGTGCTCACAAAGTCCACACTGTCCAGACGGTCCTGTG
>42335_TGCAGGTCCCACGCAAAGCATGTTTTTGCTCGATGTAGCT_NODE_1_length_459_cov_20.350763
AAAGAGAAAAAAAGTTAACTCCTCGTTCGGTTTCTTTGCGCACACGAGGGAGCAATCCAAGTGACTAACTGCGTTTAGTGGAGGATTTAGGAATTTCCATATCTCCTCCCAGGTGACATGCAATGCTAGAGAGGCTGTGTGTGATGAAGAGGTCTTCTCTTTGCTTTGACAAGGAGGGCAGCAAGGGCCTCACCTCAGAGTGAAAATGCACCGCTTTGCTGTCGGAAATCTGGAGCTGCGTGGTGAGCTCCCCCACTCTGGCCATGTAGTGAGTCTTTATCAGCTGCTCCCGAGACTCCTCGTCTCCCATCTGCAAAACAGACGCAACGTCCAGCCAGATAAGACTAGTCTTCTTCTGGAAAGCATCAATTTCTTCATCTAAATATGTCAATTGGATAAAGTCCGCGACAACTCACATGGTCAACTGTCGGTGTCGTGCACAACATGCCAACCTGAGAAAAAACCATGTCAGGAACATGTA
>42336_TGCAGGGATGACAAAACACCATTATTATTATTATTATTTT_NODE_2_length_96_cov_3.927083
TGGTCTGGTTCCCAGGCTTTAGTCCAGTGAGGACGCCTGAGTGATGATCCCTGTAACCTTCCTCCCGTGCTGACGGACGCACGCACAAAGACACCGCTGGCGGTTCCCAG
>42336_TGCAGGGATGACAAAACACCATTATTATTATTATTATTTT_NODE_3_length_124_cov_5.040323
ATCTTCATCTTCTTATATGTAGGTTTTCCAGAAAAGTGACAAAAAGACCAATACGAAAAAAAAAAAAACTAACTAACTACTATCTAAAAATACAAGAAACCAAGCGAGAGACTCTGGTTCCAGTTTCGGAGTACCGGG
>42337_TGCAGGGGCACGCTGGACTTCCTGACCGTGACGGAGGAGG_NODE_1_length_277_cov_4.129964
CCGTGACACCCAAAGCAAAGTGTTCCCTCCCGTATCGATCCATCACAACTGATCGAATAAGAAAACCAAGGCAGCCCCGTTGGAAATTTGGCCGGTAGTGAAATGGCTTTATGTCAAGATTCATAACGAATACCCAAAGAGGGAAATGGCCCTTTGGGAGTTCTGGATTCCAGAACACAGAAATGATTAATTGCTCCATAAAGACAAATTTACTGGACGGACACCCGACGTCTTCCAGCTGGAGCCGCGGCACCGAGACCAATTTACTAGATTGGTCAATCTCGCCGTGAA
>42338_TGCAGGCGGGATGCACAGGTCGTTGTCGAGTGGGAAACGG_NODE_1_length_344_cov_12.052325
CTGCTGGCCACTGTCAGAGACTCCATCCACGCCGGCGTACGCTCCGCGACCCCGATTCAAGCGTTCGCATCAGAGAGGTTTTTACGCGCACGCGATGAGGGTCTTTATTTCGACAGTGGCCGTGTTGTGCGTCATGGCAATACCCTGCACGGAGGCTATCCACGGATTGTACAATTTCGGACAGCATGACTTACTGTACAAAAAGAACAACTGCAAACCGATCCCCGCCAATCTGCTCCTGTGCAACGACATCGAGTACACGGAGATGCACCTCCCGAACCTGCTCGGGCACGAAACCATGAACGAAGTCCTGCAGCAAGCCTCGTCGTGGATCCCGCTGGTGCAGAAGCAGTGCCACCCCGACAC
>42339_TGCAGGAGTCACAATGAAGTTACAAACGTTAGCAGGAGGA_NODE_1_length_435_cov_14.698851
TACAGTCTTTGACATAATGTGCGTGTCTTCATGCCAGACCTGCATTCTATGGGTGTGTTTGTCCTTTTGCTTTCTCTATACTGACTATGCTGCGTTGTTGGCTACATGTGTGTTTTCCTCAGGCCGTGGTCAGAGGCCAGAAGGGAGACAAAGGAGACCCTGCTGTTTTGGAGCCTGTGAGTTACCAGTTGTCTCTAAGCAGCGTTACCACAGCAGATGCTTGATGTGACTTGTTTGATCGGTGACAGAATGGAAAAGCTTCCCTAAGTGTTGGAACCAGTGACCTTTCAGTTTCACGCCCGCTTGCCTGTTATCTTTAGATGTGTATATGATAACTACTTTGGGAGGGAGCCAGTTTACATTTCAGTGACTCACAAGCCGTTCAACTTTGACAATGTGCAGTTAGAATGGCAAAGGACCATCCTAAGAGTCAATGCAAATGAAATAAAATCAATTA
>42340_TGCAGGACGCTGCCGTCTGATTGGACGCTGCGCTGGTGCA_NODE_1_length_167_cov_5.329341
CAGCGTGCAGTGAAGTGCAGGCTATAATGAGGCAGATGTCTGGCTATTGGGAGACCACAGCAGGTGGGGGGGGGCACATCCCTGCTTTTGTTGGTGGGCTTCTCTCACTCTTTCCTCCTCTCTTACAAATATGTGAACATGCACATGTGAACCCCCCCGTCCCAAACTCCATTGGTTTTAA
>42340_TGCAGGACGCTGCCGTCTGATTGGACGCTGCGCTGGTGCA_NODE_3_length_98_cov_2.561224
GTTCAATTAATCAACCAAATCGCCTGGTTTAGGGGTCCGCGGCGTGAACGAAACCTGTGGATTCAGTCAGACTCCGACGACTGTGAAGGGAACATGAATCCGAGGGGGGGCC
>42341_TGCAGGTGGACCGCCAGCTCGACCCCCCAGCTGTGGAGGA_NODE_1_length_388_cov_16.698454
CCCTCTCTCTCAGTGCCTCCTTTTTCTCATGCATGAAGCCACTTGAGTAATAATTCATCAGTTATGTAATTGTGTTGTTTTGATTATTTGGTGGCGTTCGTTACATAAGGAGATCAATGATTAGATTAGCTTTGGAGACGCTGATAAAACAGACAAGTTACTGCTCTGTTGTGAGAAAAACAGCTTTGGCCGGGACGTCCCCAGAAGACCAGCTCATATTTGATCTCGCTTTGGGGACGGAATGTCGTCACAGGCCACACTGTCCCTGCGAGATTAGCCGGAATAATTGTGAGCCAAGATCAATGTATTTCACAAGTTGGAGCTCAGAACTGAAGCTCAGATTCCACTGATCAGATGATAATAATCATTTTTTTTTCCTAGAAGTCTCTCGTCTGTCAAAAGATGGCGGC
>42342_TGCAGGAGGGCAGGAGCTACGGAGACGCCTCCCTGCTGTC_NODE_1_length_529_cov_6.336484
AAACTATTCTGGTGTTATTTATAGTACAGTGTTTGATTTACAGCCTCAGTGAAGGCTGGTGGTGTCGTTTACATCAACAGAATATGTCCTTCTTTTGAGTATAGACTTACTTTTGCTTTGCACCATTATTCTGTAGCAAATACAACGGTATTTGACCGTAATATTATATTATTTCACAAGACCGGTGAAGGCGCTTCTATGTGTGAATGATGATGTTTTACCGTTTTNNNNNNNNNNTATTATTTCACAAGACCGGGTAAGATCTGTAAATGATGATGTTTTACCGTTTTTAAATTCTAAAATGATGAGGTCTGATGAATAAGGAGTATTTGGGATTCACAAGCTCAGAACTGCAATTCAAGCTTNNNNNNNNNNTGTCAGATGTGTCAGATGAATAAGGATTATTTGGGATTCACAACCTCAGAACTGCAATTCAAGCTTCAACCATTTATCTTCCTCCCCATCTCAGAACACCATCAAACTTGTATCCCAACGTTTTTTGGTACATACAAAAATAGATGGCATTAACCCCAGTTAATAAAATTGATAAA
>42343_TGCAGGGCATCAGCTGATAGAGACGCCTTTCTATAAACCG_NODE_1_length_383_cov_10.472585
CACACACACACAGACACACTAAGGCTTTTATTACGAGGTGAAGAATAGAAGCTGGCAGTGTTTGGAGGGACAGGTTTGGACTTTGACTAATGAATAAATACTTGTGGGTCAGCCACTGGGCAACACTGTGCACTACGGAGACCTACTGCACCGAAGGACCGGTTTACACTGATATGTGGTGCAGGTATTAGTGTATAGACCATATGTCTCAATAACCAGTCACTGCACATGATAGAATCAACACTCAGTCAGTAATGATCCCTTACTGTATATGAACACTATAGAATGCTATATTGTACAAGATGATTTATTCTGAAGTGAAGCCGTGTGAGATCTCCGTCCCACCTTTCATGTAAACGTGTGCAGCAGCATTTTGAAACAAATTTGGGATTCATAAGGAGATGA
>42344_TGCAGGACCATCATTAGTTTTCCATAATAACTTGCCCACT_NODE_1_length_167_cov_10.221557
GGTCACAGACTGCTTCCATGATATTGACGCAGCTCTGTTTTCATGGCTTAGTATGGTAGCAAGTTGAGGGTGTAAACGGTTGCTGGGGAGAAAAATGGAGAAAGTAAATGGTAAGCATTCAACAGGACTAGAGCTTCGTAGCCGGTTTAAATGGTCTCCTTGCTTAGCTGGCATGTTGCAGAAAGTAAA
>42344_TGCAGGACCATCATTAGTTTTCCATAATAACTTGCCCACT_NODE_2_length_208_cov_30.668270
GAAGCGGCTCTCATTGGCTTTTTAGTTTGCTCATTATATTTTATAATAACCAGAGTCGCTTGGAATCATTGCCAGGTGCACCCATCCCTTGCTCCTCCCAGGAGATTCCACACTAAGGAGCATTCTGAAGCATCATTTAATGTATTTTGAGTTAATGATCTAAATATTCCAAACCGTCCAGGTTCACCGAGTGTACCGCGCCCCTCTTATTCGACACCAGTACAACCGCA
>42345_TGCAGGCTTCAGCGTTTCCCCCCACGTCGTCTCCGTGTAT_NODE_2_length_102_cov_15.166667
ATTCTTTAAGTTTAAGTTTTTTATTCAATACTTTATTATTTTTTAATAACGTCATAAAACTATAAGGGGAGATAAAATGGTTATTTTATATTGTTATTTTGGCACAAAAGCAAAAAAATTTCCT
>42345_TGCAGGCTTCAGCGTTTCCCCCCACGTCGTCTCCGTGTAT_NODE_3_length_281_cov_12.007117
CATCTCGAGTCAATGGATGAGATGAATACTAAATACTGACAGACCTTATCGTTTTAATCTATGATTACAAGAGACGGATAATCAGGGTAAGATGGAAGTGTTGGTGGACGCCGTTGGGAGGCGTTTTTTTAACTAGACATCAGCTGTACGTAAGATACGTCTCTACATCTGATCGTGATGACTCAACTTTTTACATCGACATCTGAGCGTTTTCTATCCCAAAAGAAGCGACGAGGTATCACTGCACATTTATTTGTAAGCAAATGTATCATGTTTAATGTCGTATCTTATAAAACATAAAAA
>42346_TGCAGGTAGCAGAGACTCTGCAGCGACATGATTCATCCAT_NODE_1_length_488_cov_13.114754
AAATGCGTCTGATTGGCAATAACACCTCAAAGAGGTCTGAGATGAGAAAGCATAGTCGGCCTCGCTGGCACTGCAATGGGCGATCAACATTTGTTTTTTACTTTATTAATGTTTTTTAAATATATTTTCAGAGACTGAGCGTTTCATCTGTACAGTACAAAAGGGTTCTTGCTGCAGCGGAAGCCGATTCTTCATTTTGGTCTGTTCTTTCTATTTCTATTTCTGGGATGAATAGTTATCAGTAAGGAAAGCAGGAGAGATTATTTGGCACACGCACGCACGCACGCACGCACGCACAAACAAACAAACAAATCAAACATTAACAAGTCTGCCAAAAGAAAATCCCTCTTTTTTTCGTAAGAGCTATTAAGATTGGTGGCTCCACACAGCCTCATGTCATCCCAGAATATATTGTCACACTTTAACCTATACATGTAGGTGCAGCTAATGATTTGTTATACTATGCATTAATTGCTTGAATCTATAAAGAATATTTAGCAAAACGCCAAT
>42347_TGCAGGATCCAGTGATCCGGGGGGCACAAACACAGGCGGG_NODE_2_length_236_cov_9.605932
CAGGAGGCCGCGCCGCCTCCCGGGAGAGAGTCGAGAAACAGAAACACGCCCCCAGGGACCCCGGTGTGTCACCTCGTGTGTGTGTGTGTGTGTGTGTGTGCTCCTGGGAGATCTGAACACAGATCAGCCGATGGAGGAGCAGGAAGCGCTCGCTTTAAGGGAGGTGGTGACGGAGGAATGATGCAAAGTGTGCAAAACAAATAACATAGAAATTTCTGATTAACTGTTTTGTCTTTAAATATATACAAAAAATATGTG
>42348_TGCAGGTTTAGGAGGGTTTTTTATTTGAAGTCGTTATTAA_NODE_1_length_268_cov_15.138060
ACTCAAGTCTGCTCTAAAAGTCTCACGCACCGAAATACCATTTCATTGACATCTTTCCTCTTTTACGGTGTCTGACGTGGCGATAGTGAGTCACGGCCTTGAGTCCAATCAGGCGAGGAATTCTCCCGAGGAGACTGGAGGTTAGTGATGTCACCAATATTCTCTTCTCTCATCTCCTCAATCATGAGTTGTTAATGCGGCCAGTGCTGATAAGCTAAGAGCTAAGAACCCAATTCAACGATGTGAGGGCAAAGTTTTCAAGAATGGACTCTTACGTTTTTATTGTCACG
>42349_TGCAGGCCGTATGGGGGGAAAACAAGCACTTCTCCTGCGC_NODE_1_length_452_cov_13.473452
GAAACATAAGTTGGTTTGTAATGTTTCTGTTGCTCCTCTGTAAAGTTAACAAGAGGCCTGGCACAGGATTGAGCTTCTTTAAGGGCATCAAGTGGACCTGTGGGATGAGCATGTCAGGTTCTCCATGTTCACTCCAAGTGGAGTGGAGGAGGCTGGAAGACCAATCCAGAGGGTCTCTGTCTGTCTGTGAGGAGCCTCAACCTCGAGTTGAGAGTGTGATACTCAAGCGCTGAGTGCAAAGCCTGCCAATTTATTTCCAAGGGGTTGAATAAAAAAACAAACAGCATTCTGGTGTGATACAAATGTCCGTCTATGGCACAGAAATATTTGACAAAAGGATTTTTGGAAATGTAACAGTGAACTGTTACATTGTTATAGATACACAACAGTGTCAACCTGAGATATCTGAAGAGTAAAATAAAGTTTAAATAAATCGTTTTGATTTGATCAATTTCCTTGGTCCAGGGATTAAAA
>42350_TGCAGGGGAGATCCTGCGAGGCTTTAAGATCACCGTCAAT_NODE_1_length_402_cov_10.216418
TTTATTGACTAAGAACTCTAAAAGTACACATTCGCTAACATGCAAAGAAGCACATCTAATGTGAATAGGAAGGTCATTCAGTCTGATATAAAGTTCGTCATAAAACACGTTGTTGGACAAAACAAAGATTGATCGTTGAAATGTTTGATACATTTTTTAAGTCAAAAGCTTTTTTTGGGCCCTCAGTTGAAATACTTGTATTAATTAGTTGTTTTATATATCTGTCAAGTAATGTATAAGCCAAACCTTAAAAGACAGTGTTCTCCCCTTTTCATAGTCGATGCCAGATGTGTCCTCCACGATGATGGTCACCTGTGCTTCATTGAGGACGGTCTGGGGAACCACTCGTAAAACTCGGCTCGGTCCCACTAGTCTCAGTTTAAATTTAGCGTTTGCTCCCTGAAAATAAAAAGAAACAGCGGGT
>42351_TGCAGGCTGCTCAGCCCACCATATTGAAGAGTAAATACAG_NODE_1_length_396_cov_6.459596
CAGGTGAGGAGAAGCCTCCTCTTCAGGGATCGATCAGTCTCTTAGAGCCTCAAACCGCAGTTCAAAAGATGACTGGGTTCTGCTTCTGCATCTCATATTGTAGGATGGGAATTGAAAAGGTTTTGCTAGTTCTGATAATCCGCTACATTAGAATTTGTCCAGCGATGGAGTTAAAGTCTTATCCCAGAAAAGAGACGGACAAAAGGAAGACGTGTAATCAGTTTCCTGAGAACGTTTTAGCGGCAAATCTATATCCATAACAATTGTAAATTATAAAAAAATAAGGTATTAACAAGTAAAATACTGTTTCTTTCCTCATCCTAAAATGAGCCAGTAAGTGTTTGACTTTGTCGTCACAAGATTTTCAGTTGATTGATAAGTTACAAAAAAACAGCAAACTCTCACCGCGCCAGA
>42352_TGCAGGGAATGTCTGCAACAGAAATAGCAATGCTCCTTTT_NODE_1_length_136_cov_3.029412
CAAATGCGTCATTTGTTGACATCTCTTGATCTGCCTAGTTTACCAAACCCAGGCTCTCGTTACAAAGTCAGCTGCGTGCGTCGTGTGGTGAGAAGTGTTTTCTTGTTTGTAGCAGTCGTTTTTGGCACCATGGTGTATTCCTCGGCTGGG
>42352_TGCAGGGAATGTCTGCAACAGAAATAGCAATGCTCCTTTT_NODE_2_length_194_cov_4.876289
AACAGACCTCCAGTGAAGTGTTTATGTGAGGGCGGCTGAGGACAGAGGGAAGGATCTCCAGGGCAGTGAGCGAGGCGGACTTAAACACGCTCATAACGATGGCTTATTAACGGTGGTCGGAAGAGGCCGGGGTCAGAAAGGTCATGGCAGGAGAGTGTGTGTGTGTGGGGGGGGCGTCAGGTGAGCAACTCAGCTACCAGAAGACGTC
>42353_TGCAGGAGCGAGTTGCAGTAGTCCAGGCGGGAGATGACAA_NODE_1_length_403_cov_19.312654
CTAACCAAATTCTTACCCTAGTAATCCCCCACCAGTCAGGCTTCAAGGCCATTCCACAGAGACTGCTCTCCTTGCTGTCTCAGAGCAACTCGACACTGCCTCTCTGTCCTCATCCTTATGGATCTCTCTGCTGCATTTGACACAGTCAACCACCAGATCCTTATTTCCTCCCTTCAGGAACTTGGTGTCTCAGGTTCTGCTCTCTCCCTTCTTTCGTCCTACCGCGACGGACGCACCTACCGGGTAACCTGGAGAGGATCTGTGTCGGAACCTTGTCCTCTTACTACTGGAGTTCCTCAGGGTTCCGTCCTGGGTCCCCTGTCTGACTGACATCTCTGCTCACCATCTGAAAATCAACCCAGACTGAACTACTTCTCTTTCTGGGAAAAGATTCTCCGACACAGGACTTGATGGTCAACTTTGGC
>42353_TGCAGGAGCGAGTTGCAGTAGTCCAGGCGGGAGATGACAA_NODE_2_length_404_cov_17.378714
AACAGCCGGTCAGTCAAGTGCGTTAAATGTTTGCAGCGTCAATGTATTTTTTCAAGGCGATACATCCAAAAGTGTGAGGATATGAGTGATTTAGGAACACGGCCATTGACTGTTTTCACAGAGCTGAAGGTGAAGCTCACGCTTCTTTTGGCTCAATAAATTACTTCATCGTCAATTGACAGATCATTCGAGCAGCGCTCTAAACGAGCCCCCCCGTCAGCACGCGGTACCGGGCCCTCTGTACGTCATGCTGCCCCTCCAATCACCTCAGAAGGATTGTGAACCAGCAAATCTTAATAGTATGCATAAAAAGGTTGAGTACACACGTCAATGCTGAGCCATTCAGTTTGGATTCCCCCCCCTTCTCTTTCTGGGAAAAGATCCTTCGACCCAGGACTTGATGGTTAACTTTGGCAACTCCGTGTT
>42354_TGCAGGTAACTCTTTTTCATCACATGGATTGTGTCCCTGA_NODE_1_length_461_cov_13.989154
CATTTCCCCCAGTGAAGTCATCTATCTGTTATCTGTGGATGGCACATTAACCACCCATTTTCTCCCCCGTCTGCGCCACTTTACCGATAATGGGAAAAGATTATGCACATTCATTACCATTATCATTAAAATCACCATTATCATGTGCAAGGCATAATAACAGCCTTCAACTGGTGAAACTGGGTAAGACAAAAAAGCTTTTGGCAGCATTTCAATGAAGACTTTGTGTGATGTGTTTAATGTGACATTTAATACTCCGTAATCTATCAAGAGGGCGAAGCATAAGAAACGCTTTCTGAGACGCATTCATTGATAATGTGGTTTTAAAATCAATTTAGCTTTAATTTTTGGTAAAAACGATTTTTTAAATGCCTTTTATATATGAATATATATAATGTGTGTATAATAATATATGTATATATACACATTACTTTATTTTGTATCTTTTTAGCTCAATCTGAATGTTTTTTTAATCTCTTTTCA
>42355_TGCAGGACGGCGCCACGTACCAGTTCAGGGTCATCGCCAT_NODE_1_length_437_cov_13.288329
GGCTTTAATGTCTCTCTGTCAGATGTTATTAGACACGAGAGGCCGCGGCCTTCACGGTACGAGCTCATTCTTCATGACATCAATTCTAAAAATCCAATGTGATCTCTTTCTGTCTCATTGGAAAAATCAATAATTATCGTTCCACCAAGTGCAGGTTCCATACTGGACCCTGATTGGTCGTGACGTCACAGAGATTCCCAGTCAGCTCACATGGGAGACACATTTCTTGGACGGACTCGACCTCACTGACCTTCTCCCAGGTGTCCTCGCTCTCCGGCTCAGTCTCCTCCTCATCGCCACTCAGCAGCAGCCTCCTCTGAGCCTTCTTCTCCTCCTCCTCTTTGTTCACCTCCTTGAACTCGGCGATGTAGCCCGTGACCTTGGACCCTCCGTCCATAACGGGGGGCATCCACTCCAGCTCCACGGTGGACTTGGTCCAGTCCGTCACCTTGGGAGTGG
>42356_TGCAGGTCGTGGTTGTGGTTCTCGCAGAGCAGCTGGAGGA_NODE_2_length_409_cov_17.836185
AAAGCCACGGTGTCGGTTAACGTGGGCGAGATGACGCACAAGGCCAGCGAGAAGGACCTGGAGCCCGGTGAGACAGGTCATACGATGTACCTGTTCTCATCGACGTCGGCTTTTATTCTTTCACCTTCTACTTTTACTTTGTATTGCTCGTGTATGCGTTCAAGCAGGCGTTTTTATTTGTATTGTATTGTATTCACTTCATCAGCACTTCCTTTAAAAGTAGCTTGAGCTGTTTTTATTTTCCATCTGTCTGAAAATCCTCTGCTTAGTTTGTGTTTTGCTTTGTGAATGTTTTATTTTGAAAACCCGGATGAAGGCATCCTTTCAATATGCGATTTTATTGATCTGATCTGACTTCCTGAGGAATAGACCTTAGAGGTCAGAGTCGTCTGAAGGTGATGATGTAAACACTCTGATCAGGTGGCTCGGCG
>42357_TGCAGGCCTCTGGCTGAGGGGAGGTTGCGCCTCTGACTGT_NODE_1_length_411_cov_23.330900
TGAGACTAAATTTAAAAAAATATATAGTTATATTGTCCACAACAAATCATTTTGATCATGTATATTATATTTTCATAATCATATTGAACATTTTACATGTGTCCCTGAAATTGCTGTCCACCCTGTCATTAAATGCTCATTAAATGCTAAAATTGGCCAAAAATGTCCACCCTGTAAGCAAGCCTTCTATGACACGGTGGACATGGTTCGTGACAGGGAGGACATGCACATAGTTTATGCCACATGCTGATAATTGTGTGTAATAGCCGTTGTAATATGTATATTACAACACTTTAACAGCCAATTAAAAAGTGTAAGGGAACATTTTGAATTGTCTTTTAGAAAGGAATGAGCTCAAAAGGAGCTGAGATAGCAAGGAGATGTAGGGAAGGTTGTGATGCTGACCGGGATAGAAGAAGAAATTACCTTTAGA
>42358_TGCAGGCTGTGGGTGTGGGTCTGTTCCCCAACCTTGGTCT_NODE_1_length_415_cov_18.284338
CGTCCTTGACGTGCTCGCTGCACTGTTCACAGCTGCACTGGAAGTGGAAACGCTCCTGCAGCTTCTTCTGGCGGCCAGTGGACAGGTTGAGGAAGTCCACGTAGCTGACGGTCAGCTCCTCACCCTCTGAGATGTGACTCGCAGCTCGCAGCTCGATCCTGGGACGGGGGGGGGGACATTAGAGGGGTCTCATCTTCTCGTCTTACACACTACTTCATGGTGACACTGGACTTTCTTGCTGCATTTTTTGAAATGTTCTTTATCTGTTTACTTATCAGCACTGATGCACATTAATTGACATCTTTGTACGTGTGTTTTTGTTTGCTACGGGTCATACTCGGTCATTTTCATTTAAGAAAGTCACATTGGCTGCAGTACATACCGCCTCTGAGAGTGTAGAGCAGAACTCACGGCTGACTGGCTGCAAATGAAAGCGT
>42359_TGCAGGCCGAGTACCTAATGAGAGTGGAAGTTCCCCATAC_NODE_1_length_477_cov_21.471699
GTGACTTTGCCTTTGACTTGACCATGACTTTGTACCGTGTCGATGCAAACCGCTCTTTGAGATGGTCACAATATTTATAGAGATTATCAGGTAAGCATGCTCATTGCTTTGCTGCTTCATAACCTTTGCACAAAAAGTACATGATGGCGGCCCAACTTCTGTTGAAATGCTGTAAGCAATTCTTATTTTCGTCATCAACCCGTTTCCTGATTTTGTCTTAAATTTCCGGATTCTTCTGAACAGTAAAATAAACTATACACTAATTTACAATTAAAGTTGATTATCCTTTTCTTGCCGCAAGTCTCTATCTGGCTCAACAAGGAAAGCAGAGCGAAACAAAAATGACTTTTCTCCTGTAACTTCCTCCAGCTCCCCGTGGGGATCCAGAGATCATCAATTTCCGCTAGAAGTATAATCTCCACAGCAGGTGAGGGGGCGGCCACAGGTGTCCTCTAAGTCCCTGTCCAAAACTGTCTCTTAAGTTTGACCCCTGCGATGC
>42360_TGCAGGAAGGATGTGCTCCACATTGGCTCTGAGCATACGT_NODE_1_length_395_cov_22.632912
TTCACCTACCATTTATTTCAGTTGGATTCTTTCTTTTGCAAATTCCCAAACAAACACTCAATCACTGCAATCCCTGATCGTCCCCTTATTGATCTTTTTTTGCAATCTCTATTTTCATATGATGTGAAAAGGTTCAATCATTTCCTATTTCCATAATGTGTTACTTTTTGGAAAGACAAACAAGGAAAAACCCCGTTCATTTTCAGCTCATCTAGCCAACTAGCCATCATCATGTTTAGCATGTCTCTCCAAGCACCAGATAAAGCTTAGGTCCACACACTGTAGGATTGAGAGAGATGTGTGTGTGTGTGTGTGTGTGTGCTTGGAGGGGCGGGGGGGGGTTGAGCACTAAGACTGCAATCAATTGATGTTGACCGACTCTTAGACCTCTGAAATCCATTGGTCTTTGTTGTTTTA
>42361_TGCAGGCATCAGTGGCCCTGACGCATCACTGCTGCACATT_NODE_1_length_275_cov_2.025455
GGGTGAGGAGTTCTCTGCTGGGTGACAAACAGCAGAATGCAATAGCAGTCACTGAACTGAACACGTATGTGCCATTGAAGAAAATCTGCAGGCTCACAAATGTTTCACCACGGCTATTCCATTCCCGCAATTTTGCTATTGGCATGATGCCTGATTTGAATGCGACTGGAGGCTGCTGTGTGGGAGATGCATGTGATCGTGCACTTCCCAGACGTGACACATGTGTCAGGTTATTAACTCAGCAGGACGCACGGAATAGATAAGCAGGCCTACATTTCTACCGCGTCCAAC
>42361_TGCAGGCATCAGTGGCCCTGACGCATCACTGCTGCACATT_NODE_2_length_106_cov_3.150943
ACACACACACACACACCAACCCCCACTTAAAGAAAACACACACACACACATACAGCTCTCATGGGATACCTGCCAATCATCAGACAGCGGGCCCTGCAGGGTTTTATGGTGGACTACAGGAT
>42361_TGCAGGCATCAGTGGCCCTGACGCATCACTGCTGCACATT_NODE_3_length_89_cov_9.876405
TAACGACCTGAAGTTATAGATCACATTAACCATACACTATATATAATTGAGGCGTGCTGTACCCCTCAAACAAACCGCTACGGCGCAGCTGAAAGCCTGCAGTTT
>42362_TGCAGGAATGTGGATGTTGTCGGTTACTCAGGACTTAAAA_NODE_1_length_367_cov_6.779292
TCCCTCGATCACACCAGTGGAATAAAGATCAACGCGTTGCTATAGAGTGAGCGTCCGTGAATACATTGTGCCTTTGCTTGTGTCCGGTAGATCTAGTGCCATCTCTGTGGTGAAGATTCTCCGGGTGTTAAGGGTACTCCGGCCCCTGAGGGCCATCAACCGAGCAAAGGGACACAAGGTATGAATTGTCTTTTGATAAAGTTGAAGTTTTTAATGGCTGAATACTGACCTGAGGTATTGTGTGTAATATGTGTGTCTTTATAGCATGTCGTCCAGTGCGTGTTTGTTGCCATCAAGACCATTGGAAACATTGTAGCGGTCACAATGCTACTGGACTTCATGTTTGCCTGCATTGGAGTCCAACTTTTCAAAGTAAGAAGACA
>42363_TGCAGGAGCCTCCTCTGACCCAAGCCATTTTTAGTGCTCA_NODE_1_length_468_cov_13.833333
GAGACCAAAAATTAGGGTTGTAATAGAGAAATTTGCTGTTGACCATTTGCTGCGATTTGTAAACAAACGCTTGATAAGTAAAAACAAATGTTTTTGTCTCTGAAGCTCTTGCACTGCTCAAATTTCATGATCCCATTTTATGGGCAAAATGTTCTTGCTGTCCTTGAAGTGGCATGTTTAAAGTAAATTAAAGTGTAGAGGGCCAATACAAATGCTTTATTTGACAGCTGTTTTTTGTTATGGAATACACAGTGTGCTAGTTCTTAGCAGCGCAATGGTAATTTAAAGGCATTTAAAAACTCTCATGATTATCCTCTGTAAAAAAAACTCCAAATCCACTACAGGAAGTTGTGTAAAGATAAAAAATGACCTTATAACCTGCATGCCTTGAAACCATTATTTAAATTGAAACAGACAAGCTCTTCCCTTTGTAATAAAATAAAAATCCCCAAATGTCCGCTAATGTTTCCGTGCACATATACACATCTTA
>42364_TGCAGGTGAACCGCACTGGATTTTTCACTTTTAAACATTT_NODE_2_length_422_cov_19.786730
AATGAGTCGCGTTCAAAAGGCTCCCTGCGGAGAAACATAATTTCAAAGGTGCTCAAAATCTCACGTCTACACACGAGGCCGATCAAAGTGAAATGTGTTTCATTTGCTTTCGGTGACGTGACCGAGATGAAAGGAAGCGCTTGGTGACATTGTGCTTTCTATTATGCTGTGTGACAAGAGAATGTACGCTTTCCTTGCCGTCTTGTACTTGTTGGAGAATGTTGTTTCTGTATTATGAGTCAATGGAATCATTTTCAAAAATCTGCCGCGTTTCTGATGAAATTAAACTTCTCGCGAATGGTTCCACGGCCTGCCCCTTGATTTCATCTGGTGCTTGGTTGATGAAACCGCGGTTATTCTACTGTGCATTGTTAATGCTGCAGATGAAATGGCATCTGAAATAAATGGACGCCTCTCTGTCTTATTATCTTTAAATTTGGCATT
>42365_TGCAGGACTGCTGCCCTGGAGCTGATTGGGACCTCTGACC_NODE_1_length_408_cov_21.026960
GGGAGAGGTTGATCGATTATTGGAGGTTTGTCCGAATAAAATGTGCAGTTAAGCAAATTGTTTTTTACGTACAACGCTCGTCAGTTTCCTTGTTTATGTTTTATTCTTAGATTTATTTTCAGAAGTCGAACATCAACCTTTATTTGAGGTTTAACTGCAGCATGTTCATTTATATCTACATTTATTTCCAATGATAAATCAATGAAATTGCTTAGTTCACCGGATCAAAACCATAAATCCTAAATGGTGATATAACATTTCATTGTATAATAGGAAGAGTGTATATTGTGTAACGTGTATTTCTTGTTCACATTGCAGTACAGTATTCTTACATTTTTATTTAATGTTGATTAGGGCCTATGTTGTATTGTGTATTGTTGTATTCTGTGTAGTTATATTTTGTTATTAATTAGACAAATATGTCTAATAT
>42366_TGCAGGACTTCTAGGTCTCTGAAGCGAGCCAAAAAGATCG_NODE_1_length_393_cov_9.396947
ACTTTATTGGATTTTTTTGTGATTTCTTTTTAATGATAAAATACATAGGAGTCTGGGTGAATTTAGTAAAAAAAATACCTACACATATGCATCAGATGTAGTAAACACTATTAATGATATACAAGTGAAATAAATAGTTTGGTACAAGAAAAAATAGAAAACAATATAGACCGGTCTATCTTCTTCTCTTTTTGTCCAAAACCAGGAATCAGAACATTTGGTGCCTAAATATTACAGTAGACAGTATAAAAATAGACAACAAGACAGCAGTGCACAAGTAATAAAATAAAATGAAATGCTAATGCTATGGGTTAGTAGAATAAGGCTATGGGTTAGTTTAAAATAAGAGAATAAAGTTAAAGTTAAAAATGTAAAATATTTTAAAAGAAATAGAAAAAAATAAAGTGCACTAGCG
>42367_TGCAGGATCTTTGTGTGCGTGGAAAAGCTCAGCGTGTGTG_NODE_1_length_435_cov_14.301149
CTCATTGACATGGAGGCTTATTTTAGAAGACCTGAGATTAAATACAAAGTGCACTGAGTTGCGGTTTGTGGATTCAGCCTTAGGACGTGGTTTCTTTAATGGTTACCAATAACTGCCTTTAAAAATGGAAACATCAACCCTGGAGTGTTTCCTGGTAAACTCTGCAAGCAAATGTTTCCGCATAGTTAGTTAGTAGCATTATAACGCTAATAAAACAAAGACATTTGGGTCATTATATAACTCGTCCCTTTGAGTAGCTACGGTATAACTAAGCTGAATAAACGATACGGGACTATATGAAAGTAGAATGCTGATGAATAAACACTATAGAAGTGCATTGTTTTAATGCCTCGAAATGCTTGAAAGTTAAATCTAAATTTGCTTATGAGTGCAGTAAATGCATGAGCAAAAAAATTAAATTAAGTAAAGTCTGGTAGAAAGTGCAGCTGATTTGATT
>42368_TGCAGGTCCGTGGGGGAGCGTGGGACCAATGGCAGGGTGA_NODE_1_length_286_cov_14.797203
GCTCTTCTTCAAAGAGCTCCGCGCGGCCCCGAGGAGCAGGAAGATTTGGCCCAATCTATTGTGCAAACCTCGGCGAACAACAGCAGGACACACTATCGCCGGTCATTTGGGAAGACTCTCAAAGAAACACTTCCTCTCTTCTGCTTGCGCGAGTTTTCTTTCTGGCCAGATGCCTCCTAGCGCGAGCAGGAAGTGACCGATATGCAAACTTTAAAAAAAAATATCCAAGAAGCTATGCTGTGCTGAGCATACGCAGTGCACAGCACTTTGGTGTGGAATCAACAACATGCACAATAAAGAGGTTAATG
>42368_TGCAGGTCCGTGGGGGAGCGTGGGACCAATGGCAGGGTGA_NODE_2_length_147_cov_4.598639
CATTCACACAAACTGTACCTGCTCGTATGCTGTTCCAACCAGAGCACATCCCACACACCTACTCGCACACAGAAAAATCACATCAAAGAGGGTCCCCTCCTGCTCCTTCAGCCGTGCTGAAACTTTTATCTTATTCCTTAAGATTTAGCAACTAGCGCTGCGGCGGCTC
>42369_TGCAGGAAAAAAAACAAGAGACAGCGTGTCCCACGTGACG_NODE_1_length_401_cov_8.882793
CTCTCGCGTCTGCCGGCGTCTAAACGTGTAACTGGGACACAATTTTAGGTGCGAATCGACTTAAACCGGAAACATCCTTAAATGTCCTCCCACTCCAGTTGTTATGACAACAGGATTTCTGAGGCATCATTTGCGCTCATTTCGTGCAGGTTCGTCTCAACTGAACAGTTTGTGTTAAGAGTTTATGGCTTCTTAGATTACCATGAATATAAAAAACAAATCCCTTCGGAAGAAGCCAGATTTCCATTTTTTAAGAGCTCGCCTTGTTCGCCCTCAGGCTGCATGGCGATGATCGGCCACGGCTGCAGGTGTTTGCTGCATTAATGAGCAGGAATCGTGAAGGTCCAACAAAGAACATGCAGTCTCAGTCTCAAGACCGAGAAATAACCAGCACACACACACACACATTCAGTTTCAATTACT
>42370_TGCAGGCGACGGCGTTTACCAGAAAGGCATGGACTTCATT_NODE_1_length_356_cov_22.261236
GGTCAATGTGTTCAAGCGGCATTCTCTGCAGTGACCAGCAGGGGGCCACACGTCTGACACTCTGGATTTATTCCCTCAGTAAACGTTGTAAACATGGGTTTATGTCTCAGTCTCTAGTTTCAAGTNNNNNNNNNNAACACGTCTGAGAAAATGACTCTTGATTTATTCCCTCAGTAAACATTGTAAACATGAGTTTATGGTCTCAGTCTCTAGTTTCAAGTCTTCTTCAATACAGATGATGTTCATTCAGTAAATGATGGTCCATTTAGAGTCAAACAGACCATAAAGCAGGGGACGCTTTAGGGCGGGGCTACACGCTGATTGACAGGTCTTGCAAGAATGACGATGGTTATATTGCCCAAACTCGAGGCATCAAGA
>42370_TGCAGGCGACGGCGTTTACCAGAAAGGCATGGACTTCATT_NODE_2_length_169_cov_7.378698
CACGCCTGAAACCCAACAAACGGTCATCGTACGTTCATCTCAGCTCTGCGATGCTCGTGTTGAGCAGAAGCAAGTGTACTCACCCCACTTCAGCCGCAGGGACTCCTCGGTCATGTTCACTTTGCCTGTTACATGAGGAAGGAGAGAGGAAGGTCTTACAGGACACCTCGGGTTCTTTAAAGTGAAGTCAG
>42371_TGCAGGCGTTGCCGGGCCAGACGCCAGACAACATGTGATC_NODE_1_length_326_cov_12.828221
GTCCGAGTGCTCTGGAGAGCTGATAGCTTGAGGCAGATCAAATCAAACATACCCTTGTATCTCTTTAATAAATCTGACCTTCTGTATTCCTCATATCTCCTCCCTGACTGTCTTAAATCATTTAAATCTCTCTCTGTTACCTTGTTAAAAAGTGTCACCTCACTCCGCCGCCTCCCATCTGTCTTCCCTCCCTTTCCGACTGCCTTTCATCTTGATCTGATCATATCGTGTTGCTGATGTCTCAAGGTGATCCCCCTCCTCCCTACACACACACTTTTTAGATCTAGATTTAGACCCTCTGCGCTTTCATTTTACATATGTATTTAATCGGTTATAAATGATAAAGGC
>42372_TGCAGGAGTTGTACCTGTCAGAGAAAAAACACCCTTTGCC_NODE_1_length_153_cov_6.581699
CACGATGGTCTTTTAATGAACGAGTCAGCTGAAGACGTTCAGCCCGGATCTCTCTCCACCTCGTAAACGGCTCCAGAAACCGGACAATAAACTTTGACCTTTTACTCCTCTTTGATGTCGGCCTCCTCCTCTTCTACCTCTTCATCTTTCCCTCTCATCTTCTGGCTTT
>42372_TGCAGGAGTTGTACCTGTCAGAGAAAAAACACCCTTTGCC_NODE_2_length_91_cov_8.285714
AAACAGATTCTGGTGGAGTTCCTCCTCCGAGTCGCTCGCAGGAGCCTCTTTGGTCATTTGTTCCTTCAGTCCGTCGCGCAAACGGCAGAAAATGCGCACGATGGTCT
>42373_TGCAGGTAAACATTACTCGACCGCATCTCCCCACAGCTCT_NODE_1_length_395_cov_14.729114
AGCAGCACCTTTTAATTGTGCGACTAAAAAAAAAAGACGCTCCGATTGGGAATCCAGCGGTTTGCTGCCTGAATTCAAAGCGAGCAAGTCAACTCCCAGATCTCTTGGAGAAATAATATGCTGGACGGAGAGATGAGCGTGACTTTTCAAAGTGAAAGGAAATGTAAATATGGGATGAGTGAGAAGTTGTGACAGTCAACGGACAGGAGGTCCCAAGCGAGAGGGGCGACATTATGCAGATGAAATGCAGCGTCCCTGTTGGGCCTGGAAGATTAATCTGCGTAATGCGGCTCTGGATCTCCGGTGTTTGTCCCAGTTTAACTTATCGAAGAAGACAAACGCGGAAAGACGATGATAATTTCGGCGTGCGTTTCGGCCGACAGCATGTGGACTTTACATTAATACTTAATGGAGGTC
>42374_TGCAGGTGGTCTCTATGTACAGCAGCCCACTGCATCACCA_NODE_1_length_410_cov_21.865854
CTCTCACAACGTCAGATTATAGTCACCAAATACATACAAATACATCTATCGTGATAATCGCTTACTGTGAAGGGTTATCCTCTATCTGTGCTGTATGCTTATTGTCTTTAGCTCAGATGTTCTTCTCTGCACCGACCTGTTTGCTCTGTCTACAATCAGCCGCACGTCTGATCTAATTTCTCTCGCCGGCGTGCGCACATGGTCTTCATTTGCCCCGCAGAGGTGGCACAGACGGCCCCGTGCGAGATCAAGGCCCGGTGGCTCTGGAGGTCCTTTGATCTGCTCATAACCTTCTCTCTCTTTCTGCTCCCAGACTCGGCCTTAGACGACTTTGTGCTCACGCACTGTGTCTTCATCCCAAACGGTCAACTTTGTCCGGTGTTGATGGCCCAATATCCTTTTAGAATTACGCTACCTAGATGTGAAACTGAG
>42375_TGCAGGACACAGAACCACTGTCCCATCAACGGCCGCGGGG_NODE_1_length_449_cov_22.837416
GTATGAAGAAGAGCGCGCGATCTGATCAAGTGATCCAGACACATTTGACCCTTTTACCTTTAGATTGTTTTGCAAAATGATGACTGTCGGAAATATCAAATATTTATTTTAGAAATACTTCCTTTTCAATATTTTCAGAATGTATCAATTGACCCTTCGCTATAAACCCGCCCACCACTCATCCAGATGTCAGAGCTACGTTACCATGGCTACCGTCACTAACTGCACTCCCTGTATAAATATCATCATCGTATCTCATTTTAGAGAAAGCAAACGTAACAATCTTAGCTACGGTTTAAATGTGTAAATCAACAAGGAAAGCGTTTACGTTGTACTTTTGTACAAGATTTAACCTGTGAATGTCATGAGTTAAGACATTAGAATATAATCGTTATGAATGCTTGGCAGCGAAGATGCCCAGTCCCTTCGTGGCCCCGTACGCCTCGACTAAACACGCCCTGAACGGTTTCT
>42376_TGCAGGTGTGAACCAGCCCGGGCTGTAAACAGGGCTGGAC_NODE_1_length_492_cov_18.119919
ATTGTAAAATCCCAGTAAGACCAATCATGCAAAACTCGTAATAAAGCAATGCCAATAACTAGTGCAATAAAAGTGCTGCCGTAGTCCTCTCACAGTGCACGTCTAACGACTGCAGAAGGATTGGTCTCTTCGCTTGCTTGGCGGCCCACTGGGTGTTATTCTCCCCATTGAAATTAAAGAGGTGTTTTGTCTGTTCCGAAAAGGGCTTCGGGCTGGTATCGGCGTGCCACCAAGGCAGAGAAAAACAAAGTGAGAGCAGGTGAGGCTGTTTGAGGAAAAAGAGGTTTAAAAGAGTGTGGTAACTTCAGTATTTATACCACAAAGAGTGAATGATTACTAACAGAAAACAATCGAGAAGGGCTGAGACACCAAAATAAGACAGCATGATTGGAATCCTTCACAACGAATTAAGTAGTTCCCCTCCCGCAGATGCCTTTAGCGTTGCATGCTAAAGGATCCCATCAGGAAAAACAGTGTCTGACAATCAAAGAATAGCTCAATTTGAGGGAATCTT
>42377_TGCAGGGGGAGGAGCTTCATGCTAGACTGATCAACCCCAG_NODE_1_length_181_cov_16.381216
CAAGAGCCTTTCTGGGGGAGTCCCGGACCTTCCTGGGAGTAACCAGGACCTTCCTGGGTGAGCCGAGGAGGTTGGAGGTGTCCGAGGAGACGGAGAGGGGCCTCTTGGTGGGGTTTGAGGGCGACACGGTCTTGTCCACCTCCACCTTGCGCATCACCTTGAGCTTCATGGCCCTTCCCTTCCACTTGCCGATCTCTTCCTGA
>42378_TGCAGGCCGGAGGAGTTCCTCAGGTCCAGCACGAACACTC_NODE_1_length_457_cov_21.568928
GTCTTGTCAGTTAATTAAGAAGTTATGAACATTTGCTTTAGTGGTTCTGAACAGCAACTGATGGTATTATTTCAATCTGAAATTTTATTTTATTTCTATATGAATTCAAATTAGAGTCCAGGATTAATCCTCCGATTCGGTCTGGTGGTGTGACAGTGAGGTGATAAATTAATCTCCCCTGTTGCCAATACCACATACGTCAAAATCTGCTCCAATGCACTGAAGTCTGTTGCTGTTGTTATTTATTTAATTATATCCATTATGGAATAATATGGAATGGAATCTATCGTGGAATCTATTTCGACCTGGAATTTCCTGCGGTGATAATCTCGATAATAATATTCATTATTTTAAACTAGCAGTTGTAGTTAAATGTCTCAAAATATATTTGTCTTCAATTCTGACAGAAAAGGTGAAGGATTTTAGATTTGATCCCATTTCACTAAGCACTTATGAATTAGGCGAGGTGTCTTCTTGCA
>42379_TGCAGGGAGCTCAGACTGTGGAGTTTCAGATTAAGACCCA_NODE_1_length_441_cov_24.882086
CATCCTTATGTTTTGATTGGTGAGTCTAAATCTACGGGAAACAGCAGGATTCCCCCATTTTATTTCTTGTGTACAGGACAACCTGACCCCTGTGAGTGCCGTGCTTTGTGTTGTCCCGCTCACACTAATAGATCGTTGAACTTTCCTTTCTGGAGTGCAAGCCCAGATGTAACTGTAACAAACAAGTCGTTAAGTGAACCACACCTACCTTCCACCAGAAATAACCTGCCTCAGGCGTTGTATTAGCTGACAGCAAACCCATTACCGGACGAGGAATCATCTACTCACTATTCCCTATTCAGACCCTCACCATTCCCTGCCCACTCTCTCCTTGGACACTTAAATCCAAAGTCTGAAAGCCAAGACGAATGTGGCCTCTGTTAGCAACTTGCGCTTCATTAGAACATGTGAAAGCACTATTTGCCCATCTCGGACAGTTACAAAGGCCCCCAGGGCTTTGGCG
>42380_TGCAGGGCCTCAATCGGCCGTGTAAGTCTGCATGATAGCC_NODE_1_length_86_cov_27.279070
AATACAAATGAGCGTTTTGATTGAAGACGCACAACTTCCCTAAACATCATTCTACAGTGTCCCAGACGTACAAGCTTTCTAAAAAGATGTGTTGAAATGACGACAACC
>42380_TGCAGGGCCTCAATCGGCCGTGTAAGTCTGCATGATAGCC_NODE_4_length_235_cov_11.153192
CCTCACAAATGTCTCTCAGATAAGTCCTGCAATAGGTCACAGACTACGACTAACAAACAGTCGAGGAATGGGACTCAAAGCCATCAATGTACCTATTGGAACTATTCCACCGTTAGTCCATTGGGTGGATGTTTGGTTTGAACATCTAAACATGCAGCAAAACACACCAAATCCTTTAGGAAACCTTAAAACAGGTGTCGCAACGCTAACATGTTCATCTCAACTGAGAATCAATTTACAACAATATGAGAATTAAA
>42381_TGCAGGTCCTGTGAGCTCCTCCCGTGTGAATCGGACACTC_NODE_5_length_263_cov_10.653993
CCGAGTCCTCGACCCTGAAATACAACATTTCAGACACGCTCACGCCTTCACGCCGCCGCACGCGCGTCCACGCAGTCCGCCACGCGGGTTCATTTGCCTGATTTACCTGTCAAATTATTTGCAGTGTGTTTAAGTAGCCGAACGCTCTTCTGTGTGTTTTCGTTTCGCTGAGGCCCCTCAGACGCCGAGAGCCAACGCCACCGCGGGGGGTCACGACCCCGGCCGCAGTGACTCAGGGGTCACGGGGTCGGGTCAATCGGAGGGGAATGTTATCCAAAGCGCGGG
>42382_TGCAGGTTTACAAGAGATCTTTTCATGGAGACTTCTACAG_NODE_1_length_139_cov_9.546762
AATATTGTTTATATATATGGCAAAACATAAAACGTCCAGAGTAGTGAGTTGTATATCCCCTGATTGGTCTGACCAAGCTTCTATCAAACTGTCCCATCCCTCATAAATCAGGCTGATCACACTATTGGGACTGCTTCTTGTTCCACCACTGGCAAAAGACA
>42382_TGCAGGTTTACAAGAGATCTTTTCATGGAGACTTCTACAG_NODE_3_length_254_cov_12.917323
ATGTCACCTGCCTCTGTTGGTGGACATTTACAGTAAAAAAGACGACAAGAAGGATGAGAAGAAAGACGATAAAAAGGATGACAAGAAGGACGCTAAAAAAGAAGAACCGTGAGTAACGCATACTATGGCTGCAACCTTCTGTCAAACAGGAACTTTAAAAAAAACGTGTTCATGGTTGGACACACATTTGCTCAAGATTTTGTAAAAATTTTAAATCCTGTCTGTGATCTAAAATAATTCAAACAAAGTTTGTCCACACCACATGAGTAATTTTAA
>42383_TGCAGGCCCGGGTGCCTCCACAGAGGCCCGCCCATCACGG_NODE_1_length_259_cov_14.335907
TATATATATATATATAAATATATATATATATATACACACACACTTAGTATGCCTGTATTTTTCACTTGTAAAGTAGTGTATTTATTAGTTTCCGAACTGAAGATGTGAGCTTCTCTTTTTAAGGCGCAAACAGGGATTCATTTATCCTCACACCAACAAAAACCTATTCGAGACTCGGGCACTTCCCATAATTTAATTTAACAGATGAGGCTATTTACATACTGACTTTGTAATGTGTTTTAATATCCGATTAAAACAGAAGGAAAAAAAAAAACACCCCA
>42385_TGCAGGAAATTCTCCTGCTCTGCCGTGATGGCGAGCTCTG_NODE_1_length_508_cov_21.131889
GTTACTTTTACCTCTCTCTCGTCATTGTCCTTCTATTATTGCCTTGTTGATTCTCTGTGTGCCTATAGTTTTAATTTTGGATAATTCTTAATTGCTATCGCATTAAAAGAGTAAGTAACATGTGTTTCTCTATTGCTACATTCTCCAGCCTGCATCCATACAGTGGGGATCATAGGCCCCATGTTTGGGTTTATGCTCGGATCCTACCTGGCCAAGATCTACGTGGACATCGGATCTGTGGATTTAGGTATGGGACTTGCTGAAATAAGTGACATATATGATACTCAAAACATTACTATTTGGTAATGGTTACCCATTGAGTCAGTTTCCCTTCATTGATAAGAACAATATTGAGCAATTGTCTTTGTGCAGACCCATTACACAAAACATTCAGCATAACAGAAAACCAGTCCTTCTAGTTTGTTAAGTAAATAAAGTAAAAAAAAAGGCAAATAGTTACCAATTAAAGTCTTACAAAGACCTCTGAATCTGACGTTTTATCTCATCTGGCCTCCAGACAGTGTCACCAT
>42386_TGCAGGTTGTTGTTACTCAGGTCCAGCTCTCTCAGATGGG_NODE_6_length_266_cov_12.575188
GTCAACCCTGAACGCCTCTACCAGAGGGCTGTGGACGAGGCCTTACAGAGTCCTAATGGACACCTGGACTTGTTCCTCCGCTTCCTCCTGGGTCTTTCACTGGAGACCAATCAGACTCTTCTACGAGGTCTGCTGACAAAGACAGGAAGTAGCTCACAGACGAATCAGGAGACAGTCCAGTACATCAAGGAGAAGATCAATAAGAAGGTGTCTCCAGAGAAAAGCATCAATCTGTTCCACTGTCTGAATGAACTGAATGATGGTTCTCTAGTGGAGGAGATCCAACAG
>42387_TGCAGGGAGCCATTCTTCTCAGACAGCATGGACAGGGAGT_NODE_1_length_169_cov_10.378698
TTAGCTCACTCAGTGCAGCTCAAAACAGTGATGTGACGGTCTGTTGATAACGGCACCCTGTTCTGTAATTGAATGAAAACATGTTTTAATGTTTGCACATAGAACACATTCCTAGAAGTTGTGATGTAACAGCAAAGGGCATCTTGGACAAAAACAAAATTGTAAGGGTGGGTGGTAGAGGGA
>42388_TGCAGGAGAGGTTCGACACCAGTCGGTGGTTCCCTAATGT_NODE_1_length_445_cov_12.040449
ACTTTGTCTATTCATGATGAGAAAATGCTGCTGTCACAGAAAGACAATACATAACTTTTTTTCTTTGGCTGTGTTGCCATTGAATTGACAGCCAGTTTTTCAGAGAGCAAATCCATCATTCCTATATTATATTTTCAAATGGTTGATTCCCAAATATAATGTGGACGAAAGGTCGGAGGAATAGTTGGATGAAAAATACATATTTCTGTGTCACACATAATTACATTTTAAAATAGGTTGGATTCCCATACATTATTAATGTAAACTGAACTTCCATGAACCAGGAAGAACCTCCTGTGGCAACTGAATGGTCGGGTTTGGCATCCCAATCCCCGCCGCCTTCCACTACGGGCCTGGCCACAGGAGGGCCCGACCGAGTGCTAAGTGGTTGCATTGAACCAGTCAGACTAACTATTCTGAATCCCAGGGTGCAATGTACCCGCCCAAGACACTGAACAGATGAAAGC
>42389_TGCAGGTCGCCTGCCAGCCCATCCGCAAGTACCTCAGGTA_NODE_1_length_256_cov_7.484375
AGCACCGCTCGGTACTCGTCGATGAAGATGTCCTTGCTGCCGTAGATGCTGACTAGCAGGCTGATGATGTCAGAGGAGCGCCGCTTGGAGCCCGTCTTCTCTGGAGGAGAGAGAGAAGGGGAGGGGGTTAGCCTCTCATTGGTCCGACTCCAGAGCCGCCAACTGGTGCGTTCGCTGACCGGGCACGGCGTCGGTTGGGTCCGGATTCCAGTCCTCGGGGTCGGTGCCCTCCTCGTCGCTGTCCTGCATCTCCAGGGTGACGGGGTCCCCGCGGGA
>42389_TGCAGGTCGCCTGCCAGCCCATCCGCAAGTACCTCAGGTA_NODE_4_length_115_cov_4.756522
ATCAGATTATGTATTATACATTGTTACATGAAGGACGTTCTTAATGAAAGCAGAACAGCGCGGGTCTGTATGCTGCTTCCCAATGATGTCACCGCGCCGGGTGGTGCAGGCCTACCTGGCGGTGTTGTAGTTGAG
>42390_TGCAGGGCTTCACGCAGCGACCTTTTCTTAATGGTAACCC_NODE_2_length_428_cov_10.149532
GGTGGGCCCAGTTAAAAGGGCTACAGTGAGAGTGTGTGATAGGGCAACGGGCATCATTAAGCTACATTGGGCTGAGCACGATATGATGCAATTTTTATTCATTAGTGGTCGGGGTCGGCGTTCAGCAGTCTGTGGTTAAGAGGGGTAAACAGCAGCTGTTCACGGGAGGGAAAGTTGTTCCGCCGCGGAAGGTTTATAACTGTGGACGGCGAGGAAAAATAGATCCTACAGGATCAGGAGCAGGTTAGAGCTCTTTTCATTAGATACAAAACTGCCTGACCTGACTAGATTTGAAATTGAAATTAGATTTAAAAAAGATATCAATACATTGAGTCCAGTGTAACGGAGTATTCAGTCTGAGACTGCTTGCAACCTGAGGAGGATCAATCGATCAGCAAATAAACCTGCTTTTTCAGTCGATAGTTCATGAGCAGCGATCGCCGGTTCACA
>42391_TGCAGGATGCCTGCTTGTCTGGGGAAACCCTGGCTTCCCC_NODE_1_length_178_cov_15.814607
CGGACCACCGAGTGCATCCCTCGATTATTTGTGAATCTCACGTGAACATCTGAGCTGTGACAGGTAAGGAAAGCCCTCTGCGACCACACGATGTCCCATCAGCACGTGGGTGCGGATTTTACGGCTGAGTCCTGGGAAGCATCTTGGCTACACGGGGTCAGACCGAGCGGAAGAGACAATTGGTTGTAAATTGACAGGCC
>42391_TGCAGGATGCCTGCTTGTCTGGGGAAACCCTGGCTTCCCC_NODE_2_length_97_cov_4.185567
AGGCTTGACTACTCCACCCTGAACAAGAGGGCACAGACTTTTAAGAGTCAGCAACTATGGAGACGTGTCCTCACAGGAGTCCCCCTGTGGACCACTTCCAAAGTGACCAGGTGAAAAGC
>42392_TGCAGGCGGTGTTCAGGGCTTTCGGTAACCTTGGCGACGT_NODE_1_length_186_cov_3.301075
ACTGGAAGGTGGGGGCGTAGTCGCCCAGCGCCATGTGCACGGCCGCCAGGTGGCCGAGGGCGCGGCACTCCCCCTGCTGATCGGCCAGGTCCTTGCGCACCGTCAGCTCCTGGCTGTGGAAGGACAAGGCCGCGTCCAGCTGGCGGAGCAGCCTGACGGAGACAAGAGGGCAAAGAGGTGCTAAGGGAAGAAGAAGAA
>42392_TGCAGGCGGTGTTCAGGGCTTTCGGTAACCTTGGCGACGT_NODE_2_length_111_cov_4.774775
CTGCTCGAAGTAGCCGATGGCCTCCTCGAACACGCCCATGTTCATCTTGGTGATGCCCATGTTCCCGTGGACCTGCGCCTCCAGGCCGGCGTCCCTGAGTCCCTGCGCCAGGCCCAGCTGGGC
>42393_TGCAGGTGGTTGTTACTTAGATCCAGCTCTCTCAGACTAG_NODE_1_length_348_cov_7.080460
ACACCTGGACTTGTTCCTCCGCATCCTTCTGGGTCTTTCCCTGGAGACCAATCAGACTCTCTTACGAGGTCTGCTGACACAGACAGGAAGTCGCTCACAGACCAATCAGAGAACAGTCCAGTACATCAAGGAGAAGATCAGTGAGAATGTGTCTCCAGAGAAAAGCCTCAATCTGTTCCACTGTCTGAATGAACTTAATGATGGTTCTCTAGTGGAGGAGATCCAAGAGTCCCTTAGATCAGGACGTCTCTCCACAGATGAACTGTCTCCTGCTCAGTGGTCCGCTCTGGTCTTCATCTTACTGTCATCCGAAGAAGATCTGGAGGTGTTTGACCTGAAGAAATACTCTGCTTCAGAGGAGGCTCTTCTG
>42393_TGCAGGTGGTTGTTACTTAGATCCAGCTCTCTCAGACTAG_NODE_2_length_90_cov_3.488889
TAAACAACAATAAATATCCCTGCCTCATCCTGATATTAATACCACAGTAATTCCTGTAAACAATAGAGCACAATAAACCTCCTTGTTCTATGTAGAACAAAAATAATTGTAA
>42394_TGCAGGATTGAGCCGGAGCAGAGAGCGGAGCGTGGCAGCG_NODE_1_length_332_cov_11.436747
ACCCTCCTGCCCCAGCAGCAGCAGCAGCAGCGGAAGAAGAACTCGGGAGGGTTGAGGATCATAGAGGGGCCCAAGCAATATCTCCTCTCTAACCAAGTGTAACGTTCCACCGGCTCTCAGGGGCCGATCGCCGCCAGTCACAAAAAAAAAATAGAAGAAGAAAGAAGACAAAAGGCTGATGGGGGCCAGTCTCTCTCCACCACCGAGCCCACACCCACCCTCCAACCCGCCGCGACTACCCACAGCAAGCACGGGGAGAAACGTGCATACGTGAGGAGCAGCACATCTTTCTCTCCCGCCTCCTCCAAACAGCCACTCTTTTTAATTTCCTTGCGTCCTCACGCTAATAGGGGG
>42395_TGCAGGCTGTTCCTGTCAGACAAGGCACGGGGCTAATGAG_NODE_1_length_445_cov_13.157304
ACACACACACACACACACACACTGTGCTGCACCAAGATATGAGAAATGATTTCTAACATCGGTGGCAGTAGTTTATTTCTTTAGCTCTGTATACAGCCGAAGGAAAAGCTGGCCGTGCAAATGGCCTCGGGCCATGGCCGTGCTAATGGACGAAATATTTTTCCTTTCTCTCTTTAAAAGCCATGTAACATTTCGATTGCGGGACTTGCAAAAGGTCTCAGGAGTGGAAATGAATGCATTTAAATGACGGGCATGCTGGGGGGGCAGGTCACCCTTGGATTCAAGTAAAAACCAACTCCCTCAGAGTTTCTCATATGACAGAGTGATATTTCCTGGCCGCCGGCTTCGGCCTTTTTATGTGGCATCACTTTAACATTTTCCCACTAATGCAAGAGGATGTGGAGACAACTGAGGTGCGTCAGTCCCATCACGTGATTAAATTAGAGTTTAGGATACTACAGCACCCA
>42396_TGCAGGACCCGAAGGTCAAACGTGTGAGATCGCCCTCCTC_NODE_1_length_402_cov_23.104477
CTCAGGGGTTATTTCTCTGACTGCCGCCGTCTAAAATAACACCCCTGGCACATTTTTCTTGGAGGAGCCTCATGCCTTGCACCCAATGTTTTTTACCCCCCTCCTACCTTTGACCATTGGAGGGGTAATCAGGCATGAGTGCCATGGATTACAGCACGAGTGGATGAGCAGCTGCAATGCTCCAATGACCTTTTGTCACTCATTACTGGACCTCTGAAAAAAGTAAGGCAAATGGGAAAGAAGGTGGGGAGAAGAATAGAGACGTAAAGGAAAATGCAAAAGATGAGGCCTCCTCCAAAATCTTTAGGGAATTCAGTTCAGTGACCGTGATGTGTTATTGTCTGCCTCGCCTTACCCAGAGCAGATGTTAAATGGACTGATTGACACAGTAATAATCTGGTGGAATGATGATGATGGTGAAGTA
>42397_TGCAGGCACTATGAGTTCTGTCAGAAAACATTTGGTTAAC_NODE_1_length_479_cov_17.546972
TGCCGTGAGTTTGACACCTGTGGCTTACAGGAATCAGTTTTCCCGCCTCCAGCTGGTGAGCCTGCCTGACAATTTACTCATTCCAACTTGGGAACTCAGTTATGCCTCACATTTGAAAGTTGAGGAAACTTGAGTCTTTCAGTTCTTTTTGCCGCTGCCTCTACGTGACACTAAAATATGGAGTCTTTACTGGAGTCTATGGATGTTACTCGTGGCTTTTAAAAAATTGGGAGGTTTCATTTTCAACAAATGTGTGCAGTATGAAGATAATGGGGAAAAAATGCACAAAAACTAATACCCACACAATCAGAATCCGCTTCATTGGCCAAGTATGCCAATAAAGCTGATGTTGCATGGATTTTGGTTGAACTTTTGCATCAACGTACAAACGCAGCACAAATAAACAAGAAATATAAAATAAAACAAGGCCAACAAATAACTGTCTCATGGAGTTGAAGGATTTGAGCTGGCAATATTATCTGTTTGTGTCTTCATTATCTT
>42398_TGCAGGAGAGAAGAAGATCACATTGATTTAAGAAGATCAT_NODE_1_length_360_cov_6.383333
ATCAAGTGCTCCATCCAGGTACGCCAACGCCGCTCCGCACCTCTGCACTGTGCGCACGTCACCTTTCTGGGGGGGATTTATTGCCGTGTGCTTCCTCACTGGGTTGTGCAGGACTGCCTGTCGCTGTTCTTCGGGCAGACCGTCCTGACCGCGGCAGAGCAGGTGCTGTGTTCAGCGTGCGGCCTGAAGAGAGAAACAGCGGTCCACACTTCTCTGGACAAACCGCCGGAAATCCTCATGCTGCACCTGAAACGGTGGGTCGACACCGAAGCAGTTTGTTAAAAGGAAACACGTCATGAGAAGCCGGTTGATAACATTCATCTTCAGTTGTTGGGAGCAAACGCGTGAGAATTGAAACATAAATAATCACTGATAAAA
>42399_TGCAGGGACACGGAATCAGAACACAGGTTGCTGCTGGTTA_NODE_2_length_386_cov_14.080311
TGAAGAGAAGCAGTGAACCCAGCTAAGCTAAACTCTCACCCAAAACAACAACAACCACCCGCCCGTCTTTAACCTGAACTACGGTCGGTTCCTCCGGACGGCTCCTTCTCCTCTTTGGGCGGGAGGAACGGCGTCCTGCGTCTCTCCCTGCAGCCCGATGCTTCGCCCGCTCCGTGTCCCTCGCACTTATTGTTTTGTTTAATTTTATATAGGATAGGATTCTAATGTCTAACGATTCAGACAAATAAAACCTTCTTTGTACTTTGAAATAGCGTACTTATGTTATCAGTGGCATAAAATGGTCTGAAAATTGCAATAATATCACATATCGCAATAAATGTTGGTGCAATACTCGCACAACAGAAATGTGATATCGTGACCGCCCTAGTGGGACTTTTATTTGAAAGA
>42399_TGCAGGGACACGGAATCAGAACACAGGTTGCTGCTGGTTA_NODE_3_length_101_cov_5.772277
AAGTTTACGTTCCCCCTGGGGGCCGCTTACCGTGTGTGGGACGCAGGCCGGTCGCAACATGCGATAAAATGACACATCGCACTCTCTGAAGTCGCCTGCTTCAGGCCGGCCGGTTGTTAGCGG
>42400_TGCAGGGCAGCCCTGAGTCAACAGGGCGAGAGAGGGATCA_NODE_1_length_418_cov_19.803827
AACATGATCCTCTCGAGTGTCAACTAATTAAAATAAACAAATGGGCAAATCACATCTAAAAAAACAGCCAACAGAAACCTGTCCTCTGCTGCCTGCTGTTTGGTTCTCGTCCACACCTCTGATGGTACCTCAGATGTTCTAGCAGTCTGCTTACATCTCCTCTGTCTGTCTCTCTTTTTTGCACACGCACAAACGCACACACTCACACACATAAGCAGAGAGTGAGATACACAGCTCGTACGGAAAACAGGGCAGCTTCAAAGCTCAGGTGCGCTCATGGAAGAGCAGGCACATGGAAAACAAAGGCGAACATGCAGGCCTACATTTGGTTGGAGAGCATCACGAGGTTCACTCAACCCAGCGGAAAAGGCTAATTTAGAGTTAAAAAGCATAATGTGAAACCCGACTAAAAGCTGGCTGTTGATGCGCATAGAGGCGTT
>42401_TGCAGGAATTGTACATCTCCAGCAGAGGGCACTGTAACAT_NODE_1_length_398_cov_15.344221
CTGAGGGATAAAGATACAAAGTAGTGGGACAGTTTACTTCAGATTAAAATGATTACAGCATTATGACAAAGAGAGAAGACATGGGCTCAGAGGGACATTTATTGTGCACTTCAGATAAACAACCTGCCCACGGACAAGGGAGAAAACTAAACACACATCAGGGACAACAACCTCGCAGCAAGCGTACGTGTGCTGAGGCATGCTGGTTTGGAATAAAGCTGCACTGTCTCCATCTCAATAAAGAATCTGATCTGCCACATGTTTATGTCCCTGCATGTGGGGCACACATGGGAAATAACACATTCGCCTCCATGGACACAAAAGAATAAATGAAACTCGAGGGGAAAAGGTTTAGAATTGCTACTGTGGGCAGCGTAAAGTCAGTGGGCACAGATTGAAATGTAATGTATGAATCTAATC
>42402_TGCAGGCCGCCACAGAGCATCCGAGCGCCCACCAGCTGGT_NODE_1_length_300_cov_6.320000
AGGAGGAGGAGGAGGATCATTCCTGTCGGACAGGTCGCTCTTTTTCAAACACGACGACGTCGTCATTTGCGCCAAAAGCCTCGAGCTACGAGATTGTACGTGACTGAAGTGAGCGAAAGAAAACAGAAACAAGACGCCTGGATTAAGGTGAGAAGTCAGCTGGTTCATTTGTCACGACATGTAATTCAAAAAATGTCTTTTTTACTTTAATTGTCCCCCCACAATTATTTCCACGTTCCGCACCCGGCTGTCGACGGGTAAGATGATAAAAAGCTTTGTGTTGCACTCAACCTGTGGCTCATTCCACAGACTTTAA
>42403_TGCAGGAGCAGCAGTGGCGATGCACGGGGCAATAAAGTCT_NODE_1_length_315_cov_6.780952
ATCGGTGGGTCGGGCGGTCGGGGGGCGGACGGTCGAAGGGTACTGTGGAACCTGGATGATCCGCGGTGGGCCCTTCGAGCTGCAGCGGGAGAAGAGAGGCGTCGAATCGGCGTGCTGACGGAGTGCGGTGCCGCTGGTTGTGTCCCGGGACACTCCCTGTTCGCGACGCTCCTCCCCCCGGCTGCTGCTGCTGCACCGCCCGCAGAGGGGAGCGGCCGACGCACGGGCGCCCACACGCACGGTGAGGCCTGTGATCATCGGCGTAATCTAATCTTCAGACCACGTAAACAACGACCAGTTTACCTGCCGGGTCCGTATTCTGTATACTGAAGC
>42404_TGCAGGAATCAGAGTGCGGGCTGCTCAGCGGGGGCCACGG_NODE_2_length_260_cov_19.611538
GGGCTCAACGCGTTGTGTGCGCGTGTGTCTGTGCGTGCACGCGCGTGTGCGCGCGCGTGTGTTTCCTATACAAACATGACCTGGGTTAAAACACTTGATCAAGGCGCTTTAATGTAGAAGGAATGGATTCGGACATTATTTAAAGTATGATGCCTGCACGAGCTTTAACGTGACAGAATAAAGGAAGAAAACCTTCAAGTAAAATACATTTCAAAACAAAAACCTCCCGCACTTTTTACGCTTTTTACTGTGCATGCAGTGTTTTTTTTTTTTTCATTCCTT
>42405_TGCAGGAGGACGGGGACCTTCTTATGAGCCGGTTCTGGAG_NODE_1_length_244_cov_27.290983
CTAGATTCCTTTCTCTCTCTCTGCGCTTTCTGTTCTCGCTGGTGAAGATTCCTCTACTTCTGTAAACACCGTTCAGCCTTGTGCCTGAATAAGGCAGTGCTCCTCACTTCTCTCCCCCCCCGCTACTTAACTCTTTGTCTCCCAGCCAAAAGAGTCTCCTGCTTCTCCCTCCAAATCGAGTGTTGCCAAGTGCAGTATTGTGCTTTTAGCCGCGACAGTTTGGTGCCACGAGGCTTCACCTCACGTGACCCAGGGATCTGTGACAG
>42406_TGCAGGAGGTGACGTCCGATCCAAACCGCCCGCTAAGCTG_NODE_4_length_100_cov_22.150000
TCGGGGACCGATGGACCTCAGCGGGATGAGGTTACAAACGTGCAGCGAATCAAAGAAAGGCAAAGTTAAATCTCACGTTGCCAAGCTAGCAGTCAGTAGCAGGCTAGCTAATTTCATGCTTT
>42406_TGCAGGAGGTGACGTCCGATCCAAACCGCCCGCTAAGCTG_NODE_5_length_163_cov_4.466258
AGAGTTTAATCAATGCATGCGTCTGTATTTCAAATCAAGCTTTTTTTTGGGAATGTAACAGGGGAACTCCACTGATTGTACACATCTTGTGTTCTCAGGTGTTGGGGAGTCGAACTGCAGATGGTTTGAAAGTTTGGAAATACAATAAAAAGTCTGGGGTTGTGGGGCTGGGACTTAGCATAGCA
>42406_TGCAGGAGGTGACGTCCGATCCAAACCGCCCGCTAAGCTG_NODE_9_length_99_cov_19.222221
TATTCAGCAACTCATTGACGTTTGTGTAAAGGAGGGTTCTATGAAACTATGGCCACGTCAGGTCCTAACACAAGCCTTCAAGGCCGCACACAGTAACGCCTCTTTGACACGTCCTGCATTC
>42407_TGCAGGAAGGTGACGTTTCCTGCACCGCATCGCCTCCCTG_NODE_1_length_182_cov_9.214286
CAACCACTGATGGAGGGGAGGAAAGAAGCGAGGGCTCGGGACGAGGTGCAGAGGTAAAGCAAGGAGGTGGAAGTGTCTTCATACACTCGATCTGTGGAATCAGAGGAGAAAAATTCAGTCCAACAGAGCTGCTGATCCAGATGTTCTGCAGGGAGCCTGAAAACAGCCCACTCGTCACGAGAGGTGTGTGCGTGTGTGCGTA
>42407_TGCAGGAAGGTGACGTTTCCTGCACCGCATCGCCTCCCTG_NODE_3_length_104_cov_6.134615
TGCATAAAAGACCCATCAGAAGTATCGCTGGCCACATTTACAAGTGAAAGAGGCCCAATAATGGAGGGAGGGAGGGGCACTCACAGATGTGGAGGTGGGGGGGTAGGGGCAGCGTCCCTTTGTT
>42408_TGCAGGCTTTAGAACCAGGGTCACGTCCGGCGCCCTTCAC_NODE_1_length_233_cov_8.746781
AAATGTATATCAAATATTTGACATAGAAATTCGTAACAGGCGGAGGTTAACCACGCCCCTTGAGTGAACGTCTCTCCGCCATGTTGGATTTTTTGAGGGGGTTAGGGTTAGTATTGTATTCTTACAAGTTAACATTGATTTCTAGTTAAAAATGCAGTCATAACACGTTTGTTTTACATCGTTAGACTTCACAAAGTGTGTTTACGGGGTGCAGGTCCCCGTTCACTTTGAACAGGGTGACGTCATCAGTTCCAG
>42409_TGCAGGATTATATCCAAGAAAAGACATTTCCCTTTGAACA_NODE_1_length_138_cov_5.586957
GTGAGGTGGTCGATGGGCAGGCGCGTAAATTTTATGCATGTTTGCGCGTGTTAATCACCTGTAGGCTGCTGGTTGCGGGGTGTTTGTGTTGAGGCCACCAAACAGGCCTTTAGAGTGAGGTTGAGTGAGCAACAGAGTCACACACACACACACACACACA
>42409_TGCAGGATTATATCCAAGAAAAGACATTTCCCTTTGAACA_NODE_2_length_279_cov_16.594982
ACACACACACACACACACACACTTACACCCCCACGTAGCAGCCAAGTCCAAGCCAGAGCCGAGCCAAGACTCTGTGTTTAGAACAAGAAAAACACTTTGTTTACGCTTTAGGGCCCTTCACTGCTCAACCAGCGAAAGAGGGAAATCAACTCATCCCTGCGTTCCCCAGCCACCGCCGCGTCGTCAACAGATGAAGTCAGCATCTCACACCCAGCAGATGGGGCGCAGGCAACAGCAGTCTACTGTACCGAATGGACTTCCTTTCCCTGTTTCCCAATCCACTAATCAATGCTCGTCATCT
>42411_TGCAGGGTAATGGACGCACCCTACCAGAGCACAGGCCTGA_NODE_1_length_270_cov_12.418518
TTCATTTAGACTCCCACCCTGACCTGCTCATCCCTGTCAACATGTCTGCTGACACCGTGTTTGATAAGGAGAAACTCTTCAGGTAGGAGTTTGTTCCTAACAGAAGTACAGTCCAAGGTTTTTGATGCAGTAACTTATCGGCAGAACGGCGACATTTGCCAACATTCACCTGGCTGAATGTGAATGTTGAGGCATGTTTATGCCAATGTGAGGGTTTCAGGACAGAGGATGTCACATGTGTACATGTGACTGTAAAGCCCTCGGAGGCAAATTTGTAATACTTGAATTGACC
>42412_TGCAGGCGCTCCCATACAACCTAACCAATGATTACACCTT_NODE_1_length_302_cov_18.245033
GCCTCTGCGGCTCCGTGACTCCTCCTTGGGCCTGGAATGCACCTCTCTAACCAGGGCCAGGCCTGACGGGGAATAAGTTACAGCTGATCTGATGTAAGATATTCTCTGGAAACTTGTAGTTGCCAGCAGGATCAAGGTTAAGGAGCATTCCGGTGCTAGATCAGCGCTTGGAGGCGTCTTGTAGCTCGCAGGAAGTTGCGCTGGTAGAAGGGGGCAATAGTACCTCCCTGTTACCCCCTAGCGCCCCTCCTCCAACTGCCATCTGATGTGAGGTAACATGTGAGGGCGAGCTTCCATCTGTCCACGGTGTACGCAAGCAGAAGG
>42412_TGCAGGCGCTCCCATACAACCTAACCAATGATTACACCTT_NODE_2_length_111_cov_4.504505
TCGCTTACCTGGTGACCCCGTAGTGGGTCTTAGCATATCATGTGCCTGCGCGCGCTAACGCATACGAGCTCCCGTCTCTTTTTACACGGATTCGGCAGAAAGGCAGCCACGGGGGCCTCTGCGGCTCCGTGAC
>42413_TGCAGGGAGGAACGGCAACACACACAGTGAAGAAGACAGT_NODE_1_length_388_cov_15.559278
AAACCATTCAGCATAACCCTAATGGAAGGTATGCCTTTTGACTCGTTAAGATTATCTCAGAATCGGGCAAAAATGTGCAGCAGCCCCACTAATGTGAAGCCCTGTGTTGCAATATGACGATAAATTATCCTTGAATGTGATTATTTTTCATTTCTCAGACTATACGTATCTTTGCAAGATGATTGATCTTCACTATATGTATTTTTGTGTGCACCAGGTTTGTTGTGGTGTGCGGGGATGGAGAGTATATCATCTATACTGCAATGGCTTTGAGGAACAAGAGCTTCGGTTCGGCGCAGGAGTTTGTCTGGGCTCATGACTCATCTGAGTAAGTATGCTGTTGGAAATAGATGCGATACGTCCCCGCTGTATACCTCCTTATTCAGAAAATGAACTGCCTCACTCTTTTG
>42414_TGCAGGTAATTTGTTCTTTACTTGATTTATGTCTTGAAAA_NODE_1_length_253_cov_5.537549
CTGTTGTAAAGACCTAATCAAAATGGATTGTTTTTACAGGACATGTTTAAAAATAGCTCACAAATTGCAATTTCAGAATATATTCAGATCTGTTACTGCTACATCGTACAGATTCACTTAACTGTGAACTCGTTCCAACGCAGTGGTTGAGAAACCACTGCGGACCGCTTTAGACCGCAGTGCCAGTGCTGTACTTTATTGAATGGAAGTTGGCCCAAAGGAAGAACGTTATTTTACTAATTTAATTATATTACAATAAATTCGTAG
>42415_TGCAGGTAACCCAGCAACACAATGGTAACGTAAACACACA_NODE_1_length_323_cov_13.854489
CCATCCATGTAAAATGGGGAAATGCATATTCATGATACAAATATTAAAGCATTTTATTATTGTTAAATCTCCCTCAGCCTGGATGAAAATTCTCCCATATAGTCTGTGTGAAAGGGGAGCCAGTGTGGCTGTGCGTACCTGCTGCATGTGTCCCAGCACATTCTTCCTGGAGTCAAACACCCCCCTCCCTTCTTCAGAGTACAGCTGGTAGATAAAGTCTGTGGTGTAGTTGTCATTGCAGTTCTCATTCCTGCACACACGCACACACACACACACACACACACACTGAAATAAATAGAGACAAAAGACACAAATGATTTAGAATAAAATGAAGTTACCTTAGGA
>42415_TGCAGGTAACCCAGCAACACAATGGTAACGTAAACACACA_NODE_3_length_103_cov_3.000000
TATTGCATTACGTGCTGCAGGCACAACCCATTTCCAACTTGGGAATCATCAGTTTTGTCTGATCCGTTTTTTTTCCGCACTAATCTCAAGACACGCAGAGCCAAAACACAACAAAGCCCATCCAT
>42416_TGCAGGGAGCGGTGGAGGAGGCGGAGAAGATCATACAGGA_NODE_1_length_365_cov_17.273973
GTTCCTGATGCACACCTACCCTCGCTTATTTCTTAGTTATACTGCACCTACATCATTATCCTTTGTAGGTTAGTTTAGTAAGTGATGAGATCACAAAATTCCCTGCAAAGCTTCCCTTGTCTTCAACTCGAGCTGTCGAGCAGAACAATAGGGAACACCTGTGTGAGCGCCGGGCATTTAATGATGATAATTTACGGCTCTGTGTTTGAGTCGTGAAAGTACCAGCTTATTACACATGACGTATTTTGATCTTTTGCTCGCTATTACAAAGCTCCTCTCACCTGTGTCGTCGGCAAGGAAGGCCTCTGTGGCGGAATGGAGTCGGCCCATACAGTCTAAAGCCGCCTGACATCTGGATGCTAGGTAGTCTGCGGAGATAAAAGAAGA
>42417_TGCAGGTTGAAGAGGGAGCTGCAGTCCGTGGTAGTGTCGG_NODE_2_length_132_cov_26.621212
TATTTCTATACACGGGTACATCCATGACCTCCAAACCCACTAAGAGCTCTGAGCCATCAATCTGCAGGAGGACAATCTTTGTAGACAAACCTTTGATGAATGTGATCTCCTTCCTCCTCCCTGCAGTCTGCACTCCTGGCCAGGAGGAGGCCAC
>42417_TGCAGGTTGAAGAGGGAGCTGCAGTCCGTGGTAGTGTCGG_NODE_3_length_236_cov_11.377119
GTAAAGCTTTACAATGGACATACAAATACTTACATTTCACCCTCCCAGGTCAGACGACAAGAAGCCGCTGTCGTGGCGATCGTTACCCAGGAAACACGGCAAGTCTCTGTTCAATACCCTCACCGGCCTCCACAAGACCCTGGAGAAGAGTAAGTGATTTCTACCATGTGAAACCAGTCTGTCTCCATCTGCTGGATGGATTGAGGTACTGCAATCATCATAAAGGCACATTCCCAACACTGCTTTGATGAGCTCTGT
>42418_TGCAGGCTCCTTCATTTGGTGGTGGTTTATTTCTTTTTCT_NODE_1_length_408_cov_16.985294
AATATATTTGAAATAAGACTGAAAGGTATGAATAAAAATAAATAAAACAAAAAGTTTGAGTTATTATCTTTTTTCGCTCCAGTTGCTCTTGTGTGAAAAAAGGGAACGTACTGTACTTTAGTATAAAAATACATATTCCATCTCTGGAAAATAAATAAATGAGAAGGCTTCTGAATAGGTATTTGTGTGACGATAATGCCAGCATTAGTTTAAACTTGATACAGAAGATACAGCTGCACTTACTCTGTCGTAATCTAAATCCGTTTACGGCCACCTGTAGAGAAAGGATCAACATGTGGAGTTTGCCTTTGGTACAGTGAGCCAGTGAAGGAAAACAATATTGGGCTGAAACAAACAAAGGCAGATAGCAGAAACATTAGTATTGGTCAAATCAACAGTTTGGTACACTTATAAAAAGGAAAGCGCACCA
>42419_TGCAGGCTGTCTGGTCGCCTACACGGGGGATTTGATAGAA_NODE_1_length_402_cov_17.584578
GGAATAACTGTAAAGGCCCCGGAGCGTTTTGTAAATTTCTTCAGATGTCTAAATGATATAGCACAGAGCCCCAAAACGCAGACACAAACACACACACACAAACATTACAGCCACTGAAATAAATTCATTTGTATTTGTGTTAAGCTCATTTCCAGGAGATGAGGAAATGGAGTGTTTTTTTTTTTCTTTCTCCCTTTTCATCTTTCGACAGGATTTAGGAGGCATGTAAGTGAGGTTTTCTTTGTTATTTACACCCGGGCCTGGGCCCCTAAGTTTATCCTGCCTCATACGGAGCCCGCTTCAGAGGTGGTGAGCCCTGTGAACAATGCCTCTTAGAGGAAACAAAGTGACTCCTGTGTTTCATCTGTTGTTATGGTAAAAAGCGGTGGCTCCAAATGACCACTTCTATGCATATGTGGTGCGG
>42420_TGCAGGCGATAGGTGCGTGTATTTGACGGGTAACTTTGCC_NODE_1_length_200_cov_6.475000
ATATGGAGAGAGAGAGAACATGGTCCATCAGCCTTAATATGCTCCTGTCATACAACAATTCATACACATCACGCAGGCCAGTTGTGTAGCCACTCGTTGAGCAGCGACATGATGCACACCCAAAACTGCTGGTGCAAACCAACACACGACTACTGCCCAAGTCATTCCACATGGATCACACTGAGGCTTCGGCTGCGAGCTACACACACACACACACACACA
>42420_TGCAGGCGATAGGTGCGTGTATTTGACGGGTAACTTTGCC_NODE_2_length_172_cov_25.581396
TACACACACACACACACACACAGTGCGTGTATCATCCTCCGGGTGTCTGCCAGCAAGATGGATGGCTGCCCCTCCAGACACACGCGATAACCCAATTAGGACAGTTTTAATTGGATATTTAACAGCGCGGGCAATGCAATTAAGCTGAAATCACACGACAATTATTTGGGGTGAAATGTCCGCGGGCCTTTGTG
>42421_TGCAGGTTAAACGAAGACCATCGGGGGGAAAAATACTGGA_NODE_1_length_455_cov_16.268131
CTGTAAAGAAGCTGCTGAGAAGACTGACAAGTTAAAACCCATATTATATATTTATTGTATCTGGAGTTGAGGAGAAGCTCTCTGCAGAAAACCATCCAAACAAGTGAGTCCAGACTAACCTCGCTCCTCCTGGCTTGGTTTTCCTTTTTGGGGGTGAGTGAGGAATGTGTGTAAATATTATGAACTTCTGTGACTCTGCTACGTCAAGCAGACTCACCTGACAAGTCCCAGAATGCTCCAGTGAGAGTCCAACACAAACACCCGTTTAGCAAAGCTTACAGCAGTGCCTTCGCGTTTCTCCGGTTAGAAGGAGGAGTAAGGAGACGACCACTGCTTTGCATTGACTTCTTCTTAGGATGACATGCAATGAGTCTTTGTATGCGGGGAACTGTGCAGGTACGTGTCTGCTGGGCAATTGCATTAGCCAAACCGATTATATCGTGGTTTTTAGTTTTTCTTGACTTGGCTTTTCCTTTT
>42422_TGCAGGAGAAGGAGAAGAAGTACATGCTGCAGGTGGACAA_NODE_1_length_171_cov_25.818714
TGTGTATTCATATTTGTTTTTTTTATACTCCAGATGTGTGAGTTGTGCATTTTTATATCTCTATACCGGTGGTGGAAGGCAACTCATGGTTATAATATTTATTTAATTAGTGAGGTTCATTTCACAGCGTAGTTATACTTTTCTTTCACTCCCCTGCGTTTATTTTACAGCTACTTTGTACATTTGAACTTTG
>42422_TGCAGGAGAAGGAGAAGAAGTACATGCTGCAGGTGGACAA_NODE_2_length_252_cov_16.257936
AAATAAACTCAACCCAACAACTCATACAAAAACAACACTCAGCCGTCCTTTGAGTTGTATATGTGTTTTGGACAAAAAGTATCACGCTTTTAAACATGGTAAACTGAAACGTATTTTATGCTTTGAGAAAATCTTACCGTGACCCGTTCAGGATAAATTCCGGCTCTGAGGAAAGACGCCTTCCAGGCATCAATGTCTTCCTGAGTCTCACAGGCCAGCTCCAGCTGACGGTAGTCCTTATAAACGTTTCTGTGGACACCAAATGCAGTTTTAT
>42423_TGCAGGTCAGCTACTACTTCCCCCTGAAGACTCTGTGGCG_NODE_1_length_234_cov_4.829060
CCGCCGGGCGGTCCGGGATGTCGTCCACGGGCCGACTCATGTTGGGGTTGTTGACGTAGTCGCACAGCTGAGACGACTCCAGCGCGCCGCAGTCGTTGAAGAGCTCCGAGATGAGCTCGCTGGTGCTGCGCCGCGTGTACGGGTTGGGGAACGCCAGCACGGCGGTGATGCCCGTGACGGCGATGACCTCCAGGACCGGGTACTTCCCCAGCAGGGTGGTCTTCCTGCGCCGGCACCAGGCGATGTTG
>42423_TGCAGGTCAGCTACTACTTCCCCCTGAAGACTCTGTGGCG_NODE_2_length_92_cov_5.402174
CCTCCTCCTCCTCCTCGTACTGACCTTCATGCCGAAGGTGAAGATGGTGATGACGATCTTGAAGACGAGCGCGAGGGCGAGCTGCCACAGGGCGTTGTAGACCCCG
>42424_TGCAGGCCTGGGTTGTCAGTCCATTCCGTCTTCTGCCCCG_NODE_1_length_408_cov_17.477942
TCCTCCCCAGCAACCTACGCCACGATCATGTTTGGGGACCTTAGCATTCATAAAGGCTGTCTCCAGAGGCCAGGAGGTCCACTCTTGGTAAGGCGTCTTTCCATCCTTCTTTGAAAAAGTAAATTATTGATCTTGGTTTTGCAAACAATCAATGCCTCTAGGTATGTGGGGATGTCAAAAGGTGTTAGGTTATCTCTTGTCTCAGTAATGTTCCATTGACTTGCTGCTAGGGTGCCGAAGCGGATGGCAATATCGGCCACCCTCCCCCGTGCTGGAGAAAGAAGAGTGAGGAGACCGCCTTTACCCGGAAGCCTATGGTCAAACACCCTTCTAAGAGCAGAGGAAAAGTCCAACTCGGATAGCAAATGGCTGATTGTTGTCCCACTCTGCAGGAGCCCAATCACGTGCCCCTCCTCAGAGGTTGATGATG
>42425_TGCAGGTAAAAGAGGAGCTTATGGAAGGTGGAGGAGGTGA_NODE_1_length_403_cov_13.617866
GTTTAAGATACTGAGGTAAATTATTTAAGCCAAGGAGAAAGAAACCCTACTGGGCTTCTTACAACCTGCCAGAGGAACATGTTCTAACTAAAGTTCAGACCAGCCGAACCACACCGTGGAGATCCGCTACGCTAGTTAGCAATAGCTAGAAAGAGCTAGTTTGGTTTTGTTCAAAAGTAACAAAATCCACACGATTTAAGAGTCAAACCGGTTCAGAAATACTAAAGTACACAACTTTATTGTTGTGTTTACGCATTAAACAGTCATATATAATAATATGTGATCTAACGCTAACAGGTATATTTGTATTGTCTTTCAAAGTTGGTAGCATGTTGCGTAGACTGAAACTGAATCTCTGGAATGAAAACATTGAAAACCTTTCATGTGTCGCCACGACATCGATCGAGAGACGATTAGGACGGAGA
>42426_TGCAGGACGACGCGCTGCTGCTGCCTTCAGAGGTCACAGC_NODE_1_length_474_cov_22.303797
AAAGAAAAATAAAGGTTTTGATTTTTGCATCAACCAGGTGATGGTAATGAGAAAAACAAATGCATGGCTTCTATTTGAACAAACTGGCTGGAGGTAAAATCATGAAGCTTTGGATGTCTTTTAAATTATTCTTTTTATTAAATTCAGTTATATTTCTTACTTGTCTGCTAACATTATGCGACCTTTGTTGGTTTTTGGGACTCACCCAAGGCAGCAAATTCAAAGTAAACCATATGACTAAATACAACATCTAGAGCAAACAAATTTGGAATTTTGTTCATAGAACCAATTTCAATGTAATCTGAATCAGGATAAAAGTTTCACGCTGCTTGTCTCAGCTGTCTCTTTATGTAACAGAGTTGCATATTAATACATCAGCTCTCTTCTTGCGTACAGTGAGGTACTCTCAGCGGTTTCTGAGCAGCTGGTCTGGAGTCTGTTTTTAGGGCCTGAGTGAAAATAGCAAGAGGCCCTGAGGGTCAAGGAGTTAATCCTG
>42427_TGCAGGAAGTTGGGGGTGAGCGAGTGGCAGCGGACGGCCT_NODE_1_length_396_cov_8.780303
TGTATAGCGCTTTTCTAGTCTTCCGACCACTCAAAGCGCTTTAATACTACATGACATCATTCACCCATTCACACCCATTCATACACTGATGACAGGAGAACCATACACAGTGACACCTGCCATCAGTAACTACCATTCACACACTGTAGTCGCAGCTACAGGAGCAATGTTGGGTTCAGTGTCTTGCCCAAGGACACAACGACATGCGGGTTAGCCAGGCCTGGGATCGAACCGACAACCCTCTGATTGGAGGACGACCGTGCTCCCCACTCACCCACGGTCGCCCAGTCAAGTCAAAACGTTGGTGGGAAAAGTAGCAGCGAATTGGTGAAACATTTGACTTGAAAAGTTCCTTGAGCTGTTGTCTTCTAAAACGCTTGTGTCTCCTGTCCTGACCGTAGGTGGCGACCCAGGAGGA
>42428_TGCAGGCAGATATTTGTTTGATGATAGTGCAACAGGTCTG_NODE_1_length_233_cov_8.918455
CAGGTCGTCCGGGTTCCTGGTGTGGTTCTCGATGTAAAACCTGAAATCGGCAGTGGTCTGCTGGGATTCCTGCACAGAGGTGTGAGACGAGAGGAAGCAGGGCGAGAGACAGTGAGAGATCGTCACGGCACACAGGTGTCGGTGGTGATGTGTGCTTTTGTTTTTATGGGCCTCGTGTCAAAAAAAAAAAAAAAGAACTGTGCCCCAAGGGGCGAAAAACTGAGATAACAACCGGGAAAATTGTGGCTGGCGCGT
>42429_TGCAGGACACAACCAGGACGTGAGAATGACGACAGAGAGA_NODE_1_length_244_cov_23.811476
CAGCTTATTCCCTTAAGTGCTTCACTTGTGTGTTTGTTTCTCTGCTTTCACTGTGAGGGACCATTTACCTGCACAGGCAGGAAACAGGAGCCTTCATTGTTTAGGGAGAGAAAGGGAGAGAAAAAGGCTGTTTGGGGTTTCAGGGCTTGACTTGAACTGCAGCCATTTCACTGGAAGGATTAAGACTCCCTCCACTCTCCCTCCATCCTCTCCTCTCCTCCCCTCCTTCCCTCTGCAGCCTTGGGCGGATTTACTATTTACCCCAG
>42429_TGCAGGACACAACCAGGACGTGAGAATGACGACAGAGAGA_NODE_2_length_117_cov_13.034188
GGACTAATCAAACAACGCCGCGTGCAGTTAGATTTGCAGTACGATTAAGCCGGGTCGCCGTTTGTGGGGACTAATTTGAAATGAGCTGTGATTAGCTCTTTCCACCCTCCAAGGCATTAGGCATTCAAATGGGACACAT
>42430_TGCAGGGCAGCCCGGCCGAGGACGAGGAGGAGGAAGCCCC_NODE_1_length_104_cov_8.048077
GCTGCTGGTGTTGCGCTTGTTGTTCAAGTTATTAATGAGCTCTCTGTTTTTTGCTTTTTCTGCAAAGATCAGAAACCCCACCGTTAAAAAGATGCCGGTCAATGAAACAGAACAGA
>42431_TGCAGGATGCTTTTGAAGTGCTGGCGGAGAACTATGAATT_NODE_1_length_438_cov_26.260275
GATTTCTTAATGGGTTTCAGTCTTTACATTACACACCTCTGTCTGTCCGTCCCTCCGTTTCTCCGTCTCTGTGTTGAATTTAATACATGAGATGTGTTTTCTTTCTCAGCTGAAATATCGCAATCGCAAGCCTACTGGTTCTCAATGTGGACATATATCGGAAGAGTCTTTATTTTGCAAAACAGTAAAACAGTGCAGTTATTTACACAGCATGCGTGTGTTTGGTTGACTCAAAGCCGCAGTGCCTTTTGTTCATCGCATTCAATGAACACCCTCTGCAACCGAGCGGCTCATTGATGTGTTTATAATCGTTTTTGGAGAACAGTGGCACAGATGAATAACATCATTAAGGCTTTGGCCAGACAAAGAAGCACTTGTTTGTGGGACATTTCTCGCAGGACTCTTCTTACCACAGGCACTTGTGAATCCAAGCTGACTATTACCGCCCCCATATCTGGAG
>42432_TGCAGGTCTGCTGACTTTGGAATGTTTTACTGTCATTTTT_NODE_1_length_228_cov_22.039474
AAAAAAAAAAAGGGGAAGAGAGGGAACCCCAAAAAATGAGCAACCGCGCAACACTCGCTCAAATTTTAAATGAAACCAAACCAACCGATGTTCAACTTACTCCTGAGACTGTCCAGGCTGTCCTGGCATGGGGCCGGGCCAAAACTGAAAGAAAGGGGACGGCTTGTATTACTCAAAGAGTTTTACAGTAGAGAATAACAGATGTGTGTCTGTATGTGTGCTGCGCTCGTGTGTGTGTGTGTGTGTGTGT
>42432_TGCAGGTCTGCTGACTTTGGAATGTTTTACTGTCATTTTT_NODE_2_length_105_cov_6.085714
AGCCTGCCAAACATTTAAACCAGACAAGGACAGTTAACTTACCCATAATCATCGCGAGTTACTCAAACTAGTGAGTTTGTGTTCACACTTACTGATAGCTGCTGGGACAGGGGCTGGTAGTGTAGTG
>42433_TGCAGGTCGCCTCTGGGGTTGCAACACAAACAAGAGCTCC_NODE_1_length_453_cov_17.871965
TAAAAGAAATATTTTCAAACCAAATAAAAGCTATATATATATATATATTATATAAATTTGCTGTCCTCTCTGGGCTGTGGATAACTAAAGGCCGCTTCTTCTGTTTCTGTCCAAACCACCAATATTCTAAATTATCACATTACCCACACTGAAATGGCTCTAGCCCTGACACTTATTTCTGAGACTGTAAACTAAAACTTCATCTGACATTTACCCCTCCCTCCCCCCTTCTTATATTCTCCGTTGGAATAAAGCACTGGTCCGATGTGCGTTGGCCTTCTCTGCCTGATTCACCTCAGCCTCGAGCTGGTGGCGTCCAGAGATTGATATCAGAGAGTTTGAGTGGATTCCTCTGCGTTGGTTCCTGTGGTGATGGGGGGGCGTGTGTGTCAAGGTCAATGTGAAAGGCCTCTTTGTTCCGGCACAGCAGCCTGGTATGAGAGAGAGGACTGAAGGCCGACCTGAATACAGACCT
>42434_TGCAGGGGGCAATAGACAAGCCCCAGCAGTTCATCAGCAG_NODE_1_length_388_cov_11.030928
ATTTTTCTTAATCTTCTCTAATATGTCACTGAATATCTTGTGATATGTGACTGTTGCTTGGACAGAACAAACAATGGGAATAACTTTTCAGGAGGTTAAGGTTTCAGGAAACTGTGCCAGGTGATATTTCTCATATTTTTGTACAGATGATTAATTGAAAAAACATGTCTCAGAGTAATCAATATACATTTTCATTTGTGGGGACCCAGGATATAAAAACCAATAAAAACAAAATACGGTCTGTACAAAAATATAAGGTGTACAAGAAAGGATGAGTGAATTGAAAATGAAAAGTAAAGATTCAAAGACAAACAGATACAGACCCAGCTCAGAAATGACCTCCTCGATGCTGACCGTGCTCCTGTCCATCAGGTCTCGCACTCTGTGGAGGCGCTCGCAGAATGGCTTTT
>42435_TGCAGGACGTTCCTCCTCCCGCCTCGCCGGACGAGGTCCA_NODE_1_length_150_cov_4.120000
CTCACCGCATCAGAGTGGCGTTGCCGGTGAAAGGGCCGAACTTGATGTCCTCGAAGGGCGGCTGGAACCCCAGAATGTGCAGAGCCTCCTCCTGAGAGAGGGGGGGCAGACTGAGACACAACACGGTGAGTCTGAGGAGCTCCACGTGGACCCCCCCCCCCCCCCCCC
>42435_TGCAGGACGTTCCTCCTCCCGCCTCGCCGGACGAGGTCCA_NODE_3_length_191_cov_9.486911
CGAGCCATCGACTATGAATTGTGGGTAACAGGACGCAGGCGCTCACCTTCCCGCACCCAGGGTGCTGTACAGGAAGTTCCAGCAGGAGACCAGAGAGGAGATCCCACACGACGTCTTGTACTGTGGCCGACTGATGCAGTACCTGGAGGCGAGAGACACAATTACCCAGAAGGCCACAGCGGCTGATCAGCGCACGACGCACACGCTTC
>42436_TGCAGGGTGACTCCATTCATCATTAACCTGCTGCTGAACT_NODE_1_length_428_cov_16.866823
ATAGTGCACAGTAAGAAGGGTAAAGGTGACACCCACAGCCCCCTGACGGCATTTCCATTATTTTGTGTTGATTCTTGTGCCCCCTGTGGATGAAAGTGGTACTGTTTCCGAGCAATAGCGTCCGTTTAGAAAACCTATTGACACTGCAGCGGGGTCTGACAGTGTGCCATGTGCAGTCCTGCTTCTGGTTCTACCTACCGCTGGAGATCACACATCAGGTTAATAGGTGTGATCAAACAGAATGTGGGAATCCCAGTCCCTAGTGAACCCGCACGATTAACTGTGAGTAGGACCAGGTGACAACAATGGCAAGCATCTAATCTTCTCCCTGATGGTCTAGTTTTCTTCTGAGGTATCAGTGTTCAATTGAGACCGTTTAACAAACAGTTGAACACAGGTTGAGGAGCAGCGGGGGAGCCTGCATGAGGAGGATTCTTTGGGAAATAGGAT
>42437_TGCAGGGAGTAAATAACGAGATAATGAACATACTATTGTT_NODE_1_length_256_cov_12.429688
CAAAAGGACAAAGGAATGTATTCTCATTATTTATTCATTTATTTATTTATTTTCTTCTTTTGCCGTTTTGTTTTCACAGAACTCTCGGACCTCTCCATGTGTTTACCCAGAGGGAGACTTCAGAGTGGCACAAGTGGCGCAGGATGAGGTACAATTGATCTACCAACGGCACCCAATGATCTCATCCCTAATAGGCCGCTGTGGAATAATCTACTGTGTCTTTTGGACCAGGAAATTGCTCACTTTATGCAGAAGCAGGAAATGAAGTCCAAGCGAAG
>42438_TGCAGGCTCTGGTTGATGTAAACCTCTCCGTTCCTCAGCA_NODE_1_length_130_cov_14.500000
ATAGTTATCTAACTGCAGTGGTGGTGTCCAGCCAGCTGTCGGTTTGTCCCTTTTCACACATCTGGATTTTGGGTTAAAGTTCTCACGAGAGACACACAGCTGCTTTTAAACCCACTGAAGGAACGTTCACACATCAGAGGTTGAAGCTTTGA
>42438_TGCAGGCTCTGGTTGATGTAAACCTCTCCGTTCCTCAGCA_NODE_5_length_129_cov_4.403101
TTTATTTGTGTCTCCACTGCCAAGAATGAGAATGGTACCAAAAATCTGAACCATAGCGTACCACTCTTTGGGTACCCTTCCGTTGGGGCACCTGGCACAGTGGTTTGGTACTAAAGGGCGGAGCTCTTTGTACCGTACCGCTCGGTGGAAA
>42438_TGCAGGCTCTGGTTGATGTAAACCTCTCCGTTCCTCAGCA_NODE_6_length_174_cov_6.149426
CACTGCAGAGCGTTGATTGGTTGAAAGAGTGTCGTCATTTGTGCGTGTCGCAAGGGGAAAGACAACACACGTAACACACCTGCAGCATGTAGCTTTTGCTCAAACAAAGAGTGTCGTCTCCTTGTGACAAACAGCCACATATGGAGAAGCAGGAACAGGATCGGGACCCGACCCGTACCGTACCGCTCGGTGGAAA
>42439_TGCAGGAGAGGCGGCGCGCAGAGAGTCAGAAAAAGGAGAC_NODE_1_length_351_cov_8.216524
AGAAAAATAGTCAGATGCTCATCATTTAAGACATTAAGGCCAATAAGTATTCCCCAAATATGACGGTTTGGTGCTCACTGTGTGACAGCGGAGAGTCCGGAGCCGGGAAAACCGAGAGCACGAAGCTGATCCTGCAGTTCCTCGCCGCCATCAGCGGACAACACTCGTGGATAGAGCAGCAGGTGTTGGAGGCCACGCCCATCCTGGAGGGTCAGAAAGCCGCCGTGTTGTGACGCTCTTGCTCTCGCGCTTTTGATTGTGTGGAAACGATCTCCAGCATCAGTTCGTGTTTATTCACCTTTGCTTCCCGTCGCCACGCTCACCGTGTGTGTTTGTCGGTCCGCTCAGCCTTCGGCAACGCCAAGACCATTCG
>42440_TGCAGGAAACTGGAGTATTCCTGGTTACATTGAGTTGTGA_NODE_1_length_452_cov_16.404867
ATTGAAGTTCAACAAATACTTTAACGGTAAGATTGGTATGTTTTGGGAGTGGGAGCTTCTTAGTGCGAGGCCGAGCACTTTAAATGGACGCACATTGACGGTCAGGAGTTCCCCCGGATGATTACATTGCTGCCCCCATGTGAGCGGCTGCCAGCTGCAGGGAGCTCATCCCCCGCTGTGCAGAGCAACATCCCTTCTCTCAGGCTGGAAGTAGAACTTAAATGAATTGTGTTGAACGACTGAATGTAAAGTTGAGTAAATAGTTTGATTTAAAAAAAAAAGGTATCAACTAGTGGAAGTAACAGAGCCTTAGGTAAAGGCTGTGAATTATCCCTCTGCCTGGTTCATTTTCATTTTGTCCAATAACACTCCCGTCTTTTAACCTTCATTTTTGTCTATTTTGTCCCGTAGAAAGTCATTTTCTTTAAAGCTGACTATCCGTGTCTGGTTTCTACTATCTTGGGAAGCTGACAG
>42441_TGCAGGATGCTTGAGCTGTCATAGGTGCTTTCCAGCTCTC_NODE_1_length_371_cov_6.870620
CAAGAGACTGACACATTTTTGTATTTTAAGAAAAATAGACATTACACCAGTCTTTTCCTTTAACCTAAACAGTAAAATACTATATTGCTCCTCATATGATCAAATTCTACAATCCCTCATCCTTCAACATCCTCTTTACAGACATGTTGGAATGACTAAATGTTTGTTTCTCTTCTGCATCATAAACACAGAGTGAGGCGAACTCCTGCAGCACATTCAGCCAAGTGATGAGGTTCTCTTTTCTTTTTTTTAATGCCAGCAAATTTGGCAAATCCCAGACCGGTGCAGCACTACAGCGCGCAGCTCTCGTTGCTGCAACACCGTCCTCTCAGACCACACAGTACGATACTGTACGGCGTGGACGACCTCCTGGTGTCATCGGGCTACAG
>42442_TGCAGGTGTGAAGGCTCGGATTTTACTGCCTCAGTTTCCT_NODE_1_length_464_cov_10.484914
CCTGCTCACTTCAACAAAAAGCCCATGGATGAATTACACACTGTCAGCACATAGTCTTACACAGCACCAGACCTCCAGGATTCATTGCGCTCTTTTGGCTACAAAATGAATGTAAATTTATGATTTTTTATGTGAGCATCTGGATTAATCAGCGAATGACTCGGCTGTGGACTTCGACTTCACCCCTTTTGCGATTGGCTGCTGCAGGCTGCATTAAAATGCTTTTAATCATACAATGCGCAACTTTATTTGCTGTAATAACTTGTGCACTCTGAATAGAATTCTAAATAGATCGTAATAGGTTTGTTTTCATTTATTTTCTATCCGTCTGAAATTGAGTCATGATTTAGGTCAAACATAAATTCTTCATACTAATCTGCGTTGCTGTAAATAAATCAATTAGAGATCCGGACTTGCTGGCATCGCTGTCCTTTACTGAGCTAAACTGATTACTGCGGATGCAGAAGGCCGAGATTGTTAACCCGA
>42443_TGCAGGTTTTCCTCCTTGATTTAAACTCGGCTCATGCTTA_NODE_1_length_387_cov_4.586563
CCCACCAAGCGCGTTCATGTCCTGCAGCTCGTTGTTTTGGTCGCATCCCACCATGGCAGCCAAAGGGACAAATCCTTCGCTCCAGTTTAGTGTTCACCCAAATGGAGCTTGACGGAAGCAGAGTATTGGGCTTTGCTTCATCGGCTGACCAGAAACTACATCAGTTTGATGTTTGCATGAACGCTAGTATTTCATGCATCCATGTACTATGTTTTAAAAGTGCACAGCTTGACAGGTTGTGTTTGTTTTTAATGTTCTGTATTCTACCAGGCCCTCACTTTTTAAACACTGTTTTGCTTAAAGTCTTTCAGAGTAAAAGTCCTACATTTCTGAGACTTGTTTGTGTCTTCAGAGATCTTTGTCCACTGTATCGTCATTAGATCAGAATGCAATCATAAGAC
>42444_TGCAGGCCTCTGACTTTCATCTGTAATCTGTCATTTCAAG_NODE_1_length_445_cov_11.575281
CAATTTTACTAATATCAAACCATATAATAAGTTGACATAACTGTTGATTTCAGCCGAAAGCTGGTGCAAATTATCACCTGTACAAAAATATTAGTATCATCTGCAAACCAAGAAAACTTTACTGATGTTATTAATATAAAGAATAAACTGTTTTGGTCCCAATACTGACCCCTGGGGGACACCACAAACAAAGCAAGATGACTGGTGGTCACCCATTTGCACAAATTGTTGCCTGTTACTTAGATAGCTTTTCATCCAGTGCAAGACTACTCCCCTGATACCATAGTGCTCCAATTTCCTGATTAATATTTCCTGATTTATTGTGTCAAATGCTTTTTTGAGATCAATAAATATGCCAACTGCAGATTTCTTTTTGTCTAAGGAGCTGGTGACTTCTTCTATTAATTCAAGGACTGCCATTGCTGTAGATCTTTGTGATCTAAATCTTTATTGGCCTACAGAAAAGA
>42445_TGCAGGCACACAGAAGAGGGGGTTGGTCTGGTGGGGGGGT_NODE_1_length_147_cov_31.061224
ACTTGGTTACACAGAGACACGCAACATGGAAACGCAATACTCTGTCCACTAGGCCCTTTGTCATTGTCCATATCTACAATTGTGTTACACTAGATTTAGCTCCCCCTTTCTTCTAAATGTCCTTGTCTTAGGGGACGCCCGTCTCCCTCCATCTATGTCCAGGAGTGCT
>42445_TGCAGGCACACAGAAGAGGGGGTTGGTCTGGTGGGGGGGT_NODE_3_length_292_cov_9.332191
GGAAGATATTCGAGGTAATTCTATTACTTAACCTTCTTGCTGTGAGACGACAGTATTCACCACCACACCACCGTACTGCCTTGTGTTATGCACCTATTTAATAATTAAAATAATGTGGTGTGCACAAACCAAGACATTATAAAAACAATATGATATTAAGTCCAACCAGATCTACAGAAGTTAAATCCCTCTCGCAACTGCACACAGCTCAACTTTTCAAAGAGGAAAGGTCACAGTTTTCTTTTGGACTTTTTGATGACAGCGTCCACATTTTAGTAGTCGGAACATGCTGCATAGATTAGTGCTAAATAAAA
>42446_TGCAGGACTACTTCTTTGACTCCAAGGTGTTGACGGATGG_NODE_1_length_463_cov_16.343412
GTCTTCAGAGTGTCTAAACAGTGCGGATACCTGGGGCTCCGGTGGTCCTCTGTTTGAGGTGACGATACTCGGGACAGTCTCTCCTTACGTGTCCCATGTCCCCACACTGAAAACAACGCCTGTCCTTCGGCTCACGCTCCTCCTCTTTTGTGTCCTCGTCTTTGTCGTTTTCCTTCTTCTTGATTCTGGCAGACGACAACGATCAGAGCACAACAAGGGAATAAGATACACACAATAATAAAAATGACATTGGTACGGGATCTAATAAAAATCGGCAAAGTGGATTTGAGCTGATATCACTGAGAAAAGTATGAACTTAATCCAAATAGTATTTGCTCTATTATACTAAGTATAGGAAGCTTCAGGTTTAGTGGATTTCAAGTTGAAGTTCATAGTTACTGTATGCCAGGAAATTAAAACACTCATTCTTTAGAAGGAGAGAGAATTTGATAACGGAAAATAGTTGCATAAAATATTTATCACTT
>42447_TGCAGGTGAGAGAATACTCCTGAGAATTTAAAAAAGAAAA_NODE_1_length_373_cov_7.091153
TTGTTTTTCTGGGACACACAATCCATTGCTTTTTCTTTAGTTGGGGAGAAAAGTGAGCGGAGATGTGCTGTTGCTTTAATTAGGTTTACTTCACAGAGATACTTCACTCTCTTCAATCTTTTTAATTAAAGATGTATCGGGCCTCAATCTGCAGTCTCAATCTGAGACAGGGCGAGCTGTGCCTGTGTGAGTGTGTGTTGGAGAGGGGGCGGGGGGGAAGGGTTGTGGGTTGTACCGTATTTGTTAATGTGTAAATGCAGCACATCATTTCCCTAAATTAGGGTGTTCTCTATTTACAATACGTTACTGTATTAAGTTTACTTTCGGATAGTTCATTTTTGCACAATTCAAAAAAACATACAAACATAAAAGACACAAACAATATCACAAA
>42448_TGCAGGATTGTGATAAGAGGCCACAGTTCATGCATATCAC_NODE_1_length_455_cov_21.283516
TAAGAAAAGGTAGCGGTCCCCTGTGAGTGCTGTGAATAATACACTGTAACATGCACGGATGTCATACACTTGTGCGTCTGACCTTCCTCTATCTGACAGTAAAGAACTCTCTTTTTTTTCCCATTTATTCTCAGCCCTTGTCTTTGCAATTACCATGTTCAATCTCGCCTTGTCCCCACAGTCACCCGCAATACCCAGAAGGATCGGCAGTCTTTCTTCTGGTGCAGCAATTACCGCCCCTATCTCTTTGAAACAAAAAGTTTGGTGTAGGATATTAGAAAATGTCAAATTCAGGTTATAATTCACTTAAGACCAAAGGCAGTACAGTATGCTCTCAGGAAACACAGTTTTCATAGGCTCTCCATTACGCACGGCCCTCGAGGTCCGTCGCTGTCTCGTCGAGGAAGCAGACGGGGGCTGTTTGCAATAAGCAAGTGTAGAATACATGAAAAATGGTCCAGGAATTGACATTCATAG
>42449_TGCAGGGTGAAAGTGAACAAGCGGTAGAGACGTAGAGAAG_NODE_1_length_399_cov_5.619048
ATTTCCATGCCCCAAATCCTATTTAATAAATGACATGCCTGCCTCCTTTTGTCCAGGGTGGTGTCCTCTGCAGTGTGTGTAACAGCACGTGAGGTGCAGCAGGATACTGTGCGTGCACTGTAAACTACACTCATAAACATGTTCTAGGGGGTTTGGCTGCTTCTCTTTGCAGGATGCGGTTTGACAGCACAACAACCCTCAAGCCGTCAGAATCCGGTCATCCGGTCAATCCGTACGCAGTTGTGACGAGGTGGCCTCAGATGGGTTTATATGTATTTTTTTGCTCAGCCGGCTCGCACCTCTCAGACGTCGGGTCCTGGCAGTTAAGCGGGTACTTGAGCTCGATGACATGGCCGTTCCTCTCGCGCAGGAGGTCCTGCTGCTCCGTGTAATACTGCACCAGCTCGGCCAGCGT
>42450_TGCAGGCGGAGTGTTGCTCAGACCACCTGCACTGCTGCTA_NODE_1_length_296_cov_6.662162
TATAAAGAAACAATGTGTTAAGAAAAGTTCAACTGGAATAATTTTATTTTCCAGAAGCAACAATATGTTGTCTTTTGCCATTTTCTCTCTCAATTCTGTAGCCCTTTACTTTCATGCGTCACTTATGTTTCATTTGCACCAATTTTTACTGTGCGTGCTTTTTGTATCATAAAGAGATAAGAATAAAACCACAAAAATGCTGCAGCTTGCAGTTTGACCTGGAATTTTCAAATATTTACATACATATCTAAACGATGAAGGAAAAAAATCCATGACTGCCAGAGTGTTATCTCTCAGACTTAAATACCTACA
>42451_TGCAGGACTTCACAAAGGCGCAGCTTGTTTGTTGTCTCAT_NODE_1_length_430_cov_13.406977
ATGATGTAATCCGAGATTTTGCCGGACGTATGCAAAGGTGGCATGTCTTTCTGTCCGACGCCTTTTAAAATGGCAGCTGTTTTCTTTTCTGTTTGACAGGCGTTATGGAGTGATCTGAACGAAGGAAGTGATGGACAAACGAGAAGGATGGCGGACAAAGGACGGCGTGGACAAACTCAGAAACGCCTGTGGGGACGGCGCTGCTGGCTACAAACGGGCGTCGATAATGAGCACATCAGACAGCTGGGAAGCACAGTGATCAACAAACCGACAACTTGCAGTCGAGACAGGAAATGAACAGTTCTATTTGGTGTGCAATAAGAGAGGAGAGGAGAGAGGAACACATATGAAACTCAGCAGACCTGCAGTCACATGGCCAACACGGTCGACCCCACTAACTCATTTGTAATGAATGACTAATGAAATAATCTATTTGCCCGAAGCAGCGGCCC
>42452_TGCAGGACTGGATGTTTGGACGCAGGCAGCCGATCGGAGG_NODE_1_length_153_cov_3.627451
CCTTCGGTTGGCGTACAATGGGGACGTGTGTGCGCCGAGCTGAGGAGGAGCGGAGGATCTGGACCAGACTGCCGAAACCCGGAAGTAGTGGTGGCCATAACAGGTCGCGTCTTACACAACGCGCCGGGCTGCAGCAAGTCGCGCGGAGAGGAGGGGGGGGGGGGC
>42453_TGCAGGTTGTGTACAGTAGAGTGGAGTTTTTTCCGTTCCC_NODE_1_length_460_cov_17.600000
CTATATTTAACCAACTTTAAATTGAGACTGTATTGCATTGCGTCCTCTACTGGCCTTCTTAGTACACTGCAGGTACAGTTTGTACCTGTATAATGTAATAAAGTGTGTAATAAAGTTAGTGCGTTTTTGTTAACACTTTACTTTTGAAAATGGTATACATGTATTCGGATCATTTAAAATAAATGTATCTTCGGTAATATGAATAAGTTTTAGATGATCAAAATAAAAAAAACTCCAAACCCTAAGTGTTAAACTGTAGGCCTAAACCGGGTCAAGGGGCCTGGCTCCCAGTGTTGTTGTGCAATTTAAAGCTAATTCTATTCCCTTAATAGTTTTGTATTGATGCAAAAGTCGAATGAAACTAGCCGGTGGGCATGTTTTGCATAATCTCAGATGAATATCCATAATACATGGCCGACGGGATTAACGTTAGATCCGCACATTTTAATGAAATAATTGACTTATGGTGCACCAATCGTCTC
>42454_TGCAGGGATCAGAGACTTCTCTGCTATGCTGTTTATAAGA_NODE_2_length_261_cov_44.850574
GCTTTGGGTACATGAAATCCTTTGGTTTAGGAGCCGCATGGATCTCAATCATCACAGTTGCCCAGCTGTTCTCCAGCTATTATGCCCATCTGCGCCAAGACTGCTACCACACAACTAAGTTTGGTCTTCATGCAACATATTGGCTGATCAAGGCTTGGGATGAGTTTGTGGTATCTGCTCTGGTTTTGGAGGACACTATTGTAATCTCGGGAAGGGCAATGATGGTGGGAGATTGGTTCTTTGTGATGGCAGGCGTGGTGCTGTGTGTGGCAGGCCTTAACAC
>42454_TGCAGGGATCAGAGACTTCTCTGCTATGCTGTTTATAAGA_NODE_4_length_121_cov_15.966942
GTCTAGCCCTCAAAGGCTTCGGTACCCCCCTCTTTAATGTTCTCCTCCTAGGGACCGGAAACTCAGGAAAGGCCCAGAACGTTGGCCAAGAGAAGAAGAAAAACACAAAATATGCAGAGCCCATGGCCTTGGGTTTCTTCTGT
>42455_TGCAGGGGTTAAGAGGTCCACAATCTTTTCACACATCTCA_NODE_1_length_464_cov_14.866380
CTCTCGGCCTCCTGCGCCTCAATGCCACAGAGCAGTTAAAGGTTACCCCATAAATGGGACTCCTCTCCCCTCCGTGTTTATAGCTGGTTGATGGAATCTGTGTGCATGAGAAGCCCTTTTCACTGTCTCCTGTTGAAACCCGCCAGGTCCTCCAATAAATCCATCCATGACAAAGTTTATTTCAATAGGCCGGCATAGTGGACGATCCCCGTAAATCAAAGCTTTTGTTTAAAAAATAAATAAAACTCCCTCACACTATTCAGCAGCGGTGAGTCTTAGTCGTAGTGTTTGTGCTGAAACTGTAAGACGTATAGAAACAAGCAAGATAACCCTTTTCTATGTTTTAATTTCCCTCACACAAAGACGCACACATGAGCAGCCTGTGAGAGGAGACTGTATAGGTTCTCTTATATGGGGGGCGGCGAGAAAGACTTTTTCAAAAGCCCAAGTTTTGCCTTTGCCCTGTAATGGTTTGTAAGAACGTAA
>42456_TGCAGGTCTCACTGGACTGGACAGCCTGGAGCTGAATCCC_NODE_1_length_427_cov_8.620609
GTCAGAGGTTACTAGGGTAAGAACTTGGTTAGGAGACGGGGGGGTGAAAGAGGAAAGTGAGGGCGATAGAGGTGAAGCCAGTGGGAAGCAAGAAGTAGGAGGTGGGTTTGAGAAAGAGGAGCGTATGTCAGCTATTTTCTTGGTAAAGTAGTGACAGTCACCCAGAAGAAGGGGGGAGGAGGACTAGGGGGTTGGAGGAGGTTGGAGAATATCGAAAATAGTTTTTTTGGGTTAGAAAATGAAGATTGGATTCTGGATCGGTAGAAAGAGCTTTTGGCAGCAGAGACAGAAGCAGAAAAAGAGGAGAGAAGAGATTGAAACACAAGCAGGTCATCAGGTCGTTTATATTTACACCGTCTCCTTACAAAAGGATTTAAGGACAATTAATTGAATATGATAAACAGGGTCAGAGTTCAATGTCCCATTTTAGGAAGTAGTTTGTCCCAGGT
>42457_TGCAGGTATTTGCTTGTGAAGTATTGGACGACGAGGCAGC_NODE_7_length_204_cov_13.700980
AGTCCTGACAGGGAGATGGAGGACGGATTACTCCGCCTGCCTCCGGCTGTTTGTTCGAGTGAGACAGAAGAAAACAAAGGATTCGCAGCCTGAACGTCTGCTGCAAATAACTGAAGACGAAAAGCACACGATTCAAAACTGTTTCAAGCCGGAGATCTGAAACAACACAGAGTCGACTTTTCATCACTGAGTCTTCTCATTCCCGCTAACACAGCTAACACAGCTA
>42458_TGCAGGATTGGCAGGATTCCTGTGTCCTGTGTTTTCAGGT_NODE_3_length_512_cov_15.025391
AAATCGCCGTTATTTTGGACAAAATGCATATGAGCAAGTAACACATTTTCAACATAAAACTTATTTTTCACCTCTGTTTTATTANNNNNNNNNNCTAACCAATCAACATCTAAGCTTGCAGAAGCATGCCGTTTAAATCGCCGTTATTTCGGACAAAATGCATATGAGCAAGCAACACATTTTCAACATAAACAAACACAATTTTTCACCTCTGTTTTATTATGTGTGCGTTTGCATTGCAGAAAAACACACAGTTGGTTTCAGCCAGTCCAGTCTGATCCATCTGGTGGGCCCCTCTGACTGTACGCTGCTCAGCTACGTTCATGGCGGTGAGTCTGGTCTCCTCTCCCCCATTGCCCACCTAACTCGCTCTAATCCATCAGCGTGGATTAGTTCATCCTCTCGCTCGCTCCTCCCGAACGTATTCAGATGAATGCAATGTAAAACTTCAGGACTGTTATTTCGTTTTTTTTTCTCCAAAGTTCAAATGTACTGCTGCACAGTGTGATGGATCAAATACTGACAGCTGCTGAC
>42459_TGCAGGTGACCTGAGAGACACAACAGCAAGCGCGACAAGC_NODE_1_length_188_cov_4.765957
TATATATGTATATACACGTATATGTATACACACACCGGCCCATTTCCACCCACTCCCTGCCACACTTGAGAATTTAAATGTTCCAGTCCCAGAAACCTGGATATGCAGCTAGTGCTAAATTTATTTAAATGGGAAAAAGTCAATCCTGCACTGATATTAAGAAAGCTGGATACATTCAGACTTGTAAAGGAGATTGAATAATAA
>42459_TGCAGGTGACCTGAGAGACACAACAGCAAGCGCGACAAGC_NODE_2_length_150_cov_8.333333
ATTGAATAATAAGATTTTTCTTTGTTCATTTACAGTAACTCTTGGCAATCTGCTACTGTATTTTATATCCTAAACAGAATTGCCACCTTTGTTCATATTTTATTATTATACTATTATTTTTTATCTTTTGCATTAATGTGTCTTAATATTTAAATTGATCTTTTTC
>42460_TGCAGGTCATCAAAAATCCCATTCACTCACGTCAGGATAT_NODE_1_length_475_cov_12.273685
GTGTGTGTGTGTGTTAGTGTTTGTGTGTCTGTGGGACCGAGTAATAGAGCCAAAGTCCTTATCTGTCACCAGAGAGCTGCCTGGCTCTCTCAGCTGTCAATCATCCAGCCCTAGAGACAAACACTCTGCTTCAAACACTATGAGAGGCAAAGAGAGAGAGGATGAGGGATGGATGAGGTAAAGGGGAAAATAGAGAAGGGGAGAGAGCAGGAGGTAGTGTGGGGGAGCGAAGGAGCAGGGGAGAGAAGGAGGGATAAAGGAGAGCTGGGGAGGAAGATGTGTGTGAAGGGATGTGAAGGACAAAAGGATAGAAGTTGTGATAAAAGTGAGGGAGAAGGATGGAAGGTAGGGGGTATTATTTCAACACCTCTGTTGTGTGTGCCGCAGGCCCCGCAGGTAAACTGGGAATGGAACTTTCAAACACTTCACCTACATGAATTAGACAGGCCCCTTGAAAATACCCGGGCGACTTGAAAAAGCCACTCTTTAGAAAATAA
>42461_TGCAGGTAGAACTGGATCCAGTTGTGAAAACCGATAATTT_NODE_1_length_419_cov_6.885441
ATTTGGTTCCCTCTTGTTAATTAAGGTTGTTGAAAGATCTTCATTAAGACATTTTCTAATTATATCAATAAATACTAAAGTTCAATACATTTTAAAATACGGTTGCTTTTATGACAGTACAGACAGGCCTCTGGTTTAGTTCAAATCTTCTTTAAACGACTGAAAACATATTGACCTTAATATTAGAGAAGAGATAAGTTAGGAAGGCTATTGTAAGACTTTGTTTTTGATTATGTCTGCCTGTTTGGATCAATAGAGCTGTGTGTCATCGCTGTGATTTGTCAACAGCGGGCTCATCGGTACCTGGTGAGCAAAGCAAAGTCCAACTCTGACCTGAGGCGCTTTAAGAGTCAGCTGTATTTAATCTGGTTCAACTTCTACCACCGGCAGAGAAACGCAGGGTGAGACACACAAACAGCAGGCGATGGCTGTTTGTC
>42462_TGCAGGATCATACACACACACACACACACACACACACACA_NODE_1_length_449_cov_6.712695
CCATTACTACGCAGCTTCGATTCACGTAACTTCACGTTTGGCTATAAAGGAATTCCACGGTCACATGACCTTAGGTCTCCCCCGCTGAGTTAAAGGAGGACTAGTGTTGTAGTCTCATTCGGACCGATCCCCCAGGGTGGGGTTCAATGACTGCTTTTGAAAGTGAGTGTTAAGTTGTGTTATTGTCGACGATGCCGTTCGGACGCTAGTCTGGCCCTCGTTCGGTTGAAGTGGGCTGCATCTGGCCCGCAGCTGATTTGAGTTTGAGACCCCTGATCTAAAGGGTAAACAGAACAGAAACGGTGTGAACCTGACCAACCGACCGACCAAAAAACAGGCCGTTAACATACTGATAAGTATCACAAATCAATCCAAAAGCACCGTAAATATACCTCTTCCAGCGGAGGACATAAAGGAAAGAGTTTCAGTGTTTTATGGGGAACAGCGAGAAATGAGTGATGCGTGTAGG
>42463_TGCAGGAACGCAGAGCTGCTGTGGATGTTGTGGAAATGCA_NODE_1_length_373_cov_23.613941
CTCGCTGAGGATATTTGAAGCCGAAAACTAAAGTATGTGGTACGTAAAGAAAACATTTTAGGGTACAGGAACAGCATAATGATAATAATAATAATGTTAATCTCAACAGGGAACATGTTATGAGGCAGAGACACGCGTTCGCACAGGAAGTAGAGCTTCTGTAACGCTGAAGACCTTTTGGCCACCAACGGTGCATTGCCATTAGGAATACAGTTAAAAGAGCCTCATTTTCCCAGGCAGTATTTGCGTTGCAGAAGTACCAGTGCTGACTTGTACCTCCCACGCGGTGCTCGGACAGCGGTGAATGCAAAAAACGCACATCCCAACAATTGAGTGAGCACTACTAAAATACTACATTTTGGATGTGTGATGAAAATTGGGACCTGGGAAGTGAT
>42464_TGCAGGCAGCCAAAATGGCTTTTAACGAAATAGCCGTGGA_NODE_1_length_415_cov_17.925301
CGGCGTGAGCGGCTAATTAACTTGAGTGCTGCAGCAATTAGGTTTACAGTCATTTGAAGATCGGTGCTTTGGGGGAAAATCTGAGATGGGTGTTAAATACGGACCCCACTGAAGTTGAGATCCCTTTTTTAAGTGATTGCAGCCGAGTGCTTGAAAGGCACAACGTCCTCATGGGTGGATGAATCAAAACTGATGAAAGACCAAACTGATGACTGAGATTCAGAATCAAGTAACCTAATGGGGATCTCTTGTAGGTGGAACGTGTTTTACCAGTTATATGAATTATACATTCATTTTTCTACCCATCAAGTTGTTGGCCCTAAAATCTAAGGTGAAACCCCCAAAACAGCTTTACACACACACACACACACACACACTGCCGAGAGGATGCAGTGTTACATCACACAACTGTGGGAGAGATTGACAGTATGATGGCA
>42465_TGCAGGGCGTCGTGAGGAAGACGGTCAACGACGAGCTGCA_NODE_1_length_460_cov_11.028261
ATAAAATAAGCTGGATAGTTAAGTTATGCACCCATTTATTATTGCATATCGTCTTTACTTTAAAATAATCTGTGATTTTTCTCGTTCTCCGTCAAACCAGCAGCTAATCCTGGTTTTTAAAGGACTATTATCACCAGGGACTTGTGCATTTAATAGGCACGTTATTGCATTTTACTCAAAACAGACCCGGTAAAAACACATTAAATTAGAGCTTCTCAGAATAACTATGAGGTCATGATTGATTCAGCCGGGACCAACAGGGGGGAGAGGCGGAAAACATGGTTAATATGAATATATAGAGCACTTAAAGGCTCCATCTTGCCTCAATATCGGTAACACTAGTGGACACTGTGAAACATGTTGCATAAACAGAGTCCATCGTCTGATTTATGGCGTTCTAACTGGGCCTTAGTGCACCAAAGACATGTGAAAGTGGGTTGATGAGATCAACAACTATCATCTCGAGGGCAGTGTGTGTGTGT
>42466_TGCAGGCCCTCTGGAGGCAGCGACTGCTGCATCAGCGTCT_NODE_5_length_105_cov_10.333333
AACACACACCAATCCCCCCTCCCAGCCCGAGGACTCCACTGCCTGGGACTCCTTCCAGGTTTAGTATTATTTATCTGTCCATCATGTCAACAGGCGTCATCGCCCTCGATACAGCGCCGGTATAA
>42467_TGCAGGGACGGCAGATTGCAGTCGATCACCCTCTCAGCAT_NODE_1_length_429_cov_16.086246
CTGACGCAATTGTTTCATGAAAATTATGAAATAAAGCACCTAAGATGTGCTTTCCCCTCAGACAAACTCCTGGGATGGACCATGATGCAAAGGTAAGCAGAGGCCCACCCAGGATTAAGAGGTGTGAGACCTGCCAACATGGCAGCTAATGACCAATAAATGGCCAGCGCGTCTGACCTGCTCACACGGCAGTAAATCAAAAGGAGAATATAAAGGAGGCAGAGGAGGAGAAGAGAGTGCATGGTGGTGATGCATTTGCGTTGTTGATTGTTTTTTTTCTCATGATCATTTTGAATAAAGACTATCATAAACTTGTTCTGTAATCACACCAAAGGGATTGTTGAAGTACAACTGGAACAGGAAACACTGGTGTCTTAAGTAGCAGTTGTTCAAAAAATGTTGGGAGAAAAGAAAATGTGTTTTGACAGCAAGCCATGAATATAAAGACTCT
>42468_TGCAGGGACGTCTGAACCTTCTCTGTGTATCGCTGGAAGT_NODE_1_length_336_cov_13.336309
TTTTCCAAGCTGTCCTGTTTGCAGCCAATGATGGAGCCGGCCTTCTTAACAAGTTTGTTAAGTCTGTTGGTGTCACCGGCTCCAATGCTGCTCCCCCAGCAGACCACGGCGAAGTACAAAGCACTGGCCACAACAGACTAATAGAACATCTCCAACATCTTGCTGCACACATGGAAGGATTGAAGCTTCCTCAGGAAAAAGAGAATATGAAAAGAGTTCTCAGTAGAACCACTAGTTTGGGTGAAGATGAGACCCGTGGAATGTGAAGGAGTGAAGGAGTTCTAACCTGGGTACTTTTTAGCACCCATAGAAGGTGGAAAGATTCTGGATACAACCTTCAAAGAAGGTTCATGACGGA
>42469_TGCAGGAGGAGGAGGGGCAGCAGAGCTTGGTGTGCATCCA_NODE_1_length_463_cov_15.693304
AAATGTCAGACAAAATGCAGAGTCCCACAGATCACAGAGCTGTGACACTGCAGATGGTTTGACTGGATATGGCCTTTGTGACAATTTCGTAAGTCGTATTGACCTAGTTTTAAAACATCCGTCGAGCAAAGTCAGCTTTTCACTCCTGCAGTTAAATCTATGGCTTTTACAGTACAGAATGTACCCGTTTAACACAGCGAGAACTTTTTCCATTACAAACTAGTGAACTGTTTTATAGAACCCAGCAGCTTTTCTTTAACAAAAAAAAAAAAAAAAAGGAGGGGGACTCATGACCATTCAGACCATTCAAAAACATTAGCGCATGCAGTACTGTGCGACAGACATAAAAATAACTTTGTTTTTATTTTGGGATTACGCCGCTTCAGATGTCACTTGACTTTTGAGACTTTGCCTCTGACACTGGTCAAACTGAAAGTGAGCTTAAGTCACATGTTGCCGCAGTGATTATGTAACTAATTAGCGAC
>42470_TGCAGGTCTTGGCCATGAGGGGATCTACAGGAAGAACGGG_NODE_1_length_430_cov_14.509302
TACAACATTATGATGGCTCTAAAATAAATAGGAATCTCTAATAATATTTCTTGTGTTTTTCTACTTCTACTGAAGTAAAAATATTTTTGCCGCCACCACCAGCTGATGACATAAATAATAAAATATCCCAAAAATGTAAACGTCAACCATCTCTTGGTGTTTTAATAAAAATCTTATTTCTGTATTTGATTATCTTCATGTATGTTACATCTTCACCACATGCTGGTTTGGATCAAAGGTCAGAACCAACAAGAAAGAAGAACGCTAATCTATGATTATATATGATATGAAGTAAACCTCTCTGAGGCCTTGGGGAGCCTCAAACCTTCATGAACACAAGAGGAGCCTCCTCACACGGAACCCTGGAGACGGTCTTAGAACTGATCCGAGACCTGCTCAGTGACCTACGACCCTGAACCCTAAAGAGAACTCACTGGCAGCCCCCTGCCACA
>42471_TGCAGGCTGAATCTTCACCTCACCTGAAATAATAGTTTTT_NODE_1_length_449_cov_13.761693
TTAACGTTGGGTCATTTTAAAGAACGCGAAACAAAATCTCCATGTCTGTGCCCCCCCCGCCCCCCACACCCCGCTGGGCGCTGATGCACGGCGAGAGCTCACGTCTGGCCACATAAACCCAATCATTACGCACGGGTTTTTACGCACATAGAAACTGCCGACGAAACTCTTTACGCGTGGTTTGTGGAGCATTAAGATGCTCTAGTCTTGACTTCTGAATCTCCAACAGATGATCAGTAGAGTCAGAATTCTGAATGCCAGTGTGATTAGGTTATCTTGTGAATAGGGAAGATATAGACTCAGCTAAACCTTGTTTTTTTCTTGTGATACGTGTCACTTATATCTGAGCTATGTTGTATTATTTTCAGTATTATATAAAAAAATGTAAAAACTAAAAATGAGGGTTACACAAACACTACATATGGGATGTCAAATGCAGTTCTTCTTACTTCTACCAGGTCAAAAGTAGAC
>42472_TGCAGGGGGTTAAACCGGGACAGGTGCACTGGCCGCCGCT_NODE_1_length_134_cov_10.410448
CCTCACATCGTTTCAAAGAAATATTCACAGAAATAAAAGAAGGGATTTGATCGATGACATGCTGTTAGTTGAAGGGTTCGCTGTCATCAGAAGGAGACCTGATCCGTGTCAACGGCACGCTCGCTTCAGACATTCACCGCCGTCAAAG
>42473_TGCAGGCGTCCGATGAGGACCTGCGAGAAGGGCGACTGCT_NODE_1_length_356_cov_16.907303
CTGAATCGCACACTGTGTGTCCCCATAGAGTCCCCGCGTTATGTCTCACAGACAATGTGAGGCGACTGATTGGAAGGACACGGAACTCTCCGTCAGAACCAAAGAAGCGTGGAAGATGTGCTGCTTTTGAGAGGAATTTAGCCATTTTGGGATAAACAGCAAAAACAAAGTGTCCTGGATTTAATTCCGCCCTGACTTGAGCCCGTCTTCTGCACAGAAGCGGCCGCTGAGGCTTGTGGGTATTGTGGTTCTTGACACCGTATTGAAAAAGACAACGTCTTATATCCAAATGGTCGTTCTAACAATCTCATACATCAAATGACTTCAGGATACGTATTTCCTGGAAAGTGTTTGAGGAAAGTTCCTGTTGTCTGTCTG
>42474_TGCAGGTTAGAGATGTGTGTGATTGATTATTAATGAACTA_NODE_1_length_492_cov_13.876017
GCACATGTGAGGAAACCTGGTTTACACCTACTTTTAAGAGGCGCAGAATTTTCACCTCAAAAGGAAGGCGCACTTTTACGGGCGTTTATACTGCTGGATACATAATGAGGTGCATTTTATGCATCCCTCTCCCATCTCTTTATGGGAATCTCCCACTTCCCCCTTGATCCTCCCGTGAATGCATATGCGTGACGTTTTCAGTTTCCGTGACAGGCAGTCTGCGCTTTCACCTCAGTGTGGCTTTTCTGTACAAAATTCACCAGGCTTTTACGCGCGCGTTGCGAAACAAATACGCCTGAAGTGGGCATGAGTGCCTTGTAGTCAGTGGGAAACATGAGGTCACCAGCCGGTCGCTATGCTAATTCACAAACATGGTCTGTTAGGGGATGTGGGGTGGGGGGGTAAATGTACATCAGTGTACATTTACCCCAAGATTATCAAGCATAAGAGCAAGCTTTTATCGCTGGGGAGACCTTTCCGGGCCTGACTTTGTGAGGGGCCCGACAAATGAAAG
>42475_TGCAGGCTTTCACGCAGAGCAGTTGCTCCAGAGGGGACAA_NODE_1_length_420_cov_11.040476
ACATGTCGATGTGTCCTTGGGCAAGACACTTAACCCAACATTGCTCCTGTAGCTGTGACTACAGTGCGTGAATGTTAGTTACTGATGTGCAGGTGTCACTGTGTATGGTTCTCCTGTCATCAGTGTATGGATGGGTGTGAATGGGTAAATGATGACATGTATGTTAAAGCACTTTGAGTGGTCATAAGACTAGAAAAGCACTATACAAGTACAGTCCATTTACAGGGGAGGGACAGCTTCTCCCATTGGACTGACGGTTTTATAATCCCGTATGCGTAGCAAATAATACATCTACATGTATGATGTATGTATGATGGAATAAGTGCGCCTAACTGGGTCAAACCAATCAAATTATATAACGATACTTAAGACCTCACAACATCATTACACAACGGTGCTCTTGGGCCTCCGGAGGTGGAAGGCTGATGGGGGCGGGCGCCGG
>42476_TGCAGGCATCGATTTCCATTTCTGCAACAGCAAAAACACA_NODE_1_length_413_cov_17.200968
ATAAACCGCTTATTTTTAGGTATTTTTACATGTTTACATGATTTCTGAGTTCTGATTCTGATTAGATGACGCTTTTATTGAAAGCGACTTACAATAAGTAAGACAACAGTTGCACCGCAGCGAGTAGTTGCAATGTTAGTAATGCAGATCAGTTGATGTCATAAAATCCCCTCCACAATCCACTCATTTGAGTAAAGATTTTGCTGTGAATTTGGAAGCTGGAAAGCAAAAATTGAAGATTGAAAAACCTTCACTATTATATAAATATTATACTACTCTGATCACGCGATGGCACAGAGAAGCAGCCCAGTGATGTGAGTGATCTGTGTGACGTCTCGCCTCTGTGTAAGATCTATGGCAAGTGGGTGCTCCACGTGGGCTCATGGGACAAGCCCGGTCTGAAGAGCGACCTGGTGACGGTGAACGGCTCCTGGG
>42477_TGCAGGTGATACACCCTTTTATTTAACACTTTTTTGTTTT_NODE_1_length_389_cov_11.331619
GAAAACAAAGAAGCAATACACTCATTGAAATTCTACTCTGTGTTCAAAGTTAATTATGCAAACACATTCCAAACTTGTGTCTCTTTCAACACAAAATCGCTGCTGAATGTACACAGAGCTAAAATTATCGAGTTAGCATAATAAGCTTTTCAACCTTGTTAAATGTAGAGTCGGGGCCTCTAAGTAAACTATAAAGTTCACATTATCGTACATTACTGACACCTACTAAAACGCAGCATATGAATGAGTCATTACGGTCTGTGTGCTTTTGGACTTTGGACTTTACTATTGTAACACAAACAAACCGAAGGGCAAGGGCTGTGTAATTGAAAACATCTGGATGTCATTTTAGTCTTTACAATCATGAACTCTATAATATCTTATTTAGTACAATGTGGACTCATAAAAAAA
>42477_TGCAGGTGATACACCCTTTTATTTAACACTTTTTTGTTTT_NODE_2_length_115_cov_2.417391
ATCAGTGTCTGAATGGGTGTGAATGGGTGAATGATGTCATGTAGTGTTAAAGCGCTTTGAGTGGTCAGAAGACTAGAAAAGCGCTATACAAGTACAGGCCATTTACCATTTACCATCTAAGTAAACTATAAAGTTCA
>42478_TGCAGGTAGTATGTACCTAAAATTAAGTAGCTTCTGGTTG_NODE_1_length_321_cov_19.277258
GTCAGCCAGTAGGGATACAGTTCATTTGAATAAGGAGATAACAGGCAGGAAAACCCAGTGGCGTTATTAATAATGCTTATAGTTCTAACTTAATACAATCCTCGGGACAGAACCTTCCTCAGCAGCGGGTCATGCGGCCCTGCTTCAAATGCTTATTTTAGAGTCCGATCTAAATGTCGGGGCACGTGACCACGCTACCGAAAGCCTTGACCCATCTGATCCACGAGCTCTCCATCTTCGTCACTGTGAATCCAAACAGACTGGTTAGCACGAGAAGCCCGGTGTTTGCAACTGTTCACAAGTTCATAACATGCAGTCAACGATTTATGCCATTCAGCCTTTG
>42479_TGCAGGGAGATAAAGCCCTTAACATTGTGTTTGTATTTTT_NODE_1_length_331_cov_16.691843
TTTACAAGTAGTACTCCTTTAATACGCCGAGTCACGGGGATGATGCGTGCACAGTCCGCGCGTAACATCCAAAAACGCGTCAGCGCAAAAGATCGGAATGAAGCGTCTCCAAGGGCGCACGGGCGTTTTACGTAAGCCACTCCTGTCAGGTCCGTAGTAACGCTGATGAAAACAATGAGTCAAGTCACGGAGACCAACATGGCGTTGGAGGGAGCAACGAGTGGAGGAGAGAAGTTGACATCAAGGACTATTTAAACAGAGAAGGCGATTCATTGGTCTGCGCACAAGGACCGCCCAGTGAGCGCTCTTAAAGTCGAACGGGGCCCCAACGCAGAGCGCGATTGGATTAACGC
>42480_TGCAGGGCATCTTCATCATCATGGCTTCAGGGTTAAAACC_NODE_1_length_141_cov_5.985816
CCCTCCAGTCAGCCCCGCCCGTATGATCCCCGGTTCTGGTTTCTGCTGTTTTGTAACAAGTCTTGTTGTGTGGTTTCAGGTATTGTGTTGTTGTATTTTTTTCCCGCTTCACAGTGTTGTACACGTGGATTTAGCAAAGTGCGGCAAAGTACGAG
>42480_TGCAGGGCATCTTCATCATCATGGCTTCAGGGTTAAAACC_NODE_2_length_138_cov_6.949275
CTCTTTGTGTCCAAAGGTCAGGGTTCATCAGTTCAATAATCAGGGAGATCTGAGGCGAGGTCAGAGTATTCTCTACACTTAGCTTTAACTACTGTTAACCTGCTTGGACGTTTTCTATCACACACGCAAACACACACCCACACACACACACA
>42481_TGCAGGACATTCACATCATTTAGTTATCGGCATTTTACAG_NODE_1_length_346_cov_10.395954
GTGTCTCCTGTGCTGAGAGAGAGACTCACCTGCATTGAGATGCAAACACCTCGTGGAATAATGCGTATGAGAGTGACTCACCGGAGAGAAGTACATAATAGATCTTGCGTTGACGATGACGTGGGTTAAGCCTCCCTCACATGTCGTGCACACACACACAGAATGAAGCCAGATACTTTATCCATGTATTTGTGGTTTGTCTAAAGTCAATAGTGCTTCTTCACCATGACTCATAATTGACTCGATGCTTGCTGGCCACTGTATTACTCAGGGAGAGGGGGGGGGGTTGCACAGCAGCGATGCCGATGAGGCACATGGAAATAATTGCGTGTCTGGCGGGGAGTGTGTGTGTGTGTGTGTGTGCGCAG
>42482_TGCAGGTCAATGCACGGCCGCAGCAGACAGCCCTGAAATA_NODE_1_length_272_cov_6.823529
ACGCGTTTAGGGGCGCCGAGGGGGGGCTGCTAAAATGCCCGTCGCAGACTTTGTAGATCTGACCCGAGGCACGTTTATTTTTTAAACTCACACATATACCTCACAAGCCTCAGCGCGCTCTGTCAACAGGGGCAAGCAGAGCTGCCGTCAAGCCTTTGGTTTTCCCATATATCCCTCGGCGGGGGGGCTGCCATGAACCCTGACCCCTTGATGTCACCCTGGTAATCTCCTAAACTCCGGGGCACGTGGAAAACCTGTTGCACAATCACCGTCCCAAATTAGACTCTT
>42483_TGCAGGCCAAACTGCTTCAAAGAGTGGCCTTCAGTCGCCA_NODE_1_length_392_cov_20.816326
GTAATTACACAACTATACGCACCATTTATGTCAACATTTATCATATAAAGACTTCATATACAACCTGCAGTGTTTCCACTCAACTTACTCATTGAATAGCATTGACAATGAATGAAAAATGAATAATAAGATAATGTGAAGATTAATGTAAAATATCTGAATGGTTTGATTTCTGGTTTCTATTAAATAAACAAGTTTGAATTGTGTCTTGTAATGAGAATGTGGTTGGACAAGTTTATGTTGATCAACCAATTGACCAACTGACTAGAAGGTGTCTACTTTATAAAACTACTGTCACTTATGGCACCCTGAAATGGCCACTGCCAGTGGCAAGTAGCATCATTTTAATCTCTGTACATGTCTCGGGCTGACTTTTCCATGTTTTTAGCTGCAGGGCATTGAAATATTGGCTTG
>42484_TGCAGGGTGAGGGGTGGAGGGACGGGCTGGTCTCATTGGG_NODE_1_length_441_cov_19.174603
ATGGAGGAAGGAAGAGCTCTGCTCGCCATCATCACCTCCCACCAATCAGGTCCGCCCTCACACACACAGGAGGCTCTCCTCCATTCATTATTAATATTTGGATTAACAGATTGACCTTCGGAGAGGAGAAGTGGTTTGAGTGCAGCCGAACGAGGTGAACACAAAGAGCGAGACGCAGATTTTAAGAAATGCAGAAAACGAGCTGGCAGGGAAAATAAATAATCAATAGGGTTTATTTTTGCAAAAGAGAAAGAGAATAAACAGAAGAAGAACTCAATCACACAGTTGTTCCTCATGTTGTCGACATAATCGAGTACAAACACAGCCAGCCGTCACTTCCTCAGTAACAGAACCTCCCTGTGCTTTTATTTTGAAAAGCCTGTATGAAAGTATCACAGGAGCTTTGACGCAAACATCCGCTGGACGTATGTAGGCTGATGTTACCTTTATTTGACCTCTATGT
>42485_TGCAGGTAACGATGGCTCACGGCCTCCTGGTTCAGAGTAG_NODE_11_length_259_cov_17.386101
CACACTCTGGATTATAGAAACAGAGACTCTCTGTATTTCTCGCTCTCTCTGTATCTTCAGATTGACAATCTGACGGAGGGAGTCTTCTACGAGTTTAAGATCCAGGCCGCTAACATGGCCGGTGTCGGCGTTCCCAGTGCTCCCAGCGCTCCGATGAAATGTGAAGCGTGGACCATGGACGAGCCAGGTGGAGGACCGCCGCTGCTTCTACAATAATGACAACAATGTGCAGACATCGTTCCTTTCTGCTCATCTTCCTGTTATCCTACGCCCGTCCTCCA
>42486_TGCAGGCAAACACACACACACACACACACACACACACATA_NODE_1_length_179_cov_5.061452
GTCATGCGTGTGATGGATGCACACGCATGACCCAGACTGACCTGTCGGCTTCATTAATGACGCACGTTTAATACAGAAAGATTTTGATACAGTTTTTCAGCATAAAACCATATTTAGATGTTTATTTTATAACTTTATGGCAGATTTCAGTTGTTAACTGTAACTTTATTTAAGTTCATGTCCTGGAAATGTT
>42486_TGCAGGCAAACACACACACACACACACACACACACACATA_NODE_2_length_95_cov_2.557895
ATGCTGCTGAGTCTTCTCTTCAGGACACGAGGGAGATGTTTGTGAGAAGCAGACGGATGATTGACTTAATGCAGCGTCCCCACATGACCCACTGCGTGTGTGTGTGTGC
>42487_TGCAGGCTGCTGGAGAGGTTGGTGAAGCAGCCCGTCTCCA_NODE_1_length_436_cov_11.871560
TGGCAGGTTACCTTTTTTTTAATTTTAAATACCTTGTTGGTAATTACCTTATAAACAAAATCACACATCGCTAAACCGAAAGGTTGTTTGGACTTGGTTTTGAGGAGCTAGAACATTGATCACACCGAGCAATTTGTAGTCATCCTAGAAAATCTGCAACATCAGCACACAAAAAAAGCGTTTCGCTGTGGGTGGTGAGTTAAGAGTGTGACACTTTGCCTCCTTTTTAACACTGCATGCTAATTGAGGGACGTGGACATGTTTGCATACCTGGAAACACAACCCTGGTGTGCGCCGACAGTCAAACACACGGTATTTTTGTCATTTATTGGAGCGACGGTGTCTCTTGTTTTTAGAGCAAACAACAGGATCACCAGGATCTCCGCCGAGCAGCTGGGGCCCTTCCTCGCCCTGGAAACGCTCGACCTCAGCAACAACATCATCGTGGAAATCAAGGC
>42488_TGCAGGACACAAACGTCAGACCAGTGAGAAGCTCAATGCG_NODE_1_length_426_cov_15.424883
TAATCTTAATAATTAATTTCTAATCAGTTAAATCTCACACGTTGGAGTTTTTAATTCACACCTGATAAACATTACGTGAATCTCTGGATCATTTGTGCTTTTCGATTTGTCTTTGACAGATGACTCCGACCAACAAGAAGCCGGCCAAAGCCCCTCAGGTGAAGTTAAACTTCTGTGTTGTTCTGGAGAGAAGAACGCGTCAGACGCAGGAGTCATTTCGCAAAACGTACCGCGAAATGTTTGATTTTTTTATGTTGGTATTTGCTCCTCAAAAACACGAGTTCTGCTCTAGAGCCCAACCTGGTCCGTTTCCTGTGAGCTCGACCACCGACCGACGTTATTTATATTCCCACACAGTCACAGTGTCCACCGGCTCTTCACACCAGCTTCCTGCATTAAAAGTGCCCTTGAATCTTCATCCTAAAAGAAGAAAGACGCACTTTTAATA
>42489_TGCAGGGAAAAAGATGTTAGGTTATCTGTTTTGCACTGCC_NODE_1_length_378_cov_6.566138
AGAGTTGATTGATTTGCTACTCTTAGCAGATTCCATTTGTGAGTGGACAACTGTCGGCAGACAAATTGGGCTTCATTATCCCAAGTGCTGACATTTTGCCACTATTTGGTCAGCGTGTTGCAATCTGAGTAGGGTCGTTGCGACATAAACGGTTTCTGTAATGAGCCCAGGACATGAAGAAATTTTGTTGTATCCAATAAATGTGTCCATTGTCTCTCCACAGGATTTGCTCCAAGAAGAATAATTACCTCATTGATATTATATAAACCGGTTAGGCAAAAAGGGATATAACTTGAGATATTAAACATCAGACAATATTGGTGTTTTGTGAACCATTACAATCCTGGACGGCCTCCCCAGTAACAGACACATTGCTCTTTTTTATTGGTTCAAC
>42490_TGCAGGTGAAGGGTCCGTCGATCGAGTGGATCAAGATCCA_NODE_1_length_443_cov_27.530474
AGCCAAGTATCCAAAAAGCACACGGCGGCAAAAGACGACTTTCAAGTGGAAAGTAAACAGTGACTCTCAAAGTCAGGAAGCCGGCTTCTCCGTCATCCCCCAGGGTGCAACTGAAGGCCCTCCTTTATTCTTATTGTATACAACGTCTATAACGTATACAACGAGGACCGTGAACAGTTTGACCTTCCAGTTACAGACAGCGCTTCCTCCATCAAACGTCGCCATCAAACGTCCGATTAGTCCAACAATCGATTAGTTCACCAGCAGGAAAAGGTCACCAACAACAAAGTCATTTTTTGCAGATAAATGTAGTTTTTAAGCATCGCAGAGAGATGTTAGCCTCAAAACTGGATAGTAGAAGCAAGGCTCCCGTGGGCTTAGAGGTGTGTTCACTCATACTTGGGGTTATTTTTAAATATTTGCTATGTGGCCTCTGACAACAGACACTGTGTGCACACATTAACC
>42491_TGCAGGGTTCTCTATCCTCGCTTCCAGTCAAACTGTCTCA_NODE_1_length_401_cov_12.366584
ATTTTGACCCAACTGGTGTTTTTCATGAGCTGCTATTTTACAGCCTTCTTGTGATACTCAAGCGCCAATTCCACTCGACCAAGAGACAATCCTAGCAGACAAGAGACTTGTTGAAATGGAGGCGCTGAATCAGACCCACACCCAAAGGCATTGTTTTCACCTCCATGGAATGTTGTGAGGGTCACAAATACATGATTCTGTTACCTCGTATAACAATATACGTGTTACGACAGCGTCTGTCTTGGTGGGTTGTGCCTTTTTATTCATTATAATGAAAACCAGCACCCTGAGCAAGCAACGACATCTGCATGAACAGCTGCATGTGTACACCAAGTCAGATAAAAGGGTAAAGGATCAATAATTTTCTCTTTTTTTATAACAAACATAATACTTTGAAAATAAAACTGGAATTAAGCATAGTAA
>42492_TGCAGGCACCCACCTGCAGTGATTAGCAGTAAATTGATTT_NODE_1_length_345_cov_13.211595
CTGGTACTGCCCTCAGACGGGGCGAGTATATGAATGAAAGTTAGAACGTTCTGTCACAACGATGTTGTTACGTATTACCGCGCTTTTGTTGGTGGGTATGCGCGTATACCTGCGTATCACGTAGACTACACCACTGGCCTCCCGATTAGCAGCATGGCATCTTGCAGCCTCTCACCCGAGCATGAATGTGTAGTTAAATGGCTGAATGCTGGCTTGCATTAAAAATCACCAAGTAGTAGTTTGACTAGAAAAGTGATGTACTGCAGTACATTTACCATATTTGGTCTCAAGGGTTTCCCTTCGCCTACAGTCTTTAAATAAGCTTCATAACAAAATTCTATCAAATCTTTCAGGTAAATTAAAGGCT
>42492_TGCAGGCACCCACCTGCAGTGATTAGCAGTAAATTGATTT_NODE_2_length_178_cov_2.466292
GGAAAAGGTGGAGACAATTAGGAATCAGGGGAGACAATCGACAGGAGACACCTGAGGAAGGGCAAGGCACCTGAAACGAGAGGGGGTTTAGACGCCACAATAAAACAGGAAGTATCAAAATCAGACGTAAGACGAGACACAAACACAAATTTCACCAACATGTATGACATAAATGGGTGAATGCTGGCTTGCATTAAAAA
>42493_TGCAGGTTGAAATGTTTCTGAGCGAACGCCCTCTGGGAGT_NODE_2_length_241_cov_12.497926
GCGTTGTGAGCGGATCAGTGAGACCACGTAAAAAAGAAAAGGTCGGCCATACCTGCTTCCCATCCAGCGTGTAGATCCTCTTCACCACGCCGCTTTCCAGTTTGATGGCCTCCGTGATGTCGGTGAGCACCTGCTCGAAAGAGTGCGCCGTTTTCTTGTTGAGCAGGATGCGCACGGCCTTGCGCGGCTTCACGCCGCTGCGCATCACCGTCACCAGCTTGGGCCGGACAAAGTCCTTCCCCTCGCTGGAGGAGTCGGCGGCG
>42493_TGCAGGTTGAAATGTTTCTGAGCGAACGCCCTCTGGGAGT_NODE_3_length_117_cov_6.290598
CACTATTCAAATGCAGATTCAAAGAGAAAGAAAAAGCCTTTTTGTGGTTCGGTACATTTGAATTTTAGCGAGTTGGCTTTTTAAACTTTCGGGGAGTTTGCAGGAGCTCATACGAGGTCCGATGCCTTTCGCCCGGAAG
>42494_TGCAGGGAGGGAAAACGCATGTCATGGCTGTCTCAGTGCA_NODE_1_length_330_cov_12.224242
TGTGTGAGGACCGTGAATGCGGCTCTTGAGCGGTGCAAGGTACGTTTCTCTCATGGCCTACCGTGATCCGCGTTAGATGACAGACACATTTTCCGTCTGATCGCCTGCAGTGATTGGAATGCGTTTGTATATTCGTAAGCACTATGCATGCACCTCCGCATGTGCTCGATTTGAAAGCACGCTCACAGCGTGTCAATTCCCGCATGACTCAAGAAAGCCCTCAACTCTCCTCCACTCTGAAAGCGTGATTAACAACCCAAAATACTGAGTTCACTGTAATTGCGGCGCTGTCAAAGGCATCTTGAGGACACGATGCAGGGCTATAGTCTGTCCATCCCGGCATGCACCTCCC
>42494_TGCAGGGAGGGAAAACGCATGTCATGGCTGTCTCAGTGCA_NODE_2_length_85_cov_3.011765
CAAACTCCTAATGGCCATTAGTAGCAATTAAGTTCTGTAACTGCCCAACCCCAAACCCCCACTCTCTCTGCTTTTGCTGCGTTGGCCGTTTAGGCGCATGCGAATGT
>42495_TGCAGGGCTTTGAAGACTTGTAGAACAATGATTTGATTCA_NODE_1_length_428_cov_5.481308
CTTTACCCCCACACAAAGTTTGTACAAATAGACAAAGTATTTCTCAAACTTTTTATAATGGGTGTGTCATTTTCGGAGCAGAGGCCAGGGCTTATAAAAAAAACCACCCGCAAACCTCCAACCGTATACATAAAAGTAGCACAGTTGTCAGGCCTGAGACGTTTGGTGCCCTCCAAGGAGCTGGTCCTGCTGCAGGGAGCAGCTGGAAGCTGACACTGTCTTCCAACATCGCCCACAGCAGTTGAATATGTGAGCTACATATTCGGTGAATTTGATCCAAATACGATTGTGATGAGTAGTTCTGTCCGTTTAGTCTAAATAATGGAGTCCAGTTATAACAGAGTTATACCAAGCACAGCAAAGGTAGAGTATTCTAGTGCAGTCATGTTCGTCAAAAGGTCTCTCTCTCATGTCCTTCCCCATAAAATGTCTAATTTGATGAAA
>42496_TGCAGGTCTTGTTCGCTTCAAGGACCTTGAAGCGAGCTAA_NODE_1_length_398_cov_14.376884
AGATTAACTATTTTGCATTTTAATACCGCAGTTTAAAGGTCGTGATTGAGATAATTTATCATTTGTAAATCAGGAAATAGGAATTAGGAATCAGGAAACATTTATTGCCATAATATTTCAGACATACAAGGAATTTGACTGGGCGGTTGGTGCGTAACAGCAGGCAGTATGACAATGGACAACAAGACAACAAACAGACAATAAAAAAAGATATAATGCTATGGGTTACTAGTATAAGGCTATTGGTTAGTTTAAAATAAAGGAATAAAAGTTAAAAATATTTAAAAATTAAAAATTAAAAAATAAAGTGCACTAGCGAACAAAAAGTGACAAAAGTGACAAGTGAAAAGTGACAAGTGTAAGTGACGTGTGCAGTGTGAAAGAAAGTGACGGGTGGAATGTCAGAGTCAGTCAGTGGGG
>42496_TGCAGGTCTTGTTCGCTTCAAGGACCTTGAAGCGAGCTAA_NODE_2_length_78_cov_2.435897
TGATTAATGCATTAACATTAGAGTGTCACTCCCTTGGACAAAATGCAAAAATGCAAAATAGATCATCTAAGTTAACTTAGATTAACTATTTTGCATTTTA
>42497_TGCAGGAAGTCGGAGACCAACTACGACAAAATCCTTCACA_NODE_1_length_416_cov_16.656250
AATATCAATAAGTTAATAAATTCAAGACCTCATAAATACATTTAATACGTGTGTGTTTCCCACGTACCATACTGCATGTGCTATACAGGTAAAAGCTTAAATCTGCCGAATCATCCGTTGTTTCATCAGGCATTTGGGTTGAGTATCCTTGGAAACATTAAAAAGATCTCTGTACGCATCAGCGACGTAGAGATGTAAACTGTATTAAGGAAACTGTAGCTGTATTGGAGGAAGATGAGGTTTATTGCTTTGGGATAAAAAGACACCTGCTCCCCTTAAGGATTCCTTTAGCGGGTCCTACAGGTGCCCACATACTGCCTGAAGGTTTTCCTCACAGCGAGACACGTCAGGAGAAACGAACCCTCGACAGCATACAATCCAAAGGTTGGGATCAAACGTGAGAACCACACAAAGCCCGACACAAGCTCACGCTGCCTA
>42498_TGCAGGGCCAGAGCCAGTCCTCGGTCCTCCGGCCCCTCGC_NODE_2_length_128_cov_2.710938
AGAGATGGGCGATGTTACGACTGTCGGCGTAGTGAAGGGAACGTCCGAGAAATGCAAGAATAGTGACGCTCCTCTCTGCACTTTGGTCAACGTTAGTTGCAATAACAGCACCGCTGATGTCAGCGCTCCCAGCCACGTTA
>42499_TGCAGGGACGCAGATTGCAGCCGATCACCCTCTCTGCAGA_NODE_1_length_293_cov_7.365188
CTTACAGTTTGGTAAAGATATTCACAGATTCAGACTTCCCGGTTCAATAGCTCATCAGTGAGACGTTGTTAAAACACAAACAAATAACGTAAGATTCTCCTACCCAGGACTTGACGGTCAACTTTGGCAACTCTGTGTTAACGCCGACTGTGACTGCTAGGAACCTCAGCGTGACACTTGACAGTCAACAATCCTGTAGATACACGCTCTACAACATCAGGAGAATATGTCCCCTTCTCACTCAGAAGGTAGTGCAGGTACTGATTCAGGAAGGTCTTTAACCTTCCTAAATTCTCCCACACTACTCCACTCC
>42500_TGCAGGAGACAGAGAAGCTGGAGGAGGAGAAATCAGACCT_NODE_1_length_144_cov_11.784722
GCGTGTTCAGACTGTCCCCGTCCGTGCAGTACATCCCGCCGCCGACCATGCCGCCGCCAAGGCAGATGGGTTTGATGACGGAGCGCTGGGTCTTGCCCCCCTCATTGGTCTCATCGGGCTCTTGCTTCACGACAACGTGGTTCATGTGGGGCCGGCCGGC
>42501_TGCAGGCTTACAAGCAACTATTTACTTCACACTGATGGAA_NODE_1_length_326_cov_12.892638
CCCCCTCCCCCGATGGATTTACCTACACCTTTTGTAGTGTAATAATTAGTGTTTAGTATGTGGGGATTTTATGCCGTACAAGCAAGATGACAATAATTCCTGTTCTAATAGATATTTGTCCGTGCTTGTCTCCAGCCGCAGTCATATTCAACTTCCCAGACGCAGCCACTGTAAAGAAGGTGGTCCACAGTCTTCCCCGTGTCGGCGTGGGGACGAACTTTGGCCTCCCGCAGACCAGGTGAGGTGCACGGCTTTCGGGATTCTGAATTCCTCTTTGTAGACGGCACCACGACCGAACCGGTCGGAAAATATCAAAGACGGTGGTGGGGAGAGAGAGAACGTTCAGCA
>42502_TGCAGGAGAGCATCTCATCCGCCATCTCTGCCCTTTATGA_NODE_1_length_387_cov_19.193798
GTTGCAATTACAATAGGAATACTCTTTTGGGGGGGACAGAAAGTCACCTGTTAGCCAGGAGCCTCACCGGCAGGCAATGACAAGTTCATGATTTCTCGGTCCCAATTGGCTAAAAGCAGAGCGAATAAACTGTGCATTACCTTCAACTTGAGGGACCTCCAAAAGCTGCATCCTCTCCTCTTGCTCTTCCTCCAGCTCGTCCCCGGCTCCCTGCTGCACAGTCTGTGGCTTCCTCATTTGTTCTTCATCGTCTGCAGTCTCCCCACTTCCCCTCGTTTCCTCTTCTGCTTCATGCTCAGCCTCTATTTCATCCACCTTTTCTACATTAAACTGTGGGGAGACCACGTTCTCCTCTTCCTTGTCCTGCATATGATCCTGTGTATAAGCCAGGACCTCTTTTCCATCCTCC
>42503_TGCAGGCCGGGGATAGAAGACCCGGCCCCGTCTTCACAGA_NODE_1_length_154_cov_7.883117
GTGCAGCGGCGCGACGTGTCTGATGTGCAGCTGCTGCCCGAGCACCAGGAACTCCTCGGTGACCAGGATCATCTACGCCTCCATCTTGCTGCTGGGGACCATCGTCGCCTGCGTCATGCTGTCGCCCGGTGTGGACGAGCAGCTGAAAAGGGTACGAGCCGCGACTGCGGCG
>42503_TGCAGGCCGGGGATAGAAGACCCGGCCCCGTCTTCACAGA_NODE_2_length_233_cov_5.665236
CTCTCACTGCTCCTCGCGTGCTTTCACGGGCCGATTGCATTGATTCATTGTAAAAATACAGGAACACTACCGTCAAAGGGCCCCACCGAAACTGAGCTTACAACTAAAAAAAAGACTACATTTCCTGTCCACAAGGTCGCTGTCGAAAGTTGAATGAGGATTTCTACCAGCTGCTCTCACAGGCAGATAACGAAGCGTGTGCTTTGGCTCCGTGGTGCCCCAGGTGCCGTGCCTGTGCAGCGGCGCGACGT
>42504_TGCAGGAGGGCGAGATGGAGTTTGAAGCGGAGAAGGTGAA_NODE_1_length_426_cov_22.983568
GAGCAAAAATAAAGCCATTATTGAAGAAACAGAACATGTGCACAGACAGAATGGTGGACGTCGAGGGTTTGAGGTTCAATTACGGAAAGAGCTGCATTAAAATACTGTTACAAAAGTTGCAGTTTCCTTTAAATACATTATTTGGTAGTTAAACTGTTTGGTAGCTTATGCCTTCTTAAACACATGACATTGTATGAAACATGGTTAATTCCTTTGATATGTATGAAATAAAAAACGCATCCTTGACGCTTAGTGCATCTGTAGCAAACTGCAACACAATGTGGATTACATTTTAATCGGCTTTTAAAAAAGGCTCAACGAGGAGGATGTTCCTTCCAATCGGTGTCTTGATAAAAGCTGCTTGATCGTAAACACTCGTCCAGGAACACAGCGAGTACAGGGAGGCAACAAGCCAAGAGGACAAAGCTCCTTACAAAACATTAAAGGC
>42505_TGCAGGGATTGCCGATAGGAAGACAACCGTCTGAAAGGGA_NODE_1_length_325_cov_24.959999
ATGGTAGCTCCTGTCATCAGTGTGTGAATGGGTGATTCACATGACATGAGGTGTTAAGGCGCTTTGATTGGGCGGAAGACCAGAAGAGCGCGATACAAGTACTCACTGTTTGTCTTAAACGCCAAACAACATGGTTTCTTTTGCAGCAGAATTCAAACGCTCAGGAAAAAACCCCACACCAAAGTCAGAAAGTTTTAAATGTAGATGTTGAGTAAATATTTGCAAATTCAAGATACATTTCTTTTTGATTTATGTCATACTAAACACCAAATCGAGATATTTGGTGCCATATACTGTAGTGTGATATCGATGAAAGCAAAGGTGCTTGTGCTCACCTTATTATTTTG
>42506_TGCAGGACTTGTTCGCTTCCAGGTCTCTGAAGCGAGCCAC_NODE_1_length_428_cov_5.376168
CAGCAAGTCAACTCTGCCAGTGAGCGCTCAGTCTCAGCCCCTTTTTGTACGTTGCATCCCTTGATAACCTGAACGACTGAGAACCTGAGAAAGATTTTAAAGATTTTACGGAAATTCCATTGGTGATGTTGTTGGCTTTTAATAGTAAATACAGATCTCCCTCTTAGTATTGCCACATTATCCTTAAATGTCAGTTGGTCCATAGTGACAAGTCCGAAAGAATATGTATTTGGATATGTGACGCTCAGTCTATATGGACAGCTTCCACTCGGATGTTGACAGACACTCCTGCCAAGGAGGATGACGTCCGTCGTGACTCCAGGTCTCAGTGTGAAAGACAACTTGTATAACAATGATCCAACTTTCTGTTTCAACACACATTTTATGAGAATAAATGAAAAAAAGAAAGTCTTGGTATCTGTCGCAATAGGAGAGTCTAAAATA
>42507_TGCAGGCTGTGTGGTTTCCTCACAAGTTTTCCGTCACGTC_NODE_1_length_222_cov_11.702703
ATCTCTGTGCGTTTGCGTCGACCTTTCACCCCCCAACCACAAGACCGCAAACCACCGAGCCCGACGTCTTCTTTTCTTATCTTTGTCTCACACGTCAACTTCAGGACAATCAAGGACGACAAAATGAAATGAATGGACTCCTATTAGAGTCAGTTGAAAGGACAACGCAATATTAATAACAATACTCCACGTGGAGGAAGATGAAGACGGTGACACTGACAACGACGTGTTGTTTGTGGGTCCG
>42507_TGCAGGCTGTGTGGTTTCCTCACAAGTTTTCCGTCACGTC_NODE_2_length_216_cov_5.962963
ATGTAACCACGCGTGTATCACATCTCAACACAAAACATAATATTAATACTCATAGTAATGACAGTATTTCAACGATTAAAGTGGCAATCTCTTTCCAGCATCTCTTCGCCATGAAATAACTCCACAAGAAACATTCACATCTTTTCTTTAAACTCACATTTGGTTTTTTTCAGTGTCCATTCTGACGTCCATCGCTGCCAGAGGAGAACCACCAAACGAAGCCACAGAGTTCATCTCT
>42508_TGCAGGGCCACAATTAACCTAGACACAAGAAAACATGGCC_NODE_1_length_332_cov_17.575302
CTTTATGTCATTAATTTCATCAAGAGATAATAGTTGGAACGTCTCCCATCAGTTACCCATGTAAGCCTTAATAGCATGTGCATGACTGGAATGTGTATTGAAGCTGAAGCTCATAATGTTAAACGCTTTGAACCTGAAAATGCTCCCATATCTCCCGTGGGTATCTGCCCTTTCATAATTTAGTCATTAATATGGTCGATTTGCTATCCTATTTGTCTTTTACTCATCATCATAATGAGGGTCTTATTTTTAATGAACATTCAAAGCTTTCAGTGACAAATAAAATCTCCTTCTGAGTGAGGATCAGGCGTGTGCGAGTGTACATTAGACCCAGATGGTGTGCAGGTTGTTTTA
>42509_TGCAGGAGACTGAAGCCCTCTGGTCTGTAAAAACATCAGC_NODE_1_length_231_cov_18.679653
TGCGAACAAAAGACTCCGACCCGAAAAAAGTGTCCACCCGAAACGCTGGAAGAGGGAAAGGAGGACGCTGCACACCTTTTAAGGTCATTGCGCTTCCAAAAATGGGGCCTCTGCAGAGCTGAAATTAATTAACGCGCCTGTTTTTAGAGACGTCGATGTGAGCCGCCGCTGAAAGAGCGTCGATCCTCCAACGTTATAAACCAAGAGCCAACGACGGACTGTGATCCAAAGTGTGGCTCCTTCCCTGTTCCCC
>42510_TGCAGGATAGCAATAGGGCTGATTTTTTTTACACAATGCC_NODE_1_length_470_cov_6.374468
CACCCCTTTCTTGATTTTGATCTCATTGACTTTGAGGAGATACTGTAAAACATATTGAATACAGATTCCGTCAGACAGGGTGAGGCCAGGTTCAGACCATCTCGAAACACATACTTCCCTTTCATCTCGTATCCAGACGCTTCAAAGCAAAAGTCCATCTTTCAAGTAAAACTTGATCTAAGCACAACATCAAAAGAGGTCCAGACCGCCAAAAAATCATTCAATGTAATCTGAATTCCAAAAGACTATTCTGAGATGTATGACCTTTAGCTAATTTTGACAGAGCTTTGCAGGACCTTTAGTCAGTAAGGTATTTCTTTCCCAAACTTCTACGTCGTTCTAAGAGGTTCCATTTTTAACGTTGTGCATATTCAATTTTTACAATTACACATTCATGAAGTATTACTTCTTCAGCGAAGACATTTAAACACACCGCAATGACATTTTTCGTCGACTAACCTCACACATCTGCAGCTGGAAGAACCTCC
>42511_TGCAGGCCAGCGGGTCTGTTGAGAAGACATCCAGTTCAAG_NODE_1_length_428_cov_19.130840
AACAGTGATCACAGTTCTCTAGGGACGTATCATCACACGTCATGCAGAAGCATTGAGCCAATGTCTGTCCATTTTGACTGAGGATTACTATTCTAGAATGTATTACTAGTAAATTAACCATTATTTTAGCATTTGCTTATCAGAATATATTTGATTATGGGATTAAATACTGTACTGTCAATGAAGATGGACACTGAAGCAGATATTGATTCTGCTGCACTAATAACACCTGAGGACCTTGTATATCTGTAGCCAACATAGAGGAACGAGAGAGAGAGAGGCCTGACAACCCGGAGAGGACCAGCAAAGAACACACAACCCAAGTTATACCCACGACCCTCCTCTCCTTCCTCCTCCTTCCTCCTCCTCCTCGGCTCCTGGTCTTTAAGCCAGAGCAAGAAGGTTCACAGTAAGGCACCGTTGCCATAGAAACTCTGTTTGCATTTCCCA
>42512_TGCAGGTCTCTCACGTAGACCCTCTCGGTCTGGAGCAGCT_NODE_1_length_280_cov_13.660714
GGTACAAGTACACCGGTCACAGCACCATTCAAGAGGTCAGGGTATTTTACAGCAGTACAGCAGTATTCCAGCAGTAGTACTAGTATTCAGCCTGTTGACTATTAGTTACAGCAGTAGTACTACTAGTGTTCAGCCTCTACTCTACTCTAAGTACCATAGTCTCTAGCCTGTGGATTAGTTACAGCAGTAGTACTGCTAGTACCCAGTACTGCGTTCCTGAGGCCACGCTGTCCCCGGTAGAACAATAAGGACTTGGAGTTGGAGCTGACCCCCAACAGTCTGTCGGACTCGGACCCCGAGGT
>42513_TGCAGGCCGGAACTTTCAAGTGGCACAAACGTCAGAAGAA_NODE_1_length_280_cov_11.607142
ACTCACACCGCCTATAGGAGAGATGTGCGCGGGGATGATGATGATGCGCCTTTTTGAAGGGTTTATATGAAAGTAGCGTAATTAATGGCTTCGCGGTCGTTTATTGGTGGAACCCTCTAATGAATCATTTGCTTGCGATGTGCAGACTTGGCTTTTATTTTCACGGATTAATGAATACCTCATCTAACAATCACTGCGTTTATTGCACGTCACATTTAATCTGAATTCACGTGGGTCAAATTCTCCATCAGAACAGTTTGAGGGTTTGAGGGCCTCGTCTTCAGAACCCCCCCCCCCCCCCA
>42513_TGCAGGCCGGAACTTTCAAGTGGCACAAACGTCAGAAGAA_NODE_2_length_167_cov_21.922155
CTTCAGAACCCCCCCCCCCCCACAAAAAAGAATTCTAAGAAACTTAGTTTGAAACCGGATGCCATGCCCTCCATTTGTCACCCTGCTGCACAACTGTGAAAAGCAGGTTTAAAGGTCAGCGGTGAGAAGATTAAATTACAGGGTTATTTCAGTCATACAAAAGAAAAACTCTTTCAGCTTCAGCTGGCG
>42514_TGCAGGTTGGCGGTAAAGGAGTTGGTGTGATTTCCATTTC_NODE_1_length_247_cov_6.967611
ACCCGCCCACAACTGCATGAAAACTGGAGGGGCAGTAGGGTCCGTAAGGTGGCTCTAGATAGTGTCCCGCTCCGGGGTAACACACGCTCTCAAAGTTGTCCTTCCCGTGACGCTGCAGTCGCTCCACCATCATGTCCACGTAAGCCTTGCTGTCCCAGTTGAGGTCGTCCTCTGAGGCCACGAAGAGGAGACGTCCCTCCGCCCGCTCCACAGGGATCAGCGTGGCCTCATTCTCCTCTGCAAGAGGGTCGTTCAGAACCTTC
>42515_TGCAGGGGCAAACCCCTGATACATCCAAATGTATGCTGCA_NODE_1_length_375_cov_15.378667
TAAAAAGCTACATTAGCTAAAGGCCAAGATACCCACATGTGACAATGTGGCTAACATACAGTTTATATGTTAGACATTTTAAATTAAACAAACCGTGGACATTTTGAAATTGAAAATTTGGACCGGATGATGTCGCTCTAAATTTAGCGGATGCCTAAAATTGACCACAAATGTCAAGCTGAAATGGGCCCTATCGAAAAAGTTAAGGGCGGCCAACATTATTATAAGACATCTTTTGAAATCATGAACGTCTGCTCAAAATGTTGTCCCAATCCTTGAAGTTGAAGTGTTACATACGCAATGCGCAGTGTTGTATTTGTTTATGTGTTGTCTAACGGAGCATGTGTATGTGTTCTCTATGGCAGAATGCGGGAACGAGGTCCTTGCATTTGCGGAG
>42516_TGCAGGCAGAGGCGTTCGCTGCAACCTTCTGACAGCTTAA_NODE_1_length_443_cov_22.187359
CACCAGTGTTAGCCCGACCAGGTGATGGCGATCTGCCTCTGTTGCCTTTCCCCCAGCTGCATGCTTTAATCACCCCTGGAACCCCATATGAGATAATCCCATTAAAGATTAATCGCATTCAATGTCAACTCATCTTTGAAAAGATTGCAATCTGGTATATTTAAGAGACAGCCATCACTAACCAGCACAGTGTGCAACTTTGTATGTACTTGCCCTCTTGTGAAAGCCGTCAACTGTCATTGATTTTCATAAAACGTGACGGCAATCTGAAGTGTTTGAACTGAAATAATTTAACCGGCCAGGGAATCAGGTAAAATGCACAAATGTATTGTTGAGATCTGAATACTTTCTCACAAAAAGGGAAGATCTAAACCACAAATTTTACCATTACTCTTCTACACCAACTGTAGTTGAGAGGAGTGGGCTCAACGTCTTTAAGATTAGACATAAGCTCTACGCACCCAC
>42517_TGCAGGGCTGAAAACTTTCACTCAATATAAAACATGAAAT_NODE_1_length_444_cov_8.824325
CACATCAAAGCAGATATGGAACCCAACACAACATGAATGTAGTCTGTGAACACAGACGTTTCACGTTTGTCCTCCAGTTTCGGATCTACGAGCTCTTCGGTTTCAGAGGAGCCATTTGATCTCTTTTTCATCTCTTTCATGTAACATGAAGGTTTCTGTCTCCAACAGGAGCAGCCTGGTAGAGGCCTTCATCTTCGTACCCATGCGTCCATGAATGGAGACAGCAGGACGCAGGTCACGTGACCCAGCAGTTCTCTCTGTGGCTCCAAGGAGCTGAAACGGGAGAAAACGTCCAGCTGTTTACGGCTTCATGTCCAGTCGACCTTCGTCGAACCACGAAGCTCAACGCGAAGCAGAAGAGCTTCCTTCCATCCAGCGGATTTAAAAAGCGTTTCACTGATGGAGATGAAGAGAACCGGTGCTGCTCCCACCGGCCCTCCTCAGGGACGCCACGGACCTGTGTGGA
>42518_TGCAGGGAGACGCATTGCCTGGTCTCTGAACTGATCATCA_NODE_2_length_299_cov_16.237457
CATAATAATAGGTTGCAAATATGGATTCATTTACAAATCAAACCAAATAATCACTTAGTTAGTTAATGCAGCACATCAGTCAACAGATTACAAAGTTATTGTATCGCGTTATTCAAAAACAATATGTCCTGATTGGAATGAGTTGCACGGGCAGACGCGGGAGAGTTGGCTGCTTGGTCTCCGAGCAGTGCAACGAACAAATGCTCTGAGGCAATTTATATTTCAAATGACAGGCAAGAATGATATATATATTTATATATATATATTTTTTTTTAATTAACAGGTACAGCTGTGGCGCAGGGGGATAATCGTTTCAGTTCT
>42519_TGCAGGGGGCGGAAAGAGGAGGAGTCGAGCGCGGAGCCCT_NODE_1_length_147_cov_10.435374
GTGGCGTTTTTGTTTTTTTTAAGGACAAACTGAGCAACGCGATCTGAGCCCCGGCTAACTGAGCGTGCTCATTCCGGCCTTCGGCTCCTCTGGGAACATCGTGATATCACGGCCTGTAGGCAACAAAACACACATTCGCAGCCCAAAATGTTTTTTCAAGGTCTCCTTA
>42519_TGCAGGGGGCGGAAAGAGGAGGAGTCGAGCGCGGAGCCCT_NODE_4_length_119_cov_30.672270
AATGTTCCTCTCACAGGATAAAGTTGTTAACAAAGCCCCCAAAAAGATGAAAACAAATGGAAAGGAAATGAGACATTTACTGTTCATTGTCTCAGGACTCAAAGGAGGAGGTGACTCCATCGGACGGGAACATTTGCAGCT
>42520_TGCAGGAATCTCAGACACAGGTGTTGCTAATTTGAGAAGC_NODE_1_length_286_cov_17.548950
TATCATTTATTTGATTCTCTTGCACTATCTTGTTTGTTGTTTGTTGTCGTACTGTCTGATGTCGTGCACCAACATGAGTTCTGTGNNNNNNNNNNGTTTGTTGTTTGTCGTACTGTCTGATGTTGTGCACCAACATGAGTTCTGTGTCAAAGGGGGAAAGTATGAAGCAAAACTAATTTAGTGACGTCATATATCTTTCCCAGGGAAATTGTACTGACGAAGTCCTAAACGTAGTCTAGTACTGGTTGCTAATACGGTAGATAAGTTTAGACGTGCGCCCGGTGCGCGCGAACACAGCAAAACTGAGA
>42520_TGCAGGAATCTCAGACACAGGTGTTGCTAATTTGAGAAGC_NODE_7_length_85_cov_3.447059
AGTTTCTTCCCGTCGGCAGTCGGGCTCATCAACAGAGCCTAGTCTCCCACTGACTGACTCTGACATTCCACCGGTCACTTTCTTTCTCACTGCATCACTTTCACTTG
>42521_TGCAGGTCACGTCCTCTCGTTTCAATGAGCCGTTAGACAG_NODE_1_length_331_cov_7.392749
TGGAATAGGTATAACATTAAAACAGTAGTGCAATGGTTATTGATATTTAATCAGACGGTAGTGCAGTGGTTACTGGTAATGGTTCAAATAATAAGCAGGATTTAGCCAGAGGTGATTTGTTGTAATCTTATTGTAGTTGTCTGTCCTTGTGACAGCGGAGCTGGATCATCGTGTTGGAGAAAGTCCACGCTGCCCCTGCAGTAGGTGGTGAAGAGAAGAGGTGTGTATATATATTTATATATATATATATATAAATCAAAAGGCCATAGTAAAGTATGTGGTATGCTATGAAAATGTCATAACAAAGGTCAAAGTAAAATATTTCTTAACAAATCATAATATCTAAT
>42522_TGCAGGGTTGGTGGTTTGAGCCCCGGCTGCCCCATGTCCC_NODE_1_length_247_cov_6.526316
GTGCATTTTCAGGAAGAAGCAGCGCGGGGTAATGAGGGAGAGTGCTGGCTGGACAGCTTCACTGCTGAGTGCGATGGGAAGCCCCCGCTCCTCGCCAAGAGCCCCGGCCAGAGGCTGAGATGGACCGACAGACCCCGACTAAGATGAGAGGGAAGTGGGCGTGGGGGAGGATGGATACATTACTGGAGGGAGGAATGTAATATTAGAAGGACTGAAGGGGCTTATAGTGCAATAATACTAAAAGGTAAATAGGTTTTACTACA
>42522_TGCAGGGTTGGTGGTTTGAGCCCCGGCTGCCCCATGTCCC_NODE_2_length_123_cov_2.325203
AGAGCTGCATTAGCCTCTGGATGGGCCATTGATTTGACTCAGAGAGCCTCAGCCTCCGCCCTCGAGATCCCAACACACACACTCGCGCACACACACTCCTCCCATTCAGCCCCAGCTTTATATGGCCACGGCTTCCTGT
>42523_TGCAGGTTCAGCGAGGAGGAACATTTCCTGTTGCATATGG_NODE_1_length_325_cov_17.455385
TGTGTGTGTGTGTGTGCGTGTGTGGGGGGAGGAAGTGGATCAGACTTGTCAGATGTGGGTCACGCGATTCAGTTTCAGATAAGTGGACCAGAACGGTGGGATGATGAGAAGACTCGAGTGTCCAGTGAAAACTTTTTGTGACTCTTTATGGGCGGCGGTTATTTTAATGTTTTATGGTCATCTTTCAGCACTTAGTAATTATACTTAAAGCACTTATAAATAGTCATAGTAATGCTTCTTGTAAGAATTAAATAATAATCACTGTTTTAATGTAATTCTATTTTACTCTCAGGTTTGCGTTAAAGTGGGAAAAATACTACCGTACAATTGATGTACTTTGTACTTGC
>42523_TGCAGGTTCAGCGAGGAGGAACATTTCCTGTTGCATATGG_NODE_2_length_86_cov_3.988372
CGTGAGACGTTCATCTCAGGCCCTTCATGTTCTACCAATGTGGTCTGGGCGCGTGTGTGCCTGTGTGTGTGCGTCTGGGCGTGTGTGTGTGTGTGTGTGTGTGCGTGT
>42524_TGCAGGTTGAGTTCTCGCTGTCCCGCCCCCATCTCTTCTC_NODE_1_length_413_cov_17.089588
ATGAAAGTAATTCAATTCCAATTAAGAGAGCCACAACGACCTTCCCCACTCATTAAGACTTGATTCTGCTAATTGGTCATGAGTTTGGAGCCGCTCACTGCTCTGTAACGTGTGTAGATAGCCTGATCCTGTAAGACGTCAGTCAGGGTGAACGAAACCCTGCGGTTAATTAATTAACAAATTGACTTTAGTAGCTGGAATTTTTACGTTAAAACGGATGTTTAATCAGCTTAAAATCAGGTGGCTGAAACACCACAACATCATAATCTGTCTGGTATTGTCAGTGCCACGAGGCGGATGGGCCACAACAGCGCCGTGGTCTTTCTTTGCTGTCCTCTACCTGTTGGAGGTCTTCTTCCCCGACCCTTCCACGGCATGCTTGCGGCTGAGCGTGCCCTCCTGCAGCACGGCCTGCGCCCTGTGGGGCTCCACGGG
>42525_TGCAGGGGCACAGTGGGTATGAGATGGGGGACGAGCTGCT_NODE_1_length_337_cov_9.335312
CTCAATAGTAAATGTCAAAATACTCTTAATCTCTTTTTTTAATTCGTGATCCCTCAGATTGACCTTCAGTTCAGGCACGGCTCCTGCAGCACACAAACATGGCTGCCACCCTGTCAGCTTACCGTGTGCACAGGTCTGACATTTTGCTTTCACATACAGCTCTTCTCCCTCTGCTATGAACTGGGCCACCCTATGGCCACCCTATGGCATGTCACACTGGGGTGTCACAGCAGCCATTCTCAACTCACAACAGATACTCTGTTTCCCCAAAAGACCAGGAGTCAAGCTGAAGGCATTAAAAAATCTGAAACATCCAGGGATTTAAAGAAAACAATTTGGGCCGCAGCACCAGAAGCT
>42526_TGCAGGTAGCAATCCGCCGCGCAACGTCCACCGCCGCGGT_NODE_1_length_326_cov_6.466258
CCCTTTTATCAAAAGTCTGCTGGGAATCCAACACTATACATTGTCCAAACCTATTTTTTGAATGTGCCTTGCCACGTCGTCCTTCCTTCCAGTCTGCCCCATTTCTCTCTACGGTCTGCCATTCAAATGAAAGGCAAAGATACCAAAGTACAAAAAGAAGTATACTTGGTCATTGCATACATTACTATTGCAGTCAACACCCACACCTTCATGGAATCAGGTTCAGTACCATCGGTACGTAATCTTCCAAAAAGCTGTTGACTACTGACAAAAATGTAACCCAGGAGGCGGCCCTATTCGGTTATACAGGCGCGAGGGAACGAAAAAGCATACCTTCATTTG
>42527_TGCAGGGCGCTGTTTGATCGTGTGATCTGAGTGTCTCAGT_NODE_1_length_421_cov_20.479811
CGTTACAGATTGTGTCCCGTGCTCTTTCCTTTTAGAAAGAGACTGATAGAAAAGTAGTCTTGCCTGTATGTATTGTATGTAAACATGTCCCTATATATATTGTTATTTTGTATTTGTTGCTTTTAAATAAAACGTCACGTAATGTATTGTAATGGAGTTGCATTTATTGACAGGCCAGACAGGTTATTAGATCATGCTCCCACAAATGTTTTATTAAAAAATGTTACTACATGAATGATCATCTGCAAAGCTTTTTTTCTCATAAAAGACATACTATGAGGAAATGTCAAATCGCAGATTGTTCCAACTCACTTACCGTAAAAATGACTTAATTACAAGGATCATTTTGAGAAGGAACCTTTAATCTGGAGCCACAGGCTTGTATGCAAACAGGTGCGTGACTCAGACCGGGTTCAGCAACCTGTAGGCCGCGCGCACACTCA
>42528_TGCAGGTGGGCCGACCCCGACGGATCCGAGGTCACGTTCC_NODE_1_length_319_cov_8.047022
GTGGAGAGAAGCGGTAAGCGAACGAAGCTGGAATGTCTTGCTGTACACGTATTTTAAATATATTCATTATCGTCATTATTATCATAAATGTCAGCATTGTATTACTACTCTGCTGTACGAAAAAGAAAACCTCAAACATGAGCAAATGGTTCATGTGTTGGGGACTATTTTCAGGTGTGGATGGATACACATCGCATACAGCTGTTAAACACCAATTAAAGCAGATTATCTGAGCAGTGTAGTAAGAAGGATCATGAGCCGGTTCAAACAGCTTTAGGTAGAATAAGCCGTGTGCTGTGTTCTGCTGCCCTCTGCTGGTCTCCCTCAGCACTTCACA
>42529_TGCAGGCAGACCCCCCCAGGGTAAACAACACACTCTGAGC_NODE_1_length_430_cov_17.690699
GGTTTATTTGATTCAGTCAATAAACCATGAACCGATACGACCTCGAAAAATACTAGTGATCACATTTTGTGATATTTGAGATTAAAAATAAGATGAAAATAATGCAACCCGACAACTCACAGTGTCAAATGTGAGGTACAAAAATAATCTGTTATATGACAAGTCTTCCCACCGCGGATGATGCAATTAACAATTTTGAATCGACTGGTGGTAATTAGAAATGAGCACAAAATGTAAATATTTCAGTCCCCTTTGGGTGACAAGTCTAAAACTGGTGGTTAGAAAAGCCACAAGTTCTCTTAAACAGAAAGCAAAACTGTGCTTGAAAAGATAAGAGGAATATTTAAAAAAAAAACATAACTATAAAAGGATTTTAACTGTGGGTTTAAATGTGATTGACTTTGTGCTCATGGAGGGATTTGGGCATGTGTGTTTTTCTGGATACAACAACC
>42530_TGCAGGGCGATCGGTACAGGAATACAATCAGTACAATCAC_NODE_1_length_479_cov_13.985386
GTAAAGTGGTATCTATCATAATCTCTATCCACCAGACACTGAAAACTATCTTGTATTTCACCCTTGGACAAGTCCATTGAGTGGCTCAAAACTACAAAGGGATCATTTTTACCCAGAATAAAAAGAAAAAAGCACAAGATAGCAAATCAAATCGATGTGTTACTTTGCATAATGAAGCAACTAGGAAAAATAAATGTATGGAATTGAACATTAAGTGACCCCAATCCGAATAAAAAACAAGTAGAAAAGTTTAAGTCAGTAAAAAAAGATAAAAGTTACACTATGAATATAACTATTTAATATATTAATTCCAATTCAATTTACTCATTAGACACTGTTATAACCACAATATGTGATGTTTTTATAGTTTGGTAATCCAGTTATTACATGATACAAAGCAAACTATTGTTGTTTCTTTTTGTCATTGTGATTTTAAAGTTAGATATTTTTAAGTTTTGAGGTTTTGAAAAATTGGCCTTAGCTTTTGAAATGCAGAACCCA
>42531_TGCAGGGACGGGACAGGCCCTTTAGAGCTGCAGAGCCGTC_NODE_1_length_262_cov_23.026718
TTACGACGAATGACAAAGAAACTGGCCATGTTTTCGCCCCCAGACGGGTTTGAATTAATAGTTGAGGTTGATTTGGATTCAATGGCGTGCAGCTTAAATCTTTATAAAGCCCACGTGTTTCCATGACGGTTTGGGTGGCGTCGCTCTGCAAAAGCGTAAGTGAAATCCATTAATCCTGCAGAAGCTGCCAACTCGCTGCAGTGACTAAAAATGATACTCAAATGATATGAAACAAGTTGTGCCTCCTTCTATATACTCATTCATAACACCCCGGCTGAGTGTGT
>42532_TGCAGGGTTCAAGTACTTGAGATGAATACGCGTTTCAGAA_NODE_1_length_375_cov_7.365334
TCTTTTAAAAAAGCATTTAAAAATAGTTAATCTATAATCTCCATTAGGGATTAACCTGCCGATTATTTCCCCCATTAGACTGACCCCTCTCCTGCGAATGGCCTCCTTCAGTAACTTCACCACATCTTCGCCCTCCACTCCGGAGCAGTTGAAGCCTTTGGTCCATCGGATCAGGATGCTCTGTGTGCAGAGACCGTTTCACATGAAACACAGATACATTCGGACCGGATGAGATGATTAAACCATGAGGTTTAATTTTCCCAAATTAAAACGTGTGGTGTGTGTGTGTGTGTGTGTATTTTACCTTGTCGATTTCTTTCTGCTCACAGGGGAAGGAGAAGGTGAAGCCCAGAGGAAGCGTTTCTCTCTCCAGATTGTGAGAGAGCAGGAAGT
>42533_TGCAGGGAGGAGGCCGGAGAGCAGCACTCTTCCCTCCTCG_NODE_1_length_387_cov_8.483204
CAGCAGAGACGGGATGATGGGGTTGAAGGCAGAGCTGAAGTCCACAAACAGGATCCTGGCGTAGGTTCCTGGGGAGTCCAGATGCGGAAGGATGTAGTGGAGGGCCATGTTGACAGCATCGTCCACAGACCTGTTGGCTCTGTAGGCGAACTGCAGGGGGTCCAGGAGGGGGTCGGTGAGGGACTTCAGGTGGGTCAGGACTAGCCGTTCAAAAGACTTCATGACTACAGAGGTCAGGGCGACGGGCTTGGTTGGAGATCAGATACGATCTACAATCTCTGCCGTCAAACGGCAAACGTCATTTCACTACGTCATCACATTAACTTCTCCTTCTCAAACCTAACAACATATATGTGAAAGGGATGATCTGCTGTTTGGGCTGCCGTAAAGGCTCCTCCTTCTAACAC
>42534_TGCAGGTCATGTATGCTTTGTTGGTGCGCACACGGGGGAA_NODE_1_length_239_cov_3.238494
TTAGATGTGGACGCCTCTACGCTCCGTGCGTGACGCTGCATATTGTTAGATGATAAACGCTTGTTGTCCAAGTCACGGGGGAAGACGACGTTCAGTCGGTGTGGACGGTGAAAACACGAGGGGCCTTTGGACGGGTCAACGGGGCGTGAGTCTGCGGCTGGATGATAAGGGGGTGATAACAATAGATATTCATAGATTATACATTTGATCTATATCCTTTTTATCACGCAGTTGAAAGAGTGGCTTACGGACAGA
>42534_TGCAGGTCATGTATGCTTTGTTGGTGCGCACACGGGGGAA_NODE_2_length_157_cov_7.452229
AGATAAAACAATGAATGATTTTGTCCTCATCGGTTTTCATAACCAATAATAATATGGATGATAACACCACGGTAACCGAGTTCATACACGATTGTTCCAGCTCACCCGGCCTTAACAGGGGTGCGATGCCGGGTTGCACGTGTAGCCGCGTTGCAAATGTTTACTGAGAACTT
>42535_TGCAGGACACCTGGGTGGGCCTTTGAGCTGCTTCAGCGTG_NODE_1_length_432_cov_17.601852
AAGGAGATGTTTAGATCAACGCTTCTCAATTGCTTACTGTAGCCGTTCGGACCCAGTGAACTTGCAGCGAGTGGTCCAAGACAGGGAATTAAGACTTCATTATAGGAAGTCATTAACTCTAGACTGGTTCCTCCAGCAGTTGGCAGGTTTACTTGAGGACACAACTCTTTCATGAGGAGCTGTCAGTCGGGCCCTCCTGGACCTGGTCCAGACATTTTCCACATCCAACCGCAAGTGTGTGTTTCAGTCCTCAATGGGCCTGGCTGCCTCTCTATAGCCTGTGGTCCTCTAAATGATTTATTTAACGTTTTTAAAAATTCCCCAGTTTCAACAGCAACGAGAGAGCTTAAAAAGGTCTATGCTCCCCATCTCCATCCCTCACCTGCTCACCCTATGTTGAATTCCTAGAGTGCTGAGGCTCGGTCCTGAGGGACGGCTGCCTGTGTTAGATGCA
>42536_TGCAGGACGGCGAGAAGGACCTGGCCAGCCTGCGGGAGCT_NODE_1_length_115_cov_3.573913
TATAAAGGAAGTAAAGTAAATCTTTTTTTTTTGTGGCTTTTAACTCGTGAGCATGCAACACAGTACAAGACCTGGTCATGGCACATTGGGAAAAAACAATCCGAGCTAATTGAAGCGAGCTAATAGCAGCCGG
>42536_TGCAGGACGGCGAGAAGGACCTGGCCAGCCTGCGGGAGCT_NODE_2_length_113_cov_17.840708
AGTTACATTACAATGAGTTCAATCTCCATTCAGTAAAAATGAGTATTAAGCAAAGGTTAATTATAAAATCATCATCATGTAAAATGTAGCTTTTGGTGACGAACTTACACTAACCCGGCCTTTTGAAGAAG
>42537_TGCAGGTAGAACCTACGCACAAACAATCCGACAACTTGGT_NODE_1_length_221_cov_9.511312
CTGCACACGATCCTACAGGAAGATGTATTTCAGCTTTAAAGATTCTTCTATATTAAAGAACTGTGCTCCAACAACCATTCTACATTGGGTTTCAGGGTGGAAATCCTCTGGTTTCTTTACACCAAACACGCATGAAGGGGAAGAACATCATGTTTGTCACTCTCTCCATGATTAGAGCCGTCACACGCGACCCCACCTGGATGAAGGTGAGCCTCTGCGGTGGCTGGCGGTGTGGGCGG
>42538_TGCAGGAGGAAGCCGTGCATGTAGGGAGTAAAGCCTGAGC_NODE_1_length_453_cov_20.668875
CACAGTGTATCAACAGTCGAGGTATTGTTCCATCTGTTTCAACAGAGTGCCGGAGTGAACTGGAGACAGGTTGTGTAAGACTGCTTATGTATGTGGGGATGAATCCCTGCAATAGGCGACGGTGCATTTTCCCGCAATTTCCTGTGTTTGCTTTCTGGCAGGATTGCGTGACCTACTCCAGATGTTGTGCTAATGAGCTGGGAGATTAGTGCCACCATGTCATATTATGTACATTAATTCAAGCAACAAAGGATTCTTTTTTTGTTTGTTTTTCCTGCCTGTAACCATGCAGAATTTGTACTAATGTCACAGTCTAGTTTCTACATTTCTGTAATTTCTGCCTTCCCTCCCTCTGTGAATGCTCACCTCTACGTGCAGTCCTTTGTAGTTCCTTTCCTATGCAAGTGCTTGTGAGCAAGAAAATAATGTATATTTTCTTGTGCATGTTATACCCATATGGACTTCTGGACTCCTG
>42539_TGCAGGTCTTGTCAGGAACGGAAGGAACTTGGTGTCATGT_NODE_1_length_400_cov_25.045000
CACAAAACCTCTGTGCGGTTGAGCTGCCTGACTGGGTGAAGGAGGGATTTGATGATGCCGGGTGTAAAGGGAAATTGATGGAAAACACCCTGACAGAGAAGCAGTTCTTTTCAGATGTCTTTTTCCCTCACATCGAGGAAATCGACAGAGAGCTCCGAGATCCCCTGGTGCATTATGTCTTGAATGAAAAACTTGAAGATTTTGCCTCAATCCTCAGGGTTACTCCTTGTATCCCATGTTGTGGCCCCAAGAAGGAACTGGTTTTACCCTCCAGACTCATTCACCCAGAGGGAAGAGTTGCTAAGCTCTACCACACTGATGATGGAAGATTTCCTGAAGGCACTACTAAAGACTACCTAAACCCTGTTTGTTTACTGAAGCTAGTGCAGTTAGGCATGGTCAAAGACGATCTGTCATGGGAG
>42540_TGCAGGTCGTTGCGTGTCAAGTGGAGTAATTGCATTATTA_NODE_1_length_439_cov_9.917995
GGACTGAATCCAAACTTTGTGGACAGGGCGGAATCTTTTGCAACATGTCCAGTTCAATACCCATCCTAACATCCTGATTATGAAAAGATTAAATTTGAACTCACTTTATTCTGCCTGCCAGATCTAATTAGTCCTGGGTCTCATGGCTCTGTGCGTGGATACTTTTCTTATCTTCCTCCTCTTCACTTTCGTTTTCTTCCTGTCAGCGAGCGACTGCTGCCAGCCTTCTGTGACCCTGCCGGCCACCATACTGTTATGATCATTCCTCCGACCCGTCCTGTGAACGGCCCGTTCCCCCCACCGTGTGCCCGCCTGCCCCAGCCTACTGATCAGAGAGAGCCCCCCCCCGTGCCAGAAAGGGAGCGTCCCGGGGCGCCGTGCCAGGGCTATTTGAGGGTTGCCGTGGCAGCGTGGATTTATTTATCCTGCATGGATTCATATTCAGTCTGTCGTGCTGTATT
>42541_TGCAGGTTTTTGCACCGGCACTTGCAGGAAAAATGTATAG_NODE_1_length_218_cov_3.655963
AGGGGATATTTGTTGTGATGCTTTAGGAAGAAGGTTCCCTAGCAGGAGGTTCCACCCGTTCCTGACAGATCTCTGTGTTTAACTCCAGCTGTTGAGGCAGAGCATCATTTACACGCTAATGTGACGACGCAACCTTTGACCCACACGTGACTGTGCCCCTCTCCAGGAACCGTCAGCACAAAGTGTCGATCGGCCTCCATCGTCTTTTAAAGCCTTTCTCCTGACACCTT
>42542_TGCAGGGAAACAACTTTCACCGAGAACATTTTGTCCATGT_NODE_1_length_364_cov_17.725275
GAGAGTTGGTTGAAGGTCACACGTGTTTTGGACAAAGGGAAGAAGAGTCTGTAGTTGTTTTCTTCAGAGGGGTCGAGGGTGGGTTTCCTCAGGAGTGGGTTAACTTGCCTCCTTCAGAGAATTGGGAAAAACAGCCAGATAACAGAGCGTTGTTGATGGGTCAGGTGAGGAAAGGAAGACGGTCAGGGGCGATAGATTGGGGTGGGGTGGGGTCAAGAGGGCAGGTGGTCGGACAGGCAGAGGTTACTAGGGTAAGAATTTGGTAAGAATACAGAGGATTTTACGATTGAAAAACTTTTGATGAGCTGCACAGGATCTGCACATCTGTTACTAAACAACGTGTTGCATCATGAGCCACAGCTCACTTATCGTTGTGGTTTGTTATC
>42543_TGCAGGAGCGATGAAGACTCTCTTAATGAGCTTCATCCTG_NODE_1_length_393_cov_13.847328
GTTTGATTTTTAATCTATATGCAAATACCGTGTATTTAACCTACAATCGCTCTGAAAAAAAGGGGGCTGCAGGATGCCGAAAATGACATCCCTGCTTCCCCTGTGCTGCCGCTGCGTAGCTGCTCGCACAAACCAGGTTAAGGCGTTAAAACCACAGGAGCTGCTCTCGTGTCTGACGCATCGTCTGCTCTCCAGCATGAATTCTCCAATTTGTGACAACCAGAAAAGAAATGATCAGAAATGACTTTCCATCAAAACAGTTTTCGTCCCGATGAATAGCATTTTGGGAGAATCTAACCCGCCCCGACCTGCCTTCATATTGGCGCTTATTGTCCCTGGAACTACTCTGGCACATCATCCGAACCATATTCTGTAAGACAGGAAACATTGTCACCTCCACAAATGACAGTTCGCC
>42544_TGCAGGTTCTCAGGGTTCAGGTCAGTCTTATGTTTGTCCG_NODE_1_length_439_cov_23.173120
ACATCATTCAGACCGGCATCGACAACCCAGGTACAAGTTACACCTGTCTGAGCCAGGCAGCATCCTGGATTAGTTTATAACCTACCTGGTAACCCCTTATCTAACCAGGGCACCACTTATTTACACCATGTAACCCCTTAACTAAACCAGATAACCCTTTTAACCAGGTAGCTCCTGGTGCTGTGGGTCACCTTCATGCAGGGCGATTGTGATCCCGTCTTTAGCTGTTTCTTAATTGGATTGACTCAGGAAATCAGGTTAATTTCTGCTTGTTTAATACCCCACAAGGACGTTGTGAGTACTTCCTGTCTGGTCTCTTGATCCTTTGCATCCAAGCCATTAATTTAGCAACACACAAAAAAATAAATACAATTGTTAAGCACCGATATCAAATGTAAACTTCCAGCACAATTTACAAGAGAAGTCTAATTCCATCCATATTAAAACTACTGCATCACTCT
>42545_TGCAGGAAGGTACAGATGGATTGGATCACTCAGTCTCTTA_NODE_1_length_454_cov_20.515419
TGTCAAAAAGACCGTTAAAAGTCGGCCTGCAGTCCGAAAATCTCAAGAGCGTTTCAGCCCTCATACTTAGTTGTGTCATCCTGCTCATACCTCTTTACTCTATAGAAGCTATGTGTAATCATGGATTCGGTACCTGACCAGTCGTATCAAGACAGTTACAAAATCAGCGCACTATCACCTAAAGAATATATGAAGGATTAGAGGACTGTTATGTTCCCTGGTGCGGTCCGGCAACATAACAAAAACAAACGCGATGGAAAATAAGGAACGTAGCGGCCAATAGTAAAGAATTTATTGTTCTTGAACATGGTGGCAGCCAAACCAGCCACATGCTTCTTTTCCTCTCCCCGGTCCCCCCTGGCTGATGTGTTTTAAAGGGGCCGGCTCTGATGGTGCACCCAATCAAGATGGATCCTCAATAAAGTCGTCTGCTGGGCTGCTGGGTTGACATTTTTCATCCTGGAAAGAAACACAAG
>42546_TGCAGGAGCAGCAGCTCCACACCCAGGAGCGAGACAGGGA_NODE_1_length_225_cov_12.284445
GTCAGAGAGGTGCTGCTTCTCGCTCTCTAACTCAGAGATCTGATTGGACAAGAAGAGTGCAACACGGTGTGAACCAACGATGCATTCTGCTCTCTTATGGTTACGTTTACACAGTCTTAGTCCCTGTGTGTGTGTGTGTGTTGACTACCTGTCTGTCTTTCTCTGCCCTCAGGGTATACATCTCTCTCTCCAGACTCTGTTTTTCCTTCAATAATTCCTCTCCCAGAGACTCCATGTCCTGATTGGT
>42546_TGCAGGAGCAGCAGCTCCACACCCAGGAGCGAGACAGGGA_NODE_3_length_136_cov_3.926471
CTTTGAGTTGGATTTCTAAGCTAGCCAATCGGGAGCTGGTGTCTGTGATGCTCTGGTGAAGGAGGCGGTTCTCTGTTTCCACCTCGCGGACCCTTGACTCGTTGTTTGACTGAGCGCGCTCTTGCAGGGACGCCACGGCGTCAGAGAGGTGCTGCTTC
>42547_TGCAGGATGAAAAGGGAATGTTTAATGCAAGATGATCCAA_NODE_1_length_410_cov_14.860975
CACTGCCATGCATTACATCTAACCACCTCCTCCCCTAAATTACCAGCAAAGAGCACTCGAGACATTTAAGAGCCTCCAGACCTCCGAGGAGCATAATTGATCGAATAATCGCAGGACGGAATACTCATGTTTCAACGCAGGCCGGCGCTGGGAGATATTATATTTTGCAGCAGCTTTCTCTGCGCCTGTGTGGGTGTACGAGCCATTAACTGACTAGCGCGCTTCCCGCTAACCCTTCCTGTGGGCATGTTGCAGTTTCTATACAGCGGCGTTATTGACAACAGGTTAGAAGGCCGCGAACGCATCCGTGCAAAAGAAAACTGCCAAAAAGGGTTGGAACTGCGAGCCGAGTGCACGCCGATGATTCAGGGCCGAATCGAACGTGAAGCCTGCAGAGAGGCCGCGTTTAATGTCCCCGTAAATGAGGTCGGC
>42548_TGCAGGCCGGCAGGTTGCTGTGAAGCGCTGGGAGACCAAC_NODE_1_length_166_cov_5.765060
GTGTGTGTGTGCGTGTGTGTGTGTGGGGGGGGAGGGGGGGAGGGCAGTTTGTATGCAGATCTTACATACTGGGGGCTCTCAGCAGGGGCTTGGACATCCAAGTGGTTTAATTCTGAGAGAAAATACTTTGTGTAGAGGACAGACATGGCAGCGTTGCCATGGCGATATGTGTCATCATTG
>42549_TGCAGGAGACGTTGTAAGACAAACATTTCTTACAGAGCGA_NODE_1_length_294_cov_4.149660
GATAGAGCACGCTAGTTGGGGCAGAATAAACTCACCAGTCTTGCATTCCTCAGCTTCCGACGCCATTTGTTGAGCTGATGGGGGAACCAGGGAAATCTACGTGGCCTTTTTGGGAGCTTCTGAAAAGGATGGTGGGGAAATCGGATCATACCGTGGCTGCCATCGGTAAGAAGGGAAAATAATAATTTTGTATTTGTTCATTAATGTAATTATCAGATTAATTTGTGTATTATTGAATACAAAGGAACTCCACAAAAGACTGATATGTTTATATTTGACGCAAACTGTAAAACCGTGTGTGTGTGTGT
>42550_TGCAGGTCCTCCTCTGCCTGATTGCATCTGATTGCGTAAC_NODE_1_length_448_cov_13.205358
ACTCCGGCTTCAGCTCCCAGGTGCTCTTGTGAGGCCCCTTGCTGTTGTACACGCCGATGTCCCTTATGATGTCTTTCAGGTGGGTCTGCAGGAACAACACAATGGGATGAATGTTTGTATTAAACATACATGACTTATTTTAGACATTGTTATACTTGATGAATGAAATTATCAAACTAGACTGACATTTTATAATACAATATCGAATACTGTCCTTTGACATATAGCACTATAACTTTAATTACATTTTGAATAAGGTGAATCTTCAACACAGTTGCTCCAATTTTGCCTTATAAAAGAACCGTAACGGTTGCAAAAATAGAATATGCGAAGACACACAAAAGCAAAAACTCAGAAGTGCACTGAAGTGACCCTGCTGGGATCAGGTTGCATTCCTAAATCCACCTACTAGCATTTTAGTCCATTTCCCAGAGAGATGCAGGACTCCCCCCGACCACTGGGGGTCTCCG
>42551_TGCAGGTCTGGGTTGATCTCAAGGGTGGCTTCTGCTGCCG_NODE_1_length_95_cov_13.547368
TATGTCTTTTATTACTCGTCCTTGGATATTCCGTGAGTATTTGTGCTCCGCATCTCTCAGGTATGCATCACGGACCCCGACCTCATAGAAAAGTCCAACCTCAATCGGCAG
>42551_TGCAGGTCTGGGTTGATCTCAAGGGTGGCTTCTGCTGCCG_NODE_3_length_221_cov_3.796380
CTTGCGCGCCTGCATCGGCGAACCGATGTGTGTGGCGCTGCATAAGCTCAGGGTGTTCATGGTAAGGGTTGCGCCGCGTCGAATCATTTCTCACGCTTCTTGTCCGACTGAGCCGCCGCCACGTCTTCTCCTCCAGGTGGGCTGCGGGGCCATCGGCTGTGAAATGCTGAAGAACTTCGCCCTGCTCGGGGTGGGATTAGCCAGCAGCTCAGGAGAGGTGGGTGTCTCCTCTCGTAT
>42552_TGCAGGCTCACTTGGGAGTAATCATGGGTGGGCGTGGAGT_NODE_1_length_374_cov_9.569519
CGTCTGTGACCTTGGCACATACGCACTGACAGATTATGTGAGACATTGGGTCCCTCGTCCCGGCCTCCTGTCCCCCAAATCCTCTCCTTTGCTTCCCCGTATGGCCCCGTGTTACCCTGCTGGCTTTAGCTCACCCTCTTAAATCCCACCTGTTCAACCCAGAAGGACAGTGGAAAGCAAACACCACACACACACACACACACACACAGTCTCACGTGCCCCTTCGACACTTCCTGGAAAGACGGCGTGCATGCTGAGGATGGATTATAAAGCGTGGAGGTCTCTCTGTCATTCTCCGTCCTACTCACATAAAGACTTGCATGCATTCTCACATTCATCCCTCTATCACACACATACAAACACACACAAACACGCACACACACACACACACACACA
>42553_TGCAGGTGTGAAGGCGCGCGGGGGGGCCAGTTCATGCGAC_NODE_1_length_433_cov_17.198614
TGATGACACAGAGAGAAAAGAGTGAATGTGTGAAGGATATTCTCAAAAGGGAACACAAACAGGGTTAATGTATATCCATTCATAGCTCAGTCATTGAGCTAGTTATTGGCAACAATTGCATATTGTCTTGTTAGGGTAGACCTAAAATAAATATAATTGACCAAATAAGATATTTGACATCCCTAAATTTATCCTAAGTATTCTTAAAAACTTAAAAGAAGCTAAAGGAAAACCAAGTAGCAAAAATGAAATGGAATACCAAACAGCACTGTGTCATCATGTTTAATGAAGCACCTTTTTTTGAGAATCTGAGAGTAGGTTTTCACCAGGTAGTCAGAGATGTTATAACTTGTTAGATTCTGCAGCACATCTCCAGTCACCCTCTTAATCTAAAAGACAACAAATATCAACATCTCAGGAGTCACACAGCGTCGAAGTCAAGTTAATCAGCATTG
>42554_TGCAGGTCAATATTGTCCTGACAACAAGGAGCTCGAACCA_NODE_1_length_434_cov_16.926268
GTGTGAGTCCTGGTTGTAAAGGAACACGTCGCCCTCGGCAACGGTCAGGCTCATTGATGCGTTTTTAGTATTTTGCTCCATTAGTTCTGCTTTCCATGGTTGATTGTAGGCTTCTAAAAAAACATATAAAATAATCAGCTCTTTTCATTTTCGTCTTCTATCAAAATGGACTAAAATAAAAATGTAGATTCATTACAAAAAGGATTTTATTTCTTATCTATTCACCAGCTGAGGGGAGTTCTGTCCGTGTTTCTTGCTAAAGACCAAATTACTAAAGTCCATTTTGAAATAAATGAGCTGTACTGAGAGCTGGAAATAATCCACTAAGCGCACGTCAGCTTTGATCCGGAGGAATTCCACCTTTCTCAGAGGGCTGAGAGAATGGAAACACTTTGTCATCAGAGCGGTTCTGTGGCGAGGCAATCAGAGCAAACACTGATGCTCGGGAACGTGTCG
>42555_TGCAGGCCGGAATGGACCACCGGTTATGGATCAAGCAGCC_NODE_1_length_176_cov_3.607955
CACTCATGTTTGATTTGTTAAACCGTTATCGCGGTGTTCTTGTCTTCTCCGCTGTCATGTGACTTTTTGTCAGTTCTGGACTGCGTGTCCACCGGCAGTCACACACACTGACTATTGCAGATGAAATCAGCGGGGTCGGGTCATAATGCGCTCCTCTCGCTCCTGGCATCCTGCAGCCGTGTTGTGTT
>42556_TGCAGGACAAAGCGTAAAAGATGGACACAAGACTACAAGT_NODE_2_length_452_cov_16.460176
ACCTGTTTCTGCTTGCCGGCCACGTTTTGGTAGATGGAATCTGTTTAGTAAAAAAAAAAGCTTTTGTTGTGTTCTGGGATTTGGTGGTTTGCTTTAGTAGGCACTCCTCCACCCCCCACACAGGGATTCACAACAGAAGATGCGCTTATGTGAACTATCATTAAGTGGTGGTGATTTAGTTTTCCTGCTGTGAACGGTACTTTAAAGGTACATGAATGATCCTTCTATTTAAAGTACGTTTAGGCCGATTGATTGACATTCTGTCCAAGGGGTCTTCTCCACATCTCAAATGATCAACCAAAGGGTTGTCATGTTAAATTTGCAAAAGTCAGTATTGCTGTTATTACAGCTATAAACGTGGCACTAAATATGTCAACAGAAGGGAGAGCAGAGAGCAGAAGTTGCTCCGTGTTGCTCACTAGAACCAGAGGCAGCAACGTGGGTCAGAGGTGTGTTGCCGTGTGTGGGAGTTGG
>42557_TGCAGGTTCCCCTTTTTTGGCAGTAGCGTTATTACAGCTC_NODE_1_length_444_cov_12.581081
ACACCTTCAACGTCACCAGAGACATCGCTAGATCTATGAAGGACCTGGAAACTGAGATAGTGGAACTAGAACATTTAAGCGAGTCCACAGGAGATCGAGGACATTTTGAAGTCCTCAAAGGGAAAAAAATGTCTCTGGCCGACCTGTTTAACGTTAAAGTCCAGGGTGCACTGGTCAGGTCCCGATTTCAGACCGTCACAGAGATGGACACTCCCTCTAGCTTCTTCTTCGGCCTGGAGAAGAAGAGTGGGCAGGGGAGGGTGATCCACTCGCTGTTTAGGTGACGCAGGGCAGCCGGTTGTGGAACCATGTCAAATTAGGAGGCGAGCTGTGGCTTTCTTCTCCTCCCTATATACCAGTGAGTACGGGGAGGAGGAGGCACTGATGGAGGAGTTCTGCAGTGAGCTTCCTCAGGTCCGGGAGGAGACCAATGCAACACTTGACAGGCCAATAAGCCCAGGGGAGC
>42558_TGCAGGGGAATTACCTTTTTTTCTTTTGACCTCGCTCCCT_NODE_1_length_445_cov_19.000000
GTAAGTTACTACATAAAACATTTTATTGTTATCTTTGCAGACCGATCAGGTCGCAAAATCAGGAGTAACGCTGAACGGCACTACAGTAAAACTGTTATTTCATGTGAGCCAAGGATAACGGAGTCTGGCACATTTGGTGTTGTTATCACAGACTGATAGTTATCAGCAGAGACCAAGTAACTGCAAGTAAGCTAAAGACTTTTGCTTTTATACTATTCCAGTCAAAACAGCAGCACAAAAAATATTGACAGCGCATTTGCAGGTGAAACACAGAAACACTTTGGATTTGACAGCAAAATGCACCAAATCATTCACCCGTCATAGTAATACATTAGAAACGGTTAGGAACAATACATAGTCAGCAAGCCAGTTAAGGCGAGAAAAAAAGACATTTATTACTGGCAGACTTACAGCAATAATCCAAAGTTTCAATGCACACAACACACACTCATGTATGCTATATGTAG
>42560_TGCAGGGAGCAACCCGACCAGTCGTCTCCCGGGTAGCAGC_NODE_5_length_278_cov_12.913669
CTTACAGTACAACTATGTAGTGCCTCAACTTTCTTTCAACCTAATTCACAAAGCTTAACCAAGCAGGTGCATGCTTCATCCAACCCATCTGTGGTGCCATCTGTCCGACTGGTACATCACAATCCATTTATTGTTAATTTATTATTCGTTATGAACCTGGTGCGATATATGATAAAAATGGCTGCATCGTACCAGACGGTGAAGGAGACGCAGAGGACGGACTCAATGACGGCCGTATAGAATCATCAAATGTGTAGTTGGAATAGGAGACCAAATAATCAACATATCCATTAATAACTT
>42561_TGCAGGAGGATGTGCAACGGCGTCGCTTCTCATTTTGCTT_NODE_1_length_495_cov_12.541414
GTTGTTGATTAACTTAAATTACAGGCAAGATGACAAGAAGCAAACAGCAAAGCAATGACTGCTGTGCGCTTCGGGTTCGTCCTCGTCAATTAGAAACACACACACGCGTCTATTTGGTCTGAGAAGATTTCAGCATTTTTTAATCGAGGAAAAACGGATTTCTCTTTCACATTCACATTATTTAATCCCAGTACAGGAGTCCGTTATCCTGTAATGAGCCGGAGTGACACAAAAGGATGAATAAAACAGGCAGGTGCTGTGATTTAATTGGCCGTGCATTCGACTGGACGTCCCCTCGAGGCGCTTAATGCCACACCAGTTAGGAAAGTGGATCTGCAACATGAATCTCTGGCGATTCCAGACGCCTTGCGTTACATTATTCAAGTGTTGGTACCCAGGAGTTCCTCCCTGAGGGCCGATGCGAGGCTAACCCGCACTAATGCCTTTGTGCATTCCGGTAAATAACAGCCTGCTTTGATATTCCCGGTGCCTCGGAGCCGCGGGGGGGGGGGCCTGG
>42562_TGCAGGGCTCCACGCGCAGTAAAAATAACCCCATTGGAGG_NODE_1_length_254_cov_17.330709
CTGAACCTGTACGCACATCTGTGTGTGTGTATATACATATATTTACACGCGTGCTGGTGCTGATTTCCGTCTGTTGTTCTTGCTCGGTAGCCTGAGCGGTCAGGATATCGGTGCGTACAGCGTCCCCATGTACCGCTTCATCATCTCTGCCTCTTGACTGCGTCTCCACATGTGTGTCTCGTCTGCGAACCATTAGCGACGTCGAGCACAAACGAAGCAATTAGGAATAAGTGCTCAAAGGTGCCACAGTTACACCCCCCCCCCCCCCCCCCCCCC
>42562_TGCAGGGCTCCACGCGCAGTAAAAATAACCCCATTGGAGG_NODE_2_length_111_cov_6.864865
AGGCGATGAGGACATAGTTGGCTAAAATGCATGTGTGCGTTTGGATGTGACAGCCTATTCATGCATGCTAAAGAGAGTGTGGACGTTACCAAAAAAATCCTCCCGTCTGTGTTTGTTTTTTTCCCTCCAAGTC
>42563_TGCAGGGAAGCTCGCCTCATCTAGAATTTCATCTGTTGTC_NODE_2_length_393_cov_16.651400
ATACATACATACATACATACATGCATGCATGCATGCATACATGCATGCATGCATGAATGCATTCATGAATACATGCAAATAGACACAATTATATTAGTCAGGTTTGGACAAGATGAGGTGTATGGACCATTAGGAAAAGACCGAGCAGGAGGTTTTCTCCTGCTTTCTGATTTCACATCCATTCTCATACGCAACCTCTACTCTGGACAAACTGGATGTTTCTGCTGATAGCACATTGTTATATGTTATATGTTGTAACTCAGACATGTCCTTCCCTACACACGTGTGTCAGACACAGGCTCTAAACTAAACCAAGCCACTTCCCATTTTTGAACGCCCTCGCTGTGCAAAATGAAATATACATTAAATAAGACTGTTCCTTCACTGTCATTGTTCTTTGAAAATGAACCGAAGC
>42564_TGCAGGACGCAGCCAGCGGGACGTGATCTGCACTTCACTG_NODE_1_length_199_cov_11.100503
AGACGATGCTGCCACGAGGCGGCAGGGACGCGGACTTTGACGCTGATGTTGCCTGTTGTTTGGTCGGGACTGGAATATTTAATGTGAGGGTCACGACCTTCTGAGGCGGCCCAGAGGATGCAACTTGCTGATGGTTCACTTCTCGCTGCCGGGAGGACATTAGAGGTCTTAGATGGATCGACTCGTAGCACCTGCTCACCTGGAGGCTTCCAGCC
>42565_TGCAGGCCCTGATTACTTGGGCAGGGTTATTATACGCCTG_NODE_1_length_379_cov_8.102902
CGTTTACAAACATTCACTGGCATCATACAATGCTCACAGGACTTAATTAGGAAGTAAGAAAATTAGTTGGGGAGGGTTTGTTTTTGCACACATGAAGTTTCATCTCATCAAACACAGGTCTTTTCCTCGAGCATCCGTTTGATTATCTTACAAGCGTTCTTGCATAAATTAGTCACATTTTCACATACAGAATATGGTAGTACCATAATAACATTGCACTGAGCAAGGACTCTTTAATGGCATCATGTGATCATATTATGTCGTGTAATACATTTTCTGTCAGCCTTAAATCATTGTTGCATCATCAGAATATCAATTTACGCCAAATGACGTTAGGTCTGTTATATTATTCTAGGAACGACAACATTAAGTGGACTCGTTTAGAGAGACCTTGAATTA
>42566_TGCAGGACCAATGGGCTCCACGGTCAGTACACACACACAC_NODE_1_length_294_cov_23.591837
ACACACACACACACACACACACGCACACCAGTCAGAAGGCACAAACAGTGAACAAATCCCACTTAAAACAGAATAACACTTTTAGAAGGGGCTTACTTTAGTCCCATTGCACCCTGGGATACCGTGCAAACCTGGTGGTCCATCATTTCCATTGATTCCCTATGGGGGAGAACACAAATAGACCATATGCATATGTCAACATTGTTTTTGTAAATGTAACTAGACACTGAAGGATGAGATGCGGATCAGAGACACTCACTGGTAGTCCTGGATTTCCCGGAAAACCTGGCAGACCAGGAGGACCCTGGAAGACGAG
>42567_TGCAGGACGGATCTCCAGAAATAATTGACACGGGGAACAG_NODE_1_length_400_cov_12.542500
AGGGAGTGTGGCACCCGGTGCTTCTCTTTCTCTCTCCCTCCCTCCCTCTCTCGCTCTCTACCTCCCCGGTGACCCGAGAGAGTGTCGGGCCTTCGCCGAATAACCAGGCCGTCCGCCACATTCAGACGGGGGGGGGGAGGAGGTCTGAAAGGTTAATTGGACCTCTGTGCCGCGCGCCGTCCTCTGTGTAATTCCCTGTGATTAATGCGCAGAGGTGGACCGTCAGCCTGGTCCGCTAATTGTCCAAAGCGCCACGTAATTAACCACATCTGCGCACACATGTGTCTGGAACTGCGCGGGTGCAGAACATCCGACGGACTCCGGGTGCTGCTGACAAGACTTTTCTGTAAAAGGAAATCAAAATCCTGCTCTGCCGATGTGTGTTTTAATGATTAATAGCGCTCTGCCCCTCCATCGGCGAG
>42568_TGCAGGCGAGGAGGTCCTCCTGATCCAGGAGAAGCTGGAC_NODE_1_length_369_cov_14.569106
CAATTATCTGTTCCTTTCAAATAATACGTTTATTTATTCCAATATGGGGGAAAAGAAAATCATTCAAATGTGGATTAACGCTGTTGTGTGTCTTTCAAGGGCCCCATAAATTAATTTCTGAAGCGGGACTTTTGTTCAAATGTATAAAACAAAACTAAATCTTCCCCAGTTCAAGAAAAACTGGTGAAGATTTGCATAAATTGACACACAACCAGTTAAAATAAAGAAGCAATCAGTAGTGTGTTATATAAGACATAAAATAATCCTTCTATACACATACAATCTTAATAATGCCACTGTTGTAATCAAACTGCCTGTAGAAACCTAAATGTTATGTAAAGGTTATGAAAAGACACATTTCTTGTCTTCTTATGATTTCACAGTTTCCTTC
>42569_TGCAGGGATGAGAAGAGAAAGTAGAGTACGGGAACGCTGG_NODE_1_length_382_cov_13.767015
GTGGAAGTGAGTAGTAACTCTGCCCTCTGTCAGGTTAACCATTAACAGCTTCTCTATTCTGTTATGTAAACCTGTTTTTTTACTTCTTATTAGGGTTTTTTAAGAATTAAGTTTATTGTTGTTGAAACCTGTACAACACTAATGTGTGTGTGTGTGTGTGTGTGTAGGATCAAACGCATGGCTGGGATGAAGGAGTCTCAGATCAGTGCTGAAATCGAGCTGCTGCCGACCAACGATAAGAAGAAATGGGCCCGGCCTCCGATCTCTATGAACTTTGAGGTCAGAACACACAATTTTGTCAAATTTTGAACGTGAACAGTTGTTACTTATTAGACTTTACTGCCTGATTTATTTAAAAAATGAGAATCTATTTGCTAACTGCTGACCTTCTGTGTGATGCGCTA
>42570_TGCAGGTGGAAGTCTGACCATCTGGTGTCGTGGTGCAGTC_NODE_1_length_446_cov_17.439463
TATATATTTCCAAAAATGTGTCTGTAAGTGTCTCCTAAGTGGGATATTAAGTGCAAAGATGTATAAAAACAACATTTTATTAGGGGATTAATTTACTATTTCAAGTAGCCACTGAATTAATTGACTTTTAATTGACTCAATTAAAGAAAATGAATTAAAGGTGCAATCATAGCAATATATCCAGGTCCTTTTTCCCCTGTTGGATTGCACCTAAAATGAAAATCCGATTTCATTCCTACTTATATTCATAACTATAGACTGTGATGATCTTACGGTTAAATGTTATGTCAATGGAACAGTACATTCAAACTTACGCGTTGACTCGGGCAGCGATTCTTCCCCACGCAGTCTCTCTCTCCTTCGCTGCTGCAGCTGTGAAATACGTGCTCATGCTCGCCGTGGGCCTGCAGAAGGACCTCCAACTCCATCGCATGAAATAGCTCTTTTATTTACTGTTGTCATGGTGAC
>42571_TGCAGGGCGGAAGCTAAAATAAATAGGTTTCTGACAAAAC_NODE_1_length_477_cov_14.830189
CTTGCATTTCATTCTATACGCTATCCACTAGTAGGCTTGGTAGTAACATTTTCATTTTTTAAACTATCTTGAAATATGAAACGTTAACTGCCTTGGTCAAACACTAACCGTGGATGTCAATGTATTAGTGACATAACCATAACTTAAAGCTGCGATAGTCGAAATATGCAACTGAAAATCCATACCCTGTGAACGACACACACACAAGCACCATAGCGGTTTTCATTTAATTGAATTGTTGATCCGTACGGATCAACAGCGGTCTGGTACACCACTATTTATGGAATGATTTATAAACAGTGGTACAAACATAGTCTCTATATGTGAGTTTGAGAGCCAGAGGATCTGCCAGTATTATACATAAAGACCTACTCAAGTCTTTGCCTGGCAGAGTCTTTCTGTATACATATATACACTATATATATTATATATATACCTATGTTTTCACACCACTTAACGGTCAGTTATCCCTCATATTAAGGAGACAACGTCCTCTGAT
>42572_TGCAGGCTGCAGTCAGCAGCCCTCTGGACACTCGGGGCCT_NODE_1_length_469_cov_17.023455
GGTCTCATTGTATGAAAGTCTATGAGAAAATGGCTTTACTTTCCTTTATTCCCTCAGTAAACATTGTGAACATCAGTATGGTCTCAATCTGTAGTTTCCCCACTTCTTCAAAACCACACGATGTTCGTTTAGTAAATCATAACCCATTTAGAGTCAAATAGATAATGCTTTGGGGCGGGGCTATGTTGTGATTGACAGGTTGCTACAAGAGCCATTTACGGTTGGAAAATGGTAAATGGACTCAAACTGGCCTTGTAGTTGTGCGACCAGTCAAAGCACTTTAACACTAGTTGTCATTCATCCATTCACCCCCATTCATAGACTGGTGACAGGGGCTGCCAGCCCAGGTGCCACTAACACAGCCTTCAGGAGCAACCACTTGTGATACGATCTTTGGGTTGATCACACATCTGGGACCAAGCATAGTGACAAAAAGGGGACGTGGCAATTGACAATTCAATTCATTTTGTACAGCCTAAAATCGCAAATTC
>42573_TGCAGGATTCAGTCTGAGTATCCAAAGCCGATTTAGCAAC_NODE_2_length_183_cov_2.754098
ACATTTAAAAAAACAGGGTGACTCACCACTTCATGGCTCTTGTAATGGATTCATTAAACTGCTTACTGCTTTATTCCTGCCGACTCCATCGCCTCCCGCCTTTGTGTGCAAAAGATCAGACAGTGGGCCGATGGATGGATTCTCCTCTGTGTACCTTTGTTATACGTCAGAGAGCACAGAGACGGGGGGGGGGGG
>42574_TGCAGGTTACTGGAGACAAGGGAGGATTAGTACGTCTGGA_NODE_1_length_145_cov_23.682758
CAGCCGTGGCGTCTACCATGCTCATGCCTACAGTTAAAAGAACTTTCATTCAGCGTTCTTTGGACTCACTCGCATTCTCCAGGTGCAGTGCAGTTGCCGTGGGTCTGATGACAACCCTGCCGACACACCGCTGCCAACAAAACACACAGAAGGGAAATTATTAGAGG
>42574_TGCAGGTTACTGGAGACAAGGGAGGATTAGTACGTCTGGA_NODE_2_length_247_cov_18.858299
GTTGATGCAACATGTCCGTGGGATTCAAACTCTAAACCTGACAATGGTTAAAAAAACAACTCAGCGTGAGGTGACGCAGTTTGGTTGCACACCACACAGAAAGTGAGTGCTTAGAAAAGGTTCAGTAAATAACAGTAGGCTTCATATCCATGTATTTTGTTTAACATGTTGCTGTCGATTGTATTGAATTTAGTTAAATTCCAGTTTCCCCTGAAAGTGGTTGCTTATAGCGCGGTTACTTGCACATCATGGCATTGATATTGAACATG
>42575_TGCAGGACCTGGCAGCTCGCTTGGTGCTCGAATTGATCAT_NODE_1_length_397_cov_16.539043
CTGATATCAACAGGCAGCCTCTTTTATCTCTGACCTTTCCACACTACTAGCTCTTGGTAATATTCAAAATAATGTATTTGTATTTCATTAACATGTTGAATATTTCAATTTAGGTGTGTGTGCGCGATTGTGCATTCAGCAATTTCTTAAATCTGAACGAAATATTCCATAATAGAAACAATTCTATACAAAGAATAGAACTTTTACTAGTTGTCACATACAGTGTCTCAACTGTGCTCTTTAACTTTGCGTTAACGTTTTCCATTGTAACCTTCTTGTGAACCACAAGGGAGCAGTGTGTGACTTCTGTGAGGCCTGGGTTTGCCACGGCAGGAAGTGTGTGAGCACTCACTCCTGTGTGTGTCCTCTGACTGACGCGGACTGCATAGAGTGTAACCGCGCCGTTTGGGATCATGGTA
>42576_TGCAGGGAGACTTGAAATTACAATAATTTAGGTTACTTGA_NODE_1_length_401_cov_7.842893
ATTTGGATATACCACACTCGTTTTTGGAAAATAAATACTTTCTTTGTGGTACAAAAGTAATTTAAGTCTAAGTAATTAGTTGGGGCTGAAGACTGGTTTGAAAATAAAAAAGGCGTTTGATACCTGAAAGTCCCGGTGGTCCATTCTTTCCCAGTTTTCCCTGATCTCCCTCCTCTCCAATCTGACCTTGGTCTCCTGTATTAATAGAAAAAAAAAAGACAGTGAAGATGAAAGTTAAAATGCAGACTGCCTCCCATTACGTTTCACACATACAGCCCTGTTCAGAAGAGGGGCCTTTTAGAGGCCATGCTGGCAGATCGCTAGCCATCACAGCATGATACTACATTATCAAAGCTCACAGCTGCCCGAGAAAACTACTAGAGAAAACCCCACGGTGATGAGTGTTTGAGATTTACTAATG
>42577_TGCAGGTGATCACGCAGTGCACCGCCAAGGAAAGGAACCG_NODE_1_length_276_cov_2.695652
ACTTTGAGTCCCGTTCAAACTGTTTCTGTATTTTTGATGGAAAACGATAACGGGGACGACGAAGAGGACCATGGCGGCCAGAGACGCCAGGTACAAAGGCAGGATGAAGCATCGTCGCATGGCGTGCATCTTGCAGGCCACCAAGGAAAACCAATGGCAGAGTGCGGAGGAGATCAGCTGGACTCCGATGATGATGCCTATAATCCTTGTCCCGCGGCTCGGAATGGAGGTGACGATGGCCCAGTCCATTTTGTCCAGAGGGACGTAGGCTCCGAGCACGCCGGCGGT
>42578_TGCAGGGGAGCTCTGCATCTTTCTCAGAACAGAATAAACT_NODE_1_length_367_cov_11.455041
ACCCCGTTGTACACGGACACGAAATGAAATCTGGCATCTGTTCTTTATGCGCAAAATAAGAAAAAAGGGCAGCGACAACTATTAAATAACTGGGCCTGTGTTGGAGCGGTTCATAGGGAATTACTTTCCAACTATCCCAACCACAAAGGAGGAAAAGTAATTAGAGAGTGAGTTTCTTTTTTTCCCTCCCATGGAACAATCTAGTAGAGACAATACAACTTTGAGCCTGTGATATAGTGACAGAAGGTCCAGCCATTGCACTTTAAGAAAAGACGAGAAGGAAAGGAGAGATAGCTTGTGGGATTAAACTCAAAATAGCAAGTAAATTGAAAGACAAATGTTTTAAATGGTTTAAATGGGACAACTGGAACTGATATTTCATTTCTGTT
>42578_TGCAGGGGAGCTCTGCATCTTTCTCAGAACAGAATAAACT_NODE_2_length_113_cov_4.619469
CATTACACATTTTAACGTTGTTAATGGATTTTCTGATCTATTCCATTTCTGCATTTAACAATAACCCTCTTTGAGATGGAGCCTTTAAACCATTTCAGGAAACACATGGCGGGACCCCGTTGTACACGGACACTA
>42579_TGCAGGTTGCGCGTCTTCGACCTCCAAGCCATGGCCTCCT_NODE_2_length_96_cov_22.072916
TCAGGTAGTTATATCCTCCAGTCTCCTCCTCACTGTTGTTGTTGTGCAGTGGTCCCTGAATGCACCCTTCCGGTGACGTAACGACGCTGGTCTCGAGTCGGCTGTGGCTCCCCCCGGG
>42579_TGCAGGTTGCGCGTCTTCGACCTCCAAGCCATGGCCTCCT_NODE_3_length_116_cov_14.198276
CTCCCACGTGAGTCCTGTTGCTGCGGTGTGATATTTGTTGTGTGTCTATTCTGTGTTCTTCCCTGAATATCTGTTCTCTGTATGAAGTGTCTCACTGTCGACACGTTGGTCTCTGAGAGGCCGCAGTCAAGTGTAGCT
>42579_TGCAGGTTGCGCGTCTTCGACCTCCAAGCCATGGCCTCCT_NODE_4_length_160_cov_8.462500
GGTATTCGTATTGATCGTTAGATAGATGAGTATATGAGGAATCCAGGTAGTACTTTGGTTGTGATAACTGGACCCAGAATTGATAATTTAGCTTATCTCTGTGGCCGTCACAACAATGGTGGTATTCATGATTACGGCATTGATAAAGGCACTTGTGAAAACATAGGACTATATTATGTGGT
>42580_TGCAGGAATCATTGCACACCAATCAAAGGGCGCCAGAACT_NODE_1_length_331_cov_5.755287
GTGTGTCAGTGTGTGTGTGCGTGTCGGCCTCCCTGTGTTCTTTCTCTCCGTCGCCTCCATCACTCACATCCGAGTTTCTCGATGCTCAATGAGGAGAAAGTGTGTTTGAGTGAATGTTTTAATTCACACGGACAACAACAAACAGTGAGAAACGCATCGAATCGTCTCCGTTGTTTTCCATTGTGTTCTCTGTGAGAAACACGGCGTTCATTCACAACAGGTAGAGCAGCTCCGAGGTGCCTCCTCAGCAGTACGCGGGTCAGAAATAGCACTGCGGGCTGAAATGCAGCCGCAGCACTTTTCTAACGCTGCGACGTCACGTAGCACAAGCACGCGTTTACTTTGAT
>42581_TGCAGGTGCGTCTTTTAAAAACAACAACAAAAAACAACAA_NODE_1_length_188_cov_9.313829
GTGTGTGTGGGGGGGGAGGCGTGGTGGTGGGGGCGAAATGTACTGACACCACGGAGCGAGACCGGGAGCGCGCCACCATCTCCATCACCTCCGTCACCTGCACCACGCGGCGTCCCGCTGCTTGTTTGCGGGGCTTTGCGTCCTCGCTGTGCGCCGCGAGCCGCCGTCTCCTCCCGGAGGCGCAAACGGGGGGGATTGTTTT
>42582_TGCAGGGGAGTAACTTTGTGATGCCGGTGATTGGTTATGT_NODE_1_length_212_cov_6.141510
CTTAAATTTATATACAGTGTTTATACTCATTACAATTATCCCAAATATTTACAAATTCACTTTTTCACATTTTGATTGTCGTTCTTCCTGCAGAACCTTTTTTATACTTTAATCGTTTTTTGCTCCCAAGCACCAACTTTCCTCCAGAAGGTCACCTGCCCCTTGGGGGCGGAGTCACAGATAAAGCCACCTGATGGCCGGCAGGTGGTCCAGTGTGTGTGTGTGT
>42583_TGCAGGTCAGAAATCAGGTAAGAGTTCCTCACGCAGTTGG_NODE_1_length_460_cov_20.302174
TATGTTGTTGAAATGAAGGAGGCAGCAGATGATGAATGGATCACCTGCACACCACCCACTGGTGTTCCGGCTACTCACTACACTGTAAAGCATCTGAAGGAGAATGCAGAGTACAACTTCCGCATCTGCGCGATTAACTGTGAGGGTGTAGGAGAGCATGTGGACCTGTCTGGTTCTGTGATCGCCGCAGAGAAGCTGGAGGCTCCTGAAATAGAACTAGATGGAGACCTGAGGAAGATGGTCAATATCCGTGCCTCCGCCACTCTGCGTCTGTTTGTGCCTATCAGAGGAAAACCAGAGCCAGAGGTCAAATGGTCAAAGGCCGAGGGCGCTTTGAATGAGCGTACCCAGATTGAAGTCACAGGCTCCTACACAATGCTGATGATTGAGAATGTCGATAGATTTGACACTGGAAAATATGTACTGAACCTCGAGAACCTCAGTGGTTCTAAATCAGCCTTCATCAATGTCAGAGTTCTGGA
>42584_TGCAGGCAGCCAGAGGGGGAAAACACGGCTTTCTTACATG_NODE_1_length_425_cov_8.978824
GTCCCCACCCCCAACGTCTCCGTGGTCGACCTGACCGTCCGCCTGGAGAAGCCGGTACGTGGGCCTCCGCTCCCCCCTCGGTTGTCAATTCGACTCGCTCCCTTGAAATCAAGCTGTTTAGAATCCAACCCTCTGCTTGTCGCCTCATCAATCCTCCTTTGACTAAAAACGTCTCGTCCTTCAAGGCCAAGTACGACGACATCAAGAAGGTGATCAAGGCCGCCGCCGAGGGACCCATGAAGGGAATTCTGGGATACACAGAGGACCAGGTACACAAGGAGTGTGGAACTCATTACGAGCCACTAGGTGGCAGCCGACCATGAAGGGTCTGAAATGAGAACTAAAGTCAGTATGAAGTGCATCCATGAGCCAGAAGGACGACCGTGACGCGTTGTGTCACTCTTCCTGCTCAGGTGGTTTCCACCGACTTCAACGGCGACACTCGCT
>42585_TGCAGGTTAATGGGAGACAGCACAAACAGACGCACAATGA_NODE_1_length_430_cov_18.409302
AGCCACCTCGGCGCGGCCGCGCTGCCTCGACGTTCCAGGGGCTTTACTGATCGCCGTCTGTCTGATTTGCGCGTGTTAACAGGTGAATGCTTCAATGGATGGCTGGAGCCCCTTCTGGCGAGGATAGCGGAGGACTACACCGCAGTAGTGAGTCCTGACATAACCACCATTGACCTCAATACTTTTGAGTTTACAAAACCGTCGCCGTACGGCCAGAACCACAACCGGGGAAACTTTGACTGGGCCTTGTCCTTTGGCTGGGAGAGTCTACCGGATCACGAGAAACAAAGGAGGAAAGATGAAACATTCCCCATCAAGTAAGTAAAAACATTTACACAGATATAGAAGGAAAACTGGATATAAATTCAAATTGGTTTGTTTGAAATCATTAAAAACATCAACGGATTCCTCTCCGTAGGACCCCCACCTTCGCTGGTGGCCTCTTCTCCATC
>42586_TGCAGGCGAGGACAAGCACGGCACTGTGAGCGTACTGGGG_NODE_1_length_199_cov_33.929649
AGTTTGACATTTGGGTTGGGAGACATTTGGGGTCATTTGCTTACAAACATCTTGAATGGATTTGTTCTGGAAAAGCGTTTTATTCCCAGATGTCAAAGAATACATTTACTCAACCACGTGCACGCTCTGATTTCCCATCTTGTCCATCGCCTCCAGGTTCAGGTTTGATTGCAGCAACGAGCGAGCGCTGAGGCGGACGCTGCAGGAAGACGTGGTGAAAG
>42586_TGCAGGCGAGGACAAGCACGGCACTGTGAGCGTACTGGGG_NODE_4_length_138_cov_5.797101
AGTACGACGGCACGGTGCGTAACTCCATCAACCAGGTGGTCCAGTTGCGTTACGGCGAGGACGGCCTAGCGGGAGAGAACGTCGAGTTCCAAAACGTGGCGACGCTCAAGCCCTCGCACAAGGCCTTTGAGAAGAAGTAAGTTGTGCGTGCACGTCCCCG
>42587_TGCAGGTGATTGGCTGAACCATCTGTTGGGCAGGCTCTCA_NODE_1_length_387_cov_8.173126
GTTAATCATTTGTGTTTCGTGTGTCCTTCCCAGGGAGAACGGAAAGCACTTGGGAGTGTTAGGAAAGACGCCCTGGGCATACATCACCCGTAGGGATATCTCCTGTTATACACACCAGGTTAGATCTGAGCGATCCACCCCCTGTATTTTTGGTTAGGGCGCCTTGCTCGAGCGCCAGAGTAAATAAGTGTTTTGTGTAGGACGTTGGGACAGGTAAGGGGTGGGGTTTTGCTAATTTCTTTGTTTTGGATCAGCTCAGCCGTCCTCCCATTTCCCTCTATTGTTTATTATTATTATTATCATTATTAATAAACTGGCACGTGCTAGCCTGTTTAAACGAAACCCATCGATGTTGGTGTGATAACTTGCGCCCACACCCGGTCTCTGGCCGTCTGGGGTTCTTGGCAGC
>42587_TGCAGGTGATTGGCTGAACCATCTGTTGGGCAGGCTCTCA_NODE_2_length_429_cov_20.755245
TTTCTGATTTTGTTGTTTGTTCGATTATGAAACCACTTGGATCCAAGTATGGACATTTTTAAGGGAGCCTGCTGAGCATATTCCATTTAGAGTTTGACTTGAAAGATCATATTGATCACCTAGAGAGTTTTGTCCTCATTAAATGCTTCCACTTAGGTCAAGTTCACTTTCTTTGGAGTAATTCAATTTAGTGCTGAGCTATTCACAACTAACAAGGCATTTCATTGAATGATGGAACTATCTTTGTGTTCACAACAGATATGCGCTTGGATAACTGGCAAAGAAAAACATAATACGGCCAATGCTACATGTTTGCGAAACCTTTTCTTGGGTGTCCTGGATGCTGTCTGGATTTCATGAAATCACATAAAAGCGAATCCTTTTAGGCGTATCCTTTTGGTGCAAAACACAGATTTTATGGCCAATCAGTGACCTGTAGCACGATATAGAG
>42588_TGCAGGTCTCCCTGCTACCACCATTCGACCTCTGCAGCTT_NODE_1_length_393_cov_19.005089
GTTAGGGCTTGAGTATAATGGGGTCAAGCAGCAGAGTATAAGCTATGCAGAGGGCAGTGGAAGGCTTATTTCTCAATGGTAAGGGATCCCTTGGGATCCTCTCTAGGTAGTAATGGACAGGAGTGCAAGGTGGTAATAGAGATCAGGGATGTTGTGGCAAATCAAGCCTTGAATGGGTCGGACTCCACTGCAAGTCTTCGGCCTAATTAGCAATTAGGTCATTAGTAATTAGGCTATTAGTAATAGCAATTAATGGCAGAACATATTCTTTAGCAGAACGTAAGAAAAATAATGCATTAAAACAGTTGAAGATGAAAACAGTACATATCATTTAGCTGACGCTTATCCAAAGCGACTTTCAATAAGTGCATTCAACCATAACGATACAAACTCAGAAAAACATGAGCGCAATTTC
>42589_TGCAGGATCCGCCTTTACTAAAGACACTGCATGAATATCT_NODE_1_length_338_cov_8.505918
CTCTAACATGTTAACTGTTCTGAAGAGACATGAAGTGGAATCTACCTTCAATCACTCAAGTTTCCCTGTGTCACACATTCAGGAAACCACTCAAAATGAATAACTATGCTGCCAAGACGACATCACCCCGACTGAGTGAGAATCTATTAATAGACTTGTTGTGGCTGAGATATGAGAAAAGCTTACATTGTGTCTTATTATACCACTATGCCAAAGGCAGCAGAGCGACCCAGATACACAACGACAAATGCAATCAATCTCTCAGTCCGTCCGTCCGCACAACTTAAGACGGACTGATTTGTTACACAACCAAGCAGCAGCTACACAAGGAACACCACATGAAATAAACGGCTGAT
>42590_TGCAGGATTGACACTGTGTGACACCTCTCTCCATCATCCG_NODE_1_length_426_cov_19.154930
AGTATTGACTAGATTTCCAAGTTAACAGCATGACATATTTCACCAGGATTTAAGAATCAGTTTGACCGCGCTGCTCTCCAGTGTGACCCATGCGTCGAAGTTTATGTGAACACACCGCTAGGCGAATATGTGAAACCCTAAATATGTTTCATCATCCGAGTTCAACCTCTCGCTTTTACGCTCTTTGTCTGACTTGTTACTCCGATCCCGTCCCAGTGAGGCAACAGTACACAAACTGTCAGGCTGTTCCTCTAATGCCTGATTCCTAGGCACCTAGCAAAGTACAGGAGAGAAGGAAAGGAGTGTAGACAGGAGAGAAGACATCTGAGCTTGCCAACCTTCCCTGAATTCTGCAAGTTGAACATGCAGCATTTCCTAACGACTGTGAACACAGGAAACTGAAAGCAATGCAGAGAGAGGCGCTCGCCCCCCCCCCCCCCCCCCCCCC
>42591_TGCAGGGCCGTCCAGATCGTCCCTGTGAATGGATATCGGA_NODE_1_length_312_cov_8.932693
CAAACAACCCGCGGTTTGAATAGCCTGAGAAAATGAGTGTCGACTGAAACTGCACCGCGTTTGGGCGCGGCGAAACGCGAGAGGCGTGAGACACGCGGGACGAGCGTTGCGGCGTGACCACACGCGGCGGCCGTCGGGAACAGACGCAGGCTTCCGCTCCGAGGCCGATCCCGTTCGAGGACACCCGTGTCCCCGGACTCTGAGACCTACATGCACACACACACACACGCTGGAAGACATCTACACCCGATTGTCCTGTTTCCCGTGCACGGAACAGCTTGAATGTCCACAGGCGTGTTTGTGTAGGCCCGTGTTGTGTTTGCTGTACTGCAGA
>42592_TGCAGGCTGGAGGAAGCGGAGGAAACTGGGGAGGTGAAAT_NODE_1_length_226_cov_34.106194
CCACAACAACTGTGAGCTTGAGGTTAGAAAAGTTTTAGAAGTTTTCTCTGTAATTAAGAACAAAACAAGCAGCATCTCAAGAGACCGAAGAACGTTATTGTGCATAAATCCTGTTTCGGCTTCAGGGTCTTAAGATAGAGCCTCGTAAATTGTACCGCATGTGATCCATCTTTGGCCTTTTTATTCCTACAAATGTTCTCACGGAAATATGTGAGCGTTTGATGTGGAGAAGGAATTAATCCACACCA
>42592_TGCAGGCTGGAGGAAGCGGAGGAAACTGGGGAGGTGAAAT_NODE_3_length_172_cov_10.593023
CGCTGTTGTGACGCCGTAAAAGTCTCTCGCTCGTCGTTGTGTAACGCGGGATGTAAAACGCTCGCGTGAGTCGGGTCAGATGTCCAGAGAGCGAATGTGACTCCTTAGCTGCCAAACAGCGGAGGGCTTTGTGCCCTGCGTGTTCGTGTAAGCGTCACATGTATGTGCGTGATGGCAATAAAGTGTAAAAAAAA
>42593_TGCAGGTTGACAGCAGTATGAGTAACCAGGATTACCCACA_NODE_2_length_438_cov_15.767123
ATTCCTGGAGGAGACTCATCTATAATTAATAGAATACTGTAGAGTAATCTTTATTGGTATTGATTACCGGATCCGATTGCAGTGGAGTCTACAGACGACAAAAAAAAGACCAGACGGGAAAAAGAGCAAAAATAGCAAAAGGTTTTTAAGTTGATGTAGGCCTACTGGATTAAAGTTTAAAAGCCTGGAGAAAAAAAAACAGCGTTTTGTCTTAAATAAAATCCACTAACATGGCAGCACGCTGCAAATCTCACATCATCCCCTTTCCCATTTACCACGGACACAATCAGCACCGGAGAGGAGCGGAGGCTCTGCCAGCCGGACGGTAAGGACAGAGATGTGGAAAGAAAATGATGCATAGCGGCCTACTGTATTTATTCAGCAGATATTATTCCCACAACTTTGTGTCTAAAAAGAGTTGCTAATCTTCTACGTAACAACTGGTGTGCACACACCCACA
>42594_TGCAGGACTTGTTCGCTTCCAGGTCTCTGAAGCAGCCTCG_NODE_1_length_398_cov_5.557789
CTATGCGTTGAATGAATTTAGAGCCAGAGATGAACACAGTGAGCTAGTTAGTTATCATGATCGCTCCCTCAAACGATGCTCCAACTGCTGTTTTAACCCCAAGCAGGTAAATGATCGCAGACCGTATTGCATTGATTCGGTGCCTCCACTGATTCTCTGGAAAGACGAGCTAACGTTAGCGTCTTTAGCGAGTCAGCGAACTGCACCGTCCTCCTGGTTTTTCGTTAATGGTTAGGGGTTAGGGAATGCTTCGTCTCTGACGGTTGGCGTCTCAAACTCAATTTGGTTTGCCAACATTCAAGTACTGCAAGAAAGTGTGTTTTTACATTACTAACATATTTTCCGCATTCTTAACAAAAAACGCACCCAGCATTTTCTCAAAATCTTTAGATTAATTTTTAACAGTGCAAATAT
>42595_TGCAGGAGATGTCGTCACTCGCTCCCGAGGAGAGCCGCTG_NODE_1_length_253_cov_10.446640
GTCCCCCTCCCTCCCCCCTGACTTTATGAGAGAGAAGTGAACCCAGACACTCATTGGATCACTGGGTTTTCTATACACATGCAGGCTCCTCCGGGCCGCACAATTGTGTGATTCAGGTGCCCCGTCGGCCTCGTGAAAGCTCTTCACAGGCCCGTGTTGATGTGGGGCTGATGTGTATAGTGGAGGGGGAAACGAAGACGGCTCAACCCGAGTGGAACGTTTGGATTGTCCTGAGCTGCCAGAAGGGCCTCTGGCACACTGGATCCAGTGTGC
>42595_TGCAGGAGATGTCGTCACTCGCTCCCGAGGAGAGCCGCTG_NODE_2_length_135_cov_4.555555
ATAAAGAAATGTAATGCACCGGCCCAGATACCGTATTGAAAAGATATTATTAAAAAAGAATCCACAGTCGCAGTTTGCGTAATCTCCTAGAAGTTAAAGCTTTGTTTTGGTGCAGCTGGAAAAGCTGGCTTGTAGCTGTGGTCCCCCTCCCCCCC
>42596_TGCAGGACTAATCTCCCTCTGGATCTGTGTGAGGTCGGTC_NODE_1_length_448_cov_20.537947
TTATGTGAATTTCAACTGTACTTTTGATGACCTTTATTATAACAAACTTTGTTGTATGTTATTGCATTACATACCATGAGGTATATAACATTTTTGTGACATATATATTTTTAAAACCAATCATATACTTTGGAGTTTCGTGATTAAACTAAACAAAAAAATTGAAGACCCCTGGTTTAAATTTAGTGTATTTTTTTTGTCTTTTTTTCCAAGAGTAATATGAGAAGATTGATAACTCTCATCAACTCAGTCGGCACATATTTAAAGTTAAAGCGAGTAGCCTGTTAGCTTAGCTTACCACAGAGACGGCAGTACATGAAATACATTGTTTGTTTAATCAGCCAAAGCATAAAAATACAGTACACTTTTTTTTCTTGAAACAAAAACTTCCTGGAGTCTCTGGTCTTTGTGTTTTCGCTAAACTAAGCTAACTAACAACTTTATATTTAGCGTATTGAGTACAAGCAGTA
>42597_TGCAGGGATACTGATGAAGCCGTTTTTCATTTGTTGCATT_NODE_1_length_377_cov_8.175066
AATAGTTTGAGGATTTTCAAATATGAGATTTGCCGGCGATTCTGTTTCTTGTTTAAATTTAAATTCAAAGCATTGACTTTTGGAATGTTCACTGGACAAAACCAGATATTTGAAGAAAATTTGCAACAGAGCAGTCGAATGAAAACCATCAGTCTCTCGTTGCTCATCAATGAGGAACAAAAGTGTTTAATATTGTGAATGTTGATATTTTAAAATAAATAATCATAATAAAAAGCACAGACACAAAATTGTGAAATGATTACGTTGACATTAAAATGGTTTATAGGGCAGCCTTGTTATTGCATTGTAGTGGAAAATGTCCTCTTTCCTAAGGCTGCTGTTTTTGTCTTCAAAGCCTATTTTCGTCACAAAGGCTTTGCCTGTCAATCAACACTAT
>42598_TGCAGGCTGCTATGGAGCCCCACCTCAACAACAGAACTAC_NODE_1_length_110_cov_10.209091
GGCTGTTGGTTGTAGTGGGCATTTGATGGAGGGGGTGCTGAAGAAGGGACGGTGGCATATGGCTGAGAAGGAGCATCAGAGCTTAGAGAAGCACTGTATGGGGAGGGTGCTACATGATGCTGAGAGAG
>42598_TGCAGGCTGCTATGGAGCCCCACCTCAACAACAGAACTAC_NODE_2_length_258_cov_4.496124
GTACTGATGTAGCGGTGCCCCCATCTGGGTGGGCATGACTCCGTGCGCGGCGGCGTTCTGGAAGGAACTCAGGGTGCCAAACTGGCTACTTCCTGGCGCAGACGGGTACGAAACAATCGGGTGGATGGGAGCACCAGGGCCGACAGCCGGGGCGGGGACCAAACTGGGCTGCTGCTGCTGCTGCTCTGGCGGTGGTGGTGCTGGGGGGGCGTGATATGCCTGCGGCCCATAGTAGCGGCCCGAAGGGGCATACGGTGGATGCTGCTGCAGTGGCTG
>42599_TGCAGGCGAGCAGGAAGAGCCTGCCTGAGCCGTTGATTTT_NODE_1_length_421_cov_10.304038
CTGTATGAAACCATTACAGATGTGTCCTCCTAAAAGTGGTTTTTACAACTGCAGTACAGCAGGATGAAATCCTCCGATGAATGGCAGACAGAGCAGGGCGTGTTAGCGGTAAACGCAGGAGGTTAATATTAGGGGGAAGACTGAAGTCCACGCAGAAGAACACACAATGAGAATGCAATCACCACGTGTTTGTGAATCTGTCCTTGTTTGGGCATCTTGGCAAAGCCTGTGCAGCTGTAACTACCGCAGTGACAGAAAAAGAGTTTGGAAATGGAGACAGAGGGAAAAAGAGGAGGTGGGGACATCAGCCGAGAAAACGGCAGAAAAAGGGGGTAAAAAAACAGACGGAGTAAAGACTCACCAAACACCCGGTCACGCTAAGCCGCAGCCCTAAACGCGAGCACGCCACAGCAGACCTGCATGTTTACGTCGACAGCGGGATC
>42600_TGCAGGGACGGCATATTTCAGCCGATCACCATCTCTGCAG_NODE_1_length_241_cov_5.539419
ACTGATCTCTGGTGTGGACGAGTCCGCCTACAGGTGGGAGTCTGACCATCTGGTGTCGTGGTGCAGCCAGAACAACCTGGAGCTCAACGCTCTAAAGACAGTGGAGATGGTTGTGGATTTCCGGCGGAACAGAGCCCCACCCTCCCCCATCACCCTGTGTGACACCCCCGTCACTATTGTGGATTCCTTCCGTTTCCTGGGCTCCATCATCACCCAGGACCTCAAGTGGGAGCTGAACATCAGCTCTATCACCAA
>42601_TGCAGGACTACAGCTAAGTATATCATTTGAGGATATTTCA_NODE_1_length_96_cov_13.395833
TGTGTGTGTGTGTGTGTGTGTACCTGAAGCGATGCACTATATTAATACTCATTGTAGCCCAGAGCCAGTGCTGTGTTGTTCAAAGTGAGTGTCAACGTTCAAGTCTCTGGTACAAACT
>42601_TGCAGGACTACAGCTAAGTATATCATTTGAGGATATTTCA_NODE_2_length_125_cov_12.360000
ATCAAATCTGGTCTATTTTAAGAAAATGTGTGAACATAATGGCATCACTGTCAGCGATGCAGAAGAACATGAAAAAGGACCTCATTAAACACAACACAGATCCCTGCACGGGGATGTGTGGGTGGGTGTGTGTGTGTGTGTGTGTGT
>42602_TGCAGGACGATGGTCCGGGCTATCGTCCGCTGGACCAGCA_NODE_1_length_332_cov_14.849398
AGTCATCCACCAGTGAAAGAATTTCGCCTGCTTGAGGTGATGATTTCAGGCCATTATCTGTTGTATACAACATAAAATACAACATTACCCACCACCAGGAGCTCAGTGGTGAACACCCATTCTTTCAATTATTCCACTGATTCTTAATCCTAAGGATTTGATGTGTCCGGGAGCGATGACATGCTGGAATGTTGTGTTTGTACGTGCTACCAGAGAGGCCTTTGGAGGAGCCCGGCTGGAGCAGGCTGCAGCTCACCGTGGTGATCCTGGTGCCCTCCTGCCTTCTGTGTGTGGGGATCCTGCTGAGTGTGTTCGTTGTACAGAGCCACCGGTGTGTTTACGGCGGGGCCCCCA
>42603_TGCAGGACGTCTGACGTGGATCTTCTACAGGAACATGTTA_NODE_1_length_214_cov_10.289720
CATCTAGCTGAGGCCTGATGGCCATCACTGATACCTGTTTGACTCACCTGAGCAGGTATGTCGAGGAGCCCCTGCTACCCGGTGTCTCCTGGAGGCATGGCTCAGGTCCCTCACCCTCTGGGATGGCTGTAAGTAACTCCTCATGACTCCGTCACTGTGGACCTTTTAATGGAGTGTTTCACGCTGTCCTCTGGTCCACGCAGACAGGGACAGGCTGTGTACCCACTGGCAGGAGG
>42603_TGCAGGACGTCTGACGTGGATCTTCTACAGGAACATGTTA_NODE_2_length_201_cov_21.134329
CTTCTCCCCAGCTGCTCTAGCTATGAACGCCTCCATGTCCAGGTAACTCTCGTTTTATTCACACATCCTTATTTTCACAGGGGGCGGGGCTTAAGGTGGAGTTCTTAAAGAAAGAACATTTCACCTTTTGTTTTAAAGAGGAGGAGCAAACTTTAACCTTTGACGTGTGTTTGTTTGGTAGCCTGGTGTCCGGTAACTTCTCTCCACGTCTACAAACCCCCCA
>42604_TGCAGGATAAAGAGCCTCGTGCTGCCCCCGAACTTCAGGA_NODE_1_length_318_cov_12.150944
GACTCCCCGGGTCCTGGAGATGACAACAGCACCACGGGAGCGGATCGAGAGAAGGACGGGGACGGTGGTGACGTTAAAAACAAGAACGTGGCTCCCTTTAAAATCAAGCCAGCGGCTATACGCACGGTGCTCCCATCTAAAGGCCCCCCGGTGGGTAAGTCGCCCCCCATCCCATACACTGAGCCGTCATGGGGGGGCAAGGCCACGGATGTCCCCTATGCTCTGGAAATTCTTAAAAACGGCACCATCGTGGACACGGTACCCCTCGCGCAGAAAAGCTACTTCGTGGTCGGACGCCTGCCCGTGTGTGACGTCTCTCTGGAGCACCCGTCCATCTCCC
>42605_TGCAGGGCGCCTGATTGCAGTCAGCGTGTGTTAGTGCGCT_NODE_1_length_441_cov_23.267574
CTCAGGTACTGTGTTCCTGAGTGTGCCATTATTGAGGTACTTGAACTTTACTTGAGTACTTCAATTTTCTTCTACTTACTACTTTTATTTATTCAGAGGGAAATGTTCTTCTCTTTATTGCACCACATTAATTCAACCGTTGGGCTTACTTGAAGATTAAGATGTTACAATAAGAAGCATGTAGGATAAGATCATGAAATATTCAATGCATATTTGTATTAAACCAGTGCTTTGCAACCATTTTTGGCTTGTGACCTCTAGCAGACAAACGTGTTTACCTGGGGCCCCTTGTTACATATCCGACAGTTCTTATTACTACATTGCATTGCCGATATGTGATGCACACTAATGCCATGCATGAATCTTGGTCCGCACGCCCGGTCAGTCGTAACGCTTGAGTTCAGTGCAGGGCGGGTCTTGTCAAGGATTGCAGTGGGATCAAAATAACTCGGCTATGAGGCGG
>42606_TGCAGGAGAGAGTTACAGCAGTCCAGGAGGGAGATGACAA_NODE_1_length_417_cov_17.143885
ATTAAACTTCTATTTCAGTTGAATATTCCAGTTGAAGCGGAGTGAAACGAAACGAGAGACTGCGCGACGGAGCTAACCGCAGCAGTTAGCATGTCTGACGCATGCTCAGTAAAGCCCCCGCTGGTGCGTTCAAGGAGCAAATGAGAAATACAAACTTTACAACCTCAGACCATTATTTTATCAATAAACAGAAGAAAACAATACAGATTCTTCTTTTTCCACAAATGTTCATATTTATCAAATTGTTCAACTTCTTTGTGTATTTTATTTAAGCAGTAAGGTACGAGAGGCTGTACTTTATCATCCAATAATGTAAACATAATAATAATGATGTGCTGTCCTTCCTTCCTGCTTGTTTCACCTGTCTGCATTTGTCTTGTTCAGTGTTGCTTTTTCGTTTATTATGATCTTATGTTGTACTGCAGGTGCGTTTGTTCTG
>42607_TGCAGGTCACGTGACCTGCCGTTGGGATGATGGAAACAAC_NODE_1_length_397_cov_22.395466
CTACAACGACAATCATCAAGTAAATCTTACTTGCAGGATATAAGTTACTTTTACTAGCAAACCTCAAGTAATTTACTGATTATTATTAATATGGACATTGAATTTTACTCTGTCCTTCTTTGTAATTTTACTCAGACTCTGACTGCTTCAAACTAAAAAATCTCACCTAAATATCAATGGCTTTTCAAGGTTATTTTAAATACCTTTTTTAAGTTTTATTTATAGACTAGACTTTATAGACACATCATTTTCTGCAGTTTAGATTGCCTAAATTTAGTAATTTAATAAAGTGACGTGTGTCTCAATGCGGCTTTGGAAATGAACACAAAGGGATTCTGTATTTGCTCATGAAGCCTGAACATACTGGTTATTTGGCCGATGTTTTGATAACCGACCGCTGCCAGTTCAGTGATTCCCAT
>42608_TGCAGGTAAGAAAGTAGAGGAGAGAGAAAAGGAAAAGAAA_NODE_1_length_465_cov_15.617205
CAAAAGGTTATAATATAAAAATAGTGCATCAAAAAAGTTTGCAAAGGTTAAATATTGATTATCAGAAATAAATCAGAAATATAATTTATAGAAAATCAAGGCTTGAGTTTTAATGAATGCTAAGGATTTTATAATGTAGATAATATTTATAACAGACAGATTATTCCCATTTTGTTAAATTGTTCTATTTAGATTAACTAGAACTACAGAAAGGTCTTAACATGTCACAAATAGATAGTTATGGTACCTGCAGATACCCTGTTTGCAGTAACCTGCATCACAAATAACTGGAGGAGGATTTGAATACTCTTTCCTACCTGAGAAATTACAGTTTGGTGAATGTCATGGTTTTGAATATAATTATAATAAATGTAAATTGAGCTTCTCTAGAAATGTAGGTTATAGTTATGCCCACCAGAATTCCTGCCGTGCATGTTCTGAATTAATGGGCCTGCCTAAATCGATAACAAACTTGCAGCAGTCTGAC
>42609_TGCAGGCGTGTTTCGGGTCTGCCTTTGGTCTCCTCTGAAT_NODE_1_length_327_cov_10.694190
CTGATAAATATCAAAAGAAGCTTTAAAGTGTTTTATTTGAGGTCAGTGCCTGGTGTGCTGTCATGTGTCAAAAAAGCCTTGGACCACCACTGACTTGGACTGTAACATCCGTAGTACATTCACGTACACATCCCTGTGAATCATAAAGCACCCCTTTACATTGCATTAACATCTTACGTAGAAAACAAATGAAAATTTCATCAAATATGATGGACCGTGCACTGTCCTTCCCTGGATATCCCAGGCACACTGGAGCTCATTCAGTTGGGATGAAGATCACCGCTGACAAGTCTGCAGCCAGCACGGCCCCTGAGAGCCGTAGCCTGAAGGTATTATCCGCTATAAGATC
>42610_TGCAGGTGCACTCACCACTAAGACTCTGGATATGCTGATA_NODE_1_length_187_cov_9.978610
CACACTTCCACAATGTAAATGTTCTGGGTTTGGTTTTCACGGGAGGACGGAGCAATGTTTATCCGTCTTGTCGCGTCCACGTTTTCGATACATATTTAATTCAAGCCCTGTTTTTGTCTGACGCATCGGCAGCCCTGTAAACTAATCTCAGTCCTCAGAATGAATCAGGAACAGTCATTTGATGAAAATGTTTGCTTACTC
>42611_TGCAGGGTGAAGTCAGTGCTTGTGGTTTGTGAAATGTGAT_NODE_1_length_138_cov_12.043478
GTAGTCCTGGTTCTGCTCGTTGAGCTGCTTCAGCAGCAGGTGCTCAAAGTACCGCAGGTTCCCTCCGGCCCTCTGGTGGGTGGGGGCTGCCGGGGCAAAGCAAAGCCCATCGTTAGTGGTTTAATAAGCTGCAGAGCGGAGAGGCATCGAGCTGCTCCGG
>42611_TGCAGGGTGAAGTCAGTGCTTGTGGTTTGTGAAATGTGAT_NODE_2_length_250_cov_8.588000
GATTCTCTGTGAAATGAGTTTGTTCTCACACGCTGATTCCGGGAAACTACAGATGTTCGCCCCTCATCCAGAGAGAGAGATTTAACAGATCTTCAATAGTACTCCCCTCAATCCAACAAACAGTGACCAGCCTGCATGTACGTTAAGATAAAAGCCATTCGTTCTCACCATCTGGAGCCCCTCGCCCCTGCAGAGCGCCTCGTAGGCCTCCCTCTCCGGGAGGTGGTCTTTGGGTCTCCTGTAGGTCCCCAGCCGGATGGGCTCCTCGGGGG
>42612_TGCAGGAGTACTATAAATATGAAGTGGGACCCCACCGGGG_NODE_1_length_343_cov_8.116618
CGATCATCAGAAGAGACGTGGCACCTGTAAAGCAGCCTTATCCCCTTTTGAAGTGTCTGTTTGTATTGTTGAAACCAACAAAGGAATTTTGCCACCCCTGTACTTACACCAGGAACATTAGTCAAACTGGAGGAGATAACAAGGGGAGGAGGGGGCGGGGGGGGAGGAGGTGATAAGGGAGACAAACTACTGAGCTACACAGTCTGCACAGTGCGTTTGCACGTGCACGTGTGCACGTCTCATCAGCACGCTGGCTGCTCAGACGCAGAGTTTTTGTCCTCAGGTATGTCGCTGTATGATGTGGTCTGCTGGTGCTGGTGGTGCTGCTTTGCAAGCCTGAAGGTTGACAAGGGGTCATCCT
>42613_TGCAGGCCTGCTCAGCTGTTTGGAGCCAGAAAGCGAGTCA_NODE_1_length_357_cov_8.974790
GTCAGTGAAAGAATTCATGTTATTAGTCCAACATGGAACAGAATTATAAAGATCATTGTTTCGTTGCTGTAAACTCACTTTTCTTTTCGTCCCCTCGCGTTGGAACAAATGTCTGTGAACATTTAAAGACTCGGACTCGTCCGTCCGCTGCACCTTCTACATTTCTATTAATGTCAAAACCACAGCGACGTGAGTCAGTGTGGATCAGAGCTCCTCTGATAAACATGTCAGAGTCATTTAGTGTGAAATGTGAGCGACTCCCCAAAGACACCGACAGTCCCAAAAGTGATTGGTCCTTTTTAGGAGAACGCTGATCGAGAAAACAAGTCGCAGGTCCGAGGCGCCGCGCCGAGTCTCCTCGCTCTTCTTCTCGCTCTTC
>42614_TGCAGGTTAAAATAGTCCTTTGTATAAAAATAAAAACTGT_NODE_1_length_323_cov_14.789474
AGACAGACAGACAGACAGACAGCGGACAGAGGTGCTGCTTCCTGTGTGCGCGTGACTGTAATTTCCTAAGTTTGCGCTCGTGTTTTTCCACGTCCAGAGACCCGGGTGAGTCACGTAGCATAGCATAGCATAGCTGCACATCAACTCCTTCCACCCCAATTAATACTGAGCTCTCTAAGCCCTAACAAGGTGTTTATGCACTCACTGCGACAGCTGTCCGGGGCCCTTGGCACACACGCACACACCCCTTGTGGGGCGCGTGGACATTTTGGATGAGTAAACGTATACACACAGTTGTGGACTTCATGTAGCATGCATGCATTTGATCCCCATAACACGAGTTTC
>42615_TGCAGGAATTGATTGGGATGGGGAGGGGGGAGAGAAAATT_NODE_1_length_426_cov_12.232394
GAGAGAATTATTGCCAGAGATTGTTTATTCAGCCTTGAAGAGACTCCGTTAGCAACAACTAAAAGCATGACTGAACTTGTCTGAAAGACGAGCGAGTTCTTTTGGGCTGACGATGTAAAAGATCAAAAAATCTCCCGAAGAGAGCTAACAGGAAATACCAAAACTTTATAAAGTTGTGTAAGGAGCTGAGAAGCGCCATGTATCATTTGCTCTGCCTTTTCGTCCTTGCACATTCAGGGAAGAAGCTTGTGGCTTTTCTTTTTTCTTATTTAGTACAGATCTATGAGCCTGAACTTTGACTTATTTCCCATAAATAAAGGAAGGTACCCAAGGCAGAGTAGATATAACAGCTCATATTTTTTTTTCCCAGTTTCCCCTTATGGGTGCNNNNNNNNNNAAGTAGATGTAACAGCTCATATTTTTTTCCCCAGTTTCCCCTTATGGGTGC
>42616_TGCAGGAAATACATTTAACTGTTGTCCGTCTTAAATCCAC_NODE_1_length_353_cov_11.569406
TGCAGATCAAGTTGGGGGCGTCTTTCAGAGCACCTTGGGAAAAACTGTGCAGAGAAAGAGAAACAGAGATTCCCTTTAAACCAGTTGTGATATCTTTGGGGAGTTTATGCACACGTGCGTTGACAATATTCCTCACACATATATTTGTGAACATTGTCTGCTGTGTTCACCTGAAAGGCTCTGACTCGTGAACGTCCAAGGCAGCTCCCCGTATCCGGCCCTCTTTCAGGGCCTGAGCCAGAGCTTTCTCATCCACCAGACCCCCCCGTGCCGAGTTGACCAGAAAAGCTCCTTGACGCATCTACGGACACGGAAAGAAGAAAAAACTCAGTAATAATATCAGCGATTAATGTGTGTGGCTTTGAGATCCGCCCC
>42617_TGCAGGACCGCTTCGCAACTCGCTGTCCACTCGCCGCTCA_NODE_1_length_249_cov_9.622490
TCCATCTGCAAACTCCATTTCGCTTGACAGCAATTAATTAGCCTCATTACTCAAAAGAAAAAAAGTAATGGTCACAATGTATCATAACGTCCTACGCTATCACGACAGCTGAGCGGAGCTCATAAAATAAGAGCGGGTCTCTGAATAGAGGCCGTGTGGACAAACCCGCTGACCCGCCCGGAAGTGGAAGCCGGGCTTTTAGAGAGAAACTAGAATTAGACGAGAAAAGCATCCTGCACACAAGGTCGAATCCAGAAAGGCGAGCGCGG
>42617_TGCAGGACCGCTTCGCAACTCGCTGTCCACTCGCCGCTCA_NODE_2_length_110_cov_5.536364
AGGCTGAGGTAGGAGTCGGGGTGAGATTAAATGTGGCGTGAACCTTTTATCCACGATTACTGTGCTTATCATGAAAGAGGCACAGTTCCAGTTTCCGGTGGCAGGGACTCGGTCCTCGCTGGTGAAGGAG
>42618_TGCAGGGATGGTCGCACAGCCCGGTGACCACTCACACTGC_NODE_1_length_463_cov_14.490281
CTGTTGCCCTGCACTTCAGACAATAATATTAGTAATCAATTCTCCAGAAGCAAAGGCAATGAGAGCCTTTATCTCTCGTTTGGTGTTTATGACTTGGTTAATCGTTAAGCAACGTCTTTGTGTCCCCTAGGATGGGGCAAGGACATATCTGACACCCCTCGTTCTGTTTTTCTGAGGGTTGATCCAGAGAGTTGGCCAATAGCTGGCAGCCAGTGTATGACCATGGGATGCAGGGTATAAAGGTAGGCCATCCTAGACAAACTGATCTTACGCACAAGAAGCTCAGAGCAGCAGACGAGATCTCTAGAAGTCTAACTATAGCCCAGTTCATACGTCAATAAACAAGGACAACGGCGCTTGTTGATACGGCACTCGGCTCTCTTAAAACCCCGTTGGATGACTGAAGACCCACACTGCGGTTTGATTTTTGACTTCTGAAGTCAACCTTTCTGATGGAGAGGCACAGGTCTGTCGGCGGGGAACGC
>42619_TGCAGGAATTCCACCGTCCTCGATCTGGTGCGGCGAGTGA_NODE_1_length_136_cov_4.389706
GCTTCTTTTGCATGTTATGTGATCGGTGTAACGTGCATTTTGAAAGAAGTAGATTGTAAACTACTTCTTTCACACTATTTCTATCAGCGCAGCTCTATATTTGGGCTCTATATTTGGCTCTGTGGGTGAAGAACTCAATAAAAAACACCGAACACG
>42619_TGCAGGAATTCCACCGTCCTCGATCTGGTGCGGCGAGTGA_NODE_2_length_302_cov_7.953642
CAGAACTCAATAAGAAACACCGAACACGGGGGAGGCACGATCACGACTTTTTTATAGGGAGGAACTGATTCCCTGGGTACATTTTACAACTGTAATAATGTAATCTGGGGAACATTTATTGGGTCGTTTGTCTGAAATAACAAGCTAACAACGTGTTGGATTGGCTCAATTAACCAGAAAATCACAAAACCAGCAAAATATCTCTGCCTGCTCCTCATTTTCTTTTTTTCCCCGCAGTTTCTAATTGTTTGCTTTTCTTCAGCCCCATTTAGTTAGAAGTCTGAACCATGAGGGGTTTCGGGAAACGGGGGAAGACTTTAAG
>42620_TGCAGGAACGACATGACTCATTTTTTAAAAGTCGCACTCT_NODE_1_length_163_cov_11.073620
TGACTCGTGCTCGCGACTCGTGCACTCCTCCCGAGGACGCGGGATGATCTAATTACGTCCACCCCTCCGCCAATTAGAGAATCACATCGCACCTTTAAATGGACTCGTCCGCTTAATCATTAATGATACGGTGTCTTTGCCTCCGACAGCGTCTGGTTGCATCGAGGCAACTTGACACACGCA
>42620_TGCAGGAACGACATGACTCATTTTTTAAAAGTCGCACTCT_NODE_2_length_206_cov_5.956311
TAAATTGTTCTGCTAAAGATTAATTAATCTCTAAATATAATTTGGCCTGGTTGGTTAAAAGACAAACTAATGCATTCATGAACGCCTATAATCTGTCACATTTTAAATGATCATGAAATTGTAGGAAATACACATTGTAGTATCTCTGTGAGGGGGCGATATGTGGCACATAAATGATCCGCGTGTCTGTCAGTCAGTGACCGTTTAGTGACTCGTGCTCGCGACT
>42621_TGCAGGGCATTTATTTCACATCGGAGCCCGAGTTCGCCAG_NODE_1_length_431_cov_19.273783
CTATACCTGGACTGGTTAGCGCTTTATTAGCACTTGTGGAGAAAGTGGAGAGGACAAAGTCCTCCACTTATAGCACTTTGTAGTTTGGCTTTCTTGCAGAGACTCTCTTGGTTGAATGCACACATTGTGAGTCGCTTTGGATAAAAGCTAAATGAAAAATCTTTTAAAAAAATGCTTGTTTGGACGCTATATAAGAAGAGGGAATTGATCGTTTGTCTGTTACATTTTAAGAATGCAGTTCTTGAGCTTAAACTAACCTCTCGTGGGTGCACTTGGAGTATGTGGTAATACCATCAAACAAACACGTGTGTTTCTGACCTTTTTCTTTTTGTCTCAATGAATCGGGTAAACAACTCCCGGTTGTGAGTGTGAATAATTCAGCATAGTTTCTGTCTGTCTCTCCACACACACAAGGTGGAAGCCCGGGGGACGCGCTGCCTGTCTCCCTCTCCC
>42622_TGCAGGCGATATCTCGGAAATCTGACAAAATGAAACAGAA_NODE_1_length_407_cov_10.429976
CTTCCAGACCGTTTCATACTCGAAAATACCGCTGTAGTTCCCCTACATGTTCAATGTTTTCACAGTACTTCAAGCTTTCTCAATGGCTGCCACGGAACGTGTTGTTTTATGGCTTTGAGTTTCGGACTGCCAGGGTGTTGATGTTTGACTTGGATTGATGCAAGATACACGGATACAAATTTCCAACTCTCAGACGTTGCACAGACATGAAGAAATGCGGAAAATGAAACAGATCTGCAGCCTGAAGTCAAGCTGACATTCTTGATTTGGTCAATCAAACCGCGGGGCTCTTGTCAGTCAAAAGGTCAACCTCTGACCACGTCCTGTCCCGCTCCTTGTTATCGTTCGGCCCACTTAAGGTAGTTACAGCACACCCTTTCATTTCAACAATTCTGTTTTCCATTGCACAGAGCAATTGATGTTATCATT
>42623_TGCAGGTCACACAGGACAGCATTAAGTTACACACACTCAG_NODE_1_length_441_cov_25.213152
GTGCCTCTAATTCTTCAGCTGGTTCGCATGTCTGCAAGCTTTTTTTCATGTTTATAATTGTCCGCTGCGCTCAGCAGTTCCATCCACTCCCTCCCTAGAATGTCCAAGATCTGTTTGTAAAGGCAGATTGTTTGGCTGAAGTAAAACCTTCATCATGGCTAATGTTATTAATGGACAGTAATAGTATAGCATAGCATAAGCTGATTAAATTAGCATTAAGCATCATTCCTACAGAGTAATAAATCACACAGGACAGAATGATTTTAATAATCTCTTGTGATTGCATCCAATAGTTTTCTCTTTTCCTGCCATAACTCTCCTTCTACTCGTTATTTCCTTGAATCCACGAACATCCCACCGACTAAGGTCCAGTTATCCTCCATTCTCCTCCAGCCAGTAACTGCAGCCTTTAACTTAAGCTGCGCTTTGTGCGAGTCATTAATGAGGGAAACACGGCGAATAA
>42624_TGCAGGAGGCTTTTCTTTCATTTAGCAACAAAATCCCATG_NODE_1_length_358_cov_5.474860
CTATTGACATCCCCGATGCCAAGAAGAGAAACAAGAAGAAAAAGCGTTGCAGGGCAACGGACAGTTTCTCTGGACGATTCGAGGGTAAAGGCTTTTATTTCTAGCATCATGCAAAAAAACGCTTCCTTACACTAAGTGTGGTGCGCATTGAGAGATTCAGCTTGAATGTTTTCCTGACGCTGCAAACTCTGCTACAGATGTCTACAGGCTGCATGAAGAGCTACTAGGAGAAGGTGCTTATGCCAGAGTGCAAACATGCTTCAACCTCATCACCAACAAAGAGTATGCTGTGAAGGTAAGCAGGCATTCTAACACACGTGATGTATGACCGCGTTGTATTTGCTTCGGTTTCACGAGTCTGTGGATGTCATC
>42625_TGCAGGTTGGAGATTCCCGCCTGAACCAAACCAATATTTA_NODE_1_length_347_cov_4.219020
TGAAACTGTCCCTTTTTGGATTCTGGGACGTTATAAACTGCTTTTCTTTTGCTATTTACTGAGACAAATGTGTGCCTTCTTACACTAGAAGTACGGATGTTTTGAAAGTGACTCAATTGTGTTTATCGCCCGCCTGTCTCTAGACTCTGTCCACCCCGGACTGTTGTAACTTTACACATAGATGGTAGATATCGGATTCTAGCAAAGAAAAATGCATAACAGCACACTTGTATAACCGTCTTGACTGGTTTCACGTGCTGCTTTATGGCATTCGGTGGCTTATTCTTTGCATAGGAGGTGGTTAACTACAGGAAAAGCAGACAGACCCGAGGAGAGTGGGAGGGAGAAGGTGTGGCTGTAA
>42626_TGCAGGAACAGCCGGCGATAAAATCAGGCTTTGTCCTCGT_NODE_1_length_298_cov_5.144295
GTCATGCAGACTTGATTATATCATAGATTATACACTGAGGGGGCTTCACTCATTGATTGAACATATTGATTGGCGATATTGATCTGTGTCCATCACCCTTAAAAAGTTAAGAACTTGACTTCAATAGCAACTATTCCAGCAAATATCGAATCAGTCTAATTGTGAGTTTATTGTGAAACTCTCGACACGAACATCTACGCTAACATCTGATCTAAGCTTCCAGGTTCCTTCTCTTATTCATCTTTTAATCAGTTTAATCATCTAATAAACTAAATCACATCTATTAGTAAAGCGACATTCTACACAATAAAA
>42627_TGCAGGAGAAAAGGGTTAATGCTACACTCCTTCAGAACAA_NODE_1_length_369_cov_20.379404
GGCTGCGCTGCTACCGCGAGGCGCCGACTGCTCCTCTGTTTGAACGCGGCGCCGGGGATTCACCCACGTTTAAGGAGTTAAAAGTTCTCAACTGGGAAAGTGGGAACGTTCAACATTAATTACAAAAGACACAATGAGCCTTTAAGCGTCACCAATCCGTGATGAAGTGTAGGATGCCACCACAGTACCTCGTGGAAAAATCTGCAGAGGGTCCGGCAGCAGCCCGTTGATGCGTTGCTCATTCATTGTGTTGAAGTACTGAAGGGGAAAAGAAAGTCAACAAGGAGGTGATTATTACACGTGCTGGACCTTAAATATACGTTGGTTCATTGAAAAAGGATTAGCGGGAAGAAGAAAAAAATTAAAATTAAGATGAAGAAAAGCTCCGGCA
>42628_TGCAGGCGGCAGCCTGGACCATCAACCTCAACAACGGAAA_NODE_1_length_127_cov_6.157480
AGAGGGGACCGTCACCATGTTGCAGAGAGGAGGAGACACAGCAAGGTGGTCGAGGGCTGCAGAGGAACACCAGGACGACGATGTTTAGCTTTCTCGTCAAGAGGGTGGAATTCAAATGTGATCAGTTAGTTTTTCAGGATATG
>42628_TGCAGGCGGCAGCCTGGACCATCAACCTCAACAACGGAAA_NODE_2_length_164_cov_5.134146
ATGTTTATTTTTTGTTGGATGAGTTTGAGAAGACATGAAAAAACTTATTTTGAAGATAAAACGATACATTTTCTTCAGACTCAGAAAGACTCGGAAACCTTTCTCAACTGCCTCCAAACACGGAACTTCAAAAACGAGTTGTTTTGGAGGCTCCATCGTCATGGCGACCGTGGAATCGGC
>42629_TGCAGGTAAGAGGGTCAGCATGCAAAACCGAAAAACCAAA_NODE_1_length_450_cov_18.246666
AAAAAGATTTGGGAACTAATGGAAAGTGGAAGGGGTTTTCCCCTCCAAATAAACAGTAATAAGTATTACACTATACACTTCTCAAAGTATAAAAAATAAAAAATAAAAATCTTTTATCTGTTTACATTTAAAAGTATAGGTGTAAGATTTTTAATTAAACCTAGGAAAATGTTTCACATACAGTATCTATTAATTCGGCAGTTTAAATACAAACTTTGGATACAAGTCAGCAAATAATGACAGAGAGAATATCCCACTAATTAAGCGTTTTTTCTGCCATGTTTTATGACAGATGAAATGTTCAGGTGCAAACAGCACACACACATTTAGTCATCAAAGTGCTGTCGGGTCTTGTCAAATGATGTTGGTTTCCATGATCTCTGGCGCTCCACAGTCGTACCCACGTTGTTGAGTGAGTGTTGGAAAAAGGGTTAGAAGACACACAAAAACACGCGCCGTGGTCGCGACAGAC
>42630_TGCAGGCCTTTCTGTTCGTGTCAGTCCACAACATGAAGGG_NODE_1_length_450_cov_10.624444
GTATTTATATAAAATCTAAAAAGCTGTTTCCTGAGCTGACTGACCATAACAGCTAATAACACACACAATTTTCTTTTGCACCAGTAAAATGCACACAGATAACCGTGCAATGTCCGTCCTACGGCTGATCTATTGCTATGAATTCGCCCCTCAGGCTCATGTCTGACAGGGCAGAGTGCATTTCAACGATTTGAAAGATAAAAGAGCAATGATGCAAAGAACAACTTCCCTTTCTCACAGATTGGCTTGTCACACGAGGTGGAATTATTTTGATCTTTAAAGTCAAGAATAACAGCCAAAATGTATACTTTTCCGCCCACAGTTATACAATTAAACCCCAATTATTGTTGTTATTATTATTAGGTTATTTCTTCCTGTATAAGTGACTTGGTGGTGAAACACATTTACAATGGTTGGTTAAATATTAATCAGCCTCAGTTATTTACATCGCTGGCTTAAATCCTTTTTTAAA
>42631_TGCAGGAATACATTTAGATTCTTGTTTTTAAACAAACAAA_NODE_4_length_255_cov_22.694118
TAGGTGCTAGAAAGGCCGATAATTCATTCCCGAGTGCACATTCGTCCCATCAATGGGTTTGCTTGCTCCCTTTTCACCGGCAACGTGATTTCCCACAGGATCGACTTCTGCCGGTCTTACCAATTTTGTGCTTCACCGTAGTTTGTTTTAGATATTTATCAATGTTGTGACCGAGGTTACACTTAAAAAGGAACCGCCGGAGAAGTATTGATCGAACATTATATCGGTGCCAGGTAGTTTGTGGTTGTTCCTATTAAGAGGAAAATATCCCGGTGGA
>42631_TGCAGGAATACATTTAGATTCTTGTTTTTAAACAAACAAA_NODE_6_length_112_cov_7.776786
GCATGGAACAACATGCCACCAGGCAGCCATCTGTTATTGTGCTCATTCTCAGCATGAGCAAGGTGGTCTGAACATAAGAGCCTTCATCACTTCCCTGTCATCGCTCTAAACGCACAACACAACAAAAAAATGTT
>42632_TGCAGGGACAAGTAGAGGAATGCCACGATGGAAATATATC_NODE_1_length_446_cov_10.829597
CCTGCCGCAACACCAAAAGGTCTTTGTTAGCGTTTGGCCCGCATGTGAAGAATAATCTTTAGTCCGTCACCAGAGACATTAGACTTCCCATTCGAAACTCAATGCGACTGTGAGACTCTCCTCTCTCTAAAAACCTTTACCCCCTCCCCCCCACCTCAGCTCAACCCAAAGTTCAAGTGAAATCTGAACATATTCAACAGGTGCTTGAAATGAAAGATGAAAGAACCTCTGTTTGCAGTCGGCCTGTTTACTGCTGGTCGGAAACATCACAAAAAGCAAGAAGGTGGCAGAATGTGCGGCGGCCCCCTCAGGACTCACTTTCTTCTCCACAGGTTTTCACTTATAAAACCTGAACATTCAAAGGTTCCCCCGCTTGTAACCGAATGCCAGTTTACCGCACATTATTTGTGCATATGTGTGTGTGTGTGTCAAAGGGAGACGTGTGTACCAGATTTAGGGACTTTTCCC
>42633_TGCAGGACGAACGCCGTTCAAAAACGATAAATCGCACTGA_NODE_1_length_470_cov_13.219149
ATCATCAGTCTACATAAACCACTGAAGACCTTTCAGAGTAATAGAAATAGATGAGAGGCTGGAGGGAATCCCTCAAGGAGCCGTACGAGGACCACGTTGGGTGACTGTGGGAGTGAATGCGAGGAAGTAAGAAAGTCTCTAAATGTAAATTCTTACACCCGTTAGCGGATAGCTAACTGGTTAGCATGAGACTCACCGATCTTTGAGCTCACTCACTTAAATACCGACACTGTTCCAAAAATATCATGTCGGAACATCATGGCTAAAAAGCTCATAATGAAACGGCTTGTTGAAGTGTCAAATAAAGGTTATACTTAAGTACCGATATCAGTCAATGTCGAAATGTTCTCCGTTCCGGATGAGTTGAATTAAACAGAACATCACAAATCTGATCGCAGTAAGAATACACAAGAACTTAAAGAAGGAAACTTCTATAAAAACACAAGTCAAGGCTAATTTATTGCCTCTTGTTGTGTTGGGTTTTTTGTGGAT
>42634_TGCAGGAGGGATCGCCACACACACAAACACACACACAGGC_NODE_1_length_457_cov_19.809628
AGTGCATGAAGAGTGGAAATGTTAGCAGAGACTGACTGTTTAAAACAATGGGGTTTCATATATGGGCTTGTATTTTGCCCCTTTTTTGAATGGTTACATGGTAACAATTGTAGAAAACACAGTTGATTTAATGTAATCTTTAATGGAACCACATGTTTTTAATCTTCGTATAATTGTTTTAAAGGAATACAATATCTATACTCTCAGAAATTGTGTCTCCATGTGATTCTCATGACTTGATTTGATCTACGGATTTAAATCGGCCAATGTGAGAGACACTGGCAGTACTTCTGCTGCTGTGAATGTCAGCAACACATTCTGCTGCATACTAGCAGAAAACTAAAAAACATACCGCGCGTGTGTGTGTGTGTGTGTGTTTGTGTGTGTGTGTGAGTGCTGGGAGGGGGCCCAAGGCTTCGTCTGTGATGTATTTTTTGAAGGACTCCTTGTTTGTGGGTTGCAATGCTCGTGTGTGTGTA
>42635_TGCAGGATTCAGGAGTGAAGCTGCTCTCTGCTGGACTGTG_NODE_1_length_364_cov_21.582418
GTCCATTACTTTGAAATGAATTATAAATATACAGTCAAATGGGAATAGGACCTGTGATCAACAACCATTCGACTTAAATGTGTATTGTATTGATTGTCGACCACTCAGGAATGGAAGCTTTAAAACACAACATTGACAGGCAGAGAGCAGACATCTGCGACACCACAAACACATCTTTAAAGATGCACCAAGAGACCGAATTGCAGAGGAGGGGTGCAGGGTAATGAGGTTAAAGAAGGCTCCAAGGCCTCACAGTCTCTTTAAAAGAAATCTGTCTCTTTAGCTGCTATTGGTTCCACTTGGTTCCACCGGTTAGTCTCTATCAGCCATGTAATGTCCAAGGAGATGATGGTGCAGTTATATGATAATGGTTTGTCATTGTGAGC
>42635_TGCAGGATTCAGGAGTGAAGCTGCTCTCTGCTGGACTGTG_NODE_2_length_265_cov_7.000000
AGAACTCTCCAGTCCAGCAAAGAGTAGCTTCACTCCTGAATCCAGAAGGTCGTTGTTACTCAGGTCCAACTCCCTTAGATGGGAGGACTGGGAGGTGAGAACTGATGAGAGCACCTGACAGCCAGTCTTTGTGAGCTTGGTTTGATTCAACCTAAAACAGAAATAAGTACTTAGAATTACCTTTTGGATTTTCTCTTACATCCCAAATGTGTCCAGTGAAATTTAGGTACACGTATTGATTGTTCTTATGAAGCAAAGGTGCCAACACAAGTTCATCAAAAATACCT
>42635_TGCAGGATTCAGGAGTGAAGCTGCTCTCTGCTGGACTGTG_NODE_5_length_129_cov_3.534884
GTTATTTGTAAAAAATGAATATATCTTACTTTCTTAAATTCTTATTCCAGGTGACTTTTAAAACTTTCTGCTGCATAATTTCAAACAAAAGCACAATAAAATGGAAAAATATTGGTACTACAAATCTGACCTGAGAGTCTCCAGTGCACAG
>42636_TGCAGGTAGCAATGATTCCCGTGGAGTTCATTTTCTAAAG_NODE_1_length_108_cov_22.314816
GGGCGCCTCCAGTGCAGCCTTAAAAATGACCTAATTACAAATTACAAGGCGGGTCATGCTTGAGTTTTAAACATGCTGACAATGTAAGACATGTCCTGGATTTAATTGAACTATGTGTCCATCTGATGCC
>42636_TGCAGGTAGCAATGATTCCCGTGGAGTTCATTTTCTAAAG_NODE_5_length_277_cov_17.924189
AAAACACCCTATTAACGGCAAAGCAATGTTATGGATGACGTATTTCAGTAACCAGCGAAGCAATCGTGGTTTGGCTGCAGCGGGTCAGACGAGTGTCACGATGAGTGCGGATCGTGTTCAGGCCCTGGTGGGAGCCGGCTGATGCTATTGTTGGATTTGGGCCGTCTGTGTCTCAGGGGCAGGAGTTAGTGAAGGGTCAATTGCAGGCCATGTTCAGAATCATTAATTATAAACTTTTGATCAGATAATATAAGCAATTTGGAAATGTCTCTCTAGAGACAATTTTCCAAACAGCAATT
>42637_TGCAGGTGGATACACCTGTTCTTCTCGAAGTTGGAGGATA_NODE_1_length_410_cov_14.170732
GAGACTTTTCCTGCCGCGATGTGAGACGTGTAGTGACTCTGACGTGATGCACGCGTCCTTCTCACTCCTCTCACCGAGTGCTGCCTGTGGTTCTTCTACACCGGTGACCAGTGGTTCTGGTCTGCAGGGGGCGAACAGGAGAGCCGACGTCGGCACGAGCAAACGCCTCTGAACTAACCTAAATGTTAAAGAAAGAAGATAAAGCAGTCAAAGTGAAACCTGCAGAGGTGTTGATTTGGATTCAGTCTGACAGAAACCAGTTGGGCGTAGTCAGTTTCCGGTTTTGTACACAAAAGAAAGAATTTGAAAAAGTTTGCACAACACGCAACAGATTGTTTGACATACGTGTGTATGCGCGCAGATGTCTTTTGCCAATTAAAACAATAAGGTTAAATGAGGTTAAAGATAAAACAAACATAAACATTATGATGT
>42638_TGCAGGTGGGAGTTTGACCATCTGGTGTCGTGGTGCAGCC_NODE_1_length_466_cov_15.796138
CCAGTGTTTACTTGTAGTAACACTTTGTAGTCTCTAAATATGTTATGATTGAATAAGTACACTGCACGGATTGATGCATAAATGATAAAGAACCTCTGGTTTTGAAGGAATCAGGAACATTTATCACTGAAATATGTTAGACATACTAGGAATTTGACTTGGCGGTTGGTGCATAACATCAGACAAGACAATGGACAGATAAGACAACATAGTGCAAGAACATTGCAATAGTAATTTAAATTAAAAAGGAAATGTTAAAGAAGTTTAAAAAAAAATAAAGTGCACCATGGAACAGAAAGTGACAAGTGTATGTGCATGTGGAGCGTGAAGGGAGTGACGGGTGGGATGTCGGAGTCAGTCAGACCCGGGCGCTGTTGACTGACTGCCGACGGGAAGAAACTGTTCTGATGGACCTCAGCCTCCTGCCAGATGGAAGGGGCACAACCCATTTTTGACCGGGGGGAATAGGGGTCGGCTGCTTTTAGTTG
>42639_TGCAGGCCTCCACCCTTCCAGCAATAATATTGACGCAATT_NODE_1_length_455_cov_19.582418
AGTAAAATATCTCAACATCCACCGGATGGATTGGAACCCCCATTGTCCTCAGATACTTATGATTACATCACTATGTGCCACAATGATTAAGACGATTTACTCACGAAACATCTGCAAAGTCTGCACATTATTAGCTAACTATTCCATTTTAGCATGGTAAGACACCAGGTGGTGAAAATAGTCATTGTCGGAAATTTGGCAAAAAAGCCAAAAGTTCAGCCTCATGTAGCTATTAACATGAGAGACATGTAGATAGAAACACTTAGCATTAGTCTGGAACAGGGCCACTCCTCTAGGTGCTTATATCAAAACCAAACTCGTTGTGACATCTAAACTTCTGCAAACTTTTCATCTCATTCCTCCATTTGTCAGCTGAAAACATTTTTGACGTGGACGATACACACGTTTGTGGGTAAGCTTTGCAAATTCTGCGCTGCCACTCCCGATGCGATCTAGAGCAACTAGTATTGAGAAACA
>42640_TGCAGGACTTTTCATTTACTTTTGACTTTCCTTTGAAACT_NODE_1_length_438_cov_14.353881
GAGAAGGTGCATCTGCTTTCCTTTTATCGTCTCTTTGCATGGGTGCATGGTTGCATTTGGCAGGTAGAGTCTCAGCTGTACTAAAAGTATATATATTTATATATAGTGTCTCCTTCATGAATCATCGTCATTTTATCTACCGCTTCCACTTGTGTTCCTTCACTAAACTGGACATTTGGTACTGCAGATGGATGACAACCTTCGCAGCAGCCCTCAGCACAAACCCCACAGGCCAGACCCCAAACCCAGCCTGGCCAGCGAGCAAAACTCTACTCCTGCCTGACCCTGACCTGTCAGGCTTAAAGACGGAGGAGGAGGAGGAACAGCCAGTAGATAAAAGGTGCACTTCTGATGCAAGATTCTCAAATCAGAAAATTTTCATCCATGGGAAATATAGTTTGTATGGAAAATAACCTAATAATGATTGGATGTAAGACTGTAACTATCTGAGGCTATTTTA
>42641_TGCAGGATTATCACCGCAAAGAGTTCTAACTTTGTTTGAC_NODE_1_length_331_cov_8.138973
AATTAGTTTTTGTGTTTTTATAGATTTCTAAAATTGGATGTTTTTTTATAATTATTTATTTCCTGCTATGTACATATTAGTGAGTAAAAGTATATATTTGCAGAAACACATTTTTTTAAACAGTGTTGTGAATTGTAACGCTGTAGCATTTTTACCTCATCTGTTTTTTCACTGACTGCACACAGGTATCGTTTGTCTCACAGCCTGTAGTAGATTTATCAAGTTAACTCTGTAACACCAAAATAAAGCAACATAAACAACCGAAGGTGTTCTATCGTCTATGACTGTACTTACCGTTCGATAAATTATTTTCCGCATTTTCTCTGAATCCCGAGTGACAAAAAAAAAA
>42641_TGCAGGATTATCACCGCAAAGAGTTCTAACTTTGTTTGAC_NODE_2_length_89_cov_3.033708
ATTACGGTTCACTTTATGTGTGATTGGCTGTTTTTGTGGACGATTTGCTTACGTTCTAATTTTTTGTTACGTCTTAAATCCAAAGTTTTGTACAAATTAGTTTTTGT
>42642_TGCAGGTCTTTGCTGCCGTGACGAGCCCTGACTGCAAAGT_NODE_1_length_420_cov_29.742857
TAATTTCTCTGCGTTTTCTCGGCTGGCGTTCTTTGGTGTCTTTTTTTCCATCCAGCCATCCTTTCACACTGCTAACACTGCCATAAAAGGTCTTATCACCTCATATTGAGAACAACTGAAACTGAAAAAAACAGTGCGCATCACCTGTGACTCCCTGAGTAAAGTGTGAGCTACACAGGCGTAGGCAATGTTATGTTTTCTGTAATATCTCTTTGCCCCTTTGCTGGAAACACTGGATGTAAAAACAACAAATAAGCAGATGAACCTGGATTTATGTCCTCTATGTTTTCCATGTCTTGGTTTTATGGCACTGTTGGGTGCCTTGTACTCTTTCGAAGGTACTGATCGCTCCGTCTGATTTCTCAGTTGCTCCACTGGGGGACTTATGAGCTTTGAATCATGGAAAGCTGCCATTTGGAGGTTCCCTGCACAATGAATGGGT
>42643_TGCAGGCCCCTTCGCGCTGGTGATCCCGAAATCAATTGGT_NODE_1_length_126_cov_4.698413
TACATTTTAAATTAAATAAATCCACGTACATGTTTAGTACCATAAATCCGGTCTGAGGGGTCTCGTGAGAGCAGGCAGCTCACTCTGCACATCAACTCCTCCTCGGACAGGACAGACGATGTCACAAAGTGTAAGCGTCCAA
>42643_TGCAGGCCCCTTCGCGCTGGTGATCCCGAAATCAATTGGT_NODE_5_length_175_cov_6.525714
AAAAAACTCCCGTACCCGGCGGGGTCCCGATGGCTAAGACTGCTAAGTGTGTTGGTTAAGCATACATGCTTGACTTCCTGCAGCAGCACAATGGCTGTCCTTATTTTCCAGGCGGGCGTTGGGCAGCGCTTTGGGGCGAGCGGCCACTGAGGCAAATCGGTCTCAATTCCTTCTGTAATAAGATTAGACAG
>42644_TGCAGGACTTGGATAACGAGATTGACAATGCGGGTTCACA_NODE_1_length_298_cov_11.144296
TTAGAAAAACGTACCTTATAACGTTCATCTCCTACAGCAGCGCAGATCCACTCCGCCTCTTCGGTTCACAGAGAGGCCATGTTTCTCCTGAAGAAACTTCTTGACCGAGATAAACTTTTCACCGGAGCTTCTGCGATCCCGCCTGCCTCACTCCGACTCCGAGCTGATCAAACGCCCGCCGTGTTCAACACAGGCCGCCACAACTGAACCACTGCGGCCTCCGTGCCGCCACAGACGAAAACATCCCCACTCGCAGGAACGTATAAGACCCTTTTGCTCAGGAGGTAAAGCCATTCAACGGAGTGGCAGGTGGGGGGGCC
>42644_TGCAGGACTTGGATAACGAGATTGACAATGCGGGTTCACA_NODE_2_length_122_cov_9.352459
TCCAGTGAGGATGCACGTTGGTCTTACATGCCGGTGGGATCTAAATATAATTCACGTGGATGGGAGTGGCTTCGGTGTCGCTCTCGAGGCGACCCTTGACATGCGTGGAGGAGCTCCAAACAGTGTCGAGCCTTCAGTCAGCGC
>42645_TGCAGGGGAAAGGCGAGTGAAGGTGAGTGAGACGGAGCGA_NODE_1_length_458_cov_25.423580
GTGTGTGTGTGTGTGTGTGTGTTGTGTGTTTGTGTTCGGGCTCTAACAGTTTGTTTTCCCCTGGAGTGCTTCCCACAAATTTGACCACTTCCTCTTGCTTTTACACTCGTTTCATTCCTATTGGCGTGAAACCAACCAATAAGAGATCAACAACAGAACAAAGGTAGTGGGCACTGCAGGGTAACCACCATGTAACAGGAAGTGAGGGAAATTCGAAGAAAGGTTTGTGCATCACTTTTATTCACACACTGTGACAGAGATGCGTGATCCTGTGACATTCTCACACCACAGGGCTCCAAAAGTGGATTCACGTTGGGCCTGTCTCCACTGACCCTGGTGGGTATTGACACACAGTAACTATGCTCTTATTGATCTTGAGGAACCGTTGTTGTTCTTCCAAACACATAACCGTGGCTCGTGATTGTATTTCTTTACGCCGTTACTAGAACTCGCTCTCCTCGTGTGGTCTCCCTTTGCTCA
>42646_TGCAGGCTTTGACCATAATTGCTTTATGAATTGGGGTTGA_NODE_1_length_448_cov_15.575892
AGAGAAAATCGCTTTATGACACAATTCAGAAGTGCCTGCACTGTAAATATATCTTCAGGTAAAAAGATCCGTCAGCTGCACAACGTGGATGCTAATGACCTCATTATATTAAATGTAAATTAAGCTCTTAGGGGAATCCCCAAAAAATGTCTGAATTTAGTATGCATTTCTTTCAATAAAATATTAAAGAAAATATTTTGTTCACTAATGAAGCAATGGGTTTATTTCACTAATGTATTAACTCGTATTATCCTGAAGATTCAAATATTGTTTTACATGAAGGAATAAATCAGTGGACATATTATTTTTAAATTATGCACAAGCTGTAACTGGTTCTTATCCTCAAAGATTTCTCAACACCGTGTCGTGTTTTCTGCCATTATGGTAACAGGGAGACAGATGTTGATCTGAATTGAATCCTATTCTTACCGTACTATAAAAATAAGACACAACGTGTGAGAGTAGCAGTG
>42647_TGCAGGGAGATGAGGAGGATGCGAGAGGGGGGGAGGGGGT_NODE_1_length_255_cov_12.184314
CGCCGACGGGGGAGAGGCTTCATTCACGGCCGCCAAATGAGGACACGGAAACAAAGAGTCACCTCGCTCGTTTTATTCAATGCTGTTTGTCACAAAGTTCCGGCAAACATTTGGAAAATTGTCCTTCGTTGAGATATCGACAAAAATGACCTTCATGAAGGATCTCGTGTTGACTATTTACTACCACGTTGATTATCACACATTTCACTATTATCATGTAAAGCCAGTACACGGCTGTATCCACGAGGCGTCTGCAGCAGGTCTCCTCGTTTCGCCT
>42648_TGCAGGACCTATAGACCCAGCACTGGCCGGTGACCAGGTT_NODE_1_length_421_cov_23.244656
ATTCACCTAGAGAAAATAGAAGAAACCAAACAAATGAATTGAAGGATAAAACTGGTAGCATGCTAATATAATAATAATTACATTTACAGCTCTCTCTTCACGTCTACTTGTTTCTGGTCAGTGGCTTTTAAAGACTTGTTGAGTGCTCCATTCACTGCTGTATTTAAAGTTTTACTGACAGTATGTGACGTGAATATGGTACTAAAGAATGTGAAGGAGGCTACTCTTTAACTTTTTTGCTTGCTTTAGGTGGTGTTGTTAGTTTGGAAAGTTGGGCAAATCCAATTGGCACATGCCAGATTTGAGTGCCAGTGTCAAACCGTTCACACATGCAAATGAGGCACTTTAGGTCTCAATGGAACAAATTTGCCAAGTACAAATGGAAGAGCACATTTTGTGCGTGCTAGCAAAATGTTGCCTAGATTACAACTTTAAAAAAATCA
>42649_TGCAGGTCGAAGGCCGGCGACAGCGCTGAGGTGAGGCGGA_NODE_1_length_256_cov_8.949219
ACACGTGAGACCTTCTGTTTTTATTCTAGGACAAATGATTAAAAATAAATCAACTGTATTACAAAAGGTCGAGATGTGTTTCTCAGATCAGGCTGCAACTAACTGATTGTCTTCGATTTTGTTTTACTGATTTATTAAAAATACATTTGCTCAATAAAAAATAAATCAGTAGACATGTCATAGACAATACTAAAGAAGAAAAAATTCAAATGAATAAACTGAATTTGTTGTTAGAAACAGAAGCAGCATGACTTCTGTCTGTCAGTCACCAGAA
>42650_TGCAGGCAGAACGTCGCGTTGTGCTTCAGCCTCTTCAGGG_NODE_1_length_342_cov_11.040936
CCCGCGCTGGGACAGTGAGTGTTTACCCTCCTCCTCCGTCTCCTATTTCTCCTCCTTCATCAAACTAAATCCTCGTGTCGAAAAAAAACCCGCAGCCGAAATCAGCCCCCCTGTCCTGAGGCTGAAAGTCACGAAGCGGGGGATCGTGGTCCGTGTGAAGCCCCCCAGGCTGACGGTCCGCAAGAAGCACGGCGACCTGCTCCACGAGATCTACCTCATCCACCCCGGAGGACGGGAGGTACACACACACACACACACACACACGGTAACAGTTGCTTTTCTGTCTCTTGGAGCAAATATAATAAAGGTAATGAAATGTACAGAATATTAAAACCATCACTACTCTTACAAAGAGGAAGCAGAA
>42651_TGCAGGGAACGTGTAGAGGGAGGACTGGGCAGGTAGGTGT_NODE_1_length_455_cov_11.026374
TATTGAACAGTTATTTAAGTGTTTGACACTGCTTTAACTTTAATAAAAGTATATTATTGATAGTCTGTCCTTTTTTATGTTAGCAACACTAAGGGGTTTTATTTTGAAATGTAAAACTCTCATATCCTTCAATTATAAGTGTCACACCGCGCATGTGTTAGAAACGTTCTGTAATTCTCACAATAGCAAAGTAATCCGGCAGCCAGCTGGATTCCGGCGGTGGGCCACACTGGACGCTCCAGCGGGCCTGGATGTGGTCCGCAGGCCGCGAGTTTGACATATGCTTTCTAGAGTAACATACTGTAATACAATATACAGCAACATACCATAAAAACAGTAACGTACTCATCGTTAGTTTATATACATTCTTACTTTTTCCTGTATACAGAGATTTCTCAATGTTTGAGCCCTGGGTATAATTCTTTTTCTATACAGCACTGTACTGTTTTTTCAGTAGGTATGGTGTAGAATTACAGT
>42652_TGCAGGGTCGCCCATATTGGAAACAGCTGTTCACACGCAT_NODE_1_length_408_cov_11.632353
CGAGAACACACACGTTACACAAAGCCACACCACAATCTCAGGAACAAATAACGAGTCCGGTTGCCGTGGGTAGCAGTGATAACATATGAACACAAATCTCTGAACACTCAGGATCTTCAGGATCAATATAAGCCAACACAAGTGGAATGAGGCTTTAAATATACTTATCTTTTTAGCATTTCTTAACCCACCTCACGTCAAAAAAACAAAGTGTAAACAATGACACTAATGAAAAATTGTTTACTTTTTTCCCTTGGTTTTAAAAATGATAGAAGCTTACGGTAGGGCTGTTTCACCACAAGGAATGAACATGCAGCGTTCTCATTCAAGCGGGAGAGGTGGCGGTGAGGAAACGGATAGCGGGGGGAAGACGGGGAGGGACGTTCAGGGAAGAGCAGATCTAAGTCATGAGAAAACAATCGGCATAAAG
>42653_TGCAGGAGTCTGGCCGGACGGAGCGGACGGCACAGACATC_NODE_1_length_401_cov_22.845387
CAATAATATCGTGTAGGGGTAATAAATGAGGCGGTAGCTTTTTGGGACATTTCTTCCTCCAGATAAGTGAATGAACAGAATATAATAGTCCAACTATTTGTATTGTTACTTTCTGCATCAGTTTCAATGGAGCTTGACACACGCACATTTTGTGTCACATAAAGTACAATAACAGGTGTTTTTTTGCATTTGCAAATATTTAAAACGTCTGAGATTCAGTGCAAACAGCAGCTCGTTAGAAATTAACCATTAAGTTTACACCTCCAGTTAAAATGTCTGTGGCTAAAAACTTGAACTTATAAAAAGAAAAAGAAGAAAAACTTGTTTGAAAAATATACAGTATTTAGTCAATTCTGCTGAGCTGCCACTGTGTTCATTCAAACTTCATCTCAACGCGGCCGAATCCGGAAGCTTAACCGAATA
>42654_TGCAGGGAGGTTGTGGATATTTGGTTCCTTTTTGTCCATT_NODE_1_length_307_cov_6.094462
AGTAAAGATATTCATTGTCTTTGATATAGTTTGTTTCAGGTACACTTGATGTTGGGTATGATTATTAACAGGCAAGGTTTTTGTTGTATTTGAGGAAATCCACATTTTTATTACATGGAAGAAAACAATCTTAAGTAGATGTTCTCATTTCAAATCACACCCCATCTTTGATGTCGATAGAGATCAAGCAAAGCCCCTCTGTGCGCCCCAGAGCAGAATGCATGAAGTCGATCATGGAAACAAACCCGGTGCGGCGCAACAAAATCAATGACAGCGACTACGTGAGAAAGAGGACACCAATCAGCCACTAGTGGGCGAAGGCT
>42655_TGCAGGCTCCGATAAGCCTTCGGTGAAATAAAGCCATTGG_NODE_1_length_323_cov_11.467492
ATCTGAATGCCGTGTTCCCACCCAGACACACCCTCTGCGAGACACGCAGGCTCATAAATACAGAGGCGATCTTTGGATCACCTGTGGCCTTATCACACGTTTCCCCTCTGGCATTATCTGTCTCTTATGAAACGGGCAGTAAATGACTTTTATCCCAAACGGACGCTCACAGCGTGGAACGGAATGGCGCCCAGATTCACGTCGGTGAACGCTGACATGTTACTAAAACATGTTTGCCTGCATGCTGTGTTTTGGGGGAGTGTGTGTGTGGGGGGGTCACTTTCTAATTTTAGGACCCGGGGGTCACTTTGACAAGAGCTTTTAATAGTGTGCCCCCCCCCCCGG
>42655_TGCAGGCTCCGATAAGCCTTCGGTGAAATAAAGCCATTGG_NODE_3_length_118_cov_22.415255
CCCCGTACATGTGGTTTGGATCTCGTGTAATACCTCCTGCCGGCCCGAGATGGTGTTTTTCTCCCTTTCTTAGAGAAATAAACACGTTAACACGTCACACAGTTTCTGATGAACCTGCAGCTGCTCCGACTCTCAGCTTC
>42656_TGCAGGTACACACTCACACACTCACACACACACACACACA_NODE_1_length_365_cov_23.643835
CAAACACCCGCTCCGGGGTCTCGAACATGCAGTCCAGGTTGACGACGCCCAGGTGGTGCAGACTCTGCAGGGCGGAGGAGTCCAGACGATTCAAAGAGCGTCATACCCATTAACCATCTGGACGCACGGACGATGTCACATTACGCTTTTCAAGTCATAATCCGGGAACCAATCAGAATGGAGCCTTTTATCAACTCAAATGACTAGTGGAAACTTTTTATCAGTCAGATTTGTGTCATCAACTCAAATAACGACATTTCTCCTGATGAGTCGTAACGGTCACGACTGCTTCGTAATTTGGGATTTTCTTTCAGGTGTCTCTGAATAACGAAGCAATAATTGAGTAAATACCAGAGACCCGAGGAGTGTGTGTGTGTGTGTGTGTGT
>42657_TGCAGGGTTAAGCGTTATTATAAAAAGACACGTTGGAGTG_NODE_1_length_377_cov_6.734748
AAATTAGGAGGATTTCTAAGATTTATTCGTCATAGCGGACGGTTGTCGCTCACCTCACGTGGGTTTTTATTCCTGTTTTTCCAGATAGATTCAGTCAGCGTTTACAAGCCGGTTTTGAGCGCTGAGGGAACTCTCCCATTATTTGTTTTATTCAGCTGCTTGTGAGACGACATGTTCTTGAATAATGTCATTTTGTGATGTGAAGTCAGTCACATTCTGCTCATCTTCTGCCTTAATACGACAAGTTAGACCGCCTGCATGACTTTAAACCGGCTGGCTATTAGACTGAGGAAACTGGGCCTTTTTTAGTATTGATTTGGCCCATTTTTACTGTATATAGATTGTGACGGTCTTTGCATTCAACAAAAAGAACTGCTATTTTTGTTCTTCAGA
>42658_TGCAGGTACGGGTCGTAGAAGAGGACGTTGAAGCCGAAGA_NODE_1_length_414_cov_15.630435
CGCCTTATGTGCCACTGATTCCTTGTCTCCACCAGTCACCCGGCCTCTTCTCCATCACGGCTCCACCACTTGTCCATCGGTAACCGTTCTCCCTTCGATAACAGCAAATCTCTCGTAGACATCAATAAAAACCTCTTAACGTCCTAAGTGAATGGAATTGCTTAAAAATAGCTTTATTGGTTGGATTTTATGTTCACGTGTGTTTAATGGTGTCTTGGTGTCTTTATTAGAACTCTTTCGTGCTCCGTGTGCATTCAGCAGGACTGACGTTTAATGCGTTTACGGACCTTTATTTCCTATTTATTTTCTCACTGATTCTCAAAGACGGTTCCTGGACTTCGAGGATTTTATTTGACATTAAAAAGATAATATATTTTGTCAATGCGTGCAGATGTGCAGGAGTCGTTACATCCAACACACGTGCATAATATCTTTA
>42659_TGCAGGCTGACACACATCCCGCTCGTCACCTGCTGGCGGT_NODE_1_length_194_cov_8.324742
ATTGACTCTAAATATATGTAAGAGAAGTAACTAACCATTGCTTTAGTACATATCCCATTTCTTAGCCTTCCTCATCCTCACAACATCCCCTTGAAATGCCTGCTGAACTGAAAAAGCTATTGGAAAGCTTCTGTGAGGCATCCACGGTGTTGGTGTCACATGAGTTCAGGACGGGGCGGCCAACAGCAACCAAAGGAACAGAGTCAGGTGCACAAC
>42659_TGCAGGCTGACACACATCCCGCTCGTCACCTGCTGGCGGT_NODE_2_length_181_cov_9.696133
CTAGTTTGGCTATTAAGTGTCCTAGCATAGCCTTCATCAGAATAATGTTTAATAACATAAAGCTAGGAAACACATCCAGTATCATAGGTCAGCTTTAAAAGTTCAATGCACTTGTCCGAATACGTCCGAAATTATTCTACAGTCCAGTATTCAAGTGATCTGAAAAGACACAAGACCACAGGTATTGTAAAAGCAAGTCGACC
>42660_TGCAGGCCTACATCATTCTAGTTGTGCACATTGAGTGACA_NODE_1_length_433_cov_9.875289
TTCACTTTGAACTCTCCAGGCATTGTTTTGTTCTGTAAACAAGCAAATCCAGTTTTCCAGGCCGCAAGGTGACCCTCTAATTTCTCTGACCCAAAGTCTCCAGTCCAGTTTTATACCTCGTTTGGACCCAAATGTTTTATTTCTGATATTACTCCGGCTTCTGCTTCTGGCTCCAAATGAAATAACTGAAGCACAAGGGTCACCAAAACGTTTCCAATGAAGAGACCTTGATCTGCACTGGCTACTGTGAGGTCCCTCACCTATGAGTCGCCATTTGAAAAAAGCTTTTTCTCTCTCACAAACCCTGGTTTGTCCCAAATGCATGATGGAGCGACATGTCCAAAAGGCACAAAGACAAAGATGGTTTATTATTGTCATAATATTGTCTTTGCAAGGTGAAGGGTTTGGACAAGTTTTGGTGAATTTCTACCTGTGTGTGGAACAAGGTTCGGGGA
>42661_TGCAGGCGGGGAGAAGCGCCCCCCCGAAGGCAAATGAAGC_NODE_1_length_334_cov_7.571856
AAGATTACAGTTTTCTTTCTCTGACTTTATTGTGGGTTACGGGCTTTTTGCGTGGTCCAACTGTGGGGAAATGTGGTGTAAGATTTAGATCAGATTGCAGGTTTCAGTGCAGTAAAGCCTCAGATTTGTTTTTAAATCAATGTGTTGGTGCATGTTTGTGGATTCGCACACATCTGTGTTTATGATTGGTAAACATGCCTAAATCAACAGAAAACGCAAACCTCTATTACAATGTAAGCAACGAATTGGCGGTAAGCGTACCGGACATGCAGGATTTAGGTCCTAAAGAGAAATCACACGTGGGACGACTATTATATATTTTTTTCGGTCGCTTTAGAGCCGGATGGATTTA
>42662_TGCAGGGGCAAGGGCAAAGGTGCAGCGGCACACGGTAACA_NODE_1_length_125_cov_6.648000
AAACGTTAAAAAAAGCAACTGCTTGGATTTGAAATCGTCAAGCGGAAGAAGGAAATGTAACTTTGTCTGGCAGATAAAGTCTATTCAAGGTCAGATAATACCAAGCAAGAGTGTGTGACGGCACAGTCACGACAGAGGTGGGGGGGG
>42662_TGCAGGGGCAAGGGCAAAGGTGCAGCGGCACACGGTAACA_NODE_2_length_308_cov_33.613636
GGGGGGACTGTTTCAGGGAGAAATGAAGAGACGAGGAGGTTTGACCTCTGCAGCTTGCAAACACTATTGGACAGGATGAGTCGCGCTGTTTGGAGATGACTCACACCTTACCACAAGCCACCTGGCAGTATTGGTCACCCAGCTGTTTAGTCCGTCCTTTCTCAAATGTCCGTTATATTCCTTCCTAATATTCCTGATATGTCATGCTGTATGCAAAATGTGTAGTATTCATCCATCAGCACGTTATTTGTCAAGGACTCGACAGCTTGCATTTTTGAAGTGCTTTTAGCATCACCATGCCTCTTGTGCTGGTCCAGATTTTCCAGCGAG
>42663_TGCAGGGGTCGTTTGATCACCGGATGAAGGCGTGGCAGCG_NODE_1_length_423_cov_9.468085
CTTAGACTGACGATGACACTCCAAGTAGTTAATTATCTCTCTTTTGAAGTTCTTGGCCTTTTCTTTCTGTAGCGTCACATAAAAGATACAAATCAGTCATGAGTGTCATTTTCATCTGTGCACGTGAATGCATAAAGAGGAGCGTCCGTACGTCAAAGCGGTTCACTTCCTTGCGCACAGTGGCAGAAACTTTGTCAAAGTCTCTCTCGTACTGCGTCACTTTAACCTCCCACTGTGGAGGAGAGGAAAAGGTCGAAGGTCACAGACCAGTACGGGCACGTCAGGATATTGATTGAAGGAATGGTTATTAAGTGAAAATTCAGTTCTGCAAGTCAGAAATAATCTCATCTTCCTGAAAGAAATTATGTTTTTGAATGACAGGAAAATCGATGCAAATAAATGCAAATAAAATGTGACTCCATTAGTTTCACAGTGCTATTCAGAA
>42664_TGCAGGCTGTGAGAACAGAGAATGCATCTTTCACAAGCAT_NODE_1_length_448_cov_15.966517
CTCACCAGCAACATAAGCATGTCTCCAGTGACACTTCACTGCAAGCCCTCTTTGTGAAGAACATTCAAACTGTATTTTTAACATTCAGATGAAGGCAGGAATTTGTCATTGTGGATGTGAGTAAGTGCAGTTGGCTCTTTGTTCTTGTTGTTCGCAACACACCCGCCAAATCATTAATGTATAAACTGAATAATGCAGGGGGTAGAGAGGGTGCGCTGGAAACCGCAAGGTTGGTGGTTCGAGTCCCGGCTGCCCCATGTCCCAACTTGAAGTGTCCCTGAGAAAGACACCTAACCCCTAATTGCTCCCTGGGCTAAAATGTAAAAAGCCATGGGTTATAAATGCAATGTAAGTCGCTTTGGATAAAAGCGTCAGCTAAATGACATGTAATGTAATGTAAAGGCCCAAAAATAGAACCCTGGGGTACTCCCACATTGGATCTTAGTAGATGATGGAACATCATCCACTTT
>42665_TGCAGGAACAAACAAACAAACAAACAAACAAACATACTCA_NODE_1_length_154_cov_11.441559
CACACCTGTACTGTAGTACAGTAGAGGTAAAAACTGTAGTACAGCTGGCAACACATGAGGAGTAACAGTTAATACAAGAAGTCTGTTCTGTTAAAATAGTTGTATTAGTGGAGTAGAAGTAGTAGGGACACATCTAGTAGTACTAGTGGAATTAGCAGTAATAACAGTAGCAGC
>42666_TGCAGGCCTGTGAACTGCTTTTCTGACACATGACACTCAG_NODE_1_length_424_cov_23.299528
TATATATATATAGTGGAGGTGCAGTACATGTGATTAAGTGTTCATCAAGTGTTCATCAGATAGACGTTCTGTCCGAGACTGAAAAAGTACAGTCATATATTCTAACTTGAAGAATGCTTTTTTTTAGCTCTTCTAGGTGTCCCATTTGCAGCCACATGTCTACATGAAAGGGGACCAGGACACGGGAGCTAATCCTTGCTTGAATATTTATGTTGATTAGATAATCAATGATTACACATGTCTAAATTCTAGAATAAGATAATGATATCTTGGTTTAAAGATGAGGGCTGATCATAAGTCCTTGAGTAAATCTTCAATAACAAATATAAAGTACTTGGTGAAGAGTTTTGACATGCAGCCGTTTAGGCTGGTTTGAGTTATTCATTTGATATTAGCTGTTTGTGTGAAACTGGGCTGTGCATTGTGGAAAGATCGGGCTCTGTGTC
>42667_TGCAGGTACAGCAGATTGCAGCCGATCACCCTCTCTGCAG_NODE_1_length_429_cov_14.417250
CTATGACATTAATGATACCACACAACAACTACTTTTGTCATTGAAATAGTTGGTAGACGTAATAGAAAACTTTTACCTTTGTAACTGTGGCTCTGCAGAGTGCCGCTTCAAGAAGTGGTGCCAAGAAGAAGCCCATTTTATAGGATGTATGCTTTCACTTTCATGTGATTTACATTCTCATAAAAGACAATCATTTACCAACTTGATTACAAAACCTGCCAACACCCAGATAATCAGAGCGCAAAGTCAGCAAACAAATCCATCAGTTACCATGCAAAGTACCACTGAAAGAAGTAGGTTTGAAAAATGGTAGATACATGACAAAAAACATTACAAAAAGGACACACAGGTGAGGAGCAATTTGTTCAGTGCATATATTATTAGAATTCATATTACAGCAAAGGGGAGGATAGGATTGTCTCATGATGTCTCATTTAATCTTCATTTTCTG
>42667_TGCAGGTACAGCAGATTGCAGCCGATCACCCTCTCTGCAG_NODE_2_length_403_cov_24.285360
AGTTTTGTTTGACAGTATATATCTGACTCAAAATAGAGATTATAACACATGAACTGGTTATTGATCACAATAGTACTCTTGCTCTAAAATTTTGGGATGTAGATTTGATCCTCCTGGCATATTCTTTGATGCATTAGTTTCCTCTTTTATTCCAACTAGATTAAAACGATGAAGTATATTATTGAAAACACCTGCGCCTTTTTTAATGAAAGTCAAGATCAAGCAAGGTTATAGAACATGTTATGTCTCCACGACAGGGTTTCACGACATGCCGTATGTTGATAAAATAGCGTTAGTGTTAACCCTGTATTTTGATAGGACCGATGACGTCGTCCGGTCGGTGTGGAAGTTGAGATGAGTTGAAGTAAACAGAAACGATGCGGTTCCCCTGATTCTTGTTGTGTTTTCACATACAACACTACACA
>42668_TGCAGGTCAGTGGTCTCGGCATCCAGTTTGCGTTTGGCCT_NODE_1_length_484_cov_14.770661
CTTATTTCCCGCTGAATGTGCCTCATGTTTGTGCTGCAGCAGCCTGACCGCCTCTAATTGAAAAGGGTTCAACTCGGAGTGAAAAAGCAGCCACGTTGTTCCGCTGACTTTCATACCTGCAACTATTTAACGTTACCAACCGTAGTTAAAGCGATCCACACAGACGACAGCAGGAGGAACTTTTGTTTGGGACGTGGGTGGCTACCGTAGGGCCACGGGTCAAGGATAGTTTTGAAAAGTTTACACTCATAAAAAGCAACAATACAAAGAAAGATGAACTAATGAAAAAAACACTTTCTATTATCCTCCTGCTAATTGTGTTCTGTCCGATCAGGCCCTTAAATTTTGTTACTTAAGTGCTGAGTTGATAAAGAACTGAGGTATGTAGGAATGTTTCTACAATAAAGAAAACATGCTAATCTAATTATCAGTATTTGTGTCAAGCTGTTAGCAATTAAGAGTTTATTCCTTTTGTGACCTCTGTGACTTTGTCCATTCAGCTTTGG
>42669_TGCAGGGATTTCACAGCAGTTTGAGGGAATGGGATACGAA_NODE_1_length_372_cov_9.416667
GTGTTTCGAATATTTTACGTCCCCTTCTAGTCAATCCAGAATCACAATGCTGATTATGTAATGCAATGAAATAACCAATAAAATGTAATGAAATCCTGTGTCGGTGATCACAGCAATGATTTGCACACTGTCACTTCCCACACAGAACCATCACTCAGGCGGGTCAATTTAAGAGCTATATTTTCTATTACCCATCCTGTCGGTAAAAAAAACTATAATGAATTGATTGACTAAGATTATCTTACACTGAAGACTTTACCAGTGAGGGCAGAGCAGCCGATTTCTCCCTTGACATTAAGGAAATAAATGCCAGATTGTGTTTATTGAGCTGTTTATTCTTCAAGCAGTTCAGAATGAACAGTTCATTCATGTGAGGATTTGCAACCACAATTCC
>42670_TGCAGGGCAGCAGAGGGGGGAGAGGGATTGTAAATCCTGC_NODE_1_length_437_cov_7.924485
CGTTTAGGTGGCGAAATGTCTTCATTTAGCTAAATAACAGCCTCGATGCAACATTACGCAGGTCGGTGTTTAATTTTCTAATTTTATTTTAATCATCATTCACTCAATAGGTAATTAAAATTAATTTTCCTCGTAAACAAGACCTGTGCCAATTTAAAACCTCCGGTTTATAACCTGACCGCATTTACAAACCAGATTATTCCAGGAGGACACCCATCACGGACAATTACGCCTTTTCACGGAAATTGGGATTTCTCACAAGGCTTTCACGTTGTGTCCGTTTTTTCACACAACTCTGGCGCGTAAATAAAAATAAAAAACAAAACATTTCTTTTTAAATCAGTAGATGGCATTAACAGGCAGTACAATTTCATCGGGTGGTGTCAAATTGAGGTCAGTTTAGGGTTAAAGCTCTCGGTGTCCGTGTGGGACATGGCCAGCTGCGTTTGGATCATTAGG
>42671_TGCAGGCTTTGCCAGCCATCTGCAGAGACTCTACAACAAG_NODE_1_length_236_cov_18.618645
AGGCCACGCACTTTGTGAGGGTCGTGAGTGAAAATGGAGACGGTTTATTACACATTGATGGTGTGAGGGAAACTCCTGTATGTTGTGATAATGTCATGCAAAGAAAGGAAGAACAAGACAGCTCAAGTTCAGCCTAAACTCATCAAAAGTATGACTCCAGTCTCAAGTCTCATCTACTGAATAACAAATGATTGTGCATTGATTATTGCTGATAAAAAAATGACATTACTATAAAATGTTACTAGATAATGTCCCTCC
>42672_TGCAGGGTTGTCGAGTTAGAACATTTTTTTGCAACATTTG_NODE_1_length_434_cov_6.331797
CCATTTCTTACATAACAAAAAGTATCATTATTTAATAAAATAAAATTATATAGATATTTAAATAGAAGGGATCATTTCTTCATTATGGATTGTGCTATACAGGGAGAGAAAAACAGACCTAATCTAGCTAAATATTAGGCAGTGGTTCAGATCTGCAAGGCAGGCGTGAATTAACTTACAGTCACAAATCATCAGGCCTCATCTCACACCTCACTGAGCATATGCAGATGGAATCGAACTTCGTGAAGGGCCGTCAGCAGCCAAACAGTTGGCTGGACATAATGCCTGGCTGTGATTTCTCTCCATGGCATGCAGGGAGGGGAGATCAATACGTGGGGACACAGTGGTAGGTTGACACTTCGTATCGGGTTTAAGTGTCAGCTACTCCAAATAAAACTCAGCATATTTCTTCTTTCAGGACAATTCTCTACATGAAGTGGGCTCTCAGGTCA
>42673_TGCAGGGCGCCGCTGCAAAACAAGAGGAACCAGAAAGCTT_NODE_1_length_223_cov_17.991032
ATATATATATATATATATATATAATAATATTATTATTACCTACAACAAATAAATAAATATGTCAGGCAGATGTGTGAATAATCACAATGTTTTCAGATTAAAAGTTGGTTGGTTTTTGTTCCTTTTTATTTGCAATATTTGGTTTTGTCTTTGGATAAAAAAGTCAGATGTAAGTGACTCTCCTTCTTCCTCGTGGCTTTAAAGGACAAAGCTGACTTCATCAACAAATACCCCGAGGAGACCAA
>42674_TGCAGGTGAGACCAGCCGCAGGGAGTGGAACCCGCAACCT_NODE_1_length_207_cov_23.434782
GCAGCAGGTATATCGCCGTCACCTCGTTGTACTTCTGACCGTCCAGCGCCTTCATCACTTCCTCTCGAGGGAAACCCATCGTCCCCATCAGCTCTGATTGGTCAGAAAACAAACATCACGCACAGCTTTGGTCAATGTACCGATGCTCGCCACGTAAACATTCTTCATTTAGCGTGTTAGCAAGCTAACGTCAGCTAATTCAATAGCAAACATACCACAGTTGTCAATG
>42674_TGCAGGTGAGACCAGCCGCAGGGAGTGGAACCCGCAACCT_NODE_3_length_152_cov_31.842106
ACATTCTGTCCACTTTGGTGACTTTGTGTGAAAGTATTGTAATGTGTGTGTTTGTGTGAAAGAATTGTAGTGTGTGTGTTACCGATGCGTTTGAGGTCGTTGAAGTCCTGCTCCGGTTCGTTGTACGTTTTTAATTCCTTTTCGTCGTAGCCGACGTTCATCCATCGATCCTTC
>42675_TGCAGGGTTTTAGACAAACAACACGCATTCTCTGTCTTCT_NODE_1_length_364_cov_6.321429
CTCTGCTTCCCCACTGCTGCTATGTGTTTATTCAAAGAACCTTCTGAATGCGCCACGTGTCCAAATTGCAGCGAGTTTGACACAACCGGCAATCGTGAAGTGGATGAGAGAGTTTTGGAGGTGTGAGAAGGACACGCAGACAAACAGCCCGATCAGAAGGAGATTCCCCGGTTCGTGGATGTGACAGTGACGCCTTAGTAGCTGTTGTGGATGAATGAAACATCACGCAGCCTGTTTGAAGGAAAGACAAAGCGAGCGTTGGTCCTCTCCTTCTCTTCGCCTTCACAGGAAAGTGCTGAGCGCTTCACGTGTCTTTGTGCCAGAAATGTGAAATGTTATCAGAGAGTTTTCCACCCTGAGTTCATCGACGGTTAAATGTC
>42676_TGCAGGTTGCTTTTCGTGAAGCTGAAAGCATCCCAAAGGG_NODE_1_length_452_cov_23.856195
CTGTTCATGCCTCTGGGAATTTTTGGGCTTCAAAGTTTAGAAGAAAAAAAAATGTTGCAATAGTAAATTATCATCACCGTAAAAGGATAGGGAAGGGTATTTTTTTGACCCTAATAAAAGTTTCCCAACTTATCTGATGATAAGTCTGTTCTGCATGAGTATATGCAACTTGTTTCATGTCTTTCCAGGATCTGCTTCATTTAAACTGTGTTTGTAGAGGACCAGGACGCCACTGAAATGCTCATCCGGTCAAAAATGCCCTTAAAGAAACAACGGCGTGAATTATTGACAACAACACACTTGGTGTCTGCGTTTACTGCATGTGCAAATGTCTGCACTAGATAAGCTGTTTGCAACTCGGCTACGGGTGGCGTCAACCAAAACACACATAGTAAAAATAAGCAATCTTTAAAGCTTTTTTGGTGAACCAAACCCACTGCACGACTTTGAGGAAGGGGTTTTGAGACATGATGG
>42677_TGCAGGACTGTTATTTTGAGCCTTGATAACCTTTAATTGG_NODE_1_length_220_cov_17.331818
ACCAGCCTCCTTGTCCTTCTGCACACTTACCAAAAAGGGACATTGAAGCAGCATTTGGGAGAATGGTTATTATGATAAATACAAAATGTGTTTTTCTCACTCATATCCCCAACACCATTGATTGAAATGTGTTTTGTGTTAAACTATGGACGAAAGGAAATTGAAGGATACAGCGGATGTGCCGAAGTAACCGCATCACGGGAATGATACGAGAACAAATGGAGTGGCTCCGGTTGTTGTTT
>42677_TGCAGGACTGTTATTTTGAGCCTTGATAACCTTTAATTGG_NODE_2_length_182_cov_21.043957
CTCGGTTTGTTGTTTCAATTTGTCTATTGGTGCTTTGTTAAGTGAACTTCGGTAGTATTGAAACCAGCTCAGTCCCGGTAGCTCGAGGAAAGTCAGTTCAATGTTAGCTGCCTGATGGAGGATTGATTTGCTCTTTTCCATGTGAGCAACCAGCCTACATGTGTGCAACAGCGCCCTGATTGGGATGTGTTGGGGACACAGCGC
>42678_TGCAGGACTCTGCAGATGGCCTTTGTCCTAATCACTCACA_NODE_1_length_455_cov_19.782417
GCAAGAGCCGTTATAACTGTACTCACTCAGTTTTACAGGTCCGGATTTAACCATGCATAGCGGAGCATTAGGATGCTGTTATTTCTATAGCCAATTACATTCATATGCTTTTATTAAAGTCGTCGGTGCTGACATTTGAGCCCTGCTTCGTCTCCTGGCTCTCGGGCTCGCAAATGTCCCTGTTCTGACTCTAATAATAATCAGGAATAAATGTGAGTAGCCATAGTGGGTGTAATGGGGGAGGTGAGGGAAAGAGTTAGTCCAGGACAGAACATGGATTGTGGAGAACTGAGCAGTGGGAGAGACACAGAGAGTGTCAGACTCTGAGGGAATTCCTCTGAAGTGGAGAAATCACCGAGGCAGCTCCGGGGAAATGGCACTAAAGTTTAAAGAATCCTCGGTGCAACCAGAGTTGTACAATTTTTTTTCTTCTCTCTGCTGTAATGAGTTTAGAGATGTTGCTGTATTTCACAATCG
>42679_TGCAGGAACTCAAATTACATAAAGTCTCTAAATTGATTTT_NODE_1_length_283_cov_2.936396
ATCGGAAAGTTCTGAAATGTTTTTTTTATTTCCTTTATTGAACGATCTGTTCAGGCCTTGATGGTAAGTTTAATCAACACCACCTTCTCATCAAAAGGACATTTAGTCAATGTAACCAAACAAATGAGTTCTTTTTACAAGCTATGAGGAAAAACCCTTCGAAACTTTAACAATCCCACAAAGTATGAAAACGGTTGTTTGTCCATGTTTTCTCAGTGTTTTTATGTTTACAGGAGCAACGTCCCGGCAGCCATCTGCCGGAGTCCCGTGCCGGTAACAGAAGGTTCCCTTGTAAGA
>42680_TGCAGGAGAGAGCATCACTTTCTGCTTCCATAACACTTTT_NODE_1_length_443_cov_15.386004
CCTGTCAATCAGACAGGAAGTGAGGTGGGTACAAGCAGGTAAGGAAGAAAATACTTGTGCAACAGCTGTAACAGAACGGGTGAGAACTGGAGGCCTTTAACCCAAAGCAGACAGAACACATGAACATAAACAACGAATGTATGTCTCGTTAAGACGACACATTTAACATATACGTACTTTAAGTGCATCGATAAGCTGAACTTTTCGAGCCAACACCAACTGGTACTCCAGCTTTGGATGTATCATCTTCAGAGTGTGGCTTACAGAGTCGTCATTGATATCTGAAAGATTAATAAACAGCACTTCATTTGTGGGATATAATTCCCTGAGTGTTTCCGTCCACTGACAGTAAAAATAAATAATACTCACCATATGAAATGTTCAGATTGATTTTTCTCTTGGTGGCTTCCTTGGAGAGAACATCATTCAGTATGGAGATGGTAGAGATGTTGTCTGACTTGAAGT
>42681_TGCAGGCACTGACGGAGTTCTCATTCCTCTGTCCTCCTCG_NODE_1_length_476_cov_3.592437
GTTCACACAACTTTGGTCTAATTTGAACTATTTCTTTAAAATTGGAGTCTTAAATGCACCAATGGAATAATACACTTAGTATAATACCAATATTAAACAATTCATCAATAGTGCTTTTTAGAAAAAAGACCACCAGAAGTATTCTAAAAATTGTACTTTTGTTATCCGGTTTGCAGGAGTGTCCAACTCGAGCTGAAACAATAAGTTGATCAATGATCGTCAGCAACTATTTTAATAATTGAGTCATTTATTCATCAATCTTAGTGTAAACCTAATGACTGAAAATTATTTAAATTCAATTCAACTAAGTAATCATGAAATGAAACGTAAAGAGGAAAATGTTAATTTTTTTTAAATGCTTTTAATCACCAAGAACATGATTACTTTTAGTATTTTCTCTTTTTGCAAGCTTTTTTAAAAGCACTTCATAGTAGTTTTAATTATTCCAGCGGCACACTTACGACTCCCCACAAAACCTAAATAAAATATA
>42682_TGCAGGACAGAGACATTTTCAGTTCACTTCAGAAAACCAA_NODE_1_length_204_cov_10.294118
GGGGTGGAAGAGGTCGGGGCTGATCTGACATAAATAACATTTATGTAACTACAACACAAAAAAAATGTGAAGAGCTTGAATATGTATTTCTTTCTATTTTGGATGTTTTGTTTTAGCCAGAATTCAGATCTATTCAATCAGAAAATCTTAGCATTTAATAAGCTTGAATAATCTAATAATTGATGGTGGCAGCGTTAATGTTGTGTCTCATGCTATAGAACC
>42683_TGCAGGGAGGAGAAAGCATCATGCACCATGTTGTTGGCTG_NODE_1_length_378_cov_16.769842
CTCGCTACGGTAAACCGATCCTGGCCAGTCGGGACGCCAAAAGTTCCTCACGGGAGCAGGAGGCAGGTGTGTAAATATTGCATATTTCTGTCTAAATATTGTTTGTTTTCTTTCCCTTTTTTAAATGGATATGGAGGTGTTCACATCGCTGTCGTCCCTCTCAGGTGTCCTGGCAATGGAGGCGTTACATCGACAGGTGTTACCCTTCCTTCTGAGGAGGATGAAGGAGGATGTCCTCCAGGACCTTCCTCCTAAAATAATTCAGGACTATTACTGCAACTTGAGTCCTCTACAGGTACCCCCCTCCCCTCCCTCCCCCCTACAACTATTTAATGAGCTGTTCCAGAACGCAGTTCTGTCACTATGAAGAGTGGCCTTTGCATTCTTCTTGTTACTGGCA
>42684_TGCAGGAAGGACACACGAGGAGGAGCTGATCTCAGGTCTG_NODE_2_length_175_cov_21.434286
AGCGTGTTCATGAGTTCAGACGCTGAGACTTTGTCTTCATAAAGTCATGAAAACATTTAACGATTAAGTCTCCTTATCGTTACCGCCCCCCCGAGGAGACGCGCTGATTACCGAGCTCCTTATCACTTAATTAACAACACAGTCCAATTAGCAGCGGGTCAGGTGTCCCTCCCACCGGGGCGCGCTTGATATAATCA
>42684_TGCAGGAAGGACACACGAGGAGGAGCTGATCTCAGGTCTG_NODE_3_length_191_cov_6.722513
CCCCTTTTATTCAAATGAGCCTAGTTGATGAAACAACCAAACGTCGTTCTACCACTAATACCAAATGTTCCAACTTAAACTGAGATGTGGTTTATTTGAGGACCAATGAGGAGCGTTGTCAAACATGAGGCCTGCGGGCCGCGTCCGGTCTCCTGGTGACGGCTTTAGTCGACGCTCTTTTGTGTTTCATGTTGAGCTTTAACATTCTAAATA
>42685_TGCAGGTGGTGGGCCCCTACATCACGCCACAGCTGGCCAC_NODE_1_length_348_cov_6.051724
AGGGTCACACTGGATGTAGACGGGTCAATGGGAAAGAAACAAGCCTTATTTAACTATTTAAGTCAAATTACCACTTCTGACTTGAAAGAATGTAATGTAGTTATATCTCTACCTCTTCATTCCTCAGTTTGCTGCCAAACATATACTCATACTTGCCGGGATAGCCGACAAACTTGCCCTTAAAGAAAGCCACGTAGAAGCACGAGGAGTAGTAGTTTACAAACTGGAAGAGGAACATCTTCACCGTCAGTTTGTTCTCGTACTCCAAGTGGGTTTTGGGAATCTCTGCCGCACAGTAAAAGATAATACACATAGCTCTTAAATACATAAATGAAAGAGGGGGGAGCACAGTTCACACTTAATG
>42686_TGCAGGACGTGGCTGATGATGGCGGCCGCCAGTTTGGGCA_NODE_1_length_359_cov_8.169916
CTTTCAACCCTTGAAAACAATTATCAATTATTCTTTCTTCCCGTACTTGCCACAGTGCCTGACCTCAGAAGTAGCTCTCTCTGTCCTAGAGGATGATGGGACAGCTTACATCACCGAGGAGGACTACCACAGGATCTCCACCGTTCTGCTGTACTACATAATTAATCTGCAAGACCTTTGTGTGTCAAACGCTGCCAAATCCTCCTCCTCCTTGTCCTTTGAGAACTATCAGTTCTACCTTTTGGCCCTCACCAATCTGCACCCTGCTGAGAACAACCTCTTCTTATCATCCAGAGAAGCAGAAAGTATTCTGCAGCTCATTAACGAGCACTACGAGCCCTCCAATCAAAATGCCTCGGCTGATTTGCAAGTAAGGAAT
>42687_TGCAGGAGTCCGGGGATGATGTCGGGCAGCAGCTGCAATA_NODE_1_length_410_cov_21.060976
AGGGCGCTCATTGAACGTAATAATAATTTATAAAAAATAAAGAACGATATCAATCCGAATATTTACAGGATTTGTTTTAACATCAGAACTTGAAATGAAAATGAAATTTGTTGCCAACACTTTTAATAATTTTTATTGATTTCATGGATTTGTTGTTGCAGCCCTAAACCTCGCGTGTCCTCGTCTCTCCTTCAGGGATCTGTTTCAGTTCCCAGCGATTCCTGAGATAGTGAATCTAGTGGTGATAACTGTTTGTGTGTATGTATACACATGTACCTATATGTACCTATGTAGATATGCGCTGTGGTATTTTAGCCCACTTATTGGCCCCTTGAATCAGAACCAGAAGCATTGAGCTGACGATGCAACGCGCTGATGAATTATGCTCTTAACATGCAGGCGGTCATGTGCTTCTTAGGTGGTGCGTGCGGC
>42688_TGCAGGAGGGGAAAATAAATAGTTTTGGAGACAATTTAGA_NODE_1_length_138_cov_9.239130
GTCAAGCAGTTTTTTTGTAAATTTGACTGACTTTCCACCCTTTTTCTTTGTGCAATTGAAATAGCTATTTCTTTCTTTATTGCAACATGGCATATTCAGTCAAAACAGGTCAAATGTAGCAGATAGTTTGAGTTCCTGTCTATGAGCAACTGGCTACAGT
>42688_TGCAGGAGGGGAAAATAAATAGTTTTGGAGACAATTTAGA_NODE_2_length_275_cov_27.443636
CTACAGTAGTTGCTGAAGTAATTATTAGTAATTACAGCAACTACTAATGATTTCACTTTGAAAAGGACGTAGACTGGAACCTGTAATTCAGCAGGCTGGTTTTAATATCATTTTAGAGACATTGCATTTGAAAACATGCAGTTTTACTCAAATTTGTTAGACCACACCCCTTTTGGCATCAGCTAAACAGTATAATGTGCTTCCTTGCTCCCAGGGTATGCCTGGGTTGCCAGGGATTGCAGGCCTGACCGGACAAAAGGTGAGCTGCTGCTCCTAACCTACGTTCAGAATAATCTG
>42689_TGCAGGGATTTTCCTTTTCCTTTGTATAAATGTGCTGAGC_NODE_1_length_330_cov_4.900000
AAGAGAAACAATCTATCCATTAGCTCAAAGCCCCAACAGTCTGAAAACTCAGCCATCCTTTATTATTTCAAAAGTAAAGTCTTAATGCCTCCATTTAATCACATTTGGACAGGAAGCACCCAGTCGCCGCAGGACATAATCTCATCACAAAGAAGATGTCCGACCGGTTTGTGCCGCAGTGACACACGCCAGCTGCTAGCTTTTGTATTTTCAGCCGGCCGACAGACAAAGATGATGCCTGCAGCGAAATGAATACATTCAAAGTTGAGATGTGCCCTTGATATCAACGTTCACTGTTGAATATTCAATATATGCCCTGAGAGGTCAACCTGATGACAGTCCGC
>42690_TGCAGGTCAGCCCGGGGCTCGTAAATTTGTCAGCGGCAGC_NODE_1_length_268_cov_18.690298
TGTTTTTTTTTTTAAACATTGTTCTTTTAACAGTCCGCATTCGTCAAAGTTTATATGCACCTGTGCTACAGACGTCAGTTGTCCAGTTATTCTTACAAATTAGAAAAATACACCCGCTGTAAAACATGTTGGACCCGGCAAAGTAGATCAACCATAGCTGTTTATTTGACCGTGATGAGTGTGATTGGGTGGAGTTTACCTCAAAGGTCAGGGTCAAGGGTCAGGGAATGAATGCAGTCACTCACAAAGTTTCCGCAAAGTACGCAAACACCGACACATGTGACCTTTTC
>42691_TGCAGGAACAAAGACTGCCGGCCCCAACCCAGCCCAGCCC_NODE_2_length_113_cov_11.530973
AAGAAATTATTTTTTAATTATTATTTATATCAAATGGATGTAAATGCCTGCGTGTAGCTACTTTCTCTGAGTTACAGAGCAAATAATCTGCCACTTATTGATTATATCCCTCCCCCATCTTCTACCACGGC
>42691_TGCAGGAACAAAGACTGCCGGCCCCAACCCAGCCCAGCCC_NODE_3_length_171_cov_4.836257
CATGGAATTTTACATTTTTACACACGTGATAACATCTGATAACATATGCTAATGATTTTTAGAAGGCTAAATGTTTATATAAGAATGATTGAAAAATATCCCAAGATTTCAAATGCTTTATCATGTATAGAAATTATAAATATAGAATAATATAAATATATTGAACAGTCTGGACATTATTGTTTCAGA
>42692_TGCAGGATTCTGGCCGCCTGCACAGAGCTGATGCAGGCGA_NODE_1_length_449_cov_12.071269
CATTAGACCGTTCCAAAATCAAAGTGCATTCACTTTACTTGAAGTGCGATTTAGTATCGAATACTACGCACTGTAATGAATGCAGCCAGAGACTGTAAGATGGCCAGTGCTGCCCCACGATACACACACTAGTCTATATTACATTGTATGATCTGCACTTCACCATCTTGTGTTTATATGATAGTAATACTAATAATATGATATATACTAAGATTATATTACACCTTCAAGTCCACTGCACTATATCACAGCATAGTAAGCTAATATCATATACTATAGTGTATTCTATTAATAAATACTGTATCCTTATATACTTATTCACATTACGAGAACTATATACAGTAGACTTGCACTCATTAAGAAACTCACTGTGTCAAGTTATCTTGTAACTGTAAATATAAAATACATTAACGTATAGTTAACGTAAGTAAAAAGTTACAAGACTATGAAACTGAATATTCTAGATCAGTC
>42693_TGCAGGCTGTTTTGTAGCTGAAGTTACAACGTTGCAATTT_NODE_1_length_452_cov_21.172565
CTCTTAACAAAAAGCCAATATGCATGCCCTTCAAGATATATCAACCTTATTGACCTCTTCAATTATATACAGGGTGGGGCCTCTCGTTCAGACATTAATTACACTCATGGTTCATCGTCTCCCTTTTGAATAACTGTTCATCCTGTACAATCGTCATCAACACCAGGAGTTTGTGGCAACCTTTAGGGCTGAGCCCCTTTCGATGTTGCATCCCAAACAAGCTGCATGCAGGTATAGCACAAATTGTTTTCCCACTTGAAAAATACATGTATACATATGTATATATCTTTCGGTTTGTGGGGTTGAGGAAGGGGGATGATTATATTCTCTAGTTTATGTTCCGCTAGCCTTGCAACCCAGGGAGGTTTCACATGGAGGTCTGTCACCGTTCTCTTGTCACGTCAAATCAGTTTCCCTACTTCTCGATGTGCTTGTGTTTTTATTTGCAAGATGTCTCTTTGACTTCTCTCTTCC
>42694_TGCAGGACGGGCTTCATGGGACAGAGCTGCGAGCTCAGTG_NODE_1_length_356_cov_6.794944
CTTCTCTCTCTGCCGGTACCGGAACCAGACCACCAGGCCGAGCATGGCCACGATGAGCAGCAGCAGGGAGACGATGCCCAGGACGGCGCCGGCCGACTGGCGCTCCGAAGCCAGGGCCGGGCTGATCTTGGTGTAGGGGTTCAGCTCCTCCATCATCAGAGCCGCTGAGGGGAACCGGAGAGCAGGTGAGCACCGGATCTCCAGCTTCCACCAGTCCTCATGTAAGCCGCAGAAGGACGCGGCATCGAACCCGCCCCGCCGCTCTTACCCTGGTCGCAGCGGATGCCCTTGAAGCCGGCGCTGCAGTAGCAGGTCCCCGTCACGTAGTCGCAGGTTCCGTTGTTCATGCACTCGCACAGCTGCTGGCAGCCGTA
>42695_TGCAGGCGTGTGAGGCCGCTGTCTGGGAGGTAAAGCCTGT_NODE_1_length_111_cov_4.306306
GTGTGTGTGTGTGTCCTGCAGAGAAGAAGGGGGTCCTCAGACAGCCCAGAGAAGCGCTTCTGCTCTGCCATGTAATTATGTACTCCTCTTTCACCTCCTCTCCAATACCCCTCCCCTTCCCCCCC
>42695_TGCAGGCGTGTGAGGCCGCTGTCTGGGAGGTAAAGCCTGT_NODE_4_length_205_cov_4.809756
CTGCTCCTGTGTTCACAAAGTAATTCTGGATAAAATATCAGCTTTTCACTTTCTTGGTGTTATCTTGTGTGTCATTTTATCCTGCTCCTTAAATATCTGCGGATACGTGTGTGTGCATGTTGGTGTGTGGTGGGGTGAAGGTGAGGCCACAATGACCTTTGCCTGATGGATTGGATTCCCCCAAACAAAGACATAAAGGAGGTGTTGTGTGTGTGTGTG
>42696_TGCAGGTCATCAGCGTGAAGAAACACGGGCGGCAGAAAGC_NODE_1_length_150_cov_43.753334
TTTGTATTGCTTTTGCATATTAACATGCTTTAGACATATTTTATTTGTTATTTATACTAGTAGCCTACTGTGATGATTTTTCACGTCCCAGATTTTTTGATGCCCCCCCAGACGCTTGGTGCCCACGTGCAGTGCGTGATGTGCGTGTGCGGAGCGCCGGCGCTGCACAGGA
>42697_TGCAGGTCTGTCATACTGTGCACCCTTTAGGAGCGCTTTT_NODE_1_length_345_cov_23.805798
GGAAGCCTTGTTTAGATCACACAAAAACTACAGTTATATTTCACACATATAAACTCAAAAATATGTCAGGTTTGACCCGAATACAATCTGTTGTTTGTGAAGCAAGTAAGTGCAGCTATGGTAGCAGCTCAATATCAGGGGATTTATGCTAACGCCTCTATGTTAACGGCTCTATGTTAATGGCTCTATGTTAGCGGCTCTATGTTGTCATCTCTGTGTAATCCCTAATTCAACAGAAACCGACTGTAGTAAATAATGTAAGACATCATTCCCCTGGACAGCTGCCCCGAAGAAGCAAAGACCATCGATATCCCAGCAGGTGAAACATACTCAGCAAGGTGCTGGAAGGGTTAACGTAAATGTTTCA
>42698_TGCAGGGGCAAAGAGACACAAACGGCGCGGGGGTCATCGG_NODE_1_length_112_cov_6.276786
ATTCTATTCATATTTCTGGATAACCTTTGATAACTCATTTTTATATATTTGATAACCAAAATATGGATGGGTTAGTTGTTACCAAACCTGCCATTTAGACCAGACTCTCTGTAAAAAAAAAAAAAA
>42698_TGCAGGGGCAAAGAGACACAAACGGCGCGGGGGTCATCGG_NODE_2_length_141_cov_5.290780
ACCAAAAGGAATCCATGTAAGAGACAGATGATTTGAAGCCGTCTCCTAACAGCTGGCGTGTCCCCACAGGCCCGGCACGCTCCACGACTTCCGCAGTCACGAGATTGCGGATCAGCTCACTCTTCTCGATGCCGAACTCTTCTATAAGATCGAGG
>42699_TGCAGGGCAGGGCAGGCAGTCCTGGGGCTCGGCCATCCCA_NODE_1_length_355_cov_8.842254
CTGAATTTTAGGTTTATAAGTTTAAACCTAAGAAGCTGTTATGTTTACACTGGAAACCAAACCCTGTCCCTGGTGAATCAAGCTGGTCTTTGTTTGTATACCTGTAAGTGTGCTTATCTTTCATGGCTTTTGCCCTTCACACAACCAGGTTATTTCTGTCCTGAGGGCTCTGCGGCTCCTCGCCACTGTCCCTTGGGAACCATCGGTACGGAAGATGGTGGAGCCAGCTGCAGTGCCTGTCCTCAGGGGTAAACTAGCTTATCAACTACACGCAGTCATTGTGCACAGACAACCACAGGGAAAGAGCTGTACCTACATATAGTGTTTTTGAAGTCTACATGCATAAATTATTAATCAGCAGCCAGTAACTAAGTT
>42700_TGCAGGTCCGGCACAAAGTGTGCGAGACACACAACAGCAA_NODE_1_length_414_cov_5.586957
CTCACGCCCCCCGAGCCCGAACCTTCCGCCTTGCTTTCTGAAAGGTTTATGTAGTTGCTGTTCATGCCGGGGCCCATCAGGTGTGAGGAGGGCCCCCGCAACACGTGGCCCCCGAGATACTCTGCGGGCTGGAGGTGGTGGCTGCCGGGCTCCGTTTGGGTCATCAGGGGCGTGCTGACGGTGAGGGTGGTGTAGACCTCTGGCTCGGGGCTGGATGAGCTGACGGCGGAGACCTCGGTGGACGAGGCGGCGCCTTGGCTGGAAGGAGCCTCGTCCGAGTTGTGAGCGGAGTAGCCGAGATGGCCGCTGGGGTCCAGGTGGAGCCCGTGGTGGTACGAGGAGTACACCCCTCCCTCCAGAGGCTCCTTCTTGATGGCCGCCTGGCTGGCGTTGCTCATGCTGTAGAGGACGGCGTTGTGGTGAAGGGACGTC
>42701_TGCAGGGAGGGACTGACCACGGCACAATGGAGGGTGTGAG_NODE_1_length_334_cov_13.431138
CTCCCCGACAGCTGGGGTTGTTTGTGGAAACCTGAGGAACGGGAGATGGGATCAGCTTTCCAAACAAGGGGATTTTAGAACAACAGGTGAAGGCTATGTCTGTCCATACCATCTATGCTCCCCCGCTCGCTCCCTCCCTCCACCGAGGTGTCCTTTATCTGATCAGCTGAACAGTAGGGATGGAGGAAGGAAAAGGAAGGCCGGCCAAGCCACAGAAGCAGGGAGAAAGTTCAACTTCTTTGGAGACCTAATCGCAAAATAAAAAGGTATTCTATTGAACCGTAAGCTAAAAAGAAAAGACCATAAAGCGTGAATGTTGAGAAACTTTGACCCCAATGGGAAAGATAAAGGAAGAG
>42701_TGCAGGGAGGGACTGACCACGGCACAATGGAGGGTGTGAG_NODE_2_length_91_cov_2.175824
CACGAAATGCGTTTGTTGTCGACTCCTGAACCAAAACATTCTTCAAAGAGGTGCAGAAGAAACCGATGAAACCTTCCTCCGAGGTCGAGGGCCGTGAGAGACGGATGACAGAC
>42702_TGCAGGATAAAAAATGGGAGTGGACAGGCGTAAAATAATA_NODE_1_length_380_cov_17.831579
AATGTCTGTGTTGCTCCTGAACCTCTCGCAGACTGGCACCAACCTCAACTTAAGAGCCGCCCCCCCCTCTCCCCACCTTCTGGGAACGTCCTGACTGGGAACACAAAGGGCAGCAAGTGTGTGTGTGTGTGTGTGTGTGTACCGAGAAAGACCTCAGCATCCTCAAGCACATGACCCATCATCTGTATCCTGTTATCAGGGTGGGAATCTCATCCCCCAGGGCCAATTTCTTCCCCAGCTCCTCTCTTGATAGAAGCCTTCATGTGCCGCCGTGTAGCGGAGAGTCCTCATTGTAGCGTCTGAGAGTTGCAAACCATCATTACGCATCATGACTCATTACGCAGAGGCTTTTCCCATTAGCCCAGGTGAGGGTGGCTCGGTGACCCCAGTCGGCAAAAGTCA
>42703_TGCAGGATGAAATAGGACAGAAGCAGAATGCATGAGTTAC_NODE_1_length_387_cov_17.126616
TAGCTTTTTGCAGGTCACCCTAGTTGGAGACAGACACTGATAAAGCATCACTGCTGCCTTCAGTCAGTTGGGTGCTGACAACCTGCACTACCAACATGCAGGCAAGGCAGTGCATGGTGGGGATTAATGCCACCTCCTCGGGAGCCGCGTGTGTGTGTGTGTGTGTGCGCAGCAGCAGGCTAAGCTACCGTTGCATTGCAGTGACCTCCATGAGTTACTGAAGCACGGCTGGATAATAGTCTACCTTCTGCATCCAGCCTTTTCTTTCTCTGTTTCCTCGCTTCCTTCCTTACCTCTTCCTTCCTTCACTCCTTCCTTGTATGGTGAAATCCCTTGGATAGGTGTCCCGTGGGCTTCACCTTTAGAGCGAGGGGACGAGCTTTACCTAGAGCCTTTACTGAGGCCGGTG
>42704_TGCAGGCTGCCTTCAACGCTCTCCACAGGGGCTTCGACAG_NODE_1_length_357_cov_10.386555
TTCACTTCTTAGTTTGACTCCTAACGTCACATTTCTCACTCGCTGCATTTGTTCGTCCTGCTGTTGGCGGAAGAACTTCTTCCTCCCTCTCGGTCTGATGTGCAGTGGTCTGCAGCCTGGGCTCCTCACTGGGTCAACTGCTCATTAGCCGAACCAGCCACTGCCTTAGGGAACACCCCTCTGTGTGTGTGTGTGTGTGTGTGTGTTTGTGTGTGTGTCCCCCTTTTCGAGATCAGGGAATCGGCTTATCAGGTTTCATGGTGTCTGGCTGACTCCGCTCTCATTATAACACCCAGTCAGGGGTCCCCTTGACGCACAGGACACAAACACATCCTCCCTCCCTCCCTCGCACACACCCACACACACACACATACACACA
>42705_TGCAGGAAGGAGGCCCTCTGGGGTCCCGCCTCCACCCGGG_NODE_1_length_439_cov_9.792710
TTCTCTCTCCAGGTGAATCCACAGCTGTTCAGCAGCAGAGAGAAGGAGCAGATGCACGAGCTGATCAACACCATGTTGGCATACAACCTCTCATACAGGCAGGACCGCACGCCCGAGGGGCAGTACACGTACATCCTGGAGCCGTGAGTACACACACACACACACACACGCACACACAGATTGCTTATTGCGAGTGGACACATGCAGGGCAGGTGTGTGTTCTTGGGGCGGCTGAAGGTCATTGCTCTTGTCCACCCTGTGGAGCTCTGCATGCAGGCTTAGAGAGTAATCCCCTTAACACCTGGCGTGTGTGTGTGTGTGTGTGTGTTTTGAAGGTAGTTGTGTGGGAACAGAGTAGCAAGCTGGTGAAAACCATTCGTCCGTGAGGTTCGACACATTGCAGCCGTGAAACTGGAGGGAAAGTCGTTTTTAGAGAAGCGGTTAGACGATATGAAGTATCG
>42706_TGCAGGAATTCTGCCACTGTAACTGTACCAACATGCTGCA_NODE_1_length_291_cov_6.597938
GGGTTACTTATTCACTCGTAATGTTTTCACTCATAATGATGAAATGATATGATAAAGTAAATGAATCAAATCATTGGTTTTAGGTGAAAATATGTCATTCTACCTCTCAGCCACTAAAAAAAGTAGAAAAAATATGTCAGTGACCATTATTTGTTTTGTAAAAATGAAACTTTTGTCTTTGCAAGGAAGAGGCGCATCTTCTTACTTACATTTTGTTGTCTCTCACCCGTTCTATGGTACGCCGTTTAGACCTAAATATTGCTCAGTTGTTTACAATGTGTGCTTGTCCATCTTCCCCCTCTGTCTC
>42707_TGCAGGTCGGAGACAAAACCGTCAGGGAAATTGCTCCGGT_NODE_1_length_338_cov_24.905325
ACGAGGACTGCTCCAGCGCTACTTCCGGCTCTGCGGGAGCCAACAGCCTGACCGGAGCCCCCGGAGGCCCCCCTAGCTCCAAGGGCAACACCCTTGATCACGGCCATGCCTCTGGCTTTGATGCTATACTCCATGAGATCCAAAAGCTGCGGGAGAACCAAGGTCGACTAGAGGAGTCCTTTGAAAGCTTGAAGGCCCACTATCAGCGGGACTACACAATGATCATGGAGGCCTTGCAGGAGGAACGATTCAGGTGTCGTATCACCCCGCATACGCTGATCGGTCCGGATGGGCAGAAGGAAATTGACCTGTTTGTGATGTACTGCTTTGTTTTGCAGGTGTGAACGTTTAGAAGAACAA
>42708_TGCAGGCCCACGGTCACGTTATCAGTGTGAGACGGGGATT_NODE_1_length_224_cov_5.741071
TACACGCACACAGGCACGCACAGATGCCACATGTGTGCTATTGAGTCATACACTGAGTATAAATATACCAGACTATGTAATTAGGGTGCCTCATAAAGTCAGAGGGCTGTGGCAGTGGGAGGTTACTCTCCTCTCTCTGGGTTTGAGAATGGGGGCAGAGGAGGGGGGGTCACATTAACCCACACATGTGTGTGAGGGAATCACAGATCGCCAGTGTGCCGCCAGCGGACGGCCCGGC
>42709_TGCAGGCCAGGGGACCTGCCGTGGGCGCGAAGGGCTCCAT_NODE_1_length_428_cov_22.712616
GTCAGACTTTGGGCCCTTTTCGCTGCTGCTTCTTTAAAAATGAGGAATTTGCTCGCTTGTTGGGAAAAAGGTTTTGATTGGTAAAAAGTGAATAGACTTATCGAGCCCCTTTTGAGTCTCTATCACATTTTTCATTTCAATTTGGGTTTTTTTCCTTGACCAAACAATTAATTGAATAGTAAAAAAAAAAGATAATCAGAAGAGTATAACTGTCAGTTGAAGCTCCACAAAGTTAAAGGTGTAAAACACCTCCTGACTGCAGGAAATGAACCCCCCAAAAACCTTACTTTACCTGCAGAAGGAAAGACAAAATATTTAAATCTCTTATAAAAACGTATTTTATGTTCACCCACATCATTGGTTCGGTTTGCTGTGTAACCCTTTCTTCATTGATTTAATGAGAACCTGCATGTAGCATTATTTTGCTCATCAATTGGGAAACAACAAAGA
>42710_TGCAGGTTCCCAGCAGGCTGCGAGAGGCGCTGCGGACGGC_NODE_1_length_483_cov_19.910973
CTTCCTCTCCCCCTCGGAGCCGTGGTGGGACTGAGCTCTGGTCAGCCTCCTGTGCTGGTGGATCTGCAGTCAAACACAATGCTCCTTACAAACGGCAACAAAATACATCACAAATCCCTCAACTCAACTAACAAAGACAGAAACGGAAGAAAAGGAGATTCCTGCAGAATCAATTCAGGTTATGTATTAAAATCAGTACATAAGATAACATTGCTGTCACATGAAAGTTCATCAGGACACAAGAACACATTCAATAAATGTCTTTAGGTCACAAATAATGTGACGAAAATCTTTCTTTCCTATTCTATTTCAGCAAATACGTTGATGAAGTGGTGAATATCCCCGAATACGTTTCTTATTTATTCACTTATGACAAAAACCTCACGTTCAACCAGCATTTTTTTGTCGTCCACTTTGGGCAAATTGCTTCACCTTCCTTCGATCGATGTGTTTGCAGCATGAGAAGGTCGTGGGAAATGAAACCGTGAGGTTCTCCCACAGTATT
>42711_TGCAGGAAGCCCAGAACAGGCACAACTTCCACTCTTTGAG_NODE_1_length_454_cov_14.691630
AAACGTTTTTAAACATTAGCATTCAACAAAAAAAAAGGCTAAGCATAACGATCCTTCGGTGAATTTATGTTTATGACAAACTAGTTCAGTAGCACCAAAGTTTCCAAACATGAGCTGCATCAACAGAGCAAAGCGATCAAAATGAAACACTATGTAGCAGTAAAATGTAACTCTAGTGTGGATGTGCCGACTTAGGTCAGCTTGTTCCTTTTGAGGAACATTTTACTGGTAGAAATATTTTAATAGTAGCATTTAGAGGTACTTATTATTATAATATCATTATAATTATTTTTAATTATCTAGATCTAGATTAATCTGAAGAGTTTCCTTGCTGGCGAGGTCACAATTCTAGCCTAGTAGCAAGTGACAATTTTAACGGCCCTCTTATGCCCAACTCAGACAAACTCCGAATACCAGCCATGACCTAGCCGTCATTGAAGAGTAAATGACAGAGGTGCATTTTATTTAGAGAGTAG
>42712_TGCAGGCGCGTGGGCCGTTGTGCCTCACAAACTGCTGCAA_NODE_1_length_433_cov_17.646652
AGAATGAAACAGAGACGTATTTACGATACCATTTTCAGTCTCATACCTGTCAGCAAAACCAGAGGCTCACTTGAGTGTAAAAGCTCAATAAGCTGAGAGTCAGCCTTTTGTTCTAATATCATTGCAAAAGCTTCAGAGTCCTGGCAACGTGATAAGGATTGCACTTTCTCATATTTTCTAAGGTTGATTCACATTTCATTGACTCATTTGTGATGTAAATCAAAGAGTTATAGCGGTAATTAGGATCACTCACCATGCTGCTGGTGTTGATCTACTATTAATAGTTATTCTCTCGCTTGGTCACACAGCAAGTAGTCATAAGTATCACTACCTGTCCTGTTTTTGCAGACTTTATGGTTGCACTGAGTCATTCATGTTGTATGTGACGAGTAAACAGGGACATTCAAAGAGTTAGATAAAAAAAACAGTGACATGCAGAGGGCACGCCACAACAT
>42713_TGCAGGCGTTATGAGAATTCACCGAGAATAAATGTACAGA_NODE_1_length_450_cov_18.017778
CCATATATGACAGCATTAAAACACACACAAATATATTTGTGAACAATAACCGATATGGGACAAAGCACAAAATATCAGACAACACATTGAAAAATGAATGGTCCAAAAGAGGCGAGTAAATAAAAACGTGTCTTAGTCTTGCTAACTGCTTTACTGCTGTTATTAGCGAGCTAACGCTAGCTTGATCAGCTGGATGACGAGTAAACAGGAGGCTTGTTACGTCTCTCACGTCAAAACGGGACAACGTGGACCGGGACCCCCCACGCTCGCACACCTTAGACAACTAGTCGAACCGACGTCTCTCACAACAACTGGGCTCGCCGCCTTTATTTGCTCCGCGTGCATCTCCGCAACTCATTGAGTGACGTAATAATCGCGCGACACAACGAATCGATAATGAAAACCGTTGCCAACGCTTTTAATAATCGATTTTATCGATTTGTTGTTGCAGCCCTATAGGTTTGAGGGTTTG
>42714_TGCAGGTCCAAGGTAAGACACACAACACGTTCAATATCAA_NODE_5_length_128_cov_8.960938
GATAGGACCGCTCACTGGGACTGATGCCAAAGTTGCCCCACTGCTCGCTGTTGTCCTCCGAGTACTGCAGAATGTATCCTGGGGAAGAACACGGGGGGGAAGAAATGTAAAGTTACAATCTGGATGATCTCCTGATCATTGGCTGCACCC
>42715_TGCAGGGAGAAGGAAGACTTGGTGGACTTGGTGCTCTGTC_NODE_3_length_80_cov_24.862499
GTCCCCTTTCAATGCCTAAAGTGGTGAAAACTAAACCAATAGTTCATTTATATTTTTTCAGCTGTAACTGTGTCTCAACTGATGATTACAAAGACATGGCTG
>42715_TGCAGGGAGAAGGAAGACTTGGTGGACTTGGTGCTCTGTC_NODE_4_length_281_cov_24.459074
CCACTCAGACCCAGCCATGAAATTGTCATTTTCGATCTCTACATTGCATAAGGACGGCAGGAAATCAGATCGGTCACGGATTACCTCAAGAGTGTGTTCACTCGCGTCCATGTTGAGAAGAGACACAGATGTGGCATCACCTATATCCTGCAACACAACCACGACAAACGTTAGTGTGCACTAGATGCAAGGTAAAAGCCAGTTAACTGAGGATCAGTATAAGAGAATCACATCAGCTCATAGAAAAGCTTACTGTTCCCTAAGCAGGCCAAGTAAAAGTTTTAAAATTGATCCTAGCGGCTT
>42716_TGCAGGTGGCTTAATGCCGTGGCTGCATTTAAAGAGGCGA_NODE_1_length_393_cov_6.664122
GTTTATAATAATGATGAGGAAATAATGATGAGGGGATGGTTCCAACACACAGACCACATGCTACGTCTTCCTCTGAAGAAGCCCCCACGTCACCCGCTGCAGGACCAGAAGACGGGTCTGAAGTGAAGGAAAATGATGGACATTATGCTGAGGGTGGAATCTGAAGCTGAAATGTCAGAAGTGGACTTATTATGATGAGAAAGAGTCAAATGACCCGGCAGAACCTGAATATATGTTGGGTTTTTTAACTGAAAAACAAGGTAAATGGTCTTGCCCTTACGTTTCAGACGGAATAAAACAAATGTTGCTAATCTTCAATTAAGTACTTCAATGAAGTTATTAAATGTGTAACTCACATGGGGGAAAAATCCACTTCCACATGGGGGTCAAGTTTGACCCCAGAGAACAACG
>42717_TGCAGGATGAGGGACGGTAGGGGAGATACCATCATATTGT_NODE_1_length_442_cov_16.117647
AAATGTTTGCTATTAATGCTTCGACAATAATAGGCATGGAAAAAGATAAACGATCTGCCACACGGAGTAATGGTGATCCACCTCGGAGGGACTTAATTGGACCGTCTATATTTGTCTTTTGATTGGTTGACTTATTCTTTCCCAGTCGGTGCCCCATCAACAACGAACCTCTGAAAAACGTATTCATCTTTACACGAGCAGGTCAGCGAGCCAGCCACAGGCGGAAATCCAAGCGGCTGATGAAGGTTTAAAACCCCACCTTTGCAGGTGGGCGGTGGAGCGCTGAGGCCAGGGAGGGCAAAAGAAGGTGGTCGGTCTGCAGAGTGCTGTTGTCGAGGGACTGAGACACACTAAGAATAGGAAAGCAATATGTGGCCCTCGTTTTAGAGTTTCCAATTTAGTCAGTTAGAGTTATTGCGGGTCGGTTATACATGACTGCACCGTACCTGAGATATTATGCATTA
>42718_TGCAGGCCTCACGGGGTCCATGACTCCACCAGAACAAAGA_NODE_1_length_442_cov_19.839367
AATCCAATAAGCGGTCGGCCGCTCTGAGCAGCAACAACTGCCATCAAGCGTTTGCGATAACTGGCAATGAGTCTTTACAGCTGTGGAGGAACTGTGGACTCGTCTTTGCAGAACCGTTTGAGCATGAACCTCCGTTTTGAGGTCACGTCACAGCATCTCCATCGGATTCCGGTGAGGACTGACGAGGCCACTGAAAGACTTCATTTGGATTTTCTTGGACTTGCTGGTGTGTTTCGGATCGTTGTCCTGCTGCAGAACCCAAGTGCTCTTCAGCTTGAGGTCACACACAGATGGCCGGACCTTCTCCTTCAGGACTTTTTGGTAAACGGCAAAATGTATGGTTCCTTTTACCACAGAAAGTCTTCCAGGTCCTGAAGCAGCAAAACAGCAGCAGACCGTCACACCACACATTTTACTGTTGGTATGAGGTTCCTGTTCTGAAGGGTTACTTTTACGCCTTCCAA
>42719_TGCAGGGAGGAAAGGAGACAGCGCAGGGCGTGTTGCGTTC_NODE_1_length_390_cov_8.712820
GCTGAGCTACAGGTACGCGTCGGTTAAGAGTGGACCACGTTAGAACCTGCGTGAGACCCCGTTACAGCACGTTCGACCACATCAGACCGCGTCTCCGATTCTCTCCTTCACTCTGCAGCTCTTCAGACCGAGTGGAATCACAACGGGATACAAAACCTTCCTCCACATCCACGACTCGGCCTGGAGGAAGAGAGACCAGAAGAGGGTCGCCTCTCAGAAACAGGTAGGAGTGGTCACCAAAGCCTTCGTCCAGATATCTTCTCTGCAAATCTGGAGCCCCGCCCCCTTTTCATAGAGTCCATCTGTGGTGGCTAAGCTAAGCTAACGTACCGATGAGCCACTCCAGCCTTTTTATAGAGGTTACACTTCTAGAATAGTGACAATAACCTGAATAAATCCAGGTCTCCTCG
>42720_TGCAGGTGGGCGTGGCAGAGGGTCCTCAGGGGAGTGGAAC_NODE_1_length_375_cov_22.026667
ATTCCATTGGCTGTGACGAGTGCAACCAGGGAATGGACGGAACATCGTCACGATCCACTGAGATGTGGAAAAGATCTCATGTGAGGCCTCCACCAAAACCTCCCTAGATTTGTTCAGTTTCACTCAAACTGTTCACACGGGGAAGTTGGGCAGGCGGAACGGGGGCGCCCAGTCACGGCCAAAGTGACCAATGCGGTTGACGAATGAGTCTTAACGAGGATGCAGCCGACAACATTAGACACAGCTATTGGGCCTTTAATCAGTGCAGGAAGTTTGGATTCCTGTTTCACTGTGTAGTTTCATGATAAAAGCTTCCGTGAACGAACCCTGTGATCAAATCACATTGTAGACGTCTTGTGGGACATTTCTACGGCTTTGACTTGCATCGCTGCTTGTG
>42721_TGCAGGGCAGAATGTGAGTTGTTTTGATTGACGTGTCATT_NODE_1_length_407_cov_12.004914
GTCCTTCTCTCAGTTTTCTAAAGATGATCTGTGCTTCAACAGCTGCTCGGACACATCTTCAGAGATTAAAACTATTACACCCAGCTCATAGCTCTCACAGGATGGTAAGAATAGCCAACATGCTTGTATAAGAATCAGGTGTTTCCTGGAAACTCTAACAAGTGGCCGATGCCCTCAAAGACGAGCGCTGTGTTACATTAAGGGCATTCACAAGTTTAATTCAAGCATAGAATAAAGAACAGACACTTCATGCTCTGTAAATGTCAGAAAAGGGATAACTAAATTACAATAGCTTGAAGGGACATTTGGACAGAACGATTTAAGTTCAACAGACGCAGTGGGGACAGTGTCTTCAACCCACGAAAGACAGCAGGGCAACTTCTGTTTGTAAAAAACGTCTCATCGCGCTCGAAGAATTAAAATCCCTCA
>42722_TGCAGGGGCTTGGTAATGACAATGTAGCGGTCTAGAGAGA_NODE_1_length_402_cov_8.141791
AGTTTGTTTGCTTATAATGTTGGGATCTTGGGAATCTTCATCTGTCTGAAGTACTTAGAAGATGAAGTATGATTGATAGGCAGCATCATGCATGTGTTGTGTTTACTGAATTCCACCCTCCTGCCTTTGTTATGTTATGGGAATTGATTTGGGAAAGATGAGGATTTATTAAGTTATTAAATGGATTTTGAATTGGCCATGGTGTGAATCTCTGGGTGTCAACGACAACAACAGCATCATGTTGTTTTGTGGTGTATTGAAATGAATTCCAGACTTTCCAATCCCCTGTGTTTCAGCAACAAGAAGCTACGCACTCCCCCCAACCTTTTCATCATGAACCTGGCCGTCAGTGACTTCCTCATGGCAATCACCCAGTCGCCCATCTTCTTTGTTAACTCTCTTTACAAAGGCTGGATTTTTGG
>42723_TGCAGGGCGGACCTGCAGAGACACGGAGCGCTACCTTCAG_NODE_1_length_270_cov_16.118519
TCCTGTTTACCTGCGATTGCTGTTGTGTTGGACACGCGTTGACCATGCTGGATTATTGTTGACTCACATTATGTAGGTGAAGACATGTGTACCAGACCTCAAGGTGTGTTCATGTTAATTAGAGTTTTCAGTTGTGTTGACGTTTATATGATTTCTTCCTTTTTGCAATTCTGGGACTTGAATATTTAAGCGACTCATGACATGAGTTAATGTCTTTGAGTCATCATTCGAGAGGATAATGGTACGGACAATTTCTCTGCCTCTCTGCTTGAGATTTTTATCCCATAGACAT
>42724_TGCAGGACCTGCAAGAACTGGCAGTGAGCCAAAGTGAACA_NODE_1_length_437_cov_9.759726
AGAATGAACAATGTAAAAGATGTATCATACATTCAATTCCTATGACAGAAATGATTAAAATAATTGTGAGTAGCAAGCCAGGTGCACGGCAGGGACAACCAGGGACACTTCGAAATGGGACACGGAGCAGCCGGGGTTCAAAGCGCCAACCTTGCGGTTTCTGGCAGATCCTCTCTACTCCATGCACCACCAGCGCCCCCACTATTCACTCTGGTGCTAATGAACAAAAATAATCTCCAAAATGGTGGTTTTTGAATGAGATTTGACTGAAAAACCTGTTGACTGAAAAAGAGAAAGGAGTATTGTTGTGAATAGTTAATTCAGTTAAATAAACCCACCTGTACCATCATCACTGAGGGTCAGGAATTAATTGCAGTCAAGGTGGACGATGATGAATGAGACAATAACACCCATACCTCTCTGCCATTCACACGTCGTAATTAACTTCCAGTAGAGGTG
>42725_TGCAGGAGGATTAGACCTCCGCCTGCTCTCTAATGGAGAG_NODE_1_length_332_cov_21.975904
GTTAAAGGCACCAGCATTTCCCCAAATGATGCCGCGTACTCGCTTTGTGACGTTACATTATGCAACGTGTGACGGTTCAGCCTCAATGCAGGAACCGCCCCAGAGAGGAAAACATCTAATATTCTAACCTTCATTAATGCTCTAAAACACTGACGTCTGGTTCGCAGACTCTGAAGACTTAAAGTTCAGATTGAACAATTCTTATGTAAACACTCTTCTCCCGAAAGGTTGGAAGCATCAGTGCTTACCTGCAAATATACTTTGGCTATTGTTCATGTCTCGACACCACCCACATCTCTCGCTGCTGCTTCCCTTTGGGTGGATGTGCATCTCTCTGATGCACTTGGACCACCT
>42725_TGCAGGAGGATTAGACCTCCGCCTGCTCTCTAATGGAGAG_NODE_3_length_91_cov_2.648352
TTTTTATGTAACTTGGCCGGCTGTTGATGTGATCGCTTCTGATTAGACTTCCAATTGCACTCAGCCCCCTTTTTAAAAACGATCCCAGCGAGGCCTCACGTCTCGCTAACGGA
>42726_TGCAGGCCCACAGTACGGCTCCGTGGAAAGAGCGTGGCTG_NODE_1_length_336_cov_24.291666
TTCTCCTCCTTGCAGGCCATGTGGTACGATTTCTTAGCTGCCTCCATCTGCGTGTCCAAACGTGGCAGGCATTAAGTCACACATGCGTTATCCAATGAGACCGCAGGAAGTCACATCCACTCATCTCAATTTAGCGAGTGACCTTGGCCAGAAAACGATAGCAGATCTTAATGTGATCGGTATCTACGAATGCGCAGACATTAGGATGTCCGTGCAGGCACGATCAGAGCCTTATCTTTCCATTTATGGTGAAAAAGAAAATAACAATACAACACTGTAAGACGCACCGAGGACGAAGAAGATCCATCCCGCTCACCTCCTTGAGCTTTTTGGCCCACGGTTTCTGAGCCTTCTTGAA
>42727_TGCAGGCCGACAGCATCATGTTTCATAAAATCATCATAAA_NODE_1_length_338_cov_6.230769
AGACACGGGGAGAACATGCAGACTCCACACAGAAAGGCCACTGGGTGGAATCGAACCCAGGACCTTCTTGCTGTGAGGCAACGGTGCTAACCACCACGCCACCGTGCCGCCCCCATTGTTGGCAGGTGAATGTTAAAAACAACCACGACCTTGGACAGGATGCCAACTGATAAAGCAGCAAACAATTACACAATATTGCGTCTGATGACATTGTGGAAATAACCTTTGACTTTCTCAGGTCTTTTTGTTTATCCGATCTGAGCCTGTTGGTGACGCAAAAAAAGCTCTTCCAGGAGACACAAACCGTCTGGGAGAAACGTCCCGATTCACGTTGTCACATGGTTATTAAAACCT
>42728_TGCAGGTATTCAGCGTCTATCTGACAATTCAGATGATGAT_NODE_1_length_259_cov_15.440154
TCACTGTGATTCCTGCTCATTCATTTAAAGGACACTTCCCCCTCTCCTGCTCTTTTTGCAAAAAGGCTCTTAGTTAATGAGAGTGTCATTACTCATAAACAGAATGTACTCAACCTATCCTCAGGAAAACAACAAAATGTTCTCCATTTCCTCAAGTATTCAAAGTTTTACTTGGATGTGTATTCAAGGCCGGTTGACCAGCCATTTCTTCATAAAATGTACATTTTCGGACAAAAAATTAAAAATAATCCCAATAATTTTAACTCCTAAATAAATGGACA
>42728_TGCAGGTATTCAGCGTCTATCTGACAATTCAGATGATGAT_NODE_5_length_101_cov_2.782178
CACAGAAGAAGCGTGCAGGATGCATGTGCTGCGAAACAGTGAAAGTGTTTAAATGTAGCCTCATCCCAACCAACTACAATGGAAGAGAATTGGAATGCAGGACTCTTACTTGTAATTTGCATT
>42729_TGCAGGGTGGTGCGCCGTCGTGCGGCTTTCAGTAATGCCG_NODE_1_length_429_cov_19.097902
GAGGCTGTCCGTCACCTTGACTCTCGGCGAGGACGCCACCGCTGTTTGCTTCTCCGTTTTGGGGGCCAAGACTTTAACTTTTAATTTATGAAGGCAAGTGACCCACAGTTTAGATTTCACAGATAACTTTCAGTGGGCTGGATGCAGGTGGCTGTTGAGAGACACTTTCACCTACTTTGCTGCAAACAAATGATCAGCTATCAAGTAAAAGTGTAGTACTTGTCTGAAATGTGAAAGAAGGCCCCCATTACAAACATAAGTCAAAATGATAAGAAGGTTATGTGTTTTTAAAATGTCAAATCTAATTTAAAAAGTACTATTTGTTAAATAAATGCAGCACGGGAGATGTATAAAGCAAAATAAATGGATACACTGAAGTAAACTGCCAGTGCCTTAAAACCGCCTTTTAGTCAATGTGATGTGTGTGTTTCCAACAAAGCCTGTTCCATCA
>42730_TGCAGGGAGAGCGTGGTAACTCTGGTGCTGCTGGAGCTAA_NODE_1_length_475_cov_11.821053
CTCAAGTGCCACAAAAATAATTAGAGTTTTACTTACACGGCCACCATCTCTACCAGCATTGCCATCAAGTCCTCTGTGTCCACCCTCTCCCTAGAGGGGATGGAAAAGGAGGGAATAAACAACAGGAAATAATGTTTATTATTTTAACAAGTTTGGATAACGGGGACCAGATATAACAAACACAAACTTTAATACTTGAAATCAGGTGATCGATATTCCACACAGCATATTTTATACAAGAAGCATTATAAAAGAAATACTGTTCACTATGCACATAGTCGAGCATATTTACAGAGCTGTTGTGGCTATTTTTAGGGTTTACCTTGTCTCCCTTGGTTCCAGGGCCACCGGGGGTTCCACGCTCTCCGGGCATGCCATTAGATCCTTGGTGTCCAGGTGCACCAGCAGCTCCAGCAGCACCAGGCTCTCCCTGAAAACAGACATGACACACTATGGTTCCGTTTTGCATAAAAAATACATTACCATAGATTAGCTTT
>42731_TGCAGGAGGCCCGATGTTAGCAAACAACCCTCTCCAAAAC_NODE_1_length_458_cov_16.737991
ATTGAATTTAGCTCCACAGTCATTTGTCGAGCAGTCCACAAAATTTTTATTTCCATGAAATCGTAGCATTGTGTAGTAAATCAGCTTGATCTTGCATTGCTTGCATCCCAGGTTACTTAATCCTGTGAGTGATCCTATCATTTCAGCTGGTCTAATCTAGCAGATGACCTTGCAGACAGAGTAATACAGGGTTATATAAATGACTGGCTTGATGTCACACCGGGACTAATCTCCATAATCTGACCTAGTCATTCATGGGACAGAGCGGGTGGAGGACAGGTGAACATACGAATATAATGTTAATGTATGAGGAAGCGACCGTTTATCAAGGGGCAGATGAAACACTGTGTGTGGGATGCGAGAGATAAAAACATCTTTTTAAGAGTTCAGTGAGAAACAGCAGCGCTCACAGTGTGAATTGTACTATTGCCAGCTTGAAAGACCTTTTAACCGCAATCTTCTGTCCTCCATTTGTCTTTC
>42732_TGCAGGTAAGACAAAGTCCCGTCATCCAGTTTGTTTGTAG_NODE_1_length_452_cov_16.871681
TGTTTGCCGCTCTGAGTATCGCCCTCGGAGTCCTACCTGATAGCCGATGGTTTTTGAGCGGCACCACTCCAGCAGAATCTGTTTTATACCGCTGGCGCTGGAAACTCCAAAACTCTGAGAGCGCTTCAGTTTAGGTTTGGAATCCTTCGGTCTACTCAACAGAAATGCAAACAAGACGACGCGTCACCGCTGTGAATTAGGGGTGATGTTGGAAGTATTCTAAAGTCCCTTACTTGACGGGCTCGGAGTTCATCCTCTCAAACAGGGCCCTCTTGGCCTGAGCCCCGTTGGAGCGCGGAAGCGTTTGGGACTTCATCACGTCCTGTTTGAACTCAAACCCCCCTCCCTTGGTCACCTTCCTTGGGAGGAGCAGTGGAGAGCAGACGCCATCACATTTCAACTTAAACACACGGCACATTCACGAAACGCTGCACCCCTCTGGCTAAAAAACACGACTCGCTTACTTGTCCAAAC
>42733_TGCAGGAGTCTGCAACATCGGGCTGATTGACAGCGCACCC_NODE_1_length_280_cov_9.546429
CGAATGCAAGATTCTCCACTAAATGTTATTGATCGGGCCTGTCAGCGTTTTCTTTTTAACGTAAAGAAATTGACCAAATCCCGTTAATTACGTATACATTCGTATAGTGCGTCTGTCAATCATAGGATGCCACAGCCATTCTTCAGGAGCAATCTTCAGATTGCACCGTGGTCCCAAACCATATTCATTTGCCAATTATTCCGGGTTATTTGCTTTTGTTTGCCTGACGCACCAGATGGGTGGGTCGCTCCGTTTTGGGAATAATTCACTTGATGAAATTATGCCTGACAGGCCCAGTCA
>42733_TGCAGGAGTCTGCAACATCGGGCTGATTGACAGCGCACCC_NODE_2_length_121_cov_2.231405
AAGAGACACCACAATAACTCATCTAACCAAGCACTTCACCTCTAATCATTTCCCCGTAGCGGCGCATGACATCTCACTCAGTGCTCATTCAACAGCTACCTGGGACAAGCCGGAGCATAAATCAAACCTCCACGAGCTCGA
>42734_TGCAGGCCGCTTACAACTGGACACACACACACACAGCGAC_NODE_1_length_380_cov_7.565790
AGGTTGAAGGTTGTTGGGAGAGCGTAGTTGGAAACGTAATAGAAGACAGAGTGTTGTGTGGAGTAAGCCTGTGTCTGTAGTGGGTAGTGGGGGATCTGTTTATTATGATTAAATGAGCTGAGCAACAACAGAGGTGCCAAAACCGTAATGAGGAGGGGAGAAACACTCAACAGGCCTGATGAGGACACGGGGAATGAAAACGCACACATGGACAAAAACAGGCAACTTCTGCACAAACTTTTCCTTTTTTCTCGAAAACACGCACATCTGCTCATACAAGCTCTAAACGGCACCTTGATCCAGGCCTACAAACAGACTGATGAACACACACACTGACACACACACACTGACTCTGGGCTCTAATTGGCTGTAATAACCTTATGGACAGGCAGATATCCAGGT
>42735_TGCAGGGCTAACCATGTCATTAGCATTGGATAAACACAGT_NODE_1_length_328_cov_4.698171
AGTGTAGATGGAACATTTTCACATGATAACACACGCAACCAGCACATTTGAATTGGGACCTTCTGAAACTGAGGCCTTCAGGTAGCCGTGGCTACATTTCATGGATCTGAAAGACGTGTTGAGCTCAGATGGTTCAGGGTTAGATTTACAGGCAAGATATTACGGCTGATTGCTCATAGACCAGAGAAAAAGTCAGAAGTATACGGTGCCAACAAAGCTGAATTACAGCGCTGGAACCAACAACACTTACCTAAAACACGAAGCCATGGAGAGGTCAAGAATGGCTCCACCATAAATCAAATGTTCAGAGAACTTCTCTCAGTTAAGGCCTTTGTAATGTGC
>42735_TGCAGGGCTAACCATGTCATTAGCATTGGATAAACACAGT_NODE_2_length_91_cov_2.010989
CTGAATTTATAGTGGCATGAAAAGAGTAAATCCTTGAGTGAATGCCATTTGCAGACTAAACCTGTTGATTTCACATTTTGCTACACAGTATTTTTGGGGTAGTGT
>42736_TGCAGGTATTCTTCAGTTTTAATGAATATCTGATCACCAC_NODE_1_length_387_cov_7.640827
TGATAACTGCTGCTGGGCTACTTTGTGGGGGACATGACATACACAATAAATACAACCAATGGGGGAACCACTTCTGGTCCTAGAGAGGAATGAGTGTGTGTTGAGGCTTTAACACAGACATGTGACAATGACAAAAACAGACTGGTGACAACCAAAAACCCAAAGGCTTTAAAGCAGTAGTCCGCAAACAAATGGGTGATGAAATTCTTGCATAGCTGCAATCTAAAGTGAATTGGAAGCATTGGACTAGACTTTAATCAGCACTAATCTAATACAAAGGAACTAGATCTGGACGAGGGCAGAAAAAAACGCTTGATTGGCTGCATTTGATTGTAGATCAACAATGTATTCCAGGTCCCTGCTTTCACATTTTTTGGAGTATGTCTCCCAGATAAGCCACGCACGAC
>42737_TGCAGGTGACCTGACCCGCACTGTCCTGTCTGTCGGGGAG_NODE_1_length_365_cov_21.060274
GGCCGTTGTTGCAATGGTTATTGAGGGAGCAAAGCACAATGATCTCTGTTTTTGTACTAAAAACAGAGATTAAACTGTGGGAGCAATACTAGATGATTTGACTAATGGATTTCATCAAATTTACCCTTTAACTGAAACTTGTTTTTATCCTATAGCTCTGATGAATAGATCTAACGGCGAACGACGAAGCAAATAATCAGAGGTGGTTTTGCACTTTTCCTGCTGACTCCAAATGCAAACCTCCCCGCAGAAAACACCAGCACAGCGCATCCCCCTCGTCCATTTTCTTTTTTCTACCCAAATGAGACAGTGATGAATCAAGTGGGTTTTACCTCCTTTTTATGAACTCCTCAAAGAATACACGCCGAGTCCATCTTTAGGTGCAGC
>42738_TGCAGGCACTGAGCATCCATTAACATAAGCATATGGATAA_NODE_1_length_438_cov_8.739726
AGTATGGTCATAGATTTGGCTCATAGAAGCTGACAGTGCAAATTGTGGTTTTAATAGCAGGAGGTTTACACATTCTACAGAGAGGCCCTAATGGCCATTCCTTTGCTTAGCGTAAAGGGAGAAAAATGGCCCTGTGCTATTAAAATGAAACTTGAGAAGGTCCTCGCTCTTAGTTTGGTGTTTTCCTTTTTCCCCAGTCGAACTCTGTCTCTCCATCACTCATTTGGATCCCCTCCTGTCCATTTCCTGCTCGGGGTCTCACTTAAGTCTGCCCACACACCCTCAAAAATACAGCGGCTTACAAAGTGAGAGCAATGACCCCGTGTGTGACAGGCAGCCTCATTTCACACGGAAAACTGAGGACATGACCCGGTCACTAACAAAGTCTGAGGCTGTGCGGCAGATAATATTTTGAGAACAATCTCTGCTTAACATTAATTATGGATAAACGAAGACTATG
>42739_TGCAGGAATATACTGTTATTGCTGCCCACGAGCATTCCTG_NODE_1_length_323_cov_5.352941
TTGTGCATCGCATGAGCCGTGAAACCGGAGCGTCACAGAACTGATGAGTCAGAGAAGCAGCTTCATGACTTTTCGATCCGGATTCAATAGAACAGCTGTACCGTCTGTCTGTGGTGTCTCTCTCTGTTTGTGTCTGTGTCCCTCTGCGTCTGTCTGTCTACCCTCTCTGCCTGTGTCTCCTACAAAGGCTGTGAATGACGCAGCAGCCTGGGCGTTTCGTTGACATCGATGGGGCTAAACACGTTTCACATTATCCTTTAATGGTGCGATGCTCCACAGGGAATGTATTTGTCAAATGGACCGGAGACGACGGGGGTCGGAGGAGGGGTGGGGGGGGGG
>42740_TGCAGGCAGCCAAAGAGGGAAGTGCAGTTAAGGGAAGTCG_NODE_1_length_440_cov_10.472727
GTAGATATTTATCACACTGTAAAATAATGACAACAACTAGCTTCATCTAAACCTCACCAGCGTATGATTGAGTTTCTCTAAATTATAATATTCCCCAGTTCCTTTTCCAAAGCGTTCCCTGAGCACGTGTCTTTATTGATCTCTTAGCATGGCGCTGGTGGAGAGCATCCCTCAACAAGTGAGCTACGAAGCCAATGAAACCATCGGGATCCCCCTGGAAAAGGTCTGGAGAGACCTCATCTCCATGGCCAAGGACCACGTGCAAGTGGCCTCTTTCTACTGGACTTTAACAGGGGAAGACATCAACGTTAATTCCTCCTCTGACATACCTGTGGGTTATCAGCTAAGACGGGTCTAAAAATGAACACTGACGTGAATTCTGTTTAATATGTTGTCATCGCGAAGGTCTTTTTTGATGCTGTGAGTCTGTCCCCTGCAGGGACGGGACATCCTGAAAGAACT
>42741_TGCAGGTAATCAATGTTGTGTAAGCACCGTTCGTGCAAAC_NODE_1_length_359_cov_23.479109
TTTCTCTCTCCCTCTCTCTCCCTCTCTCTTAAGGCTTGGATAAAACCATAATTCACACATAAAACTGAATTACTTGCTCCTTTTTTTTGCTTCGCCGCCTTCACAAAAGAAGATTGAGCTCTGTTAAAGCCAGAGTCAGAACGGATCCAGAGAAACAGAAATATATAAAGTGTAGAAATGTCTCTGGTGCTTCCAACCCCTGAGGGAGACATTTCCGCCTTGAATGCACCGGCACAATTTAGTTCAACGTGTATATTTTCCCTTGTGCCTCCAATCCAAGTGTAAAATGTAAAGGCAGCACTCTACCATTCAGCATGGTGTTCCTGTCATGGAGCTTCTTCCCCTCAAGGACACAGACCAGATGGCATCTTATCACTGACC
>42742_TGCAGGCACACGAGGAACATTCACTCTGCGCGTAGATCAT_NODE_1_length_404_cov_19.440594
AGTGTGTTCAGACTCCGCCCACCGGGATGCTATCGAGCCTACGTCAGGTTAATGAGCGATGTCACTCCCTTGTTCCTGTCGATCTCACACACACACACACACACACACACGTGTGCACACACTCTCGCTGACCTTCTCCGCGGGCGCCACTCGTCAACAGCCAGTGCCAGAAACTCATCATCATCAATTACCACTGGTCCCCCGGTAATTAAATCTCGCCTAATGCCTCCTAACGAGCTGATAAGACGTGATTAATTGAAGGCTAATTAACCGCTAATACGGGAGATCAGCGTCTCCCGTGAACGCGCTTCCTCGCCGCGGTTTCTGCGCCGGTACGCCGCAGGGAGCGGAACCTGAAGCCTTTTTATCTTCTCGTGTGCGTTTTGCAGATCAAGCTATCAGACTTCGGCTTCTGTGCCCAAGTTT
>42743_TGCAGGAGCCGCAAGTATTCGAGTTGATGCAGGCAATGGT_NODE_1_length_469_cov_9.936034
AGTTATACCAACAGCTACTTGCATGATATGGCTTTCTCAATCATGATTGTTATTTCTCGTGAATTGCCAAACGATACGTCACTATTTAAATATTGCCGCCGCAAGGAATTGTGGGACGGACTTATCTCCTTTTCTTTCATAAAGGACGGTCCAGTGGTTCCTATGCTAAAGGAGCTAAGTAGAGAAGCATTAAAGCTCTTTTGCTTAGCAGTAGAGAATTCCAACAGCTCTCATCACCGCGGCCACTTACAATACACTTCACTCTGTTAGGACCCCAAGTGAATCACTTCTACAGTATATTTTTCTTAGACTTCTCGTAGTGTCCAATAATAATGCTTTTTTTCTAGTCTTCAAGTTGTAAGATTTGGTTACGTAAATGTTTTTGGGGGGGATTTTACGTCACCAAATATATTCCAATATATTGTGGCTCTACTAGTATCTTATTTCTTTTCTTTCTTTTCTTCTTTTTAGCAGGTTGAGTCATGAAGATG
>42744_TGCAGGCCCACACTTTGGAATCGCTGCTCTACAGTTTTTA_NODE_1_length_438_cov_6.979452
GTTATTATAGTTTTGAATGTTTCACTAGTTTTTATTTTTATTTAGTTTTGACTTTTTGTTTTCAATTTCAGTTTAGTTTTAATTAAGTAAATAAGTTTTTAAAGCGGGTTTGCTAGTTTAGTTTAGTTTTTATTTTTGGAAAATGCTTAGTTTTAGTTTAGTTTTTATTAGTTTCAGTATTAGTTTTATTCTTTACCGCAGAATGTAGACCAGGGGGGGGGCGCAGTCAGGGAAGCTTCATTTTTTGCTTGCAAAACAAAATGCTCAAAATGAATTGTAGATACAAGCTATAATAAGTAATACAAACTCAACACAACATACCATTTCAAAAAATGTATTTAGGACAGATGAACAGCCATCCCCAAAAGACAACTATGAAATATGTGTCAGTCAGTGTGTTTGTGTCATTAACCAGAAAAATTCCACTGGACACAAAAAAACAACAAAACATAAAATGT
>42745_TGCAGGTCTTCAGCGTGAGAGGATCTTCAGTCAGTGTGTG_NODE_1_length_257_cov_5.856031
CGAAACTGGACTCTAAAAGAGTGTGGCTCAACTTTGAAGGGTTGGAAGACATATCAGAGAGGGTCTGTCTCCCTGTGGGGACACCGCGTCCCTGGTGTGTCGGCTCAGATCGTCCCACACTGTGAGACGTCGCGGACGACGTTGGGACACAATAACGAGACACATTCTGTCCTTGAGGTGTTTTTAACATCACAATATCATTTTAATCATGGACCACTAGAAGGTCACATGACCTCCATGACCCAGTCAGACACGTCTGTGTGTGTGTGTG
>42746_TGCAGGTAACAGATCAATAGGACTGAGTGTGTGAAGACCT_NODE_1_length_383_cov_25.590078
CGTGCAGACTCCACCTAGAAAGTCCACAACACAGCAAAAATGGATCATTCCATACTGACAGTAGAACAGAAGATGAAGCTGGCGTGTGTAGTGTGCTACAGTGAGTTGATCTGTCAACAAATCAGCTAGATCACAGCGCTCTGCTTTGTCCTCTGAGCCTCATACATGTTTGTTGTTTGCTGTCAAATGGAAAGCAAGCGCACATCTTGACCCTCTCCACTGTCACTAACTCATAAGAACAGGTTACAGCCGCTAGGTGGCCGATAGCTCAATAAATCTGCCAGTGCTGTTGTTCTCACTGTAATGTTTTGTATGAATGAGGTTGAAGAGACGGAATTACCTGCAGTTTTAGAGTCTGATTTTCAATCTGCGTGGCCTGCAGCTCTTTCTCCTTTTCTCTTAGTT
>42747_TGCAGGCTCCCAGCGTGGTCGGATGAGGCATAAAGAAGAT_NODE_1_length_109_cov_11.467890
CTGCGCAGGAAGGAGCGGATCAAAGGAAACAACAGGAAAGCACCGTGCTGAAGAGTAAAGCGCATCCATCTGGTTTCTCTACACCTCCGGGCTCACTCGACATTATCGGCCGCTCGGAAGGGTGCTGAGGA
>42747_TGCAGGCTCCCAGCGTGGTCGGATGAGGCATAAAGAAGAT_NODE_2_length_327_cov_9.905199
CTGACGCCGAATCAATTCATCAGTATCAGTGTTACATTTGGCCTGAATGCAAATCCACGGGCTTTTTTTTTTTTTAACATTAACTAGGAGTTAGGGCTTGAGAAAAAGAATACTGCTTGGCTGTCAGAAACTTCCATTCCTGTGCTTTCACACGGGCGCCATCTGGCCCATCGGCCTCGCTCTCTCAAATCGCACTCGTGTCCGCGCGTCTCCCCAGATGAGCCCCATCACGGGGGCCCCACCCGACTCACGTCTCACCTTCACCACCTCGTCCTCCTCGTTATAGAATATCAGACGGGGATTCTTCTCCTCCGATGAGTCGTATTCCAAGTTGTGGCTGGGGGGGGAG
>42748_TGCAGGATGTGGTGTTAATAACAAGCCGTTCTAAGCAGTG_NODE_1_length_419_cov_9.706444
GGTTGTATGTATGTTTAAATATTGCTTGTAAGAGCCCGTGAATATTGTTTAATTGGACTTTGATATAGAGGACATTATATTGGATATATGCGTTTTATTTACCTGCTTATCTGGACGTCATGTTTGCAGCAGGTACAATCTAGATGAGCCGATTTGGCACTAAGGCAGTTAGTGGGACAGGAGGTGCTTTTTGTGTATTTGGTAAACGCTTTTTGCTGCGGAAATAAACACCAAACGCAAAGAAATGAAAGATCTCTTCATATGCGTCAAGACACAAGACTCCGTGTGTCTGCAGCTCAACTGGGGCTTAAGAGTGTTTGTGACTGATTATATGAGTGTTGATTATGTTTGTTTTGTTGGATACATTCATTTCTATTATCTTTGTATAAAGTATAATTTTCTTGTTTTTTGGCATTTTGTTTTTGTGATAAATTATAATCC
>42749_TGCAGGGGGATGAGGAGAAAGGAAGAGGGGAGGATGAGTT_NODE_2_length_441_cov_16.006804
CAAAAGAAAACAGATTTATGAATGTCAACTTGTTAACTATGAAGTTATGATCGTAGGGAGTAACTTTTTTTTCTCCTTTAATTCAATTAAGTTTAAGTTGAGTTTTATTCGTATATTTCAACTTCTACTGTGTAAAGGAAATACTGCTGTAAAAAGCAAGTGTTTTTGCAAGTGTTTGCAAAAATAGAAGTGCGCAATATTCTGCTTTTGAATTATTATTGAATTTTGTGAATTACACTCCGATTAATCACAATAAAAATGGTTAATGGTTGCCCAGCACTAGTTATTACCTTGAAATGTATTAAACTAATATCATAGACCTAATTTATTTCATTCCATGTTTCTGTCTACTTTCTGTCTTTAGACAGCATCGTCAAAGAAGCTATGCGTCTTTCGAGTGCTTCAATGAATGTACGCGTTGCCAAGGAGGACTTCCTGCTTCACCTTGACAACCAAGAAGATT
>42750_TGCAGGAATTGGCCAGGAGGTCGACCCCTCTGGCGCAGGG_NODE_1_length_190_cov_7.542105
TAACACTGTCTCCATGGGAAAAGCCTAACGTTATAACAAGAGGCTATACGAAAAGGTCAACTTCAGAGAGTCCATTCTGCAAAAACTCAAACGAAAAACATGAGTTACGAACAGCTTCAGCAGGTCCAGGTGGGACTTCCTCTTTGAGAAGGAGCGCTTCCTGGTTTCAGGCTCAGCCACGCACGGCCCGGCGAGGTCGTAGAGCCGCTGGG
>42750_TGCAGGAATTGGCCAGGAGGTCGACCCCTCTGGCGCAGGG_NODE_2_length_141_cov_8.673759
ACACACACACGTATCCATTGATAGGAAACCAATGGCTGCCTGAATGTGGAAACCTGCGAAGTGACAGCATGCCGCGGGGAGAAAAGTCAGCGTTACGGCTCTCCTGCTCCCACCTCCTTCATGATGCGGATGGCCTCGGTGCGGTGCTGAGGAGGCGGGTACC
>42751_TGCAGGGGTCGTTTGATCACCGCATGAAGGCGTGGCAGCG_NODE_1_length_439_cov_9.555809
TTCCATATAGAAATGTGAAATATTATATGTTCGACACTCACCTGTTGCTGAGACTGCAGATGACACTCCAAGTAGTTAATTATCACTCTTTTGAAGTTCTTGGCCTTTTCTTTCTGTAGCGTCACATAAAAGATACAAATCAGTCATGAGTGTCATTTTCATCTGTGCACGTGAATGCATAAAGAGGAGCGTCCGTACGTCAAAGCGGTTCACTTCCTTGCGCACAGTGGCAGAAACTTTGTCAAAGTCTCTCTCGTACTGCGTCACTTTAACCTCCCACTGTGGAGGAGAGGAAAAGGTCAAAGGTCAGCACAAGCACGTCAGGATATTGATGGAAGGAATGACGAACAAAGTTATGGTGAAGTGAAAATTGAGTTCTGTAAGTCAGAAATAAAACATCTCATTCTCCTGAAAGAAATTGCTATGTGCTATTCATAATGATGAACATCTTTTCGATGGAA
>42752_TGCAGGCGTTTGCGTGTGTCACGTTGTCTAAGGGGTAGCA_NODE_1_length_138_cov_12.130435
GAGGAGGAGGAGGAGGGCGGGTGGGGGTGTCCTGGATGTGCCAATCCTCACTGTGCCCCCCGGGACACATAGGAGATAAACACCAGATAAGCCTTACAAAAGGTGGCGGCGCCAAGGCACGGGAGCTGGCACGGGTAAAGGGGGGCGGGGGGGC
>42752_TGCAGGCGTTTGCGTGTGTCACGTTGTCTAAGGGGTAGCA_NODE_2_length_98_cov_3.132653
CCTGCTCCTCTTCCCTCTCCTGCATCTTCCTTTATGCTCTCTGTATCCTTGTTCCTCTCTCCGTTGCTCCCCTCAGCGTCTGATGCAATCCGTTACCAACCCAGAGTGCCTTCC
>42753_TGCAGGGGAAAGTCAAAGTGGATGTCAGACTACATGGGAT_NODE_1_length_92_cov_7.630435
GTGTGTGTGTGTTGACAGGCTTTTGTAGAAGACCATATCAACAAGGCTGAAAACCTTCAGAAACTGGAACCGGATTTCCTCTTCTTTTTTTCCTTGATTGGCTTAG
>42753_TGCAGGGGAAAGTCAAAGTGGATGTCAGACTACATGGGAT_NODE_2_length_222_cov_4.333333
TGTCTTTAGTTGCACATTACCACGTTTTAGGCAAAGAGAAGCGCTTTACTCATGAAATGTATGATTAATATCACCTGCAGAAATGTTTTTCTCCATGGGTCCTGGTGGAATGACCAGTAGCGCGACGTCTGTACGCTCCGGCAGCGAGTTGTCAGACAGTGACATGGAGTCATCCACACACTCCTCACACAGTCTGGCCAGCTTCACACAGGTACAGCCTACGTGTGTGTGTGTTG
>42754_TGCAGGTTTATTTATGTGGTGCCATCTGGTGGTTGAATTA_NODE_1_length_109_cov_9.761468
ATTTTTCCAAATGACAGTTGAGTGAACAGAGGTCGCCGCTAAGTGCTGGAGAGAGAAGTGCTGAAAATATTGGGAGGGACCGCTGTGCTGAGCCTGAGTCACTGTGGGCAATCTGATGGAAGGGAGGTAGG
>42755_TGCAGGGCATCCAGCGCTGCTGTTGAACATATGTAAGCTG_NODE_1_length_455_cov_12.841758
AATTCATACTAGATACGTGTTTTATTAGCCAGAGCTGTCAGGTGAGATGTTTGGTGTTCATGTGCCTCCATCCTTCTCGCCGTGTGTTTTTCTCTCCCTCTGTTTCTCCTTGTAAGATCGGGTGTCCCTCAGCCCTCAGGCCGGCTTTTAATAATAGCGTAAGGTGTCGAAAATTGATCTGGCTTCACAGGCGCAAGCTTTTAGGATTATGTCAATAATAAAACAAAGTTTGGCCTTTCCCTATCCTGCATTTCTCTTCAGGCGAACAGAGGACCTCTTTGTTGCACTACGACTGTCTTTGTGGCTTAAACCATTCAACAGAAGGGAAAGGGAGGAGGAGGAGGAGCACAGAGGAAGGGAATGGGGAAGGTGTGGTTACCTGGGGAGATAAAAGAATTTAGAGAGAAACCTTGACGCGGGTCTCTCAGCGGAGCTTCACTTCTCCTACAGAGTGTAAAAGAGCGTCAGGGAAGCAGA
>42756_TGCAGGAGGAGCAGGAGACCAGAACCAGGACCAGCTCCTC_NODE_3_length_239_cov_6.380753
TATATATATATATATATATACATATGGTGAAATTAGCTCCTATTAGCTAATATTGTGTATAAAATAATGCCTCAACGATGACAACATAATAACATATTTAATAACGTGTGCAGCTGATGTGGCCAGATGTTTGAACGGAGCCGTCGCTGTCGGTTGTGGATTCTTCTCTTGTCTTGAGAACTCGACCTGTGACACCGACGGGATGCACGAGATCTGTGAGCTCTTCCTCCAATCAGCTGCCACCTTCAACACGGAGGTCAG
>42757_TGCAGGGTGTCAGTGAGCGTGGCGCTGAACAGTAGTGTCT_NODE_1_length_407_cov_12.977887
TTCTGGTCAGTTCAGGGGGTTCGACGGGCTTTCAGGCCTCGTCGCTGCCAAACCTCTCGTACACTTACGATCTGTTTGGTCTGTGGTTCTCAAACTGTTTCTGTCAGGTCTCCCTTTGAGGACACTGTGAGACCCCCAAACCTCTCGAATATAATATCGATCATAACTTTACTTTTCCACTTGTTAGTTTTATTATATTTCCAAGTAAAAACATTTCAAATATTAAAATTGAAGCCGGCAACCGTGCAAAAATGTTTATTTCAACACTTAACGGGACTTTTTCTCTGTGTTGCACCGTGTCTTTTTCGCCGTCTTTCTGATTCTGTGTGTATCTCTCGCTCCGTGGTCATTTAAACAGCCAATGACTATAATATTTCTAATTTCGTAGATATTTTAAAAACACAATACTGTGCTAAAATCAGTAATTTA
>42758_TGCAGGAAGCCATGTTTGATTCTCTGTCCGCCGAGACGCC_NODE_1_length_426_cov_28.899061
TTACCTTCTCTCGCTCTAAATTAACAGATTTCACTGGGACTCTGTCGCCACTTTCACTCCAGCATTGATAGCAGACCCAGATGAGGGAGCGAGTGAGGGAGAGCGGGAGGGAGGAGCAGAGGGTGAAAATAGAAACAAGCTAATAATCTTAGACACCGCCACCTAAACGAGAGCCATTCTCTCCCTAATGTAGACAAGTCATTTTGTGCAAGCCGTTCAAGCCCACTGGGCCGGGCGAGCATGCAGTGTGGAGCCGCCTGTTTCAAAGATCTTTTGCAATCAGTTACACAATGGACCCCCTCATTTTATGCTGCTACATCATAAAAGTGCTCCTTTTGTTACATTTCCATCCTTAAAAGGGTCTTAATCCCTAGCCTTTCAGGCCGGTCTATGGCAAATTCCTAAGGGACATCCCTTTCGCTGCAAGGGCTGGAGTGACCCACTCAGA
>42759_TGCAGGTCACATGGAGGTCACATGACTGAGCTGTTGGCGT_NODE_1_length_319_cov_6.927900
AGTGAATGATTCATCATATATTGTGTGTGATGTTTATTGTATCATGTGTCTACTGTTTTTACAGGAATCATTGTGACTCCTGTGTTTGTGCTGAAGGGACGTGATCTGCTCCTGAAGTTTGATGCTGATCTTCCTGAGAGGGTTTTATATGTTGACTGGAAAATCAATAAAACAGTCACTTTAGTAAGATTTCTAGATGGTGGGGAACAAATTGTCCTTCATAATTCCACGGGAGGGTTTGAGTTTCCTGAGAAAATCTCTGTAACATTGAAGAATCTACAAGAGGCCGACAGTGGACTTTATACTGCTGAAGCAGCAACATTTACAGGAGACAA
>42760_TGCAGGTGGACATGAAGATCAATAGGCAGTGGAGAGCAGC_NODE_1_length_414_cov_8.548309
CTCCTGACGTGAGCTCGGTAACTAGTTATACCTGGTAGCGAGGGCCAAGATGTGCTCTGGGATTTTCAGTGTGTATTTAATTCACTAATGGGAGGTAAAGGTGATAGTCTGTCAGATCGCAGCCTGAACCTGCCTCTTACCACCGCTAATTAGGCAAGTTTTCTCGCCCAGAGGAAACTGCTGAATCTGTTCTTTCTAATGCCTGATAATGGTCATCGCGGATCCCTAACCTTACCTGTTTGGAATCATGATACGGTACAAATAATCAGCTTCACAGGATCCTGACTTTGACGAGGTATTTTCAGCAGTAATTAGCAGGGCATGTGAAGGCAGCGGAATTTGGGCTAAAGTTTAAGTTTCCCCCCAAAGTTGAAGCCTATTATTTTTTGTGTTGATGGGTTAACGTTGTGGACAGGCGCCTCTACATATCTACATC
>42761_TGCAGGGATCCATTAGGCCCGGCTGCACTCCACCGCTGGA_NODE_1_length_408_cov_7.909314
CGTTTCATGTATAAAATGTAAAAAGAAACATCCAACTATATTAAGCGCTCAACGGGACTAATGAATGTTTTCTGTGGATCTTATTTCCAACCCTTTTTTCATTTTACATTCAGATTTGTTGAGAGATCAGAAATTTTTCTCAAAAGAAAAGACAGAGGAGAAAAAAAGGACAAAATTCTACAAAGAAAAGAAGAGAAAATGGGGCCCAAGTTGCAAACAGAAAACAGCTAAAACATCTTTATGGATACGGGAGAATTTATGACCTTCAAATTGAGACGCAGCAAATTGCAACACGAGTGCCAAAATGTCTTCTTTCCCCTTGGGTTAGCAGGAATTATGATCTTAGATCAACAAAAAGTAATCCATGTATATAGACAGATCAAAATGGTTAAGAAATGCCTAATTTGTTTCTTAAGCTTTAGAAAAAA
>42762_TGCAGGGTGTTACTGACACGAGCTTAGCAGGGGGTTTATT_NODE_1_length_153_cov_19.699347
CGGGAGATTGTGCTTCCCTCGGCTCTCCGCTAATCAAAGAGTAAACACGCCGGAGCAAAAGTGGGTTACCTGCATGTCACGCTGACACAGAAATAAAGCAAAGCATCACATCGCCGTCCCGCAAAAAACACGTCTCGCTGCGATTTTGTTCACACTAATATTACTGGGGGAGAAG
>42762_TGCAGGGTGTTACTGACACGAGCTTAGCAGGGGGTTTATT_NODE_2_length_155_cov_4.554839
ATATATCTTGTTTTCAAAACAAAGTATATTATAGGAAGTTCACCCATGTGTGCTCAAAATAGAGCATGCACGCGCGTGTGCGTGTGTGTGTAGAGTTTGTGTCCGTGTGTGTGTCTGTGTGAATGTGTGTCACCCACAAACACCAGAGTGCAGACGCAGTTGTGCGTCTTCGTCGGT
>42763_TGCAGGAACCAGGTGGCAAGAGGTACTGCTGCATGTGTGG_NODE_1_length_140_cov_22.214285
TTAAACAATGAAACGGCATTTACACCTTTATAGCTAGCAGATATTTCTCCCATTGGGCAACAGGTAAACTGGGAAGCTGTGCTTTAAAAGAGGCAAGAATCGATTCAGAACACAAGGCACACAAGTGTGTATGTGTTTGTGTGAGGAAGTGGTGGATTTGTG
>42763_TGCAGGAACCAGGTGGCAAGAGGTACTGCTGCATGTGTGG_NODE_2_length_240_cov_21.075001
CCCTACAAAAACACATAGGACGCCACTTTCCTCCGGAGGGTTCTGTTGTCAGAGGTTTGCAAGAATAACTGTGTTATATGTGTTGAATATGTATTTGAAGAAGCTGCGGTACAGAGGCACAATTACCTCCGATCACTGTGATATAAAGAACTATCTTACCCACACTACTGTGGTCCACAATGGTGTCCATGTCCTGCAGAGCCCACTTCTTGTAGGCCAGAGGAGGAGGTTGGATTACATCGCTACCTGCTGCTGTGGCTGG
>42764_TGCAGGGATCGAGGGGTCTTGGAGATGGAAAGGAATGCTG_NODE_1_length_334_cov_5.194611
GACAGGCCGACTGATGAGTCCCCGATTCGCTGCTCGACACTTTTTCCTCTTTCCGTCTCGGTCTTCTTCCCCTTTTTTCCTCTGTCCTTTCTCACACTCGAGGATTAGAGACACTCTCGAAAGATAGAGGCTTTAAGAAAGATAGATTTGTTAAATTAAGATCACACACTCACACACACAAAATACATTATTATACTATCAAAGAAAATAGTTTTGGGTTTTTTTATTTAATTACGCTAAATACATCAAACGTCTTACTTTTGGCGAAACAAAAGATGTGTACACTTTCCGATCAAAACAAAATTTTAGATCTTCAAAATACTAATTAATGACCCATCTGCTGTGAGA
>42765_TGCAGGCCCGGAGACCGCGGGCGGCTTGAGTATTCATTAT_NODE_1_length_258_cov_6.538760
CACACACACACACAGACGAGAGACACACACTTAATGCTTAAACAGCCTCTAACAGAAAAACACACAAATGTGTACAATGCAGACTTCAAAACGCAATACAGAGAAACCAGAACGCCGGCACGTCTCATTCTGTGTGAGACGCTGTTTATGTGTGTGTGCGTGTGTGTGTGTCTGTGTGCGTGAGTGTGTCTTCTCCTTGCTGAGAGAAGGGTCAGCTTGTAAGGTGAGACTGAAGCCAGACGGAGGCTGACAGAGAGGAAAACACGGGGCAA
>42766_TGCAGGCCCTGAGGAGGCTTCGGACAGCCGAGTTCAAGCC_NODE_1_length_447_cov_8.881432
CTGGCGCATCTCTTGGAGATCTTCGTCCTATCGCAGAAAGTAACGGTTGATATGGAACCGCAAACCCCAAATACTTAACGCTTCTTATACCACAGTCTCTGGCCGAGGAAAATAAACTTGAGTCGACCGTCAATTTTATTCACCGGCCATTCACTGTTTCCCTGGCAACCCTTGGTACTACCTGATCAATCATTATCACACCAAGTTCTCAAACAATGGAAACTTTGTTCAATCCACCAGTAAATAGGACCTTGGACAGGAACTGACAATACTTCTTGTGCACTCACATAATAGAATGACTATGACTCAGCTGCAGGCCTGTCACCAAATGTTGTGCTAACTGAAGTCAATAGCACTCCGTTTAGTTGATGCAATGTCTTTCTTATGTTGTTGTTTCAAGCTGTATGTTATTTTCTATCGTCTTCTGTACCCCGTTCTGTGTATGCACATTGGGAGTACCTCAAAACTG
>42767_TGCAGGCCTTCCTGTGCACTGAGACATGTCGGCTGGCAGC_NODE_1_length_452_cov_23.555309
ATGGAAAGATTTAACAGCAGCCAAATTAAATTGTTTGCTTGCATCAAATCCCCAAAGCACAGAATCATTTCCAGATCTTAGATTAGCCCATTAGATAGTCACTCAACACGTGTCAGGAGTTGGAGGATCTGCCAAATGCTTGCGTTATCATTTGGTGGGCATTGTGACGGGCTGCAGCAGCCTTCGTCCCAAACGCCGCCACAGCCCACGATCCTTCTACGTGTCTCTAGCACACAAACCGGAAGATACAGCTTTAGCATGACCCTCGCCCGATTAGGTCAAAATATCACCGACATGCATGTTTTATCTCATTTGTTTTGGGCTTTTATTGATCGCCCCCCAAGCAGAAACTGATTAATGTTTTGTTTTCTTTAAGAGCTGGACATGATCCTGTTGTTGATCTGGAGCCACTGTAGCAGTGTGTCCTCAAGCATTGATCCTCTTAATACCATGACACAGCGACGCCATGCCGGC
>42768_TGCAGGCCCGGGGGCAGAGGGATGTTGTTGATGAGGTGGC_NODE_1_length_139_cov_12.093525
CAGAGAACCTGCCGCTGGTGAGTCTTATGTGATGAAAGTAAAACGATAACAACTCTTCTACACAATATTTTCTCCTCCTTAATAATTTGCTCTAACTTACAGCTGGAGGAAGCTGCGAAGGAGTTGGCCGACGAGGTGACCCGCCCCCGGCCCGT
>42768_TGCAGGCCCGGGGGCAGAGGGATGTTGTTGATGAGGTGGC_NODE_2_length_93_cov_2.548387
CAGAGATGAGCTGAAGCGACACTACACACTGGGGGAGTACTGGGTGGAGGTGGAGATGGAGGATCTGGCCAGCTTTGACGAGGACCTGTCAGACTGTCTCTACAAGGTG
>42769_TGCAGGGACCCTCAGCCTCGTCTTGGCCCCCAAAGAGTGA_NODE_1_length_337_cov_6.896142
AAAAATGCACAATTAAAATTTGCCAGAGACCAACCAGCATTATTCAGCTTGCTTTATCAAACAAACAGGTATTTTATTGCTGAAAGTGACAAAGTGAAGTGAAGTGATAAAAACAATGACAATAAAGAGCATTACATTTATTTCCCCAGCTGAAAAATAAGCTTTTGTGACCAAAACGTCATCACTACACTGTTTATAAGCCTGGGCAGAGAAAACCTGTAATTTAGACAACCAAGCTTAACCCACAATTTTCCCGGGTAAAGAGAACATATAAACCGTGACGTAACTTTGACCCCATAAATAGTGCTGTGACAAAGTGTGCGGCCCCCCTGGGGTGCAGACCACCTAGAGCCGC
>42770_TGCAGGAGGACCAATGCATATGTACTGCAGCCAAAGCGCA_NODE_1_length_486_cov_24.456791
TACTTATTTGGCTTGTTTTCTGTAACTATTAATGGTATCAAAGCATGGCACAATTAACAGGCCAACTTGCTAACTAATAGATGGTCTGTATTGCACTGCGCTCTTTTGGCAAACGGCATGTTTTTATATGCTGGGGAGATGCCGAAACTGTGAATAAAGGCACTATTTGCCGTACTGTCAGAAGTGTGTGTGACACAGCTTATAGAGATTTGTGGATTTGATTGTAAAACATATTTTCACATTGTGAATAAGGGTTTGAAATTAGTCTTTAGGGTAAATTTCCCGAAGAACATTAACTCCCTCTGCTCGCTTTTAAGGCAAAGTAGATCTTTTTTAATTCACGCATTCAGTCGGTCTGCGATTGTTTGCCAGGCTTTTTCTCTCTGTTTAATTACATCAGCTGTGTTTCCTTTTTTGCATATTATATGCTTTACCTTCTCATACGTTTCCATGATTAGTTGCTGCTCAGCGGGTCAAAAATATGCTGCGCGCGTCTTCTCCATTTCTG
>42771_TGCAGGGAAAACGTTTCCAGCAGACATTTTCATTTTGCCT_NODE_1_length_336_cov_12.098214
ATTGTGGCGATAATGTCCCTTTTTTGTTGTTGCAGATGTGAAGAGTGAAATCAGTGATCTTTCAAAGACAATGAAAAACTTTGAAGCCAGGGTTGGACTTGTGAGGGATCTGGAAAGCATCTCATCCGTACGCTGCATTACTACAAGGTTTCTCACGTATGAAATGTGGACATTAAAGGCAGCAAACGCACTGACTTTGCTTATTCCTCAGAGTAAAGGGGACTACGTGGACATTAGAGAAGACACCGAGAACACCAGTGACATTGCTGTCACCAAAGGTATTTTTCTTATTAATAGATATGATCTCATTTGTCCTTCTTTATGAGAAGGCAAACAAAGCTTCTACAGATACCCGGAG
>42772_TGCAGGATAAAGAGGCTCTATGAGGGCTCTCTTTCCTCAT_NODE_1_length_381_cov_23.139107
CTGATTGTTTCCACCTGTGTCCAATCACCTGCAACTTCCCAGTGTATTTAAGCCCTGTGTGTCTTTTGTCCCTTGTCGCGTCATTGAATGTACTGAATGTCGAAACCTGAATGTCCCTCCCTGAATGCCTTACCTGTTCCTGTTCCTGGTCCCTGTCTATGGTTTTTCCCTCTAGTGTTTTTTTGGGTTTCATAATATCGTTTTTTGTCAAGTCTACGATTGGTGCCTTTGCACATTCTGTTCCTGACAAGTTGGCTGTGTCCTTGTTAGGGGGATTTGGTTCAGTTAAAGTAAATAAAATGCCTTTTTTTCTTCTTCAGCCTTCACTAAAACAGGAGATTTATACAGACACTTTATATTTCCAGTGCTCTGTATGCACCGACCTCGCTGTCTATTATGGCTG
>42772_TGCAGGATAAAGAGGCTCTATGAGGGCTCTCTTTCCTCAT_NODE_4_length_79_cov_14.493670
AGAATGCCGTCACTTTGAATCAGAGACACAAGTTCTTCTCTCTATTTGTGTGCTCTTCTTCCCTTGGTGCATTATCACCCTGTTAGGATACTTCAGAAACT
>42773_TGCAGGTGCTGTGTCTGATCACGGCTCCGGTGACCATGAT_NODE_1_length_427_cov_20.803278
TGTCAGGTCTGTTTTTTTTCTCCTTGGATCTTGTAGTTATGTACTTTGAACCTCTGTAGGTGGCACTCTTTCCTCTGTCTGCACATTCTGCAGCAGTGCTTATACCCAGATCGTCCTCCGTTTATTCCAAACAAATCCCTGTAGCCGCTGCCAGACACTTCTCATGTCTCACTCTGTTTGTGCCAGAAGATTTCCTTTCCCAACACCGAATGTTTTACGCGGCTACACATCTCAAAGTGTCCTCAGTCACAGTTTAATGACGAAGCAACGGTGGAAACAGATTTAAGGTTTCATCATTTAAGTAGCTGTCCCGATTTGATGGCAAAGACGCGCCGATATCGCGTCGCCCTCAAAAAAAAAACACACAGAAAATATCAGAGCTAAAGTTGCCGACGGTTCTGATTTACAGGCACTAGGTGGTACCTTCTCCCTAAAGGCCGTCACGCTTT
>42774_TGCAGGAAATACGATTCCGACTAAAGGGGAGAGGGAGAGG_NODE_1_length_446_cov_21.775785
GAAAGGCATATTAAACTCTACATACTGGGTGAATAATAAGAGGTGCAAATTAATTACAATGAACCGTCTAATGTACTTTCACAATTATTGTATGTTGTCACACCAGATTAGCCAGTGACTGCAGTGCTTTTAACTTATATTAGATGTATAGAACTAATAGCATTAATTAAAGAAGGGCTAACCATTAGCTGTAGTGCAGTAACTGCCACTGGTTTTCTGAAGCACTGCTGAGGCCCTTTTTTGTAATTTCATTGACCACATTGATGTTAATACTACAAGAGTGAATTAGTGTTAAATACTTTCGACTGAAATGTCATATCATGAATGGATGGTATTGTATTAAGTCCTGTCACTCGTGGTTAAGCACCCTAGGCCTCTTTAGTCGGCTTTCCTCTTTATTTTTCTTCCTCCTCGATTTGAACCCTCTCCTCCTGTTTCCTCCGCCTTTCCCTGTCTGCATTTGTTCAT
>42775_TGCAGGGCGGAGAGAGTGTGGTGTCCACGGTGCCCGGCCT_NODE_1_length_459_cov_18.684095
ATGAATGATAATGAATGAGGAGACGACAGACACGTTGTGTAATAGAAACAGTTTTAAGAAAACAAGACTGTCTGCTGCCTTTGCAGCGTTGTGTGAGGCTGAGACGGAGGCTAACAGCACCACGCTAACATCCCCAAAATGATGCTTGGACACACTAAACATTAGCGTGAAGTACGCTGACGTAATCCAGCACTACACGTAAAACAGAGTACAGCTGAGCAGGTCTTATAAACGTTGACCCAACGTGGTCTCCAGAGAATTTTGGCTAAAACCCATCACATGTCATTCCTCTTGAGTCATGTCCTCTGTTGTCCTTCCTCTCTGCCAGCAGAGACGTTTAAACTAAGCTGAACGGATAGAGTGGACCGCTTAGAGCCCAGCTACCAGCGTGGCTAAAAATACTTTGTCCCGCTGAAAGAACATGAAGGATTTAGAAAGGATTACTTCACTATTAACCAGAAGCACTTGTTTTCTTCTCTTG
>42776_TGCAGGGACGCAGAGAAATAAACAGCGGCAGAGAGCCTCA_NODE_1_length_427_cov_17.903982
CTCTGTCTTTCATTGACTGGCTGAAGACTAAACAGAGTCTGTGGAGCAGCCTGCGACCAGTTTGTGGGTGGGCTGCTCTTACTGACCAACACTTGGTCTGCTATTCATCTCACTCTCTTTTCTCTACACATACATACTGTAGAGTTGAGTCATAGCTTATCACACTGGTGTTGTATAGTGTTTCAATGATCCCTACACATTTCTAAAAGGTCAGTTGTGGTTTGATGAAGAAGCCTCATTAACCTCTAACAGTTTGGAGATGGCCAATAAAAGTGACGCCAAACAGTGGAGTTGCTTAACAGCTTGCAATGTGTAGTATTGGCCAGGGCATGTGTCGGCAGCGGGGTTATTTTTTAAATGAGAAAGGTATGCCCAGCATTAGTGTGTAAATCAGATCCTATACTCGAGGATGTGAGGCAGGTCTATAAACCTCATTTTGTCCATAAAAT
>42777_TGCAGGAAAACAGTAGTCACCAAAGTTCACTCACTGAATT_NODE_1_length_319_cov_10.909091
TATGGTTGGACAGGAAGCCAACGACATGTCTCATCAGACTCTCCAGTCACACTGAGAGAAGACGCTCACACCCTTTCTGTCCAACTGATTCTTGCCTCGTGGTTCCATCACCTGGAGTGCCAGAGGGCCGGCGGCTCGGGAGCCATCTACACAGGAAGCCGAGAGGTAAGTGAAGGCAAGGGTTGGAAGAAGGAGGGCGCTCAGCGGACGAATGGAACATGAATACATTAAACACATTTGAATGCGTTATTCTCTGCGAAACCGATTGCCTGGGTTGGGTGGATTTCATTCCAGCCACATGCCTCCAGGATGTACTGGGTGTTCTCTTTTTTAACTCACAT
>42778_TGCAGGTTAAAGAATCTATTTTGATCATTTCTTTCACACT_NODE_1_length_349_cov_12.971347
TTTGTTTCATGTTGTTGTCATCAACTTCCGCATATTTGTCTAAACTTGTACGATAAAGTTGCACTTTTTTTTTTTCTTCTTCTTTCTCCGGACGCAGCCGGCCGGATAGTCCTGGAGCTGTTCGCCGACATCACCCCCAAGACTGCGGAGAACTTCCGGGCGCTGTGCACCGGGGAGAAAGGGCTCGGCAAATCCACCGGGAAGCCTCTGCACTTCAAAGGATGCCCGTTCCACAGAAGTAAATCACCTGCACAGGGACCTTTTACTTTGAAAGGGCAGCCGGAGGGTTCATATGTGTAGATGGGGCTCAACGTGCAGTGAGCCGTTGGGAGGATCTTGAGTTATTTACCTTCTGATGTCTTGAAAAAAAA
>42779_TGCAGGCCAGGGGAGGTGCTGTGCGGGAACGGCCAGTGCA_NODE_1_length_310_cov_17.448387
GCTTAAGAAATTTAGAGGGGTTTCATTCGCTTTTTTTAGTCGCTATTGGAACTCACCACAGCGCAGTTCATCCGAGCCGTCAAAGCAGTCTTTGACTCCGTCACACTCGGGGTTCACCTTACTTACACACTTTCCATTGGCACATTTGTATGAGGATGAGGAGCAGCCTTTGAGGTCTAATGAAGATAACGGACATAACAAGGCAGTGAAACGAGGGGTCGCAACGTTATGCACTGAAATGCACTTTATTGATCAGTCAGTGCAACATCTGTGCACTCACACGCTCTGGTGCAGTTGAGTTCATCACTGCGGTCTTTGCAGTCAATCACCCC
>42780_TGCAGGTAAAACAATGGAAAATACAGTAGTATACAAGAAA_NODE_1_length_325_cov_9.584616
CTATGAATCACCTTGGCAGCTAGGATTACAGTGAGTGTGTGCAGCCTATAAATGCCTTTAGTGTTTCTGATTGTGGGAGAAGCTCTGACCTTCGCGTACATACTGAAAATAGTCCAAACTAGCTTTATCTCAAGGCACTGAAAGGTTTACCTCATTTAAAGCCCCACTGTGTAGGATTCTTTGGCAGCTGGTGATGTGTTGAAGACGGCAACCAACTAAATACCCCCCTGACAACCGTTCCTTTTCCAGGGAGAAATATAGGGGCATTCAGGTAGGGATAGTTTGCTTCATGCATTTTAGGAGATACTCTTATTTCAATCAGGAGATAAAAGTCAGATGAAGATAAA
>42781_TGCAGGCACTGCAAGCCACTGACCCAGTGATTAAACCGTT_NODE_1_length_447_cov_8.038032
ACAGCTGGCAGAGGCGTTTGAGTAATTCTCCTTCAAAGCTCCGGCCTTGGTCAGAATGGACCTGTTTAGGGACCCCGTAGGTGTAGAACCATTTTTCAGTCAGGATTTTAACTACTGTGTGGGCCTTTTGATCGGATGTTGGATATGCTTGAGTGAATTTAGAGACGTCGGTCACGACCAAGATGTGTTCTCTTCCATCACTAGCTCTCTCCAATGTGGTAAAGTCAATGGCCAGTACTTCTAATGGTTTGGAGGCCGTTAGGTGCCCCATAAAGGTTCTGACTGATGGCCGTACCGCTTTGGCAATGACACACACCACTGGGTGATGTCCAAGCGCATGTTGGGCCAGTAACACCTTTCCCGGACAAGGGCTGTTGGTGGTCATGGTTGTCATGTGGACTGGTCAGTACTTCCGTCTGTAGTGCTTTTGGTAATAGCAGCTGGTGCACTGTATTTCGGCCTGGGGGCA
>42782_TGCAGGGAACCGCGATGTGACGAGAGTTCATCTGGCGAGC_NODE_1_length_280_cov_29.525000
ACGCGCAACGTGATTGGTCAGACACACTAACACTGATTATTCCCATTCAGCGGATTTTAATTGGTTGCTGTGCCAACGCTGGTTGTATCCATGGCGCCGGTTAGTGATCCGTCTCTTCCCTCCTGTGATTTATTTTTACTGATGTGCATCGAAACACGTGAGGTCTTTTTCGGAGACGTGGAGGCCGACATCTGGCTCTCCGGTCGACAAGTGCATTAAAATTCTAACTGCCGTTTGTTGGATTCATACGTCCTGGGTGTTTTTCATTCTGTCTGCAGGGACTATTTTCTGGCGGTTACCTC
>42783_TGCAGGGCTTCAGCAGGATAGCCTCCTACCCGGTGCAGGT_NODE_1_length_327_cov_13.425076
CACGAAGCCGCCTCCGTGGAAGTGGATGAGCAGCCAGGGGGAGCGAGGTTGCTTCTGGACCCAGGGGAGGTGGGACGCGGAGATGGTCGGGGGGTCGCCCCGTGAATAAGCAAGCAGCTCTTCGCTCTCCTAAAAAAGGGGACAAGTCACAGGGTAACTACCGAAAAAAGATTTGAGAGGAAAATCCCTTTGTCAAGATCATGCCAGGTTATTTGCAGATTTCCTCACATAACAAGAGACAGGAATGTGTCCCAAGCAATTCTTCATAGGAATATTTGTCTCGGTAAATCTAAAGGCTGGTCCAGAGTTGTATTCCTCACCACATCCCTTTGCTGCACATGTGGAGCCT
>42784_TGCAGGGTCAGAGGCGCAACAGTGGGCGTCATCGATGAGG_NODE_1_length_441_cov_18.492064
CACTGGAGCTGCTTATTATCTGGTCAGGGAGCAGTAACCATCACGGCGTCAGCACGTCCGGTGAACAACACTGATAACCATGTGATAGAGTGATACCAGCATGTTGCTCCAACAATGGAAAGCACAGAAAGACATCTGAGCCGACGAAAGGTAAAGGACAAATCCAAGAAAGCTTTTTTCCTGTCTGAGTTTTGTGTTGGTGACAAACAGCAAACGGTCTGACACTGTTGAAGTCTCACCTGTGTACGTAGCTCACATGGTGGAAAACAAATGCAAAGAAATGGTCAAATAAAAAGTCTCCTCGGTTGACATTAACATCCCTGACCTATGAGTCAAGTCACTGAATAAACTTTACTTTTCAGGCCACACGAGGCAGGAATAGTGTTCATCAAACGTCTAGGAACACTTGAGCTGGTTTCTTTGAAGCGCTGGGAGTGAGAACATTTTGTTTTTTACAACAAAG
>42785_TGCAGGAGTCGGAGGGTGCGTTTAATTCGCTCCGTCACGC_NODE_1_length_170_cov_6.094118
AAAAGAGGCGCGCGATCGTAGGCCGGTTCACATCTTTTCGCACAACGTGTGTGTTGGGTAATCAATCCACCCAATGGCTGAGGGGCGAGAAGCTGTGTGTGTGTATAAGACAACGGCACATTAACTAACCCGTTAACTAACTGACACAACAAATTGGTCATCACACTTTCACTGAAGAGAAGCG
>42785_TGCAGGAGTCGGAGGGTGCGTTTAATTCGCTCCGTCACGC_NODE_2_length_117_cov_3.683761
AAAAGAGAAGATGCGAGCTGCACGGGCGGCTTCCAGACAAAACTTCAAAACGAGGCCCGTCGCAGAATAAGTCGCTTCTTATCTTCCCGCTGTGGGATTTGTAAGCGTCGCCTTTTTACGGAAAAAAAAAA
>42786_TGCAGGTAAACCTCTACGGGTTTACCGTAATTATAAAGAC_NODE_1_length_467_cov_17.760172
AGATGGTCTTGAGGTGAACAGTGCAGAGGGGACTATAGCGCCATGTACAGGGGTGACCTTTGCCCCCCGGGGGGCTGTTATGCTCACGAACCCACGCCGAAAAGGTTCCAATGAAACAGAATTAATAAAAGTAGTTGTGATACAAAACGAGTCCCGGCAGCTTTGAGCCACCAACAAAGTTCTACACCTTATTTCCTTTCCCCATCAGGAGCGTAGCCGCCTCTCATTGGTTGAACGTGTCAAACCAATGCAGCCGCTTCCACAAAAGCAGGTGTGGTTTTGTACATTGATGCATTTCTACAGTATCTACGGTACTATTATATATATCTACTGTACATTCAACTGTACTACATATTGCGCATATTTATTTGACCTTTGGTGATATCTCCAGGTACTTGAGTACAGTGTCGAACGCAGTACTCATACAGCAGTATTTTCTCTCTGTGGTACTCCACCTGAGTGACGTGGTGCTGGAGAGCTGGAGGCGGG
>42787_TGCAGGTAACATGACTCCTTACTCCCCTGGATTGTTTCCA_NODE_1_length_326_cov_15.331288
CGTACACCTGATCAGTTCCTGCAGCGTGGGCAGAGTCCTCAGGGTCCCCTTTGTCCCAGGCCAAGAGGCCGCGCTCACGTTTGGTCCCTTAGACCGGGGGGTTAGAAAGACTATTAGACCCCAGTAACATATAGTTTACCATAATCCATCCTATCTGGTTCAACATCAAACTTCCAGTTCAGCTTACCTGGAATTGTGTTATCCAGGAAGAAGCCCAGAACTCCTCCCACAAACATATTTGTGGTCAATAATATGCGTAACACTTGGTCTACCTCTTTAACACCTGAATTAAACACGAGGGGCCGGAGAGAGAAACATGTAGGTTCAATTCAGTCGCAATACTTTCAA
>42788_TGCAGGTCTCCCTCCTACCGCCATTTGACTTCTGCAGCTC_NODE_1_length_355_cov_17.645071
CACTTAGCATCCGTCCCCAGGTTTTACCATCACATTGTGACAGAATGTTAATGAGTACAGTGTTTATATGATTTACATGACTATACTTTGTGTTGATTCATATTGCATTCACTTCATCTTACAAGCTAATGTAATAACTAATATCTAATAACACACAAACTACAATTCTAACACTAAACAGTATTACACGTATTATAATTTCTACCACTAGGGGTGCTCTTCCACTTAAATCCCTAACATGTTTGACTGTGTCAGCAGCAGAGAGGTCCAGAAGGACGAGGACAGAAGAGAGAGAGGAGCTCTAGCAGTGTGGAGTTGCTCTGAGACAGCAAGGAGAGCAGTCTCTGTGGAACGGCCTTGAAGCCTGACTGGTGGGG
>42789_TGCAGGTGAGTTCAGAAAGTAGCCCTGGTTTACTTACAGG_NODE_1_length_226_cov_26.712389
CTCAAGTGTCTCCCGTGGCCGACAAGCTGAGCGCAGAGAGCTTTTGAAGGTCCCCTCCACACTAGATAGCAGTGTTTAGAATAATCCAGAATATTGAAACAGTGAAAAAGTGACTCACAGTAATTGGGCCGATATGCTCCGGGAAGTGAGGAAGAACCTTGGGGTCCAGGAGGTCCAGGTGGTCCTGGAGGACCTGGGCGCCCATCGTAACCAGTCCCTGGTTGCCCTGGTGGCCCCTGAGGACCAGG
>42789_TGCAGGTGAGTTCAGAAAGTAGCCCTGGTTTACTTACAGG_NODE_2_length_179_cov_8.949720
TGTGCAATGACAATAAAGTTGAATCTAATCTAAAATAAACAATGCCAACCTTAACAAGTACATAACGAGCTGGATGATATTGTACTTACCCCAGAAGAGCGAGCGGGACTTCCAGGCGGACCAGGAGGACCCGGAGGTCCAGGAACACTGAGGGCTTCAAATGTAAACAAAAGCATGTCAATGATTTGGCTTATGGCGGCC
>42790_TGCAGGTAGGGGGCGAGAGAGGGCACAAGTGCGGAGCCTG_NODE_1_length_268_cov_8.541045
CTGACAAATGCCGGAAGGACTTGTGGCACACTGAGCACTTGTAGGGCCGGTCTGGCGCCGAGGCCTCGAACGATGGAGGAGACGAGGCACTGATGGCCGCGCCGTCACTGGACGTCTCCCCGGTGGAGGGCTGCTGGGGGTTGGCGGCCGACGAGGTGGGGGTGACGTTTCCGGAACCCGGCCGGTACGTTTTCTCGCAGATGGAGCACTTCATTGGGTTGTTTCCGTTGCCGTGCGAGTTGTGATGCTGGGCCAACGAGGTGAGCAGAGAGAAGCCCATCTTGCA
>42791_TGCAGGAAAGTATGCAACCTCCTGTCGCATACTTGCATAG_NODE_1_length_248_cov_8.310484
AGTAATCAACAAATAAAAAAACATCTTTTTCAAATTTCAGATAAAGTCAAATCTGCCCTACCTTTACCAGCTGCATCATTAACGTAACCAACACATTAATGCATTGAATGTTGACTCCAATATGATAATATATGTTATAATTCTAAATTGGGACATTCAACATAATGTTACATTTAAAGCTTTCAATGGCAGTTCGCTCCAAAAACCTGTTCACAAATAAAACCGGAAATTCAAAACTCACATGCAGTTAAATTTAAAGTCAGATG
>42791_TGCAGGAAAGTATGCAACCTCCTGTCGCATACTTGCATAG_NODE_2_length_101_cov_4.930693
ATTATGGAAATAAATGAATAAAAACTTCATTGCAGACAAGAGCGTCAAAAACCTGTGGTGTGACTTTTTTACTTCAACTTTTTACAACTCTAACCACTACACTACACAGTTTCTTGGCA
>42792_TGCAGGCAATAAGCCGAAAGAGCCGATGGAAAGGAAAGGA_NODE_1_length_179_cov_14.977654
CTCCTCTCCTCTCCTCTCCTTCCCAACCATCTACTCTTTTCTTCAGCTGTGTGACTTCCTCTCATCTTCCCAACTCTTTCAACTCTCCTCCTATTCCTCGCATGTCCCCTGCTCCCCTGGCTTCTCCGCCCTGTTCCACGGCCCACATTAAATCTCTCACCCTGCTTCTCCTTCCCTCTCCCCCCCCCCCCCCCCCCCC
>42793_TGCAGGAAGTCCTGGATGTTCCCGACGTGCTGCAGGATGC_NODE_1_length_434_cov_10.230414
CCAAACTAGTAGAAACACTCGTTATAATTTAAACTTTTAATTTACACTGAAAATGACATGAATGATTGTGAGTCGTGTTTAAATACCAGATGTGTTGTTTGTCCGGTAAGCTATGCATGAACACTGGAACGATTTCAACAGCCGTGCATCTGTTTCCACCGGAGGACTGTTGAGCTGAACCGACCGGATGACGAAAGAATAAATAGTTTAGAGAATAGATAGCTTTCGAAACATTTATTGTGATGTTACTAGTTACATTTTTTTGTTAAAGTACACAATATACTGCATCAATAAAAACTCATTTTGTGTTCTTCTGTTAATAGGCGTTGGTTTCAATCTATTTGTAGAAACCTCGTCCTTATTGTGAAAAACCTGCGCCGGAAGTGTTGTTGTTCTGGAAGGAGTAACAGCGGCGTCAAGAAACGTTGCTGAGCGAGTCCCGCCGAGACTTAAACT
>42794_TGCAGGCAAAACATGGCTGTAAAAAAAAGCCTCCTGCAAC_NODE_1_length_432_cov_18.497684
CTTAAACATTCGTCATAGCAGCTTCCCACAGGGAACACACTAGAGAGCAAAAGCAACATGGTTTACTTCTGTGATAACAACGTGTGTAACCATACACACAAACACTCATTGTTTCCAAACGAGACATCGGTGTGTTCGAAACATGTCAAAATACTGCCTTCCAGGAGCGTTAACTTACAGATCATAGTGTTGATTCCACTTCGGGTCCAGCGTATTTCTTACAGTATCTGTAGAGTGACACTGTCCTGAGCCATCCACCACCACTTTGGCAAAGGGATCTGGCAACCCTGCAAAAACGTACAGAGGCAAGCAAAAAGCTTTTTTTACGCAACGATACAAACCTCTTCATGAAGAAACGATGGGACGTGTTCAACTTCCCGTTTTACTGATTCATAGGACTCAGTCGACCGTTTGCCTGTATTCAGCTGATCGGTAGTGAAATTGTCACATTTCA
>42795_TGCAGGAAGCTGAGGGAGAGATAACAGAACGAAGATGAGG_NODE_2_length_246_cov_6.577236
TGTGCATTTCTTTTACGTTTGTTTTTTTGCTATAACGGCCACAATTATTTGTATTTTATATTGCTTTGCAAAGACAAAAAATGTGTTTTCCAAAAGGAAGCATGTTTGTAGTGAATGAAAAGGACGAAAGGCATCCATTTATAAACCGATCCGTACTTAACCCGACTATGCAGAACCACTTTGATGGTCTTGTCACCTCCAGGACTTAAGTGTGGAAGAAGAGACTCGGTGGACTGAACCACTACTGAACGGGGGGGGGGGGGGGGGG
>42796_TGCAGGTGACTCAGTACATGCACATGTTTTTATAATCATA_NODE_1_length_415_cov_10.060241
AATTTAAATATGCACTCTAAAAAATGTCACTGTAAATTAACAGTATTTCACTGGCAGCAGGGACGCCAGGCAATTACCGGTATTTTACGGTAATTAATTCCTCACAAATTAAAGAAAGACAACCAAACTCATTTCGGTACTATCTCATTATGATGACTTACAGGACCTGTTTTTCAGTGGCTGACATGGGATTTACTGTGATTCACTGCACTTGTATGTGTATTTCAACCACTTCATAAAATATATGTAACATGCAGTTGAATTACGGTAGTAAATTGACAGCTTTAACTGTTTATTCATGACATTGGCCGTTAATTTCCAAGCAAGGGATGGAAATTTAACTATGTTACAGTTATTATGACATACTGTAAGATACCGTTAGAAATGCACCGTAAATTTACAGCAATTTGTTACAGTGTGTGTTTTTTTATTTGTAT
>42797_TGCAGGACGTGGACTCTGCAGCTGTTGGTCTTTTTCCTTG_NODE_1_length_441_cov_19.235828
CGTTGGTTCTTTTAATTTGGACTTAACCCATTTCCAAAAGCTTAGCTGGTTTTTTTTTTAGAGGCACAGGTGTTTAACAATTACTGTATAAAACCCAACTGATGGATCGTTATTTTGTTCAGTAAACAGTCAGCTCTTTCGGGAGCATCGACGGGGACAAGAACAAAACAGGATAACGCTGATGACCAGGTGATTGATTAAAAGGCACGAGGTGGAAGATCCATAAATCACAATGAGGGTGAAAGCTAGCAGCCGGGAAGGAGGGAACAAAGTAATTAGGTTAAGTATCCGTAATCCTTTCAGCTCATTAAAGCACCACGGTTTCCCATTTATTTTACTCTGCTGGTTTGTTAGCTGGAAGTTTCACATCCCCGTATTGAGCTCACGGACGTTACTGTGTGGAAAAACGGTAGATATCACAGTTCAACAATAACTTGTATAACAATTATGATATTTCATTGTG
>42798_TGCAGGACACTACTGAGCCGGCAGTAAACTACAGATGAGG_NODE_1_length_361_cov_21.409973
GTTTATACTGCAATAACCCCGTGGAAAAAGAGCCCATGCATCCTTACTGTGTGTTCTGTGCATTCGAATAGCAAATGTGCCATGTGACTCATGGTGATCAGATGTAGACAAATATAGTACTAGAAACTACGGCCTGTGTAAAGCTTTGTTCACCATGACCCAACATTCCTGTAGCTTCTGCAGTGAGCCTCCACACAGACACGGGGGTCACTGTGTACGATGCCCCATCTACTCGGTGATTGCACATGTTGTATTTTTGCAGCTTTTGGACCAAAATATATTTTACAAAGAATTTCTGAAAAGTGTGTCTTATTTCAACATGTTGCGGCTCCACGTCGGATGTGTTTTACTGCATTTTTTTATTTTTTTATCAAGTTATTCCA
>42799_TGCAGGCCGCCAGCTGCGTTGAGAAAATGCAAGAACTGAT_NODE_1_length_325_cov_10.907692
[truncated: 567,870 more chars]
