# Supplementary material for: Local De Novo Assembly of RAD Paired-End Contigs Using Short Sequencing Reads
Source: PLoS One. 2011 Apr 13;6(4):e18561. doi: 10.1371/journal.pone.0018561 (PMC3076424; doi:10.1371/journal.pone.0018561)
Supplement: File S4 — Stickleback SNPs. This text file lists the polymorphisms called between the stickleback samples, using the S1–S3 contig files as the reference. Explanation of output: 32831_TGCAGGAGTATTGACTGAACTTTTAACCCCCATGCTGCT_NODE_1_length_338_cov_9.647929; 212 C low-110 [C/A] high-141 C; Each SNP is described by two lines of text. The first line gives the contig and should match a header in the S1–S3 files. The second line gives the position of the SNP in the contig, the nucleotide of the SNP, and then the genotype of the two samples. In the above case, low-110 is heterozygous for the SNP and high-141 is homozygous. 32831_TGCAGGAGTATTGACTGAACTTTTAACCCCCATGCTGCT_NODE_1_length_338_cov_9.647929; 34 G low-110 [G/T] high-141 - Here low-110 is heterozygous for the SNP, and high-141 genotype was not called, usually because of low coverage at that position. 32831_TGCAGGAGTATTGACTGAACTTTTAACCCCCATGCTGCT_NODE_1_length_338_cov_9.647929; 76 T low-110 [T/A] high-141 [T/A]; Here both samples are heterozygous for the SNP. (TXT) [file pone.0018561.s004.txt]

11458_TGCAGGACGCCGCATGGACGCACGTGTCCGTCCTGCTCC_NODE_1_length_460_cov_7.078261
33 T low-110 [T/C] high-141 [T/C]
11458_TGCAGGACGCCGCATGGACGCACGTGTCCGTCCTGCTCC_NODE_1_length_460_cov_7.078261
39 T low-110 [T/A] high-141 [T/A]
11458_TGCAGGACGCCGCATGGACGCACGTGTCCGTCCTGCTCC_NODE_1_length_460_cov_7.078261
185 C low-110 [C/T] high-141 [C/T]
11458_TGCAGGACGCCGCATGGACGCACGTGTCCGTCCTGCTCC_NODE_1_length_460_cov_7.078261
78 G low-110 [G/C] high-141 [G/C]
11458_TGCAGGACGCCGCATGGACGCACGTGTCCGTCCTGCTCC_NODE_1_length_460_cov_7.078261
377 T low-110 [T/C] high-141 T
11458_TGCAGGACGCCGCATGGACGCACGTGTCCGTCCTGCTCC_NODE_1_length_460_cov_7.078261
47 T low-110 [T/C] high-141 [T/C]
11458_TGCAGGACGCCGCATGGACGCACGTGTCCGTCCTGCTCC_NODE_1_length_460_cov_7.078261
22 A low-110 A high-141 [A/G]
11458_TGCAGGACGCCGCATGGACGCACGTGTCCGTCCTGCTCC_NODE_1_length_460_cov_7.078261
99 A low-110 [A/G] high-141 [A/G]
11458_TGCAGGACGCCGCATGGACGCACGTGTCCGTCCTGCTCC_NODE_1_length_460_cov_7.078261
174 C low-110 [C/G] high-141 [C/G]
11458_TGCAGGACGCCGCATGGACGCACGTGTCCGTCCTGCTCC_NODE_1_length_460_cov_7.078261
414 A low-110 [A/G] high-141 A
11458_TGCAGGACGCCGCATGGACGCACGTGTCCGTCCTGCTCC_NODE_1_length_460_cov_7.078261
30 C low-110 [C/A] high-141 [C/A]
11458_TGCAGGACGCCGCATGGACGCACGTGTCCGTCCTGCTCC_NODE_1_length_460_cov_7.078261
169 A low-110 [A/G] high-141 A
32831_TGCAGGAGTATTGACTGAACTTTTAACCCCCATGCTGCT_NODE_1_length_338_cov_9.647929
120 G low-110 [G/A] high-141 -
32831_TGCAGGAGTATTGACTGAACTTTTAACCCCCATGCTGCT_NODE_1_length_338_cov_9.647929
234 G low-110 G high-141 [G/A]
32831_TGCAGGAGTATTGACTGAACTTTTAACCCCCATGCTGCT_NODE_1_length_338_cov_9.647929
206 T low-110 [T/G] high-141 [T/G]
32831_TGCAGGAGTATTGACTGAACTTTTAACCCCCATGCTGCT_NODE_1_length_338_cov_9.647929
188 T low-110 [T/A] high-141 T
32831_TGCAGGAGTATTGACTGAACTTTTAACCCCCATGCTGCT_NODE_1_length_338_cov_9.647929
160 C low-110 [C/A] high-141 A
32831_TGCAGGAGTATTGACTGAACTTTTAACCCCCATGCTGCT_NODE_1_length_338_cov_9.647929
277 C low-110 C high-141 [C/A]
32831_TGCAGGAGTATTGACTGAACTTTTAACCCCCATGCTGCT_NODE_1_length_338_cov_9.647929
269 T low-110 [T/C] high-141 T
32831_TGCAGGAGTATTGACTGAACTTTTAACCCCCATGCTGCT_NODE_1_length_338_cov_9.647929
212 C low-110 [C/A] high-141 C
32831_TGCAGGAGTATTGACTGAACTTTTAACCCCCATGCTGCT_NODE_1_length_338_cov_9.647929
34 G low-110 [G/T] high-141 -
32831_TGCAGGAGTATTGACTGAACTTTTAACCCCCATGCTGCT_NODE_1_length_338_cov_9.647929
125 T low-110 [T/C] high-141 -
32831_TGCAGGAGTATTGACTGAACTTTTAACCCCCATGCTGCT_NODE_1_length_338_cov_9.647929
76 T low-110 [T/A] high-141 [T/A]
32831_TGCAGGAGTATTGACTGAACTTTTAACCCCCATGCTGCT_NODE_1_length_338_cov_9.647929
86 A low-110 [A/C] high-141 A
736_TGCAGGCGAGCGCTGGCCATGGACGGCACTTGCACGGGG_NODE_3_length_181_cov_23.232044
60 G low-110 [G/C] high-141 [G/C]
29435_TGCAGGTTTAACCTTAGAGGCGATGTTGATAATTTGAGC_NODE_1_length_426_cov_10.833333
336 A low-110 [A/C] high-141 C
22753_TGCAGGCCGGTGCGGCTTTCAACACTCAAAATAACACAT_NODE_1_length_450_cov_16.306667
250 A low-110 [A/T] high-141 A
22753_TGCAGGCCGGTGCGGCTTTCAACACTCAAAATAACACAT_NODE_1_length_450_cov_16.306667
266 T low-110 [T/A] high-141 T
22753_TGCAGGCCGGTGCGGCTTTCAACACTCAAAATAACACAT_NODE_1_length_450_cov_16.306667
249 A low-110 [A/T] high-141 A
16800_TGCAGGCGCAGACAGCCAAACGGATCCCCAGATCGCCTC_NODE_1_length_248_cov_5.431452
174 A low-110 [A/-A] high-141 A
16800_TGCAGGCGCAGACAGCCAAACGGATCCCCAGATCGCCTC_NODE_1_length_248_cov_5.431452
95 A low-110 [A/T] high-141 A
16800_TGCAGGCGCAGACAGCCAAACGGATCCCCAGATCGCCTC_NODE_1_length_248_cov_5.431452
175 T low-110 [T/-T] high-141 T
24397_TGCAGGTGATTAACAGCATGAAAACAGCAGTTTTCCTAA_NODE_1_length_416_cov_18.829327
135 G low-110 G high-141 [G/-G]
2113_TGCAGGATACCACGAGTCAGTGAGCAGCCCATACGAGGG_NODE_1_length_477_cov_13.830189
367 T low-110 T high-141 [T/C]
2113_TGCAGGATACCACGAGTCAGTGAGCAGCCCATACGAGGG_NODE_1_length_477_cov_13.830189
362 G low-110 G high-141 [G/A]
2113_TGCAGGATACCACGAGTCAGTGAGCAGCCCATACGAGGG_NODE_1_length_477_cov_13.830189
366 G low-110 G high-141 [G/C]
38802_TGCAGGTTCTGTTTGATGTCAGCTTTTCCACATTACGCC_NODE_1_length_285_cov_8.178947
25 G low-110 A high-141 [G/A]
38802_TGCAGGTTCTGTTTGATGTCAGCTTTTCCACATTACGCC_NODE_1_length_285_cov_8.178947
95 T low-110 A high-141 T
38802_TGCAGGTTCTGTTTGATGTCAGCTTTTCCACATTACGCC_NODE_1_length_285_cov_8.178947
94 A low-110 G high-141 -
452_TGCAGGTTGCTCCTGATTGACGGCTCCATTGCCCAAAAG_NODE_1_length_409_cov_12.119804
164 G low-110 G high-141 [G/A]
28354_TGCAGGTGTAGACAGTGGGGAGATGGAGGTGCAGAAGCC_NODE_1_length_447_cov_4.404922
327 A low-110 [A/T] high-141 T
28354_TGCAGGTGTAGACAGTGGGGAGATGGAGGTGCAGAAGCC_NODE_1_length_447_cov_4.404922
209 T low-110 [T/G] high-141 -
28354_TGCAGGTGTAGACAGTGGGGAGATGGAGGTGCAGAAGCC_NODE_1_length_447_cov_4.404922
302 T low-110 [T/C] high-141 C
34299_TGCAGGAGGAACGTGAGTGGAAGGTCAAAAAGCAGTAGT_NODE_1_length_450_cov_11.120000
197 G low-110 [G/A] high-141 [G/A]
34299_TGCAGGAGGAACGTGAGTGGAAGGTCAAAAAGCAGTAGT_NODE_1_length_450_cov_11.120000
150 T low-110 [T/C] high-141 [T/C]
19392_TGCAGGAATGCAGCGCTGCTGCGTTTCACACATTCTTGT_NODE_1_length_243_cov_4.588477
130 G low-110 [G/C] high-141 C
19392_TGCAGGAATGCAGCGCTGCTGCGTTTCACACATTCTTGT_NODE_1_length_243_cov_4.588477
67 C low-110 [C/A] high-141 A
19392_TGCAGGAATGCAGCGCTGCTGCGTTTCACACATTCTTGT_NODE_1_length_243_cov_4.588477
102 A low-110 [A/G] high-141 G
19392_TGCAGGAATGCAGCGCTGCTGCGTTTCACACATTCTTGT_NODE_1_length_243_cov_4.588477
126 G low-110 [G/C] high-141 C
35569_TGCAGGGTACTTCAACCGTCTTTAAAAAAACCTTCAGCT_NODE_2_length_442_cov_19.764706
296 T low-110 [T/G] high-141 [T/G]
35569_TGCAGGGTACTTCAACCGTCTTTAAAAAAACCTTCAGCT_NODE_2_length_442_cov_19.764706
369 A low-110 [A/T] high-141 [A/T]
35569_TGCAGGGTACTTCAACCGTCTTTAAAAAAACCTTCAGCT_NODE_2_length_442_cov_19.764706
399 C low-110 [C/A] high-141 [C/A]
35569_TGCAGGGTACTTCAACCGTCTTTAAAAAAACCTTCAGCT_NODE_2_length_442_cov_19.764706
429 A low-110 - high-141 [A/T]
35569_TGCAGGGTACTTCAACCGTCTTTAAAAAAACCTTCAGCT_NODE_2_length_442_cov_19.764706
394 C low-110 [C/T] high-141 [C/T]
40941_TGCAGGTTAAAGCTTAAATCCGTTGTGTAACGCTGAGTA_NODE_1_length_334_cov_27.422155
229 G low-110 [G/A] high-141 G
8364_TGCAGGGTTTCATCACGTCAATGGTCATGACCTTCTACA_NODE_1_length_323_cov_6.430341
283 T low-110 T high-141 G
8364_TGCAGGGTTTCATCACGTCAATGGTCATGACCTTCTACA_NODE_1_length_323_cov_6.430341
260 C low-110 [C/T] high-141 T
37371_TGCAGGAAGTCGCGGTGCTGTGGAAGACGGCGTGCTTGG_NODE_3_length_161_cov_11.770186
123 A low-110 [A/G] high-141 [A/G]
37371_TGCAGGAAGTCGCGGTGCTGTGGAAGACGGCGTGCTTGG_NODE_3_length_161_cov_11.770186
127 C low-110 [C/A] high-141 [C/A]
37371_TGCAGGAAGTCGCGGTGCTGTGGAAGACGGCGTGCTTGG_NODE_3_length_161_cov_11.770186
120 G low-110 [G/A] high-141 [G/A]
37371_TGCAGGAAGTCGCGGTGCTGTGGAAGACGGCGTGCTTGG_NODE_3_length_161_cov_11.770186
122 C low-110 [C/G] high-141 [C/G]
37371_TGCAGGAAGTCGCGGTGCTGTGGAAGACGGCGTGCTTGG_NODE_3_length_161_cov_11.770186
167 T low-110 [T/C] high-141 [T/C]
37371_TGCAGGAAGTCGCGGTGCTGTGGAAGACGGCGTGCTTGG_NODE_3_length_161_cov_11.770186
176 G low-110 [G/A] high-141 -
37371_TGCAGGAAGTCGCGGTGCTGTGGAAGACGGCGTGCTTGG_NODE_3_length_161_cov_11.770186
153 A low-110 [A/G] high-141 [A/G]
37371_TGCAGGAAGTCGCGGTGCTGTGGAAGACGGCGTGCTTGG_NODE_3_length_161_cov_11.770186
119 A low-110 [A/C] high-141 [A/C]
37371_TGCAGGAAGTCGCGGTGCTGTGGAAGACGGCGTGCTTGG_NODE_3_length_161_cov_11.770186
60 T low-110 [T/C] high-141 -
37371_TGCAGGAAGTCGCGGTGCTGTGGAAGACGGCGTGCTTGG_NODE_3_length_161_cov_11.770186
150 A low-110 [A/G] high-141 [A/G]
7083_TGCAGGAACCCTGATTTCAGCGCCATAGTGTAAAAACAT_NODE_2_length_225_cov_6.408889
201 T low-110 G high-141 [T/G]
8608_TGCAGGCGATGCATTGCCTGAACCCAAGCGGAGCCTGTT_NODE_1_length_403_cov_16.436724
329 T low-110 [T/C] high-141 -
29171_TGCAGGTTGGATCCCTGCAGCAATCAGCATATCCTGACA_NODE_2_length_279_cov_21.383512
227 T low-110 [T/C] high-141 -
29171_TGCAGGTTGGATCCCTGCAGCAATCAGCATATCCTGACA_NODE_2_length_279_cov_21.383512
140 C low-110 [C/G] high-141 [C/G]
36484_TGCAGGGTGTGGACACCGTGCAGGCATACATCCCGGATG_NODE_1_length_471_cov_13.755838
398 A low-110 [A/T] high-141 A
36484_TGCAGGGTGTGGACACCGTGCAGGCATACATCCCGGATG_NODE_1_length_471_cov_13.755838
296 T low-110 [T/G] high-141 T
36484_TGCAGGGTGTGGACACCGTGCAGGCATACATCCCGGATG_NODE_1_length_471_cov_13.755838
382 C low-110 [C/T] high-141 C
28404_TGCAGGTACACGTTTGAACCGTTTGTGCTGTAATCTTTG_NODE_1_length_426_cov_11.420188
200 A low-110 [A/C] high-141 [A/C]
7378_TGCAGGGACGGCAGATTGCAGCCGATCACCAGAGGATGG_NODE_1_length_466_cov_12.293991
398 C low-110 [C/A] high-141 [C/A]
7378_TGCAGGGACGGCAGATTGCAGCCGATCACCAGAGGATGG_NODE_1_length_466_cov_12.293991
306 G low-110 [G/C] high-141 [G/C]
7378_TGCAGGGACGGCAGATTGCAGCCGATCACCAGAGGATGG_NODE_1_length_466_cov_12.293991
276 T low-110 [T/G] high-141 [T/G]
7378_TGCAGGGACGGCAGATTGCAGCCGATCACCAGAGGATGG_NODE_1_length_466_cov_12.293991
289 T low-110 [T/G] high-141 [T/G]
7378_TGCAGGGACGGCAGATTGCAGCCGATCACCAGAGGATGG_NODE_1_length_466_cov_12.293991
288 G low-110 [G/A] high-141 [G/A]
7378_TGCAGGGACGGCAGATTGCAGCCGATCACCAGAGGATGG_NODE_1_length_466_cov_12.293991
358 C low-110 [C/T] high-141 C
7378_TGCAGGGACGGCAGATTGCAGCCGATCACCAGAGGATGG_NODE_1_length_466_cov_12.293991
331 G low-110 [G/C] high-141 [G/C]
7378_TGCAGGGACGGCAGATTGCAGCCGATCACCAGAGGATGG_NODE_1_length_466_cov_12.293991
457 T low-110 [T/C] high-141 [T/C]
7378_TGCAGGGACGGCAGATTGCAGCCGATCACCAGAGGATGG_NODE_1_length_466_cov_12.293991
433 T low-110 [T/C] high-141 [T/C]
7378_TGCAGGGACGGCAGATTGCAGCCGATCACCAGAGGATGG_NODE_1_length_466_cov_12.293991
182 C low-110 [C/T] high-141 [C/T]
7378_TGCAGGGACGGCAGATTGCAGCCGATCACCAGAGGATGG_NODE_1_length_466_cov_12.293991
424 C low-110 [C/T] high-141 [C/T]
7378_TGCAGGGACGGCAGATTGCAGCCGATCACCAGAGGATGG_NODE_1_length_466_cov_12.293991
303 A low-110 [A/G] high-141 [A/G]
7378_TGCAGGGACGGCAGATTGCAGCCGATCACCAGAGGATGG_NODE_1_length_466_cov_12.293991
323 C low-110 C high-141 [C/T]
7378_TGCAGGGACGGCAGATTGCAGCCGATCACCAGAGGATGG_NODE_1_length_466_cov_12.293991
299 G low-110 [G/A] high-141 [G/A]
7378_TGCAGGGACGGCAGATTGCAGCCGATCACCAGAGGATGG_NODE_1_length_466_cov_12.293991
316 T low-110 [T/C] high-141 [T/C]
7378_TGCAGGGACGGCAGATTGCAGCCGATCACCAGAGGATGG_NODE_1_length_466_cov_12.293991
348 A low-110 [A/T] high-141 [A/T]
7378_TGCAGGGACGGCAGATTGCAGCCGATCACCAGAGGATGG_NODE_1_length_466_cov_12.293991
178 T low-110 [T/C] high-141 [T/C]
7378_TGCAGGGACGGCAGATTGCAGCCGATCACCAGAGGATGG_NODE_1_length_466_cov_12.293991
415 C low-110 [C/T] high-141 [C/T]
7378_TGCAGGGACGGCAGATTGCAGCCGATCACCAGAGGATGG_NODE_1_length_466_cov_12.293991
452 G low-110 [G/A] high-141 [G/A]
7378_TGCAGGGACGGCAGATTGCAGCCGATCACCAGAGGATGG_NODE_1_length_466_cov_12.293991
295 G low-110 - high-141 [G/A]
7378_TGCAGGGACGGCAGATTGCAGCCGATCACCAGAGGATGG_NODE_1_length_466_cov_12.293991
307 G low-110 [G/A] high-141 [G/A]
7378_TGCAGGGACGGCAGATTGCAGCCGATCACCAGAGGATGG_NODE_1_length_466_cov_12.293991
347 A low-110 - high-141 [A/C]
7378_TGCAGGGACGGCAGATTGCAGCCGATCACCAGAGGATGG_NODE_1_length_466_cov_12.293991
438 C low-110 [C/T] high-141 [C/T]
7378_TGCAGGGACGGCAGATTGCAGCCGATCACCAGAGGATGG_NODE_1_length_466_cov_12.293991
269 A low-110 [A/G] high-141 [A/G]
7378_TGCAGGGACGGCAGATTGCAGCCGATCACCAGAGGATGG_NODE_1_length_466_cov_12.293991
292 T low-110 [T/C] high-141 [T/C]
7378_TGCAGGGACGGCAGATTGCAGCCGATCACCAGAGGATGG_NODE_1_length_466_cov_12.293991
238 G low-110 [G/T] high-141 [G/T]
7378_TGCAGGGACGGCAGATTGCAGCCGATCACCAGAGGATGG_NODE_1_length_466_cov_12.293991
369 A low-110 [A/G] high-141 [A/G]
7378_TGCAGGGACGGCAGATTGCAGCCGATCACCAGAGGATGG_NODE_1_length_466_cov_12.293991
183 C low-110 [C/T] high-141 [C/T]
7378_TGCAGGGACGGCAGATTGCAGCCGATCACCAGAGGATGG_NODE_1_length_466_cov_12.293991
396 A low-110 [A/G] high-141 [A/G]
7378_TGCAGGGACGGCAGATTGCAGCCGATCACCAGAGGATGG_NODE_1_length_466_cov_12.293991
367 G low-110 [G/A] high-141 [G/A]
7378_TGCAGGGACGGCAGATTGCAGCCGATCACCAGAGGATGG_NODE_1_length_466_cov_12.293991
169 G low-110 - high-141 [G/T]
7378_TGCAGGGACGGCAGATTGCAGCCGATCACCAGAGGATGG_NODE_1_length_466_cov_12.293991
216 C low-110 [C/T] high-141 C
7378_TGCAGGGACGGCAGATTGCAGCCGATCACCAGAGGATGG_NODE_1_length_466_cov_12.293991
340 T low-110 [T/C] high-141 [T/C]
20474_TGCAGGAACCCCACATGGGGCCCCAAAGATGAAAAAGCC_NODE_1_length_444_cov_22.673424
243 C low-110 [C/T] high-141 C
20474_TGCAGGAACCCCACATGGGGCCCCAAAGATGAAAAAGCC_NODE_1_length_444_cov_22.673424
158 C low-110 T high-141 [C/T]
20474_TGCAGGAACCCCACATGGGGCCCCAAAGATGAAAAAGCC_NODE_1_length_444_cov_22.673424
370 G low-110 G high-141 [G/C]
20474_TGCAGGAACCCCACATGGGGCCCCAAAGATGAAAAAGCC_NODE_1_length_444_cov_22.673424
86 G low-110 [G/A] high-141 [G/A]
31525_TGCAGGAGCTGAGAGGGAAGGAGGAGGAACGGAGCTGCA_NODE_1_length_372_cov_11.338710
163 C low-110 - high-141 [C/A]
31525_TGCAGGAGCTGAGAGGGAAGGAGGAGGAACGGAGCTGCA_NODE_1_length_372_cov_11.338710
221 C low-110 [C/-C] high-141 [C/-C]
31525_TGCAGGAGCTGAGAGGGAAGGAGGAGGAACGGAGCTGCA_NODE_1_length_372_cov_11.338710
276 C low-110 [C/G] high-141 [C/G]
31525_TGCAGGAGCTGAGAGGGAAGGAGGAGGAACGGAGCTGCA_NODE_1_length_372_cov_11.338710
259 T low-110 [T/C] high-141 [T/C]
31525_TGCAGGAGCTGAGAGGGAAGGAGGAGGAACGGAGCTGCA_NODE_1_length_372_cov_11.338710
219 A low-110 [A/-A] high-141 [A/-A]
31525_TGCAGGAGCTGAGAGGGAAGGAGGAGGAACGGAGCTGCA_NODE_1_length_372_cov_11.338710
326 G low-110 [G/A] high-141 [G/A]
31525_TGCAGGAGCTGAGAGGGAAGGAGGAGGAACGGAGCTGCA_NODE_1_length_372_cov_11.338710
220 C low-110 [C/-C] high-141 [C/-C]
31525_TGCAGGAGCTGAGAGGGAAGGAGGAGGAACGGAGCTGCA_NODE_1_length_372_cov_11.338710
168 T low-110 [T/A] high-141 [T/A]
15502_TGCAGGCGTGAATGGCATCTTGGGCTCCAGCTCCGACAG_NODE_1_length_436_cov_17.334862
131 C low-110 [C/G] high-141 [C/G]
15502_TGCAGGCGTGAATGGCATCTTGGGCTCCAGCTCCGACAG_NODE_1_length_436_cov_17.334862
100 T low-110 [T/C] high-141 [T/C]
15502_TGCAGGCGTGAATGGCATCTTGGGCTCCAGCTCCGACAG_NODE_1_length_436_cov_17.334862
54 C low-110 [C/A] high-141 [C/A]
15502_TGCAGGCGTGAATGGCATCTTGGGCTCCAGCTCCGACAG_NODE_1_length_436_cov_17.334862
14 C low-110 A high-141 [C/A]
27180_TGCAGGGTGATTGCATAGGTGCTGGCCACATCGGCGCTC_NODE_2_length_221_cov_24.366516
133 C low-110 C high-141 [C/T]
18926_TGCAGGAGAGCGAGGTGAGCCAGGACGAGCTGGCGCTGA_NODE_2_length_189_cov_18.158730
107 A low-110 A high-141 [A/G]
43445_TGCAGGCAGGATTCCTTGGTACTTTGGTACTTTCTCACA_NODE_1_length_330_cov_5.742424
145 C low-110 [C/T] high-141 [C/T]
43445_TGCAGGCAGGATTCCTTGGTACTTTGGTACTTTCTCACA_NODE_1_length_330_cov_5.742424
77 C low-110 [C/T] high-141 [C/T]
1297_TGCAGGACGGTCTCTAGTTGGTGTTGGTGAAGATGAAAA_NODE_1_length_458_cov_19.700872
158 G low-110 G high-141 [G/A]
1297_TGCAGGACGGTCTCTAGTTGGTGTTGGTGAAGATGAAAA_NODE_1_length_458_cov_19.700872
166 C low-110 C high-141 [C/T]
278_TGCAGGGTGCTCGTCGACGGCGTTTAGTGCGAGTGTGCT_NODE_1_length_409_cov_6.320293
244 C low-110 T high-141 C
278_TGCAGGGTGCTCGTCGACGGCGTTTAGTGCGAGTGTGCT_NODE_1_length_409_cov_6.320293
289 C low-110 T high-141 [C/T]
278_TGCAGGGTGCTCGTCGACGGCGTTTAGTGCGAGTGTGCT_NODE_1_length_409_cov_6.320293
318 C low-110 C high-141 [C/+A]
1941_TGCAGGGAACCGCGATGTGACGAGAGTTCATCTGGCGAG_NODE_1_length_250_cov_28.384001
22 T low-110 G high-141 -
1941_TGCAGGGAACCGCGATGTGACGAGAGTTCATCTGGCGAG_NODE_1_length_250_cov_28.384001
195 A low-110 [A/+G] high-141 A
27150_TGCAGGGTTACACGAGAGCTTCTGATTGGCTGCAAATGA_NODE_2_length_461_cov_11.253796
271 A low-110 C high-141 [A/C]
27150_TGCAGGGTTACACGAGAGCTTCTGATTGGCTGCAAATGA_NODE_2_length_461_cov_11.253796
296 T low-110 [T/-T] high-141 -
27150_TGCAGGGTTACACGAGAGCTTCTGATTGGCTGCAAATGA_NODE_2_length_461_cov_11.253796
270 A low-110 T high-141 [A/T]
30104_TGCAGGATCAGGTGGTGTTGGCAGTGCGTCAGCAGTACG_NODE_1_length_322_cov_19.093168
266 T low-110 [T/A] high-141 -
30104_TGCAGGATCAGGTGGTGTTGGCAGTGCGTCAGCAGTACG_NODE_1_length_322_cov_19.093168
80 C low-110 C high-141 [C/T]
19660_TGCAGGATATTCTCTCTTTGCCGTGAGTCAGACTTTTTA_NODE_1_length_238_cov_14.264706
83 A low-110 [A/T] high-141 T
19660_TGCAGGATATTCTCTCTTTGCCGTGAGTCAGACTTTTTA_NODE_1_length_238_cov_14.264706
82 T low-110 [T/A] high-141 A
19660_TGCAGGATATTCTCTCTTTGCCGTGAGTCAGACTTTTTA_NODE_1_length_238_cov_14.264706
79 A low-110 [A/T] high-141 T
844_TGCAGGTTGTCTGATCCATGCTGTGCGGTAGCTGTTAAG_NODE_1_length_331_cov_8.510574
328 C low-110 C high-141 [C/A]
844_TGCAGGTTGTCTGATCCATGCTGTGCGGTAGCTGTTAAG_NODE_1_length_331_cov_8.510574
289 T low-110 [T/C] high-141 T
844_TGCAGGTTGTCTGATCCATGCTGTGCGGTAGCTGTTAAG_NODE_1_length_331_cov_8.510574
102 G low-110 [G/A] high-141 [G/A]
844_TGCAGGTTGTCTGATCCATGCTGTGCGGTAGCTGTTAAG_NODE_1_length_331_cov_8.510574
208 G low-110 [G/A] high-141 [G/A]
844_TGCAGGTTGTCTGATCCATGCTGTGCGGTAGCTGTTAAG_NODE_1_length_331_cov_8.510574
336 T low-110 [T/C] high-141 [T/C]
844_TGCAGGTTGTCTGATCCATGCTGTGCGGTAGCTGTTAAG_NODE_1_length_331_cov_8.510574
143 A low-110 A high-141 [A/C]
844_TGCAGGTTGTCTGATCCATGCTGTGCGGTAGCTGTTAAG_NODE_1_length_331_cov_8.510574
166 A low-110 [A/G] high-141 [A/G]
844_TGCAGGTTGTCTGATCCATGCTGTGCGGTAGCTGTTAAG_NODE_1_length_331_cov_8.510574
179 C low-110 [C/A] high-141 [C/A]
844_TGCAGGTTGTCTGATCCATGCTGTGCGGTAGCTGTTAAG_NODE_1_length_331_cov_8.510574
100 T low-110 [T/C] high-141 [T/C]
844_TGCAGGTTGTCTGATCCATGCTGTGCGGTAGCTGTTAAG_NODE_1_length_331_cov_8.510574
133 G low-110 [G/T] high-141 [G/T]
844_TGCAGGTTGTCTGATCCATGCTGTGCGGTAGCTGTTAAG_NODE_1_length_331_cov_8.510574
25 A low-110 [A/G] high-141 [A/G]
844_TGCAGGTTGTCTGATCCATGCTGTGCGGTAGCTGTTAAG_NODE_1_length_331_cov_8.510574
240 C low-110 C high-141 [C/T]
844_TGCAGGTTGTCTGATCCATGCTGTGCGGTAGCTGTTAAG_NODE_1_length_331_cov_8.510574
221 C low-110 [C/A] high-141 A
844_TGCAGGTTGTCTGATCCATGCTGTGCGGTAGCTGTTAAG_NODE_1_length_331_cov_8.510574
286 C low-110 [C/A] high-141 [C/A]
844_TGCAGGTTGTCTGATCCATGCTGTGCGGTAGCTGTTAAG_NODE_1_length_331_cov_8.510574
283 A low-110 [A/G] high-141 A
844_TGCAGGTTGTCTGATCCATGCTGTGCGGTAGCTGTTAAG_NODE_1_length_331_cov_8.510574
228 T low-110 T high-141 [T/G]
844_TGCAGGTTGTCTGATCCATGCTGTGCGGTAGCTGTTAAG_NODE_1_length_331_cov_8.510574
313 T low-110 [T/C] high-141 [T/C]
844_TGCAGGTTGTCTGATCCATGCTGTGCGGTAGCTGTTAAG_NODE_1_length_331_cov_8.510574
231 G low-110 [G/A] high-141 [G/A]
844_TGCAGGTTGTCTGATCCATGCTGTGCGGTAGCTGTTAAG_NODE_1_length_331_cov_8.510574
145 A low-110 [A/G] high-141 [A/G]
844_TGCAGGTTGTCTGATCCATGCTGTGCGGTAGCTGTTAAG_NODE_1_length_331_cov_8.510574
335 C low-110 [C/T] high-141 [C/T]
844_TGCAGGTTGTCTGATCCATGCTGTGCGGTAGCTGTTAAG_NODE_1_length_331_cov_8.510574
177 T low-110 [T/A] high-141 [T/A]
844_TGCAGGTTGTCTGATCCATGCTGTGCGGTAGCTGTTAAG_NODE_1_length_331_cov_8.510574
132 T low-110 [T/A] high-141 T
844_TGCAGGTTGTCTGATCCATGCTGTGCGGTAGCTGTTAAG_NODE_1_length_331_cov_8.510574
89 T low-110 [T/A] high-141 [T/A]
844_TGCAGGTTGTCTGATCCATGCTGTGCGGTAGCTGTTAAG_NODE_1_length_331_cov_8.510574
196 A low-110 [A/C] high-141 C
844_TGCAGGTTGTCTGATCCATGCTGTGCGGTAGCTGTTAAG_NODE_1_length_331_cov_8.510574
195 T low-110 [T/A] high-141 A
7427_TGCAGGGAAAGGACTGGAATGGATTGGATGGAAATATAC_NODE_2_length_246_cov_15.373983
70 G low-110 [G/A] high-141 [G/A]
7427_TGCAGGGAAAGGACTGGAATGGATTGGATGGAAATATAC_NODE_2_length_246_cov_15.373983
245 C low-110 [C/T] high-141 [C/T]
7427_TGCAGGGAAAGGACTGGAATGGATTGGATGGAAATATAC_NODE_2_length_246_cov_15.373983
227 A low-110 - high-141 [A/T]
7427_TGCAGGGAAAGGACTGGAATGGATTGGATGGAAATATAC_NODE_2_length_246_cov_15.373983
99 A low-110 A high-141 [A/G]
7427_TGCAGGGAAAGGACTGGAATGGATTGGATGGAAATATAC_NODE_2_length_246_cov_15.373983
93 A low-110 [A/T] high-141 [A/T]
7427_TGCAGGGAAAGGACTGGAATGGATTGGATGGAAATATAC_NODE_2_length_246_cov_15.373983
46 A low-110 [A/G] high-141 [A/G]
7427_TGCAGGGAAAGGACTGGAATGGATTGGATGGAAATATAC_NODE_2_length_246_cov_15.373983
255 G low-110 [G/A] high-141 [G/A]
7427_TGCAGGGAAAGGACTGGAATGGATTGGATGGAAATATAC_NODE_2_length_246_cov_15.373983
159 G low-110 G high-141 [G/A]
7427_TGCAGGGAAAGGACTGGAATGGATTGGATGGAAATATAC_NODE_2_length_246_cov_15.373983
50 C low-110 [C/A] high-141 [C/A]
7427_TGCAGGGAAAGGACTGGAATGGATTGGATGGAAATATAC_NODE_2_length_246_cov_15.373983
85 C low-110 [C/G] high-141 [C/G]
7427_TGCAGGGAAAGGACTGGAATGGATTGGATGGAAATATAC_NODE_2_length_246_cov_15.373983
228 T low-110 [T/C] high-141 [T/C]
7427_TGCAGGGAAAGGACTGGAATGGATTGGATGGAAATATAC_NODE_2_length_246_cov_15.373983
61 A low-110 [A/C] high-141 [A/G]
7427_TGCAGGGAAAGGACTGGAATGGATTGGATGGAAATATAC_NODE_2_length_246_cov_15.373983
213 C low-110 C high-141 [C/T]
7427_TGCAGGGAAAGGACTGGAATGGATTGGATGGAAATATAC_NODE_2_length_246_cov_15.373983
51 A low-110 [A/G] high-141 [A/G]
7427_TGCAGGGAAAGGACTGGAATGGATTGGATGGAAATATAC_NODE_2_length_246_cov_15.373983
249 G low-110 [G/A] high-141 [G/A]
7427_TGCAGGGAAAGGACTGGAATGGATTGGATGGAAATATAC_NODE_2_length_246_cov_15.373983
218 A low-110 A high-141 [A/T]
7427_TGCAGGGAAAGGACTGGAATGGATTGGATGGAAATATAC_NODE_2_length_246_cov_15.373983
92 A low-110 [A/C] high-141 [A/C]
7427_TGCAGGGAAAGGACTGGAATGGATTGGATGGAAATATAC_NODE_2_length_246_cov_15.373983
69 C low-110 [C/G] high-141 [C/T]
7427_TGCAGGGAAAGGACTGGAATGGATTGGATGGAAATATAC_NODE_2_length_246_cov_15.373983
52 C low-110 [C/+G] high-141 [C/+G]
7427_TGCAGGGAAAGGACTGGAATGGATTGGATGGAAATATAC_NODE_2_length_246_cov_15.373983
229 A low-110 - high-141 [A/T]
7427_TGCAGGGAAAGGACTGGAATGGATTGGATGGAAATATAC_NODE_2_length_246_cov_15.373983
151 T low-110 [T/C] high-141 T
7427_TGCAGGGAAAGGACTGGAATGGATTGGATGGAAATATAC_NODE_2_length_246_cov_15.373983
216 A low-110 [A/T] high-141 [A/T]
7427_TGCAGGGAAAGGACTGGAATGGATTGGATGGAAATATAC_NODE_2_length_246_cov_15.373983
260 T low-110 [T/G] high-141 -
605_TGCAGGACAAACGCTTTTAATGTGAAGGGATTGTCTGCA_NODE_1_length_486_cov_19.345678
152 A low-110 - high-141 [A/C]
605_TGCAGGACAAACGCTTTTAATGTGAAGGGATTGTCTGCA_NODE_1_length_486_cov_19.345678
181 C low-110 C high-141 [C/T]
605_TGCAGGACAAACGCTTTTAATGTGAAGGGATTGTCTGCA_NODE_1_length_486_cov_19.345678
192 T low-110 [T/C] high-141 [T/C]
605_TGCAGGACAAACGCTTTTAATGTGAAGGGATTGTCTGCA_NODE_1_length_486_cov_19.345678
151 G low-110 G high-141 [G/C]
605_TGCAGGACAAACGCTTTTAATGTGAAGGGATTGTCTGCA_NODE_1_length_486_cov_19.345678
171 A low-110 [A/G] high-141 [A/G]
605_TGCAGGACAAACGCTTTTAATGTGAAGGGATTGTCTGCA_NODE_1_length_486_cov_19.345678
223 G low-110 [G/C] high-141 -
605_TGCAGGACAAACGCTTTTAATGTGAAGGGATTGTCTGCA_NODE_1_length_486_cov_19.345678
176 A low-110 [A/G] high-141 [A/G]
5722_TGCAGGAGCCGGAGCCAATCGGTTCCCTCTACTTAAACA_NODE_1_length_457_cov_11.056892
384 A low-110 [A/G] high-141 -
5722_TGCAGGAGCCGGAGCCAATCGGTTCCCTCTACTTAAACA_NODE_1_length_457_cov_11.056892
124 A low-110 [A/G] high-141 A
5722_TGCAGGAGCCGGAGCCAATCGGTTCCCTCTACTTAAACA_NODE_1_length_457_cov_11.056892
67 G low-110 A high-141 [G/A]
5722_TGCAGGAGCCGGAGCCAATCGGTTCCCTCTACTTAAACA_NODE_1_length_457_cov_11.056892
181 G low-110 [G/A] high-141 [G/A]
5722_TGCAGGAGCCGGAGCCAATCGGTTCCCTCTACTTAAACA_NODE_1_length_457_cov_11.056892
389 G low-110 [G/+A] high-141 G
5722_TGCAGGAGCCGGAGCCAATCGGTTCCCTCTACTTAAACA_NODE_1_length_457_cov_11.056892
288 G low-110 [G/T] high-141 [G/T]
5722_TGCAGGAGCCGGAGCCAATCGGTTCCCTCTACTTAAACA_NODE_1_length_457_cov_11.056892
167 C low-110 [C/T] high-141 [C/T]
5722_TGCAGGAGCCGGAGCCAATCGGTTCCCTCTACTTAAACA_NODE_1_length_457_cov_11.056892
453 A low-110 [A/C] high-141 -
5722_TGCAGGAGCCGGAGCCAATCGGTTCCCTCTACTTAAACA_NODE_1_length_457_cov_11.056892
397 C low-110 [C/T] high-141 C
5722_TGCAGGAGCCGGAGCCAATCGGTTCCCTCTACTTAAACA_NODE_1_length_457_cov_11.056892
136 G low-110 [G/A] high-141 [G/A]
5722_TGCAGGAGCCGGAGCCAATCGGTTCCCTCTACTTAAACA_NODE_1_length_457_cov_11.056892
383 T low-110 [T/C] high-141 [T/C]
5722_TGCAGGAGCCGGAGCCAATCGGTTCCCTCTACTTAAACA_NODE_1_length_457_cov_11.056892
235 A low-110 [A/G] high-141 [A/G]
5722_TGCAGGAGCCGGAGCCAATCGGTTCCCTCTACTTAAACA_NODE_1_length_457_cov_11.056892
105 A low-110 [A/G] high-141 [A/G]
5722_TGCAGGAGCCGGAGCCAATCGGTTCCCTCTACTTAAACA_NODE_1_length_457_cov_11.056892
149 A low-110 [A/C] high-141 [A/C]
5722_TGCAGGAGCCGGAGCCAATCGGTTCCCTCTACTTAAACA_NODE_1_length_457_cov_11.056892
304 T low-110 [T/A] high-141 [T/A]
5722_TGCAGGAGCCGGAGCCAATCGGTTCCCTCTACTTAAACA_NODE_1_length_457_cov_11.056892
190 G low-110 [G/T] high-141 -
5722_TGCAGGAGCCGGAGCCAATCGGTTCCCTCTACTTAAACA_NODE_1_length_457_cov_11.056892
436 C low-110 [C/T] high-141 C
5722_TGCAGGAGCCGGAGCCAATCGGTTCCCTCTACTTAAACA_NODE_1_length_457_cov_11.056892
120 C low-110 [C/G] high-141 [C/G]
5722_TGCAGGAGCCGGAGCCAATCGGTTCCCTCTACTTAAACA_NODE_1_length_457_cov_11.056892
95 C low-110 C high-141 [C/T]
5722_TGCAGGAGCCGGAGCCAATCGGTTCCCTCTACTTAAACA_NODE_1_length_457_cov_11.056892
273 C low-110 [C/T] high-141 [C/T]
5722_TGCAGGAGCCGGAGCCAATCGGTTCCCTCTACTTAAACA_NODE_1_length_457_cov_11.056892
213 C low-110 [C/T] high-141 [C/T]
5722_TGCAGGAGCCGGAGCCAATCGGTTCCCTCTACTTAAACA_NODE_1_length_457_cov_11.056892
277 T low-110 [T/C] high-141 -
5722_TGCAGGAGCCGGAGCCAATCGGTTCCCTCTACTTAAACA_NODE_1_length_457_cov_11.056892
172 T low-110 [T/C] high-141 [T/C]
5722_TGCAGGAGCCGGAGCCAATCGGTTCCCTCTACTTAAACA_NODE_1_length_457_cov_11.056892
450 A low-110 [A/T] high-141 [A/T]
5722_TGCAGGAGCCGGAGCCAATCGGTTCCCTCTACTTAAACA_NODE_1_length_457_cov_11.056892
395 T low-110 [T/C] high-141 [T/C]
5722_TGCAGGAGCCGGAGCCAATCGGTTCCCTCTACTTAAACA_NODE_1_length_457_cov_11.056892
462 C low-110 [C/T] high-141 T
5722_TGCAGGAGCCGGAGCCAATCGGTTCCCTCTACTTAAACA_NODE_1_length_457_cov_11.056892
459 T low-110 [T/C] high-141 -
5722_TGCAGGAGCCGGAGCCAATCGGTTCCCTCTACTTAAACA_NODE_1_length_457_cov_11.056892
101 A low-110 [A/T] high-141 [A/T]
5722_TGCAGGAGCCGGAGCCAATCGGTTCCCTCTACTTAAACA_NODE_1_length_457_cov_11.056892
66 A low-110 [A/C] high-141 [A/C]
5722_TGCAGGAGCCGGAGCCAATCGGTTCCCTCTACTTAAACA_NODE_1_length_457_cov_11.056892
86 T low-110 [T/G] high-141 [T/G]
5722_TGCAGGAGCCGGAGCCAATCGGTTCCCTCTACTTAAACA_NODE_1_length_457_cov_11.056892
247 A low-110 [A/G] high-141 [A/G]
23433_TGCAGGCTAGAGGGCTCGCTGTTCCGTATCTGACCTCTG_NODE_1_length_425_cov_14.607059
166 T low-110 T high-141 [T/G]
23433_TGCAGGCTAGAGGGCTCGCTGTTCCGTATCTGACCTCTG_NODE_1_length_425_cov_14.607059
86 C low-110 [C/T] high-141 [C/T]
24728_TGCAGGGAGGTGTGATTCTCGCAAGCAACAAAGTAGTCA_NODE_1_length_308_cov_16.314936
240 A low-110 [A/G] high-141 [A/-A]
24728_TGCAGGGAGGTGTGATTCTCGCAAGCAACAAAGTAGTCA_NODE_1_length_308_cov_16.314936
232 A low-110 [A/G] high-141 A
24728_TGCAGGGAGGTGTGATTCTCGCAAGCAACAAAGTAGTCA_NODE_1_length_308_cov_16.314936
279 A low-110 G high-141 A
6876_TGCAGGGTGGGGCAAGAGTTTGAGGCATCTTTTTTTGTT_NODE_1_length_220_cov_9.045455
81 A low-110 G high-141 [A/G]
30940_TGCAGGTGGATAGCTGACCTCCGAAAACGAACAGGAGAA_NODE_1_length_416_cov_10.987981
371 C low-110 - high-141 [C/T]
30940_TGCAGGTGGATAGCTGACCTCCGAAAACGAACAGGAGAA_NODE_1_length_416_cov_10.987981
308 A low-110 [A/G] high-141 [A/G]
30940_TGCAGGTGGATAGCTGACCTCCGAAAACGAACAGGAGAA_NODE_1_length_416_cov_10.987981
373 A low-110 [A/T] high-141 -
30940_TGCAGGTGGATAGCTGACCTCCGAAAACGAACAGGAGAA_NODE_1_length_416_cov_10.987981
272 C low-110 [C/T] high-141 [C/T]
30940_TGCAGGTGGATAGCTGACCTCCGAAAACGAACAGGAGAA_NODE_1_length_416_cov_10.987981
90 A low-110 [A/G] high-141 [A/G]
30940_TGCAGGTGGATAGCTGACCTCCGAAAACGAACAGGAGAA_NODE_1_length_416_cov_10.987981
284 C low-110 [C/G] high-141 -
37041_TGCAGGCTTTGAGCTGCTGTATCAGCCTGAAGTTGTGAG_NODE_1_length_439_cov_6.603645
418 A low-110 G high-141 [A/G]
37041_TGCAGGCTTTGAGCTGCTGTATCAGCCTGAAGTTGTGAG_NODE_1_length_439_cov_6.603645
409 G low-110 - high-141 [G/A]
37041_TGCAGGCTTTGAGCTGCTGTATCAGCCTGAAGTTGTGAG_NODE_1_length_439_cov_6.603645
323 T low-110 - high-141 [T/C]
26037_TGCAGGAGACGACTCGTCCACGTCGTCGACGATCCGATA_NODE_1_length_437_cov_17.054920
344 A low-110 [A/G] high-141 [A/G]
26037_TGCAGGAGACGACTCGTCCACGTCGTCGACGATCCGATA_NODE_1_length_437_cov_17.054920
399 T low-110 - high-141 [T/G]
11237_TGCAGGCCTCCTGTCTTTATTTAACCTCATGCAAAATGA_NODE_1_length_424_cov_4.558962
190 G low-110 [G/A] high-141 G
11237_TGCAGGCCTCCTGTCTTTATTTAACCTCATGCAAAATGA_NODE_1_length_424_cov_4.558962
131 T low-110 T high-141 [T/G]
11237_TGCAGGCCTCCTGTCTTTATTTAACCTCATGCAAAATGA_NODE_1_length_424_cov_4.558962
283 A low-110 [A/G] high-141 [A/G]
11237_TGCAGGCCTCCTGTCTTTATTTAACCTCATGCAAAATGA_NODE_1_length_424_cov_4.558962
346 T low-110 C high-141 [T/C]
11237_TGCAGGCCTCCTGTCTTTATTTAACCTCATGCAAAATGA_NODE_1_length_424_cov_4.558962
307 G low-110 [G/A] high-141 G
11237_TGCAGGCCTCCTGTCTTTATTTAACCTCATGCAAAATGA_NODE_1_length_424_cov_4.558962
288 T low-110 [T/C] high-141 T
11237_TGCAGGCCTCCTGTCTTTATTTAACCTCATGCAAAATGA_NODE_1_length_424_cov_4.558962
320 T low-110 [T/C] high-141 [T/C]
11237_TGCAGGCCTCCTGTCTTTATTTAACCTCATGCAAAATGA_NODE_1_length_424_cov_4.558962
344 A low-110 [A/G] high-141 [A/G]
11237_TGCAGGCCTCCTGTCTTTATTTAACCTCATGCAAAATGA_NODE_1_length_424_cov_4.558962
321 C low-110 [C/A] high-141 C
39877_TGCAGGTTGCAGCATTGCCCCTGCAAACAGGAGCAAAGT_NODE_1_length_482_cov_15.568464
356 T low-110 [T/C] high-141 T
16044_TGCAGGTTTGAAATTCTCCCTTGATGCAACAATAATTCA_NODE_1_length_423_cov_11.092198
326 G low-110 [G/C] high-141 G
16151_TGCAGGTTTAACGGCGCCGGTGGTATTTAATGGCCCGGG_NODE_1_length_395_cov_7.010127
241 C low-110 [C/T] high-141 [C/T]
31651_TGCAGGAGAACCGGACCATGCTGTTTATGGTGAGTTTCA_NODE_1_length_451_cov_16.004435
181 T low-110 [T/C] high-141 T
31651_TGCAGGAGAACCGGACCATGCTGTTTATGGTGAGTTTCA_NODE_1_length_451_cov_16.004435
63 T low-110 [T/A] high-141 [T/A]
31651_TGCAGGAGAACCGGACCATGCTGTTTATGGTGAGTTTCA_NODE_1_length_451_cov_16.004435
241 C low-110 [C/A] high-141 -
31651_TGCAGGAGAACCGGACCATGCTGTTTATGGTGAGTTTCA_NODE_1_length_451_cov_16.004435
198 C low-110 [C/T] high-141 C
31651_TGCAGGAGAACCGGACCATGCTGTTTATGGTGAGTTTCA_NODE_1_length_451_cov_16.004435
79 G low-110 [G/A] high-141 [G/A]
31651_TGCAGGAGAACCGGACCATGCTGTTTATGGTGAGTTTCA_NODE_1_length_451_cov_16.004435
255 G low-110 [G/C] high-141 -
31651_TGCAGGAGAACCGGACCATGCTGTTTATGGTGAGTTTCA_NODE_1_length_451_cov_16.004435
110 C low-110 [C/A] high-141 [C/A]
31651_TGCAGGAGAACCGGACCATGCTGTTTATGGTGAGTTTCA_NODE_1_length_451_cov_16.004435
149 C low-110 [C/G] high-141 [C/G]
31651_TGCAGGAGAACCGGACCATGCTGTTTATGGTGAGTTTCA_NODE_1_length_451_cov_16.004435
238 C low-110 [C/T] high-141 -
31651_TGCAGGAGAACCGGACCATGCTGTTTATGGTGAGTTTCA_NODE_1_length_451_cov_16.004435
291 A low-110 [A/G] high-141 [A/G]
31651_TGCAGGAGAACCGGACCATGCTGTTTATGGTGAGTTTCA_NODE_1_length_451_cov_16.004435
134 G low-110 [G/C] high-141 [G/C]
31651_TGCAGGAGAACCGGACCATGCTGTTTATGGTGAGTTTCA_NODE_1_length_451_cov_16.004435
146 G low-110 [G/T] high-141 [G/T]
31651_TGCAGGAGAACCGGACCATGCTGTTTATGGTGAGTTTCA_NODE_1_length_451_cov_16.004435
345 G low-110 - high-141 [G/T]
31651_TGCAGGAGAACCGGACCATGCTGTTTATGGTGAGTTTCA_NODE_1_length_451_cov_16.004435
69 T low-110 [T/C] high-141 [T/C]
31651_TGCAGGAGAACCGGACCATGCTGTTTATGGTGAGTTTCA_NODE_1_length_451_cov_16.004435
103 C low-110 - high-141 [C/A]
31651_TGCAGGAGAACCGGACCATGCTGTTTATGGTGAGTTTCA_NODE_1_length_451_cov_16.004435
66 C low-110 [C/T] high-141 [C/T]
31651_TGCAGGAGAACCGGACCATGCTGTTTATGGTGAGTTTCA_NODE_1_length_451_cov_16.004435
117 C low-110 C high-141 [C/G]
31651_TGCAGGAGAACCGGACCATGCTGTTTATGGTGAGTTTCA_NODE_1_length_451_cov_16.004435
175 T low-110 [T/C] high-141 T
31651_TGCAGGAGAACCGGACCATGCTGTTTATGGTGAGTTTCA_NODE_1_length_451_cov_16.004435
285 T low-110 [T/A] high-141 [T/A]
31651_TGCAGGAGAACCGGACCATGCTGTTTATGGTGAGTTTCA_NODE_1_length_451_cov_16.004435
113 A low-110 [A/C] high-141 [A/C]
31651_TGCAGGAGAACCGGACCATGCTGTTTATGGTGAGTTTCA_NODE_1_length_451_cov_16.004435
54 G low-110 [G/T] high-141 [G/T]
35086_TGCAGGAAAACATGGACACCTTCAAAGCAAGAGTAAAAC_NODE_1_length_445_cov_7.260674
371 G low-110 [G/T] high-141 [G/T]
35086_TGCAGGAAAACATGGACACCTTCAAAGCAAGAGTAAAAC_NODE_1_length_445_cov_7.260674
365 A low-110 [A/G] high-141 [A/G]
35086_TGCAGGAAAACATGGACACCTTCAAAGCAAGAGTAAAAC_NODE_1_length_445_cov_7.260674
147 C low-110 [C/T] high-141 [C/T]
35086_TGCAGGAAAACATGGACACCTTCAAAGCAAGAGTAAAAC_NODE_1_length_445_cov_7.260674
369 C low-110 [C/T] high-141 [C/T]
4958_TGCAGGGGGTGAAATAACAACGTGTTTAAATTAGAAGGA_NODE_1_length_246_cov_26.906504
73 T low-110 [T/C] high-141 T
3066_TGCAGGTACTGTTTTTCACCTCTGAAAAGCAGAGGGAGG_NODE_2_length_133_cov_11.624060
60 A low-110 [A/G] high-141 [A/G]
3066_TGCAGGTACTGTTTTTCACCTCTGAAAAGCAGAGGGAGG_NODE_2_length_133_cov_11.624060
30 A low-110 [A/G] high-141 [A/G]
9581_TGCAGGCCGCAGCGGACGAGCGCCACGTTTCCTGTGCAC_NODE_1_length_403_cov_8.677420
162 C low-110 C high-141 [C/+A]
9581_TGCAGGCCGCAGCGGACGAGCGCCACGTTTCCTGTGCAC_NODE_1_length_403_cov_8.677420
347 G low-110 G high-141 [G/A]
13516_TGCAGGAGACGGGGACTCCACTCACACGTCTCCCAGCTA_NODE_1_length_356_cov_20.370787
200 C low-110 [C/A] high-141 [C/A]
13516_TGCAGGAGACGGGGACTCCACTCACACGTCTCCCAGCTA_NODE_1_length_356_cov_20.370787
225 C low-110 [C/G] high-141 [C/G]
33796_TGCAGGAACCAACGTTCCACATCCGTCCAATAAGCTCAC_NODE_1_length_320_cov_17.690624
233 T low-110 [T/C] high-141 [T/C]
33796_TGCAGGAACCAACGTTCCACATCCGTCCAATAAGCTCAC_NODE_1_length_320_cov_17.690624
250 A low-110 [A/-A] high-141 [A/-A]
33796_TGCAGGAACCAACGTTCCACATCCGTCCAATAAGCTCAC_NODE_1_length_320_cov_17.690624
126 T low-110 [T/C] high-141 [T/C]
31435_TGCAGGGACACTGGTGTGGCGTCGTCCTTCTAAACATTG_NODE_1_length_414_cov_14.886474
384 G low-110 [G/T] high-141 [G/T]
31435_TGCAGGGACACTGGTGTGGCGTCGTCCTTCTAAACATTG_NODE_1_length_414_cov_14.886474
359 T low-110 [T/A] high-141 [T/A]
31435_TGCAGGGACACTGGTGTGGCGTCGTCCTTCTAAACATTG_NODE_1_length_414_cov_14.886474
298 A low-110 [A/G] high-141 [A/G]
31435_TGCAGGGACACTGGTGTGGCGTCGTCCTTCTAAACATTG_NODE_1_length_414_cov_14.886474
83 A low-110 [A/G] high-141 [A/G]
31435_TGCAGGGACACTGGTGTGGCGTCGTCCTTCTAAACATTG_NODE_1_length_414_cov_14.886474
368 T low-110 [T/A] high-141 [T/A]
31435_TGCAGGGACACTGGTGTGGCGTCGTCCTTCTAAACATTG_NODE_1_length_414_cov_14.886474
318 G low-110 [G/T] high-141 [G/T]
31435_TGCAGGGACACTGGTGTGGCGTCGTCCTTCTAAACATTG_NODE_1_length_414_cov_14.886474
150 G low-110 [G/C] high-141 [G/C]
16470_TGCAGGCACAAGACGGTGATCGTCGCTATTTTACTCTTT_NODE_1_length_408_cov_18.750000
310 C low-110 G high-141 [C/G]
16470_TGCAGGCACAAGACGGTGATCGTCGCTATTTTACTCTTT_NODE_1_length_408_cov_18.750000
351 T low-110 [T/C] high-141 [T/C]
39902_TGCAGGTTGAAAGGAGCATAGTTGCGCAGTACGTTGCAG_NODE_1_length_435_cov_6.006896
192 A low-110 [A/G] high-141 [A/G]
39902_TGCAGGTTGAAAGGAGCATAGTTGCGCAGTACGTTGCAG_NODE_1_length_435_cov_6.006896
236 G low-110 [G/A] high-141 [G/A]
39902_TGCAGGTTGAAAGGAGCATAGTTGCGCAGTACGTTGCAG_NODE_1_length_435_cov_6.006896
48 C low-110 [C/T] high-141 [C/T]
39012_TGCAGGTCAGACGCTGACCTTTTGTGCACTTTTCCTTTT_NODE_1_length_166_cov_31.686747
131 C low-110 [C/T] high-141 [C/T]
41687_TGCAGGTGAGGAGCATTGCTGTGAGCCACACCTTCAAGA_NODE_1_length_370_cov_22.091892
230 G low-110 [G/A] high-141 G
41687_TGCAGGTGAGGAGCATTGCTGTGAGCCACACCTTCAAGA_NODE_1_length_370_cov_22.091892
220 T low-110 T high-141 [T/G]
8484_TGCAGGGGGCGGTAGAGGGCGTACTCGTCCCTGAACAGC_NODE_1_length_414_cov_14.606280
221 A low-110 [A/G] high-141 A
15595_TGCAGGAAGATGCTGGAGACTGGTTTGCTATTGTAATAC_NODE_1_length_428_cov_23.240654
132 T low-110 T high-141 [T/A]
15595_TGCAGGAAGATGCTGGAGACTGGTTTGCTATTGTAATAC_NODE_1_length_428_cov_23.240654
125 T low-110 T high-141 [T/G]
41426_TGCAGGAAGGTTGTGCGTCCTCACTTTGTATCTATGTTC_NODE_1_length_453_cov_8.066225
104 A low-110 [A/C] high-141 [A/C]
41426_TGCAGGAAGGTTGTGCGTCCTCACTTTGTATCTATGTTC_NODE_1_length_453_cov_8.066225
130 G low-110 [G/T] high-141 [G/T]
41426_TGCAGGAAGGTTGTGCGTCCTCACTTTGTATCTATGTTC_NODE_1_length_453_cov_8.066225
204 G low-110 [G/C] high-141 [G/C]
41426_TGCAGGAAGGTTGTGCGTCCTCACTTTGTATCTATGTTC_NODE_1_length_453_cov_8.066225
330 A low-110 [A/C] high-141 [A/C]
41426_TGCAGGAAGGTTGTGCGTCCTCACTTTGTATCTATGTTC_NODE_1_length_453_cov_8.066225
207 C low-110 [C/A] high-141 -
41426_TGCAGGAAGGTTGTGCGTCCTCACTTTGTATCTATGTTC_NODE_1_length_453_cov_8.066225
165 T low-110 [T/A] high-141 [T/A]
41426_TGCAGGAAGGTTGTGCGTCCTCACTTTGTATCTATGTTC_NODE_1_length_453_cov_8.066225
239 C low-110 [C/T] high-141 [C/T]
41426_TGCAGGAAGGTTGTGCGTCCTCACTTTGTATCTATGTTC_NODE_1_length_453_cov_8.066225
139 T low-110 [T/C] high-141 [T/C]
41426_TGCAGGAAGGTTGTGCGTCCTCACTTTGTATCTATGTTC_NODE_1_length_453_cov_8.066225
129 C low-110 [C/A] high-141 [C/A]
41426_TGCAGGAAGGTTGTGCGTCCTCACTTTGTATCTATGTTC_NODE_1_length_453_cov_8.066225
336 C low-110 [C/G] high-141 [C/G]
41426_TGCAGGAAGGTTGTGCGTCCTCACTTTGTATCTATGTTC_NODE_1_length_453_cov_8.066225
79 A low-110 [A/G] high-141 [A/G]
41426_TGCAGGAAGGTTGTGCGTCCTCACTTTGTATCTATGTTC_NODE_1_length_453_cov_8.066225
269 C low-110 [C/T] high-141 [C/T]
41426_TGCAGGAAGGTTGTGCGTCCTCACTTTGTATCTATGTTC_NODE_1_length_453_cov_8.066225
158 A low-110 [A/T] high-141 [A/T]
41426_TGCAGGAAGGTTGTGCGTCCTCACTTTGTATCTATGTTC_NODE_1_length_453_cov_8.066225
119 A low-110 [A/C] high-141 [A/C]
41426_TGCAGGAAGGTTGTGCGTCCTCACTTTGTATCTATGTTC_NODE_1_length_453_cov_8.066225
360 G low-110 [G/C] high-141 [G/C]
41426_TGCAGGAAGGTTGTGCGTCCTCACTTTGTATCTATGTTC_NODE_1_length_453_cov_8.066225
349 G low-110 [G/C] high-141 [G/C]
41426_TGCAGGAAGGTTGTGCGTCCTCACTTTGTATCTATGTTC_NODE_1_length_453_cov_8.066225
30 C low-110 [C/T] high-141 [C/T]
41426_TGCAGGAAGGTTGTGCGTCCTCACTTTGTATCTATGTTC_NODE_1_length_453_cov_8.066225
264 G low-110 [G/A] high-141 [G/A]
41426_TGCAGGAAGGTTGTGCGTCCTCACTTTGTATCTATGTTC_NODE_1_length_453_cov_8.066225
240 G low-110 [G/A] high-141 [G/A]
41426_TGCAGGAAGGTTGTGCGTCCTCACTTTGTATCTATGTTC_NODE_1_length_453_cov_8.066225
333 A low-110 [A/G] high-141 [A/G]
41426_TGCAGGAAGGTTGTGCGTCCTCACTTTGTATCTATGTTC_NODE_1_length_453_cov_8.066225
400 T low-110 [T/-T] high-141 [T/-T]
41426_TGCAGGAAGGTTGTGCGTCCTCACTTTGTATCTATGTTC_NODE_1_length_453_cov_8.066225
51 G low-110 [G/T] high-141 [G/T]
41426_TGCAGGAAGGTTGTGCGTCCTCACTTTGTATCTATGTTC_NODE_1_length_453_cov_8.066225
406 A low-110 - high-141 [A/G]
41426_TGCAGGAAGGTTGTGCGTCCTCACTTTGTATCTATGTTC_NODE_1_length_453_cov_8.066225
396 A low-110 [A/G] high-141 [A/G]
41426_TGCAGGAAGGTTGTGCGTCCTCACTTTGTATCTATGTTC_NODE_1_length_453_cov_8.066225
377 G low-110 [G/A] high-141 [G/A]
41426_TGCAGGAAGGTTGTGCGTCCTCACTTTGTATCTATGTTC_NODE_1_length_453_cov_8.066225
153 G low-110 [G/T] high-141 [G/T]
41426_TGCAGGAAGGTTGTGCGTCCTCACTTTGTATCTATGTTC_NODE_1_length_453_cov_8.066225
345 G low-110 G high-141 [G/T]
41426_TGCAGGAAGGTTGTGCGTCCTCACTTTGTATCTATGTTC_NODE_1_length_453_cov_8.066225
209 T low-110 [T/C] high-141 [T/C]
41426_TGCAGGAAGGTTGTGCGTCCTCACTTTGTATCTATGTTC_NODE_1_length_453_cov_8.066225
404 G low-110 [G/A] high-141 [G/A]
29948_TGCAGGTTGACCACATGTCAGTTTAGAGGTAATACAGAA_NODE_1_length_382_cov_9.410995
128 A low-110 [A/G] high-141 G
29948_TGCAGGTTGACCACATGTCAGTTTAGAGGTAATACAGAA_NODE_1_length_382_cov_9.410995
120 A low-110 [A/+T] high-141 [A/+T]
29948_TGCAGGTTGACCACATGTCAGTTTAGAGGTAATACAGAA_NODE_1_length_382_cov_9.410995
307 G low-110 [G/T] high-141 [G/T]
29948_TGCAGGTTGACCACATGTCAGTTTAGAGGTAATACAGAA_NODE_1_length_382_cov_9.410995
364 C low-110 T high-141 [C/T]
33866_TGCAGGGGGCATTGAACACTGAGGGTAATCAAATAACGC_NODE_1_length_387_cov_14.782946
369 A low-110 [A/G] high-141 [A/G]
9710_TGCAGGATGCGACTGAGAGCAAACTCAGTGTGCACACCA_NODE_1_length_449_cov_20.955456
414 G low-110 [G/T] high-141 -
8859_TGCAGGGCCTCTGACTTTTCTCTTCTGCTTTTCCTCCTG_NODE_1_length_216_cov_5.833333
109 G low-110 - high-141 [G/A]
8859_TGCAGGGCCTCTGACTTTTCTCTTCTGCTTTTCCTCCTG_NODE_1_length_216_cov_5.833333
127 C low-110 - high-141 [C/A]
8859_TGCAGGGCCTCTGACTTTTCTCTTCTGCTTTTCCTCCTG_NODE_1_length_216_cov_5.833333
114 C low-110 - high-141 [C/T]
8859_TGCAGGGCCTCTGACTTTTCTCTTCTGCTTTTCCTCCTG_NODE_1_length_216_cov_5.833333
100 G low-110 - high-141 [G/A]
41065_TGCAGGGTAAAAGTCATCGTTTTCAAATGTCCCACCTTT_NODE_1_length_420_cov_23.892857
229 G low-110 G high-141 [G/A]
41065_TGCAGGGTAAAAGTCATCGTTTTCAAATGTCCCACCTTT_NODE_1_length_420_cov_23.892857
115 C low-110 - high-141 [C/T]
3053_TGCAGGGCAAACAGGCCTCTGCGACAGTGTGCACATTGT_NODE_1_length_312_cov_9.923077
274 A low-110 [A/G] high-141 [A/G]
3053_TGCAGGGCAAACAGGCCTCTGCGACAGTGTGCACATTGT_NODE_1_length_312_cov_9.923077
87 A low-110 [A/T] high-141 [A/T]
3053_TGCAGGGCAAACAGGCCTCTGCGACAGTGTGCACATTGT_NODE_1_length_312_cov_9.923077
67 A low-110 [A/T] high-141 [A/T]
3053_TGCAGGGCAAACAGGCCTCTGCGACAGTGTGCACATTGT_NODE_1_length_312_cov_9.923077
267 T low-110 [T/C] high-141 [T/C]
3053_TGCAGGGCAAACAGGCCTCTGCGACAGTGTGCACATTGT_NODE_1_length_312_cov_9.923077
86 A low-110 [A/G] high-141 [A/G]
10580_TGCAGGGTCTGTGCCTGCAGTGGTGTCCAAACTCGTGGA_NODE_1_length_449_cov_17.659243
339 G low-110 [G/T] high-141 T
20214_TGCAGGACAAAAAGTCACCAACGCAGGTAAAAAGTCTCA_NODE_1_length_338_cov_8.414201
258 C low-110 [C/G] high-141 [C/G]
14116_TGCAGGAGGTGGAGCTGCGTTGGGGCGTGACGGAGGAGG_NODE_1_length_279_cov_12.010753
261 T low-110 [T/A] high-141 [T/A]
14116_TGCAGGAGGTGGAGCTGCGTTGGGGCGTGACGGAGGAGG_NODE_1_length_279_cov_12.010753
234 A low-110 [A/T] high-141 [A/T]
14116_TGCAGGAGGTGGAGCTGCGTTGGGGCGTGACGGAGGAGG_NODE_1_length_279_cov_12.010753
206 T low-110 - high-141 [T/A]
14116_TGCAGGAGGTGGAGCTGCGTTGGGGCGTGACGGAGGAGG_NODE_1_length_279_cov_12.010753
230 G low-110 [G/A] high-141 [G/A]
14116_TGCAGGAGGTGGAGCTGCGTTGGGGCGTGACGGAGGAGG_NODE_1_length_279_cov_12.010753
218 G low-110 [G/A] high-141 [G/A]
14116_TGCAGGAGGTGGAGCTGCGTTGGGGCGTGACGGAGGAGG_NODE_1_length_279_cov_12.010753
215 G low-110 - high-141 [G/C]
14116_TGCAGGAGGTGGAGCTGCGTTGGGGCGTGACGGAGGAGG_NODE_1_length_279_cov_12.010753
244 A low-110 [A/G] high-141 [A/G]
14116_TGCAGGAGGTGGAGCTGCGTTGGGGCGTGACGGAGGAGG_NODE_1_length_279_cov_12.010753
216 A low-110 A high-141 [A/C]
14116_TGCAGGAGGTGGAGCTGCGTTGGGGCGTGACGGAGGAGG_NODE_1_length_279_cov_12.010753
284 C low-110 [C/T] high-141 [C/T]
14116_TGCAGGAGGTGGAGCTGCGTTGGGGCGTGACGGAGGAGG_NODE_1_length_279_cov_12.010753
293 T low-110 [T/A] high-141 [T/A]
9138_TGCAGGAAGACTGTGCACACCTCCCAGCAGTGCAGGAAC_NODE_1_length_427_cov_12.512880
312 C low-110 - high-141 [C/T]
9138_TGCAGGAAGACTGTGCACACCTCCCAGCAGTGCAGGAAC_NODE_1_length_427_cov_12.512880
287 A low-110 [A/T] high-141 [A/T]
9138_TGCAGGAAGACTGTGCACACCTCCCAGCAGTGCAGGAAC_NODE_1_length_427_cov_12.512880
199 A low-110 [A/G] high-141 [A/G]
9138_TGCAGGAAGACTGTGCACACCTCCCAGCAGTGCAGGAAC_NODE_1_length_427_cov_12.512880
114 C low-110 G high-141 [C/G]
41211_TGCAGGTCTCCCTCCTACCGCCATTTGACCTCTGCAGCT_NODE_1_length_134_cov_14.089552
56 T low-110 [T/C] high-141 [T/C]
2976_TGCAGGGAAAAGGTCGCCGGTGTCAGAGGGCGACCACGC_NODE_1_length_414_cov_5.089372
244 T low-110 - high-141 [T/C]
2976_TGCAGGGAAAAGGTCGCCGGTGTCAGAGGGCGACCACGC_NODE_1_length_414_cov_5.089372
292 G low-110 - high-141 [G/A]
38655_TGCAGGTGGCCGAGGTCGGGGAGTTTGAGGCATCGAAGG_NODE_2_length_212_cov_24.518867
192 A low-110 A high-141 [A/G]
16451_TGCAGGAGCGAGTTGCAGTAGTCCAGGCGTGAGATGACA_NODE_1_length_313_cov_10.712461
170 C low-110 [C/T] high-141 [C/T]
16451_TGCAGGAGCGAGTTGCAGTAGTCCAGGCGTGAGATGACA_NODE_1_length_313_cov_10.712461
276 C low-110 [C/G] high-141 [C/G]
16451_TGCAGGAGCGAGTTGCAGTAGTCCAGGCGTGAGATGACA_NODE_1_length_313_cov_10.712461
227 C low-110 [C/T] high-141 [C/T]
16451_TGCAGGAGCGAGTTGCAGTAGTCCAGGCGTGAGATGACA_NODE_1_length_313_cov_10.712461
68 T low-110 [T/C] high-141 [T/C]
16451_TGCAGGAGCGAGTTGCAGTAGTCCAGGCGTGAGATGACA_NODE_1_length_313_cov_10.712461
193 C low-110 [C/G] high-141 [C/G]
16451_TGCAGGAGCGAGTTGCAGTAGTCCAGGCGTGAGATGACA_NODE_1_length_313_cov_10.712461
200 A low-110 [A/G] high-141 [A/G]
16451_TGCAGGAGCGAGTTGCAGTAGTCCAGGCGTGAGATGACA_NODE_1_length_313_cov_10.712461
180 G low-110 [G/C] high-141 [G/C]
16451_TGCAGGAGCGAGTTGCAGTAGTCCAGGCGTGAGATGACA_NODE_1_length_313_cov_10.712461
141 C low-110 [C/A] high-141 [C/A]
16451_TGCAGGAGCGAGTTGCAGTAGTCCAGGCGTGAGATGACA_NODE_1_length_313_cov_10.712461
44 G low-110 [G/C] high-141 [G/C]
16451_TGCAGGAGCGAGTTGCAGTAGTCCAGGCGTGAGATGACA_NODE_1_length_313_cov_10.712461
128 C low-110 [C/T] high-141 [C/T]
16451_TGCAGGAGCGAGTTGCAGTAGTCCAGGCGTGAGATGACA_NODE_1_length_313_cov_10.712461
74 C low-110 [C/A] high-141 -
16451_TGCAGGAGCGAGTTGCAGTAGTCCAGGCGTGAGATGACA_NODE_1_length_313_cov_10.712461
182 T low-110 [T/A] high-141 [T/A]
16451_TGCAGGAGCGAGTTGCAGTAGTCCAGGCGTGAGATGACA_NODE_1_length_313_cov_10.712461
83 T low-110 [T/C] high-141 [T/C]
16451_TGCAGGAGCGAGTTGCAGTAGTCCAGGCGTGAGATGACA_NODE_1_length_313_cov_10.712461
250 G low-110 [G/-G] high-141 [G/A]
16451_TGCAGGAGCGAGTTGCAGTAGTCCAGGCGTGAGATGACA_NODE_1_length_313_cov_10.712461
249 C low-110 [C/-C] high-141 [C/-C]
16451_TGCAGGAGCGAGTTGCAGTAGTCCAGGCGTGAGATGACA_NODE_1_length_313_cov_10.712461
59 G low-110 [G/C] high-141 [G/C]
16451_TGCAGGAGCGAGTTGCAGTAGTCCAGGCGTGAGATGACA_NODE_1_length_313_cov_10.712461
254 A low-110 [A/G] high-141 [A/G]
16451_TGCAGGAGCGAGTTGCAGTAGTCCAGGCGTGAGATGACA_NODE_1_length_313_cov_10.712461
89 T low-110 [T/G] high-141 T
16451_TGCAGGAGCGAGTTGCAGTAGTCCAGGCGTGAGATGACA_NODE_1_length_313_cov_10.712461
224 C low-110 [C/T] high-141 [C/T]
16451_TGCAGGAGCGAGTTGCAGTAGTCCAGGCGTGAGATGACA_NODE_1_length_313_cov_10.712461
113 T low-110 [T/C] high-141 [T/C]
16451_TGCAGGAGCGAGTTGCAGTAGTCCAGGCGTGAGATGACA_NODE_1_length_313_cov_10.712461
122 A low-110 [A/C] high-141 [A/C]
16451_TGCAGGAGCGAGTTGCAGTAGTCCAGGCGTGAGATGACA_NODE_1_length_313_cov_10.712461
48 G low-110 [G/A] high-141 [G/A]
16451_TGCAGGAGCGAGTTGCAGTAGTCCAGGCGTGAGATGACA_NODE_1_length_313_cov_10.712461
79 C low-110 [C/T] high-141 [C/T]
16451_TGCAGGAGCGAGTTGCAGTAGTCCAGGCGTGAGATGACA_NODE_1_length_313_cov_10.712461
42 A low-110 [A/G] high-141 [A/G]
16451_TGCAGGAGCGAGTTGCAGTAGTCCAGGCGTGAGATGACA_NODE_1_length_313_cov_10.712461
77 C low-110 [C/A] high-141 [C/A]
16451_TGCAGGAGCGAGTTGCAGTAGTCCAGGCGTGAGATGACA_NODE_1_length_313_cov_10.712461
23 T low-110 [T/G] high-141 -
16451_TGCAGGAGCGAGTTGCAGTAGTCCAGGCGTGAGATGACA_NODE_1_length_313_cov_10.712461
96 C low-110 [C/T] high-141 [C/T]
16451_TGCAGGAGCGAGTTGCAGTAGTCCAGGCGTGAGATGACA_NODE_1_length_313_cov_10.712461
123 T low-110 [T/G] high-141 [T/G]
16451_TGCAGGAGCGAGTTGCAGTAGTCCAGGCGTGAGATGACA_NODE_1_length_313_cov_10.712461
97 G low-110 [G/A] high-141 -
16451_TGCAGGAGCGAGTTGCAGTAGTCCAGGCGTGAGATGACA_NODE_1_length_313_cov_10.712461
146 T low-110 [T/A] high-141 [T/A]
16451_TGCAGGAGCGAGTTGCAGTAGTCCAGGCGTGAGATGACA_NODE_1_length_313_cov_10.712461
160 A low-110 [A/C] high-141 [A/C]
16451_TGCAGGAGCGAGTTGCAGTAGTCCAGGCGTGAGATGACA_NODE_1_length_313_cov_10.712461
211 C low-110 [C/G] high-141 [C/G]
16451_TGCAGGAGCGAGTTGCAGTAGTCCAGGCGTGAGATGACA_NODE_1_length_313_cov_10.712461
56 C low-110 [C/T] high-141 [C/T]
16451_TGCAGGAGCGAGTTGCAGTAGTCCAGGCGTGAGATGACA_NODE_1_length_313_cov_10.712461
101 G low-110 [G/A] high-141 [G/A]
16451_TGCAGGAGCGAGTTGCAGTAGTCCAGGCGTGAGATGACA_NODE_1_length_313_cov_10.712461
43 T low-110 [T/C] high-141 [T/C]
16451_TGCAGGAGCGAGTTGCAGTAGTCCAGGCGTGAGATGACA_NODE_1_length_313_cov_10.712461
270 T low-110 [T/C] high-141 [T/C]
16451_TGCAGGAGCGAGTTGCAGTAGTCCAGGCGTGAGATGACA_NODE_1_length_313_cov_10.712461
62 C low-110 [C/T] high-141 -
35112_TGCAGGTTATTTTACAATTCTTGCTGTATTTTCTTTTTG_NODE_3_length_218_cov_13.683486
25 T low-110 [T/C] high-141 -
13699_TGCAGGAGAAGAAGAAGGAGCTGGCCCAGAACGTGCTGT_NODE_1_length_331_cov_23.697886
123 G low-110 G high-141 A
13699_TGCAGGAGAAGAAGAAGGAGCTGGCCCAGAACGTGCTGT_NODE_1_length_331_cov_23.697886
221 G low-110 A high-141 G
13699_TGCAGGAGAAGAAGAAGGAGCTGGCCCAGAACGTGCTGT_NODE_1_length_331_cov_23.697886
127 G low-110 [G/T] high-141 T
13699_TGCAGGAGAAGAAGAAGGAGCTGGCCCAGAACGTGCTGT_NODE_1_length_331_cov_23.697886
169 G low-110 [G/A] high-141 G
6070_TGCAGGGGGCAGAATAGTCTCACTGGTCAGAGCGGCGTT_NODE_1_length_400_cov_11.002500
182 A low-110 [A/G] high-141 [A/G]
6070_TGCAGGGGGCAGAATAGTCTCACTGGTCAGAGCGGCGTT_NODE_1_length_400_cov_11.002500
206 T low-110 [T/C] high-141 [T/C]
34482_TGCAGGCAATTTCTCACTGAAAAATAAAAACAAATCCAC_NODE_1_length_419_cov_9.902148
350 G low-110 [G/A] high-141 [G/A]
34482_TGCAGGCAATTTCTCACTGAAAAATAAAAACAAATCCAC_NODE_1_length_419_cov_9.902148
274 T low-110 [T/C] high-141 [T/C]
34482_TGCAGGCAATTTCTCACTGAAAAATAAAAACAAATCCAC_NODE_1_length_419_cov_9.902148
286 G low-110 [G/A] high-141 [G/A]
34482_TGCAGGCAATTTCTCACTGAAAAATAAAAACAAATCCAC_NODE_1_length_419_cov_9.902148
173 C low-110 [C/T] high-141 [C/T]
34482_TGCAGGCAATTTCTCACTGAAAAATAAAAACAAATCCAC_NODE_1_length_419_cov_9.902148
299 G low-110 [G/A] high-141 [G/A]
2294_TGCAGGTTTGGGAGGATCCTGGAGGACTTGGACAGTTTA_NODE_1_length_413_cov_8.474576
268 G low-110 [G/A] high-141 G
33037_TGCAGGGCAGGTGTGTTGGGTGGTGTGAGTCCCCCTTCA_NODE_1_length_466_cov_18.965666
325 T low-110 [T/A] high-141 T
20443_TGCAGGATGACATCATAACAGCACTCTGCTTTCATTGTA_NODE_1_length_427_cov_7.248243
365 T low-110 [T/+G] high-141 [T/+G]
20443_TGCAGGATGACATCATAACAGCACTCTGCTTTCATTGTA_NODE_1_length_427_cov_7.248243
90 G low-110 [G/A] high-141 [G/A]
20443_TGCAGGATGACATCATAACAGCACTCTGCTTTCATTGTA_NODE_1_length_427_cov_7.248243
70 A low-110 [A/T] high-141 [A/T]
20443_TGCAGGATGACATCATAACAGCACTCTGCTTTCATTGTA_NODE_1_length_427_cov_7.248243
180 T low-110 [T/C] high-141 T
20443_TGCAGGATGACATCATAACAGCACTCTGCTTTCATTGTA_NODE_1_length_427_cov_7.248243
136 G low-110 - high-141 [G/C]
20443_TGCAGGATGACATCATAACAGCACTCTGCTTTCATTGTA_NODE_1_length_427_cov_7.248243
44 C low-110 C high-141 [C/T]
20443_TGCAGGATGACATCATAACAGCACTCTGCTTTCATTGTA_NODE_1_length_427_cov_7.248243
84 T low-110 T high-141 [T/G]
20443_TGCAGGATGACATCATAACAGCACTCTGCTTTCATTGTA_NODE_1_length_427_cov_7.248243
161 C low-110 [C/G] high-141 [C/G]
20443_TGCAGGATGACATCATAACAGCACTCTGCTTTCATTGTA_NODE_1_length_427_cov_7.248243
298 A low-110 [A/G] high-141 [A/G]
20443_TGCAGGATGACATCATAACAGCACTCTGCTTTCATTGTA_NODE_1_length_427_cov_7.248243
40 T low-110 [T/A] high-141 [T/A]
20443_TGCAGGATGACATCATAACAGCACTCTGCTTTCATTGTA_NODE_1_length_427_cov_7.248243
95 G low-110 [G/A] high-141 [G/A]
20443_TGCAGGATGACATCATAACAGCACTCTGCTTTCATTGTA_NODE_1_length_427_cov_7.248243
202 G low-110 A high-141 [G/A]
20443_TGCAGGATGACATCATAACAGCACTCTGCTTTCATTGTA_NODE_1_length_427_cov_7.248243
168 G low-110 - high-141 [G/A]
20443_TGCAGGATGACATCATAACAGCACTCTGCTTTCATTGTA_NODE_1_length_427_cov_7.248243
277 C low-110 [C/G] high-141 [C/G]
20443_TGCAGGATGACATCATAACAGCACTCTGCTTTCATTGTA_NODE_1_length_427_cov_7.248243
184 G low-110 - high-141 [G/C]
20443_TGCAGGATGACATCATAACAGCACTCTGCTTTCATTGTA_NODE_1_length_427_cov_7.248243
348 T low-110 [T/C] high-141 T
20443_TGCAGGATGACATCATAACAGCACTCTGCTTTCATTGTA_NODE_1_length_427_cov_7.248243
224 C low-110 [C/T] high-141 [C/T]
20443_TGCAGGATGACATCATAACAGCACTCTGCTTTCATTGTA_NODE_1_length_427_cov_7.248243
187 T low-110 [T/C] high-141 -
20443_TGCAGGATGACATCATAACAGCACTCTGCTTTCATTGTA_NODE_1_length_427_cov_7.248243
271 A low-110 [A/C] high-141 [A/C]
20443_TGCAGGATGACATCATAACAGCACTCTGCTTTCATTGTA_NODE_1_length_427_cov_7.248243
245 G low-110 [G/T] high-141 [G/T]
20443_TGCAGGATGACATCATAACAGCACTCTGCTTTCATTGTA_NODE_1_length_427_cov_7.248243
341 T low-110 [T/+G] high-141 -
20443_TGCAGGATGACATCATAACAGCACTCTGCTTTCATTGTA_NODE_1_length_427_cov_7.248243
107 G low-110 [G/C] high-141 [G/C]
20443_TGCAGGATGACATCATAACAGCACTCTGCTTTCATTGTA_NODE_1_length_427_cov_7.248243
121 C low-110 C high-141 [C/T]
20443_TGCAGGATGACATCATAACAGCACTCTGCTTTCATTGTA_NODE_1_length_427_cov_7.248243
158 G low-110 [G/A] high-141 [G/A]
20443_TGCAGGATGACATCATAACAGCACTCTGCTTTCATTGTA_NODE_1_length_427_cov_7.248243
174 T low-110 [T/G] high-141 T
20443_TGCAGGATGACATCATAACAGCACTCTGCTTTCATTGTA_NODE_1_length_427_cov_7.248243
50 A low-110 [A/G] high-141 [A/G]
20443_TGCAGGATGACATCATAACAGCACTCTGCTTTCATTGTA_NODE_1_length_427_cov_7.248243
97 C low-110 [C/T] high-141 [C/T]
20443_TGCAGGATGACATCATAACAGCACTCTGCTTTCATTGTA_NODE_1_length_427_cov_7.248243
51 A low-110 [A/C] high-141 [A/C]
20443_TGCAGGATGACATCATAACAGCACTCTGCTTTCATTGTA_NODE_1_length_427_cov_7.248243
137 A low-110 [A/G] high-141 [A/G]
20443_TGCAGGATGACATCATAACAGCACTCTGCTTTCATTGTA_NODE_1_length_427_cov_7.248243
98 A low-110 [A/G] high-141 [A/G]
20443_TGCAGGATGACATCATAACAGCACTCTGCTTTCATTGTA_NODE_1_length_427_cov_7.248243
265 C low-110 [C/T] high-141 -
20443_TGCAGGATGACATCATAACAGCACTCTGCTTTCATTGTA_NODE_1_length_427_cov_7.248243
45 G low-110 [G/A] high-141 G
20443_TGCAGGATGACATCATAACAGCACTCTGCTTTCATTGTA_NODE_1_length_427_cov_7.248243
247 G low-110 [G/A] high-141 -
43274_TGCAGGGAGTGACATGAAGCAACCTCCTTTTTACAACCA_NODE_1_length_420_cov_5.411905
328 C low-110 T high-141 [C/T]
27539_TGCAGGTGGACGTGGTCCCATTGCACCACCAGGGCCGTC_NODE_4_length_210_cov_26.123810
93 G low-110 [G/+AAA] high-141 [G/+AAA]
27539_TGCAGGTGGACGTGGTCCCATTGCACCACCAGGGCCGTC_NODE_4_length_210_cov_26.123810
94 C low-110 - high-141 [C/A]
7033_TGCAGGCGAACAGCACGTCTAGCTGTGTGCTATAAACCC_NODE_1_length_255_cov_6.458824
108 G low-110 A high-141 [G/A]
28105_TGCAGGACCACGCTTTCATGTTTCGAGGACCGTACCTGG_NODE_1_length_339_cov_10.820059
115 A low-110 A high-141 [A/G]
43283_TGCAGGTATCTGCAGAATTAGTAATACAAGGATGGTTAC_NODE_1_length_350_cov_11.354285
294 C low-110 [C/A] high-141 [C/A]
43283_TGCAGGTATCTGCAGAATTAGTAATACAAGGATGGTTAC_NODE_1_length_350_cov_11.354285
145 A low-110 [A/G] high-141 [A/G]
43283_TGCAGGTATCTGCAGAATTAGTAATACAAGGATGGTTAC_NODE_1_length_350_cov_11.354285
88 C low-110 - high-141 [C/T]
43283_TGCAGGTATCTGCAGAATTAGTAATACAAGGATGGTTAC_NODE_1_length_350_cov_11.354285
245 T low-110 [T/C] high-141 [T/C]
43283_TGCAGGTATCTGCAGAATTAGTAATACAAGGATGGTTAC_NODE_1_length_350_cov_11.354285
144 C low-110 [C/T] high-141 [C/T]
43283_TGCAGGTATCTGCAGAATTAGTAATACAAGGATGGTTAC_NODE_1_length_350_cov_11.354285
91 G low-110 [G/A] high-141 [G/A]
43283_TGCAGGTATCTGCAGAATTAGTAATACAAGGATGGTTAC_NODE_1_length_350_cov_11.354285
96 A low-110 [A/G] high-141 [A/G]
17007_TGCAGGACCGAGCTCCTTCCACTCAGACGCACTGAGACA_NODE_1_length_403_cov_12.223325
215 C low-110 T high-141 [C/T]
17007_TGCAGGACCGAGCTCCTTCCACTCAGACGCACTGAGACA_NODE_1_length_403_cov_12.223325
336 T low-110 T high-141 [T/C]
19754_TGCAGGCCTCCACACTGACGAGGGGTTGTTGGCTAAATA_NODE_1_length_468_cov_15.895299
267 G low-110 G high-141 [G/A]
1902_TGCAGGTCATCCTTGTCTCCTGCTCTCTCCTTGTACGCA_NODE_1_length_413_cov_26.125908
116 G low-110 [G/A] high-141 G
1902_TGCAGGTCATCCTTGTCTCCTGCTCTCTCCTTGTACGCA_NODE_1_length_413_cov_26.125908
351 T low-110 [T/C] high-141 T
5847_TGCAGGAGAAGACGCAGCATTGTCCCGACGTCTCAGCGG_NODE_1_length_285_cov_14.666667
100 G low-110 [G/A] high-141 [G/A]
2831_TGCAGGAAGACCAGCCCCAGCACCATGCACAGAGGGTGC_NODE_1_length_364_cov_18.445055
363 G low-110 [G/T] high-141 [G/T]
2831_TGCAGGAAGACCAGCCCCAGCACCATGCACAGAGGGTGC_NODE_1_length_364_cov_18.445055
280 C low-110 [C/A] high-141 [C/A]
2831_TGCAGGAAGACCAGCCCCAGCACCATGCACAGAGGGTGC_NODE_1_length_364_cov_18.445055
224 T low-110 [T/C] high-141 [T/C]
2831_TGCAGGAAGACCAGCCCCAGCACCATGCACAGAGGGTGC_NODE_1_length_364_cov_18.445055
288 T low-110 [T/A] high-141 [T/A]
13607_TGCAGGTAAAAGTGGGTGATTGATTTGAATATGTGTGCT_NODE_1_length_432_cov_10.798611
67 G low-110 - high-141 [G/A]
13607_TGCAGGTAAAAGTGGGTGATTGATTTGAATATGTGTGCT_NODE_1_length_432_cov_10.798611
312 T low-110 C high-141 T
13607_TGCAGGTAAAAGTGGGTGATTGATTTGAATATGTGTGCT_NODE_1_length_432_cov_10.798611
296 G low-110 A high-141 G
38257_TGCAGGTTTCGCGGGTGAAATTGGCGGACTTTGGTGGCA_NODE_1_length_133_cov_20.774437
112 G low-110 G high-141 [G/+ACG]
38257_TGCAGGTTTCGCGGGTGAAATTGGCGGACTTTGGTGGCA_NODE_1_length_133_cov_20.774437
49 T low-110 T high-141 [T/C]
42937_TGCAGGAATGCCCGATGAAGGGCCTCGAAGGGTCCCTTT_NODE_1_length_312_cov_36.477566
265 T low-110 A high-141 T
42937_TGCAGGAATGCCCGATGAAGGGCCTCGAAGGGTCCCTTT_NODE_1_length_312_cov_36.477566
218 T low-110 T high-141 G
39150_TGCAGGGTCCCACCAGCCTGCTGCTTGCCCCCCTATCTG_NODE_1_length_171_cov_20.918129
78 G low-110 G high-141 [G/A]
40347_TGCAGGTCATTAAGACGTTGATCCTCCCGAGGCTTACTA_NODE_1_length_451_cov_19.294901
148 C low-110 C high-141 [C/A]
3639_TGCAGGCTTCGTCCTTCCCTCCTTTATCCGACACAAAGC_NODE_1_length_309_cov_24.834951
269 G low-110 [G/A] high-141 [G/A]
9459_TGCAGGATTAGCAACCAATTTTAAGCACAGGAGAGAATA_NODE_1_length_501_cov_20.542913
400 T low-110 T high-141 [T/G]
20310_TGCAGGCCAAAGTCAATTAAAATAAGAGAGCGTCTAGGG_NODE_2_length_422_cov_11.066351
278 C low-110 [C/T] high-141 C
20310_TGCAGGCCAAAGTCAATTAAAATAAGAGAGCGTCTAGGG_NODE_2_length_422_cov_11.066351
284 C low-110 C high-141 [C/G]
28129_TGCAGGTCTGTGTTTGAAGAGAAACTGGGAAGCGGGTGG_NODE_5_length_185_cov_21.837837
67 C low-110 [C/T] high-141 C
28129_TGCAGGTCTGTGTTTGAAGAGAAACTGGGAAGCGGGTGG_NODE_5_length_185_cov_21.837837
30 G low-110 T high-141 G
33090_TGCAGGGAGGCCAACTCCACCAGCAGCTCAACGGCTCGG_NODE_1_length_492_cov_16.758131
293 C low-110 [C/G] high-141 G
35084_TGCAGGTGTACAAGGTAGATGCGAGACAAGCCTTCAGTA_NODE_1_length_451_cov_13.330377
169 C low-110 [C/A] high-141 -
21666_TGCAGGTGAAGGGACTTAAATAAGTACTTTAGTACACAT_NODE_1_length_416_cov_10.913462
22 C low-110 [C/T] high-141 C
21666_TGCAGGTGAAGGGACTTAAATAAGTACTTTAGTACACAT_NODE_1_length_416_cov_10.913462
77 G low-110 [G/A] high-141 -
21666_TGCAGGTGAAGGGACTTAAATAAGTACTTTAGTACACAT_NODE_1_length_416_cov_10.913462
63 A low-110 [A/G] high-141 [A/G]
21666_TGCAGGTGAAGGGACTTAAATAAGTACTTTAGTACACAT_NODE_1_length_416_cov_10.913462
39 A low-110 [A/G] high-141 [A/G]
21666_TGCAGGTGAAGGGACTTAAATAAGTACTTTAGTACACAT_NODE_1_length_416_cov_10.913462
40 G low-110 [G/A] high-141 [G/A]
21666_TGCAGGTGAAGGGACTTAAATAAGTACTTTAGTACACAT_NODE_1_length_416_cov_10.913462
68 T low-110 [T/C] high-141 [T/C]
21666_TGCAGGTGAAGGGACTTAAATAAGTACTTTAGTACACAT_NODE_1_length_416_cov_10.913462
48 C low-110 [C/G] high-141 C
19991_TGCAGGAAAAGCACAAAGAGAGTCAACAAGTCCAGGTCA_NODE_2_length_390_cov_15.889744
210 T low-110 [T/A] high-141 -
19308_TGCAGGATCTCACAGGACAGGTGATACTCTTTTAAGCAG_NODE_1_length_457_cov_18.993435
401 C low-110 [C/T] high-141 [C/T]
19308_TGCAGGATCTCACAGGACAGGTGATACTCTTTTAAGCAG_NODE_1_length_457_cov_18.993435
323 A low-110 [A/G] high-141 [A/G]
20286_TGCAGGATCACGGTTACCTGCCGGGCTGATGGAGCCGGA_NODE_1_length_442_cov_11.798642
304 T low-110 [T/C] high-141 [T/G]
20286_TGCAGGATCACGGTTACCTGCCGGGCTGATGGAGCCGGA_NODE_1_length_442_cov_11.798642
289 A low-110 - high-141 [A/C]
20286_TGCAGGATCACGGTTACCTGCCGGGCTGATGGAGCCGGA_NODE_1_length_442_cov_11.798642
142 C low-110 [C/G] high-141 [C/G]
20286_TGCAGGATCACGGTTACCTGCCGGGCTGATGGAGCCGGA_NODE_1_length_442_cov_11.798642
250 C low-110 - high-141 [C/T]
20286_TGCAGGATCACGGTTACCTGCCGGGCTGATGGAGCCGGA_NODE_1_length_442_cov_11.798642
226 T low-110 - high-141 [T/A]
20286_TGCAGGATCACGGTTACCTGCCGGGCTGATGGAGCCGGA_NODE_1_length_442_cov_11.798642
184 T low-110 [T/A] high-141 [T/A]
20286_TGCAGGATCACGGTTACCTGCCGGGCTGATGGAGCCGGA_NODE_1_length_442_cov_11.798642
191 A low-110 [A/T] high-141 [A/T]
20286_TGCAGGATCACGGTTACCTGCCGGGCTGATGGAGCCGGA_NODE_1_length_442_cov_11.798642
45 T low-110 [T/C] high-141 [T/C]
20286_TGCAGGATCACGGTTACCTGCCGGGCTGATGGAGCCGGA_NODE_1_length_442_cov_11.798642
132 C low-110 [C/G] high-141 [C/G]
20286_TGCAGGATCACGGTTACCTGCCGGGCTGATGGAGCCGGA_NODE_1_length_442_cov_11.798642
224 T low-110 - high-141 [T/G]
17175_TGCAGGTCTTGTTTGGACTGTCAGGCGTCTGGCTTCTAT_NODE_1_length_417_cov_12.321342
345 G low-110 [G/T] high-141 [G/T]
17175_TGCAGGTCTTGTTTGGACTGTCAGGCGTCTGGCTTCTAT_NODE_1_length_417_cov_12.321342
283 A low-110 [A/G] high-141 [A/G]
42651_TGCAGGAGATATAATAGCAACAAGATTTACATTTATTTA_NODE_1_length_388_cov_5.659794
77 A low-110 [A/C] high-141 [A/C]
42651_TGCAGGAGATATAATAGCAACAAGATTTACATTTATTTA_NODE_1_length_388_cov_5.659794
76 T low-110 [T/C] high-141 [T/C]
3518_TGCAGGAATGAATCAACGCGTCCTGCTACTGTCAAGAAC_NODE_1_length_378_cov_22.693121
104 G low-110 [G/A] high-141 [G/A]
3518_TGCAGGAATGAATCAACGCGTCCTGCTACTGTCAAGAAC_NODE_1_length_378_cov_22.693121
261 A low-110 [A/G] high-141 [A/G]
3518_TGCAGGAATGAATCAACGCGTCCTGCTACTGTCAAGAAC_NODE_1_length_378_cov_22.693121
105 A low-110 [A/C] high-141 [A/C]
20583_TGCAGGGCAGCAAACAGCTGCTGGAGAACTATCCTCTCT_NODE_2_length_159_cov_7.716981
117 T low-110 - high-141 [T/C]
26844_TGCAGGGGTCGGCCACAGACACGTTGAAAAGATCTAAAT_NODE_1_length_301_cov_6.392026
181 T low-110 [T/C] high-141 C
26844_TGCAGGGGTCGGCCACAGACACGTTGAAAAGATCTAAAT_NODE_1_length_301_cov_6.392026
168 C low-110 [C/T] high-141 T
5753_TGCAGGCCAGCCGGAGAAGAGCGGCAGCCAGAAGAAGGG_NODE_1_length_353_cov_4.957507
259 C low-110 C high-141 [C/G]
2085_TGCAGGGACACATGATGGGAATCTTCTTGTGATGAAAAC_NODE_2_length_171_cov_29.087719
109 C low-110 [C/G] high-141 C
27501_TGCAGGAAGGATTCAGTTAATTATTAATAAAAGAGATAT_NODE_1_length_469_cov_23.537313
470 A low-110 [A/T] high-141 -
27501_TGCAGGAAGGATTCAGTTAATTATTAATAAAAGAGATAT_NODE_1_length_469_cov_23.537313
208 T low-110 [T/G] high-141 [T/G]
27501_TGCAGGAAGGATTCAGTTAATTATTAATAAAAGAGATAT_NODE_1_length_469_cov_23.537313
435 C low-110 [C/T] high-141 [C/T]
27501_TGCAGGAAGGATTCAGTTAATTATTAATAAAAGAGATAT_NODE_1_length_469_cov_23.537313
79 C low-110 - high-141 [C/T]
27501_TGCAGGAAGGATTCAGTTAATTATTAATAAAAGAGATAT_NODE_1_length_469_cov_23.537313
434 T low-110 [T/C] high-141 [T/C]
27501_TGCAGGAAGGATTCAGTTAATTATTAATAAAAGAGATAT_NODE_1_length_469_cov_23.537313
324 G low-110 [G/A] high-141 [G/A]
27501_TGCAGGAAGGATTCAGTTAATTATTAATAAAAGAGATAT_NODE_1_length_469_cov_23.537313
166 T low-110 [T/A] high-141 [T/A]
27501_TGCAGGAAGGATTCAGTTAATTATTAATAAAAGAGATAT_NODE_1_length_469_cov_23.537313
294 A low-110 [A/C] high-141 [A/C]
27501_TGCAGGAAGGATTCAGTTAATTATTAATAAAAGAGATAT_NODE_1_length_469_cov_23.537313
338 G low-110 [G/A] high-141 [G/A]
27501_TGCAGGAAGGATTCAGTTAATTATTAATAAAAGAGATAT_NODE_1_length_469_cov_23.537313
403 C low-110 [C/T] high-141 [C/T]
27501_TGCAGGAAGGATTCAGTTAATTATTAATAAAAGAGATAT_NODE_1_length_469_cov_23.537313
233 G low-110 [G/C] high-141 [G/C]
27501_TGCAGGAAGGATTCAGTTAATTATTAATAAAAGAGATAT_NODE_1_length_469_cov_23.537313
259 A low-110 [A/G] high-141 [A/G]
27501_TGCAGGAAGGATTCAGTTAATTATTAATAAAAGAGATAT_NODE_1_length_469_cov_23.537313
183 C low-110 [C/T] high-141 [C/T]
27501_TGCAGGAAGGATTCAGTTAATTATTAATAAAAGAGATAT_NODE_1_length_469_cov_23.537313
381 A low-110 [A/T] high-141 [A/T]
27501_TGCAGGAAGGATTCAGTTAATTATTAATAAAAGAGATAT_NODE_1_length_469_cov_23.537313
279 T low-110 [T/C] high-141 [T/C]
27501_TGCAGGAAGGATTCAGTTAATTATTAATAAAAGAGATAT_NODE_1_length_469_cov_23.537313
361 T low-110 [T/A] high-141 [T/A]
27501_TGCAGGAAGGATTCAGTTAATTATTAATAAAAGAGATAT_NODE_1_length_469_cov_23.537313
178 T low-110 [T/C] high-141 [T/C]
27501_TGCAGGAAGGATTCAGTTAATTATTAATAAAAGAGATAT_NODE_1_length_469_cov_23.537313
357 G low-110 [G/C] high-141 [G/C]
27501_TGCAGGAAGGATTCAGTTAATTATTAATAAAAGAGATAT_NODE_1_length_469_cov_23.537313
404 A low-110 [A/G] high-141 [A/G]
33777_TGCAGGAAGCACAAAAAACGGGATTTAACACTCATGCAA_NODE_1_length_416_cov_7.901443
384 C low-110 [C/T] high-141 [C/T]
33777_TGCAGGAAGCACAAAAAACGGGATTTAACACTCATGCAA_NODE_1_length_416_cov_7.901443
359 C low-110 [C/T] high-141 [C/T]
33777_TGCAGGAAGCACAAAAAACGGGATTTAACACTCATGCAA_NODE_1_length_416_cov_7.901443
381 G low-110 [G/A] high-141 [G/A]
33777_TGCAGGAAGCACAAAAAACGGGATTTAACACTCATGCAA_NODE_1_length_416_cov_7.901443
406 A low-110 [A/C] high-141 [A/C]
33777_TGCAGGAAGCACAAAAAACGGGATTTAACACTCATGCAA_NODE_1_length_416_cov_7.901443
353 C low-110 [C/T] high-141 [C/T]
33777_TGCAGGAAGCACAAAAAACGGGATTTAACACTCATGCAA_NODE_1_length_416_cov_7.901443
363 C low-110 [C/T] high-141 C
33777_TGCAGGAAGCACAAAAAACGGGATTTAACACTCATGCAA_NODE_1_length_416_cov_7.901443
349 C low-110 [C/T] high-141 [C/T]
33777_TGCAGGAAGCACAAAAAACGGGATTTAACACTCATGCAA_NODE_1_length_416_cov_7.901443
395 G low-110 [G/C] high-141 [G/C]
33777_TGCAGGAAGCACAAAAAACGGGATTTAACACTCATGCAA_NODE_1_length_416_cov_7.901443
352 G low-110 [G/A] high-141 [G/A]
33777_TGCAGGAAGCACAAAAAACGGGATTTAACACTCATGCAA_NODE_1_length_416_cov_7.901443
351 C low-110 [C/G] high-141 [C/G]
33777_TGCAGGAAGCACAAAAAACGGGATTTAACACTCATGCAA_NODE_1_length_416_cov_7.901443
410 G low-110 [G/A] high-141 [G/A]
24854_TGCAGGCCTGTGAGGGCTTGAATATTTGGATTAAGTTGA_NODE_1_length_446_cov_22.419283
251 G low-110 G high-141 [G/C]
404_TGCAGGCGCCCTGCACGCTCTGTGACTCGCCGATGATCT_NODE_1_length_461_cov_14.832972
382 A low-110 [A/-A] high-141 [A/-A]
404_TGCAGGCGCCCTGCACGCTCTGTGACTCGCCGATGATCT_NODE_1_length_461_cov_14.832972
323 A low-110 [A/C] high-141 A
21174_TGCAGGAGACCACGCCATGAGTGTGCAGAGCCCACAGGT_NODE_1_length_346_cov_8.184971
302 C low-110 [C/T] high-141 C
10627_TGCAGGGCTGAGAGGGACAAGCAGCTTCAATCATTTATT_NODE_3_length_271_cov_10.542436
174 C low-110 C high-141 [C/A]
10627_TGCAGGGCTGAGAGGGACAAGCAGCTTCAATCATTTATT_NODE_3_length_271_cov_10.542436
186 C low-110 C high-141 [C/+AC]
10627_TGCAGGGCTGAGAGGGACAAGCAGCTTCAATCATTTATT_NODE_3_length_271_cov_10.542436
177 A low-110 A high-141 [A/C]
25284_TGCAGGGCTGTAGGTGTAGCCAGGACAGGCTATTGCTAC_NODE_1_length_316_cov_16.667721
159 T low-110 - high-141 [T/C]
25284_TGCAGGGCTGTAGGTGTAGCCAGGACAGGCTATTGCTAC_NODE_1_length_316_cov_16.667721
184 G low-110 G high-141 [G/A]
34477_TGCAGGTACAATTTTCAGTTGTTGATCCGATGAACAGAT_NODE_1_length_461_cov_15.911063
154 A low-110 A high-141 [A/G]
35277_TGCAGGCTACAGCTGTTTCTGCATGAGAGGGGGGGGGGG_NODE_1_length_288_cov_10.020833
52 A low-110 [A/C] high-141 [A/C]
35277_TGCAGGCTACAGCTGTTTCTGCATGAGAGGGGGGGGGGG_NODE_1_length_288_cov_10.020833
192 T low-110 [T/C] high-141 [T/C]
35277_TGCAGGCTACAGCTGTTTCTGCATGAGAGGGGGGGGGGG_NODE_1_length_288_cov_10.020833
183 T low-110 [T/G] high-141 [T/G]
35277_TGCAGGCTACAGCTGTTTCTGCATGAGAGGGGGGGGGGG_NODE_1_length_288_cov_10.020833
58 C low-110 [C/T] high-141 [C/T]
35277_TGCAGGCTACAGCTGTTTCTGCATGAGAGGGGGGGGGGG_NODE_1_length_288_cov_10.020833
82 A low-110 [A/T] high-141 [A/T]
30984_TGCAGGCTGTCTGATCCATGCTGTGGCGTAGCTGCTCAG_NODE_1_length_532_cov_15.154136
371 G low-110 [G/C] high-141 [G/C]
30984_TGCAGGCTGTCTGATCCATGCTGTGGCGTAGCTGCTCAG_NODE_1_length_532_cov_15.154136
365 A low-110 [A/T] high-141 [A/T]
30984_TGCAGGCTGTCTGATCCATGCTGTGGCGTAGCTGCTCAG_NODE_1_length_532_cov_15.154136
63 T low-110 T high-141 [T/G]
30984_TGCAGGCTGTCTGATCCATGCTGTGGCGTAGCTGCTCAG_NODE_1_length_532_cov_15.154136
193 T low-110 [T/A] high-141 [T/A]
30984_TGCAGGCTGTCTGATCCATGCTGTGGCGTAGCTGCTCAG_NODE_1_length_532_cov_15.154136
495 A low-110 - high-141 [A/C]
30984_TGCAGGCTGTCTGATCCATGCTGTGGCGTAGCTGCTCAG_NODE_1_length_532_cov_15.154136
166 C low-110 [C/A] high-141 [C/A]
30984_TGCAGGCTGTCTGATCCATGCTGTGGCGTAGCTGCTCAG_NODE_1_length_532_cov_15.154136
99 G low-110 G high-141 [G/A]
30984_TGCAGGCTGTCTGATCCATGCTGTGGCGTAGCTGCTCAG_NODE_1_length_532_cov_15.154136
88 A low-110 [A/G] high-141 [A/G]
30984_TGCAGGCTGTCTGATCCATGCTGTGGCGTAGCTGCTCAG_NODE_1_length_532_cov_15.154136
57 T low-110 [T/A] high-141 -
30984_TGCAGGCTGTCTGATCCATGCTGTGGCGTAGCTGCTCAG_NODE_1_length_532_cov_15.154136
236 G low-110 [G/-G] high-141 G
30984_TGCAGGCTGTCTGATCCATGCTGTGGCGTAGCTGCTCAG_NODE_1_length_532_cov_15.154136
108 T low-110 T high-141 [T/G]
30984_TGCAGGCTGTCTGATCCATGCTGTGGCGTAGCTGCTCAG_NODE_1_length_532_cov_15.154136
531 C low-110 [C/A] high-141 [C/A]
30984_TGCAGGCTGTCTGATCCATGCTGTGGCGTAGCTGCTCAG_NODE_1_length_532_cov_15.154136
377 A low-110 [A/G] high-141 [A/G]
30984_TGCAGGCTGTCTGATCCATGCTGTGGCGTAGCTGCTCAG_NODE_1_length_532_cov_15.154136
69 A low-110 [A/T] high-141 [A/G]
30984_TGCAGGCTGTCTGATCCATGCTGTGGCGTAGCTGCTCAG_NODE_1_length_532_cov_15.154136
59 A low-110 [A/C] high-141 [A/C]
30984_TGCAGGCTGTCTGATCCATGCTGTGGCGTAGCTGCTCAG_NODE_1_length_532_cov_15.154136
163 A low-110 [A/G] high-141 A
30984_TGCAGGCTGTCTGATCCATGCTGTGGCGTAGCTGCTCAG_NODE_1_length_532_cov_15.154136
529 T low-110 [T/A] high-141 [T/A]
30984_TGCAGGCTGTCTGATCCATGCTGTGGCGTAGCTGCTCAG_NODE_1_length_532_cov_15.154136
234 C low-110 [C/-C] high-141 C
30984_TGCAGGCTGTCTGATCCATGCTGTGGCGTAGCTGCTCAG_NODE_1_length_532_cov_15.154136
385 T low-110 [T/C] high-141 T
30984_TGCAGGCTGTCTGATCCATGCTGTGGCGTAGCTGCTCAG_NODE_1_length_532_cov_15.154136
492 G low-110 [G/A] high-141 [G/A]
30984_TGCAGGCTGTCTGATCCATGCTGTGGCGTAGCTGCTCAG_NODE_1_length_532_cov_15.154136
208 C low-110 C high-141 [C/A]
30984_TGCAGGCTGTCTGATCCATGCTGTGGCGTAGCTGCTCAG_NODE_1_length_532_cov_15.154136
441 A low-110 [A/T] high-141 [A/T]
30984_TGCAGGCTGTCTGATCCATGCTGTGGCGTAGCTGCTCAG_NODE_1_length_532_cov_15.154136
106 C low-110 [C/T] high-141 C
30984_TGCAGGCTGTCTGATCCATGCTGTGGCGTAGCTGCTCAG_NODE_1_length_532_cov_15.154136
541 A low-110 [A/G] high-141 [A/G]
30984_TGCAGGCTGTCTGATCCATGCTGTGGCGTAGCTGCTCAG_NODE_1_length_532_cov_15.154136
235 T low-110 [T/-T] high-141 T
30984_TGCAGGCTGTCTGATCCATGCTGTGGCGTAGCTGCTCAG_NODE_1_length_532_cov_15.154136
422 G low-110 [G/A] high-141 [G/A]
30984_TGCAGGCTGTCTGATCCATGCTGTGGCGTAGCTGCTCAG_NODE_1_length_532_cov_15.154136
350 T low-110 [T/C] high-141 [T/C]
30984_TGCAGGCTGTCTGATCCATGCTGTGGCGTAGCTGCTCAG_NODE_1_length_532_cov_15.154136
426 A low-110 A high-141 [A/C]
30984_TGCAGGCTGTCTGATCCATGCTGTGGCGTAGCTGCTCAG_NODE_1_length_532_cov_15.154136
390 T low-110 [T/A] high-141 [T/A]
30984_TGCAGGCTGTCTGATCCATGCTGTGGCGTAGCTGCTCAG_NODE_1_length_532_cov_15.154136
497 A low-110 [A/G] high-141 [A/G]
30984_TGCAGGCTGTCTGATCCATGCTGTGGCGTAGCTGCTCAG_NODE_1_length_532_cov_15.154136
518 A low-110 [A/G] high-141 [A/G]
30984_TGCAGGCTGTCTGATCCATGCTGTGGCGTAGCTGCTCAG_NODE_1_length_532_cov_15.154136
111 G low-110 [G/A] high-141 [G/A]
30984_TGCAGGCTGTCTGATCCATGCTGTGGCGTAGCTGCTCAG_NODE_1_length_532_cov_15.154136
56 C low-110 [C/A] high-141 A
30984_TGCAGGCTGTCTGATCCATGCTGTGGCGTAGCTGCTCAG_NODE_1_length_532_cov_15.154136
169 T low-110 [T/C] high-141 T
20291_TGCAGGATTTCCCCTATCTTTCCCATGCAGGCTGCCCTC_NODE_1_length_336_cov_5.345238
127 T low-110 [T/C] high-141 [T/C]
20291_TGCAGGATTTCCCCTATCTTTCCCATGCAGGCTGCCCTC_NODE_1_length_336_cov_5.345238
181 T low-110 [T/G] high-141 [T/G]
20291_TGCAGGATTTCCCCTATCTTTCCCATGCAGGCTGCCCTC_NODE_1_length_336_cov_5.345238
165 G low-110 G high-141 [G/C]
20291_TGCAGGATTTCCCCTATCTTTCCCATGCAGGCTGCCCTC_NODE_1_length_336_cov_5.345238
48 C low-110 [C/A] high-141 [C/A]
20291_TGCAGGATTTCCCCTATCTTTCCCATGCAGGCTGCCCTC_NODE_1_length_336_cov_5.345238
180 A low-110 [A/C] high-141 [A/C]
20291_TGCAGGATTTCCCCTATCTTTCCCATGCAGGCTGCCCTC_NODE_1_length_336_cov_5.345238
87 C low-110 [C/A] high-141 [C/A]
20291_TGCAGGATTTCCCCTATCTTTCCCATGCAGGCTGCCCTC_NODE_1_length_336_cov_5.345238
186 C low-110 [C/G] high-141 [C/G]
20291_TGCAGGATTTCCCCTATCTTTCCCATGCAGGCTGCCCTC_NODE_1_length_336_cov_5.345238
133 A low-110 [A/G] high-141 [A/G]
20291_TGCAGGATTTCCCCTATCTTTCCCATGCAGGCTGCCCTC_NODE_1_length_336_cov_5.345238
65 C low-110 [C/A] high-141 [C/A]
20291_TGCAGGATTTCCCCTATCTTTCCCATGCAGGCTGCCCTC_NODE_1_length_336_cov_5.345238
96 T low-110 T high-141 [T/C]
20291_TGCAGGATTTCCCCTATCTTTCCCATGCAGGCTGCCCTC_NODE_1_length_336_cov_5.345238
28 T low-110 [T/C] high-141 [T/C]
20291_TGCAGGATTTCCCCTATCTTTCCCATGCAGGCTGCCCTC_NODE_1_length_336_cov_5.345238
85 A low-110 [A/G] high-141 [A/G]
20291_TGCAGGATTTCCCCTATCTTTCCCATGCAGGCTGCCCTC_NODE_1_length_336_cov_5.345238
210 T low-110 - high-141 [T/A]
20291_TGCAGGATTTCCCCTATCTTTCCCATGCAGGCTGCCCTC_NODE_1_length_336_cov_5.345238
36 A low-110 [A/G] high-141 [A/G]
20291_TGCAGGATTTCCCCTATCTTTCCCATGCAGGCTGCCCTC_NODE_1_length_336_cov_5.345238
83 C low-110 [C/T] high-141 [C/T]
20291_TGCAGGATTTCCCCTATCTTTCCCATGCAGGCTGCCCTC_NODE_1_length_336_cov_5.345238
92 T low-110 [T/C] high-141 T
20291_TGCAGGATTTCCCCTATCTTTCCCATGCAGGCTGCCCTC_NODE_1_length_336_cov_5.345238
302 A low-110 G high-141 A
20291_TGCAGGATTTCCCCTATCTTTCCCATGCAGGCTGCCCTC_NODE_1_length_336_cov_5.345238
232 G low-110 T high-141 G
20291_TGCAGGATTTCCCCTATCTTTCCCATGCAGGCTGCCCTC_NODE_1_length_336_cov_5.345238
132 C low-110 C high-141 [C/G]
20291_TGCAGGATTTCCCCTATCTTTCCCATGCAGGCTGCCCTC_NODE_1_length_336_cov_5.345238
31 A low-110 [A/C] high-141 [A/C]
33557_TGCAGGGAAACACAAGCGTCGAGAGAATCCAGGTGTCCA_NODE_1_length_500_cov_17.920000
220 C low-110 T high-141 [C/T]
32167_TGCAGGATCATCAGAGAGAGAGTCCCTGAAGTGCAGACA_NODE_1_length_457_cov_7.748359
315 T low-110 [T/G] high-141 [T/G]
32167_TGCAGGATCATCAGAGAGAGAGTCCCTGAAGTGCAGACA_NODE_1_length_457_cov_7.748359
324 C low-110 [C/A] high-141 [C/A]
32167_TGCAGGATCATCAGAGAGAGAGTCCCTGAAGTGCAGACA_NODE_1_length_457_cov_7.748359
382 G low-110 [G/+A] high-141 [G/+A]
32167_TGCAGGATCATCAGAGAGAGAGTCCCTGAAGTGCAGACA_NODE_1_length_457_cov_7.748359
228 T low-110 [T/C] high-141 [T/C]
32167_TGCAGGATCATCAGAGAGAGAGTCCCTGAAGTGCAGACA_NODE_1_length_457_cov_7.748359
410 G low-110 [G/C] high-141 [G/C]
3161_TGCAGGTGTACGCGACACACACCAGGTATGGGCTTTGGG_NODE_1_length_325_cov_20.633846
22 A low-110 G high-141 G
30771_TGCAGGGACGGCAGATTGCAGCCAATGTTAAGGTCTCGG_NODE_3_length_313_cov_8.750799
170 T low-110 [T/G] high-141 [T/G]
30771_TGCAGGGACGGCAGATTGCAGCCAATGTTAAGGTCTCGG_NODE_3_length_313_cov_8.750799
90 G low-110 [G/A] high-141 -
30771_TGCAGGGACGGCAGATTGCAGCCAATGTTAAGGTCTCGG_NODE_3_length_313_cov_8.750799
207 T low-110 C high-141 [T/C]
30771_TGCAGGGACGGCAGATTGCAGCCAATGTTAAGGTCTCGG_NODE_3_length_313_cov_8.750799
166 A low-110 [A/G] high-141 [A/G]
30771_TGCAGGGACGGCAGATTGCAGCCAATGTTAAGGTCTCGG_NODE_3_length_313_cov_8.750799
44 G low-110 [G/T] high-141 [G/T]
30771_TGCAGGGACGGCAGATTGCAGCCAATGTTAAGGTCTCGG_NODE_3_length_313_cov_8.750799
126 G low-110 [G/A] high-141 [G/A]
30771_TGCAGGGACGGCAGATTGCAGCCAATGTTAAGGTCTCGG_NODE_3_length_313_cov_8.750799
238 C low-110 [C/T] high-141 [C/T]
30771_TGCAGGGACGGCAGATTGCAGCCAATGTTAAGGTCTCGG_NODE_3_length_313_cov_8.750799
27 G low-110 [G/A] high-141 [G/A]
30771_TGCAGGGACGGCAGATTGCAGCCAATGTTAAGGTCTCGG_NODE_3_length_313_cov_8.750799
161 C low-110 [C/T] high-141 -
30771_TGCAGGGACGGCAGATTGCAGCCAATGTTAAGGTCTCGG_NODE_3_length_313_cov_8.750799
228 A low-110 [A/T] high-141 [A/T]
30771_TGCAGGGACGGCAGATTGCAGCCAATGTTAAGGTCTCGG_NODE_3_length_313_cov_8.750799
40 A low-110 [A/C] high-141 [A/C]
30771_TGCAGGGACGGCAGATTGCAGCCAATGTTAAGGTCTCGG_NODE_3_length_313_cov_8.750799
185 G low-110 [G/A] high-141 -
30771_TGCAGGGACGGCAGATTGCAGCCAATGTTAAGGTCTCGG_NODE_3_length_313_cov_8.750799
253 G low-110 - high-141 [G/A]
30771_TGCAGGGACGGCAGATTGCAGCCAATGTTAAGGTCTCGG_NODE_3_length_313_cov_8.750799
192 G low-110 [G/A] high-141 [G/A]
30771_TGCAGGGACGGCAGATTGCAGCCAATGTTAAGGTCTCGG_NODE_3_length_313_cov_8.750799
184 T low-110 [T/A] high-141 [T/A]
30771_TGCAGGGACGGCAGATTGCAGCCAATGTTAAGGTCTCGG_NODE_3_length_313_cov_8.750799
92 A low-110 [A/G] high-141 -
30771_TGCAGGGACGGCAGATTGCAGCCAATGTTAAGGTCTCGG_NODE_3_length_313_cov_8.750799
49 A low-110 [A/T] high-141 [A/T]
30771_TGCAGGGACGGCAGATTGCAGCCAATGTTAAGGTCTCGG_NODE_3_length_313_cov_8.750799
73 A low-110 [A/C] high-141 C
30771_TGCAGGGACGGCAGATTGCAGCCAATGTTAAGGTCTCGG_NODE_3_length_313_cov_8.750799
151 A low-110 [A/G] high-141 [A/G]
30771_TGCAGGGACGGCAGATTGCAGCCAATGTTAAGGTCTCGG_NODE_3_length_313_cov_8.750799
43 G low-110 [G/A] high-141 [G/A]
37207_TGCAGGCGCACGCTGGAACTACACCTTGTGTTTTCAGCG_NODE_1_length_284_cov_13.517606
209 T low-110 [T/C] high-141 [T/C]
37207_TGCAGGCGCACGCTGGAACTACACCTTGTGTTTTCAGCG_NODE_1_length_284_cov_13.517606
57 A low-110 [A/G] high-141 [A/G]
37207_TGCAGGCGCACGCTGGAACTACACCTTGTGTTTTCAGCG_NODE_1_length_284_cov_13.517606
230 T low-110 T high-141 [T/G]
29199_TGCAGGATTCAGGAGTGAGGCTGCTGTGTGTTAGACTGG_NODE_1_length_278_cov_6.057554
74 A low-110 [A/G] high-141 [A/G]
29199_TGCAGGATTCAGGAGTGAGGCTGCTGTGTGTTAGACTGG_NODE_1_length_278_cov_6.057554
194 A low-110 G high-141 [A/G]
29199_TGCAGGATTCAGGAGTGAGGCTGCTGTGTGTTAGACTGG_NODE_1_length_278_cov_6.057554
138 C low-110 C high-141 [C/T]
29199_TGCAGGATTCAGGAGTGAGGCTGCTGTGTGTTAGACTGG_NODE_1_length_278_cov_6.057554
208 C low-110 C high-141 [C/T]
29199_TGCAGGATTCAGGAGTGAGGCTGCTGTGTGTTAGACTGG_NODE_1_length_278_cov_6.057554
193 C low-110 [C/T] high-141 -
29199_TGCAGGATTCAGGAGTGAGGCTGCTGTGTGTTAGACTGG_NODE_1_length_278_cov_6.057554
66 G low-110 [G/+C] high-141 [G/+C]
29199_TGCAGGATTCAGGAGTGAGGCTGCTGTGTGTTAGACTGG_NODE_1_length_278_cov_6.057554
216 T low-110 [T/A] high-141 [T/A]
29199_TGCAGGATTCAGGAGTGAGGCTGCTGTGTGTTAGACTGG_NODE_1_length_278_cov_6.057554
157 T low-110 [T/C] high-141 [T/C]
23971_TGCAGGGTGACTGGGATGCAAATGCAAACATGCAGCCAA_NODE_1_length_459_cov_16.357298
274 T low-110 - high-141 [T/A]
23971_TGCAGGGTGACTGGGATGCAAATGCAAACATGCAGCCAA_NODE_1_length_459_cov_16.357298
354 A low-110 [A/G] high-141 [A/G]
36773_TGCAGGACCATGGACTTGGACTGACTGAGGCGGTCTGCC_NODE_1_length_275_cov_23.258183
154 C low-110 [C/A] high-141 C
36295_TGCAGGCATCTTTTTTCACATCTGCTGTGAGTTCACGCT_NODE_1_length_344_cov_16.223837
106 T low-110 - high-141 [T/+C]
577_TGCAGGGCCCTCGCTCCACGGGGGGGCTGCAGGTGGTCT_NODE_1_length_432_cov_14.810185
170 C low-110 [C/G] high-141 [C/G]
577_TGCAGGGCCCTCGCTCCACGGGGGGGCTGCAGGTGGTCT_NODE_1_length_432_cov_14.810185
217 T low-110 [T/A] high-141 [T/A]
577_TGCAGGGCCCTCGCTCCACGGGGGGGCTGCAGGTGGTCT_NODE_1_length_432_cov_14.810185
63 A low-110 [A/G] high-141 A
577_TGCAGGGCCCTCGCTCCACGGGGGGGCTGCAGGTGGTCT_NODE_1_length_432_cov_14.810185
53 T low-110 [T/C] high-141 [T/C]
577_TGCAGGGCCCTCGCTCCACGGGGGGGCTGCAGGTGGTCT_NODE_1_length_432_cov_14.810185
207 G low-110 [G/C] high-141 [G/C]
577_TGCAGGGCCCTCGCTCCACGGGGGGGCTGCAGGTGGTCT_NODE_1_length_432_cov_14.810185
287 G low-110 [G/A] high-141 G
577_TGCAGGGCCCTCGCTCCACGGGGGGGCTGCAGGTGGTCT_NODE_1_length_432_cov_14.810185
26 G low-110 [G/T] high-141 [G/T]
577_TGCAGGGCCCTCGCTCCACGGGGGGGCTGCAGGTGGTCT_NODE_1_length_432_cov_14.810185
78 G low-110 [G/T] high-141 [G/T]
577_TGCAGGGCCCTCGCTCCACGGGGGGGCTGCAGGTGGTCT_NODE_1_length_432_cov_14.810185
79 T low-110 [T/C] high-141 [T/C]
577_TGCAGGGCCCTCGCTCCACGGGGGGGCTGCAGGTGGTCT_NODE_1_length_432_cov_14.810185
219 G low-110 [G/A] high-141 [G/A]
577_TGCAGGGCCCTCGCTCCACGGGGGGGCTGCAGGTGGTCT_NODE_1_length_432_cov_14.810185
292 G low-110 [G/A] high-141 G
577_TGCAGGGCCCTCGCTCCACGGGGGGGCTGCAGGTGGTCT_NODE_1_length_432_cov_14.810185
157 A low-110 [A/G] high-141 [A/G]
577_TGCAGGGCCCTCGCTCCACGGGGGGGCTGCAGGTGGTCT_NODE_1_length_432_cov_14.810185
95 G low-110 G high-141 [G/C]
577_TGCAGGGCCCTCGCTCCACGGGGGGGCTGCAGGTGGTCT_NODE_1_length_432_cov_14.810185
259 A low-110 A high-141 [A/T]
577_TGCAGGGCCCTCGCTCCACGGGGGGGCTGCAGGTGGTCT_NODE_1_length_432_cov_14.810185
218 G low-110 [G/T] high-141 [G/A]
577_TGCAGGGCCCTCGCTCCACGGGGGGGCTGCAGGTGGTCT_NODE_1_length_432_cov_14.810185
209 A low-110 [A/T] high-141 [A/T]
577_TGCAGGGCCCTCGCTCCACGGGGGGGCTGCAGGTGGTCT_NODE_1_length_432_cov_14.810185
34 C low-110 [C/T] high-141 [C/T]
577_TGCAGGGCCCTCGCTCCACGGGGGGGCTGCAGGTGGTCT_NODE_1_length_432_cov_14.810185
201 A low-110 [A/G] high-141 [A/G]
577_TGCAGGGCCCTCGCTCCACGGGGGGGCTGCAGGTGGTCT_NODE_1_length_432_cov_14.810185
260 C low-110 [C/G] high-141 [C/G]
3303_TGCAGGACTTCTTCGCTTCCAGGACCCTAAAGCGAGCTA_NODE_1_length_462_cov_17.841991
384 C low-110 [C/T] high-141 -
3303_TGCAGGACTTCTTCGCTTCCAGGACCCTAAAGCGAGCTA_NODE_1_length_462_cov_17.841991
155 A low-110 [A/T] high-141 [A/T]
3303_TGCAGGACTTCTTCGCTTCCAGGACCCTAAAGCGAGCTA_NODE_1_length_462_cov_17.841991
181 C low-110 [C/A] high-141 [C/A]
3303_TGCAGGACTTCTTCGCTTCCAGGACCCTAAAGCGAGCTA_NODE_1_length_462_cov_17.841991
342 C low-110 [C/T] high-141 [C/T]
3303_TGCAGGACTTCTTCGCTTCCAGGACCCTAAAGCGAGCTA_NODE_1_length_462_cov_17.841991
336 C low-110 [C/T] high-141 [C/T]
3303_TGCAGGACTTCTTCGCTTCCAGGACCCTAAAGCGAGCTA_NODE_1_length_462_cov_17.841991
427 C low-110 [C/T] high-141 [C/T]
3303_TGCAGGACTTCTTCGCTTCCAGGACCCTAAAGCGAGCTA_NODE_1_length_462_cov_17.841991
205 C low-110 [C/A] high-141 [C/A]
3303_TGCAGGACTTCTTCGCTTCCAGGACCCTAAAGCGAGCTA_NODE_1_length_462_cov_17.841991
453 G low-110 [G/A] high-141 [G/A]
3303_TGCAGGACTTCTTCGCTTCCAGGACCCTAAAGCGAGCTA_NODE_1_length_462_cov_17.841991
397 A low-110 [A/T] high-141 [A/T]
3303_TGCAGGACTTCTTCGCTTCCAGGACCCTAAAGCGAGCTA_NODE_1_length_462_cov_17.841991
363 T low-110 [T/G] high-141 [T/G]
3303_TGCAGGACTTCTTCGCTTCCAGGACCCTAAAGCGAGCTA_NODE_1_length_462_cov_17.841991
180 T low-110 [T/G] high-141 [T/G]
3303_TGCAGGACTTCTTCGCTTCCAGGACCCTAAAGCGAGCTA_NODE_1_length_462_cov_17.841991
174 A low-110 [A/C] high-141 [A/C]
3303_TGCAGGACTTCTTCGCTTCCAGGACCCTAAAGCGAGCTA_NODE_1_length_462_cov_17.841991
383 A low-110 - high-141 [A/G]
3303_TGCAGGACTTCTTCGCTTCCAGGACCCTAAAGCGAGCTA_NODE_1_length_462_cov_17.841991
186 A low-110 [A/T] high-141 [A/T]
3303_TGCAGGACTTCTTCGCTTCCAGGACCCTAAAGCGAGCTA_NODE_1_length_462_cov_17.841991
190 A low-110 [A/C] high-141 [A/C]
3303_TGCAGGACTTCTTCGCTTCCAGGACCCTAAAGCGAGCTA_NODE_1_length_462_cov_17.841991
333 C low-110 - high-141 [C/T]
3303_TGCAGGACTTCTTCGCTTCCAGGACCCTAAAGCGAGCTA_NODE_1_length_462_cov_17.841991
451 A low-110 [A/G] high-141 [A/G]
3303_TGCAGGACTTCTTCGCTTCCAGGACCCTAAAGCGAGCTA_NODE_1_length_462_cov_17.841991
421 A low-110 [A/T] high-141 [A/T]
3303_TGCAGGACTTCTTCGCTTCCAGGACCCTAAAGCGAGCTA_NODE_1_length_462_cov_17.841991
367 C low-110 C high-141 [C/A]
3303_TGCAGGACTTCTTCGCTTCCAGGACCCTAAAGCGAGCTA_NODE_1_length_462_cov_17.841991
432 C low-110 [C/T] high-141 [C/T]
3303_TGCAGGACTTCTTCGCTTCCAGGACCCTAAAGCGAGCTA_NODE_1_length_462_cov_17.841991
414 T low-110 [T/C] high-141 [T/G]
3303_TGCAGGACTTCTTCGCTTCCAGGACCCTAAAGCGAGCTA_NODE_1_length_462_cov_17.841991
423 A low-110 [A/T] high-141 A
3303_TGCAGGACTTCTTCGCTTCCAGGACCCTAAAGCGAGCTA_NODE_1_length_462_cov_17.841991
343 T low-110 [T/C] high-141 [T/C]
18320_TGCAGGGGGGGCGGAGCTTCTTTTGGAGAGAAGCACATC_NODE_1_length_251_cov_17.438248
175 T low-110 [T/+A] high-141 T
21262_TGCAGGAGCCAATCTGTTCCTTTTATTTAAACACTGATA_NODE_1_length_275_cov_5.090909
173 G low-110 - high-141 [G/+A]
21262_TGCAGGAGCCAATCTGTTCCTTTTATTTAAACACTGATA_NODE_1_length_275_cov_5.090909
250 C low-110 [C/T] high-141 -
21262_TGCAGGAGCCAATCTGTTCCTTTTATTTAAACACTGATA_NODE_1_length_275_cov_5.090909
208 T low-110 [T/C] high-141 C
11196_TGCAGGCTCCCACAGTGCAGGTCCAGCGGGAGGAGTACG_NODE_1_length_154_cov_5.370130
62 T low-110 C high-141 -
12534_TGCAGGAGGAGAGAAAAGTGCCCACTTGTGTCTTTGTGT_NODE_3_length_143_cov_10.699301
81 A low-110 [A/G] high-141 [A/G]
1891_TGCAGGATTTGTCCAGAGAGACATCAATTGACCCTGGGC_NODE_1_length_337_cov_15.774481
156 C low-110 C high-141 [C/A]
1891_TGCAGGATTTGTCCAGAGAGACATCAATTGACCCTGGGC_NODE_1_length_337_cov_15.774481
287 C low-110 [C/G] high-141 [C/G]
3556_TGCAGGACGTGTCTCCAAAGAGACACCCCACAGCAGTTT_NODE_1_length_368_cov_49.456520
309 C low-110 [C/A] high-141 [C/A]
3556_TGCAGGACGTGTCTCCAAAGAGACACCCCACAGCAGTTT_NODE_1_length_368_cov_49.456520
142 T low-110 T high-141 [T/C]
3556_TGCAGGACGTGTCTCCAAAGAGACACCCCACAGCAGTTT_NODE_1_length_368_cov_49.456520
287 T low-110 [T/C] high-141 [T/C]
3556_TGCAGGACGTGTCTCCAAAGAGACACCCCACAGCAGTTT_NODE_1_length_368_cov_49.456520
263 T low-110 [T/C] high-141 [T/C]
3556_TGCAGGACGTGTCTCCAAAGAGACACCCCACAGCAGTTT_NODE_1_length_368_cov_49.456520
331 G low-110 [G/A] high-141 G
3556_TGCAGGACGTGTCTCCAAAGAGACACCCCACAGCAGTTT_NODE_1_length_368_cov_49.456520
255 A low-110 A high-141 [A/G]
3556_TGCAGGACGTGTCTCCAAAGAGACACCCCACAGCAGTTT_NODE_1_length_368_cov_49.456520
133 T low-110 [T/G] high-141 [T/G]
3556_TGCAGGACGTGTCTCCAAAGAGACACCCCACAGCAGTTT_NODE_1_length_368_cov_49.456520
126 A low-110 A high-141 [A/G]
3556_TGCAGGACGTGTCTCCAAAGAGACACCCCACAGCAGTTT_NODE_1_length_368_cov_49.456520
74 C low-110 [C/G] high-141 [C/G]
3556_TGCAGGACGTGTCTCCAAAGAGACACCCCACAGCAGTTT_NODE_1_length_368_cov_49.456520
238 C low-110 [C/T] high-141 [C/T]
3556_TGCAGGACGTGTCTCCAAAGAGACACCCCACAGCAGTTT_NODE_1_length_368_cov_49.456520
304 C low-110 [C/G] high-141 C
3556_TGCAGGACGTGTCTCCAAAGAGACACCCCACAGCAGTTT_NODE_1_length_368_cov_49.456520
251 C low-110 [C/A] high-141 [C/A]
3556_TGCAGGACGTGTCTCCAAAGAGACACCCCACAGCAGTTT_NODE_1_length_368_cov_49.456520
210 A low-110 [A/T] high-141 [A/T]
3556_TGCAGGACGTGTCTCCAAAGAGACACCCCACAGCAGTTT_NODE_1_length_368_cov_49.456520
273 A low-110 [A/G] high-141 A
3556_TGCAGGACGTGTCTCCAAAGAGACACCCCACAGCAGTTT_NODE_1_length_368_cov_49.456520
160 A low-110 [A/G] high-141 A
3556_TGCAGGACGTGTCTCCAAAGAGACACCCCACAGCAGTTT_NODE_1_length_368_cov_49.456520
249 A low-110 A high-141 [A/C]
3556_TGCAGGACGTGTCTCCAAAGAGACACCCCACAGCAGTTT_NODE_1_length_368_cov_49.456520
209 T low-110 [T/C] high-141 [T/C]
3556_TGCAGGACGTGTCTCCAAAGAGACACCCCACAGCAGTTT_NODE_1_length_368_cov_49.456520
312 C low-110 [C/T] high-141 [C/G]
3556_TGCAGGACGTGTCTCCAAAGAGACACCCCACAGCAGTTT_NODE_1_length_368_cov_49.456520
296 G low-110 [G/A] high-141 [G/A]
3556_TGCAGGACGTGTCTCCAAAGAGACACCCCACAGCAGTTT_NODE_1_length_368_cov_49.456520
278 C low-110 [C/A] high-141 C
3556_TGCAGGACGTGTCTCCAAAGAGACACCCCACAGCAGTTT_NODE_1_length_368_cov_49.456520
232 C low-110 [C/T] high-141 [C/T]
3556_TGCAGGACGTGTCTCCAAAGAGACACCCCACAGCAGTTT_NODE_1_length_368_cov_49.456520
196 G low-110 [G/A] high-141 [G/A]
3556_TGCAGGACGTGTCTCCAAAGAGACACCCCACAGCAGTTT_NODE_1_length_368_cov_49.456520
311 C low-110 [C/A] high-141 [C/A]
3556_TGCAGGACGTGTCTCCAAAGAGACACCCCACAGCAGTTT_NODE_1_length_368_cov_49.456520
140 A low-110 [A/C] high-141 A
17264_TGCAGGACCTGAGCCTCACAGGCCGCTCAGCCCTGGAGG_NODE_1_length_366_cov_14.224044
273 G low-110 [G/C] high-141 [G/C]
13706_TGCAGGCAGAACCTGCTGGCAGACTGCCTCCAGGGCTGT_NODE_1_length_474_cov_22.675106
373 T low-110 C high-141 T
24586_TGCAGGACATTGACAGCGATGAATATGGACAGCGTTAAG_NODE_1_length_428_cov_19.483644
330 G low-110 [G/T] high-141 G
42705_TGCAGGAGGAAACAGACATGTGGTCTGAGAGGGAATCGG_NODE_1_length_386_cov_11.616580
99 A low-110 [A/C] high-141 A
42705_TGCAGGAGGAAACAGACATGTGGTCTGAGAGGGAATCGG_NODE_1_length_386_cov_11.616580
288 A low-110 [A/C] high-141 A
42705_TGCAGGAGGAAACAGACATGTGGTCTGAGAGGGAATCGG_NODE_1_length_386_cov_11.616580
100 C low-110 [C/G] high-141 C
42705_TGCAGGAGGAAACAGACATGTGGTCTGAGAGGGAATCGG_NODE_1_length_386_cov_11.616580
343 T low-110 [T/C] high-141 [T/C]
12028_TGCAGGAAGGTCCTCTGTAGGACCAACGCCAGGAAGAGG_NODE_1_length_374_cov_7.441176
137 A low-110 [A/-A] high-141 -
12028_TGCAGGAAGGTCCTCTGTAGGACCAACGCCAGGAAGAGG_NODE_1_length_374_cov_7.441176
154 G low-110 [G/A] high-141 [G/A]
12028_TGCAGGAAGGTCCTCTGTAGGACCAACGCCAGGAAGAGG_NODE_1_length_374_cov_7.441176
210 C low-110 [C/A] high-141 [C/A]
12028_TGCAGGAAGGTCCTCTGTAGGACCAACGCCAGGAAGAGG_NODE_1_length_374_cov_7.441176
142 T low-110 [T/A] high-141 [T/A]
12028_TGCAGGAAGGTCCTCTGTAGGACCAACGCCAGGAAGAGG_NODE_1_length_374_cov_7.441176
223 T low-110 C high-141 [T/C]
26605_TGCAGGAATAGGATATAGTTAATGGTGGTCGGATAGATT_NODE_1_length_373_cov_26.890079
109 A low-110 - high-141 [A/C]
26605_TGCAGGAATAGGATATAGTTAATGGTGGTCGGATAGATT_NODE_1_length_373_cov_26.890079
103 G low-110 - high-141 [G/A]
26605_TGCAGGAATAGGATATAGTTAATGGTGGTCGGATAGATT_NODE_1_length_373_cov_26.890079
10 A low-110 - high-141 [A/G]
26605_TGCAGGAATAGGATATAGTTAATGGTGGTCGGATAGATT_NODE_1_length_373_cov_26.890079
54 A low-110 [A/T] high-141 [A/T]
21699_TGCAGGGACACTTGAAATTACAATAATTTAGGTTACTTG_NODE_1_length_412_cov_7.271845
118 A low-110 [A/-A] high-141 [A/-A]
21699_TGCAGGGACACTTGAAATTACAATAATTTAGGTTACTTG_NODE_1_length_412_cov_7.271845
224 G low-110 [G/+A] high-141 [G/+A]
21699_TGCAGGGACACTTGAAATTACAATAATTTAGGTTACTTG_NODE_1_length_412_cov_7.271845
355 G low-110 [G/T] high-141 [G/T]
35282_TGCAGGGTTGGCGAAATCTAAATAAATATTGCCTGAACA_NODE_1_length_393_cov_13.796437
255 A low-110 G high-141 [A/G]
40815_TGCAGGAAGTCCAGTATGGCTGCGAGTGCGCCTCCCTGC_NODE_1_length_403_cov_13.292804
339 G low-110 G high-141 [G/A]
32819_TGCAGGAGTTCTCTGGAACTTCCGGCTCCTTGCACTCGA_NODE_1_length_452_cov_30.794249
384 C low-110 [C/T] high-141 [C/T]
32819_TGCAGGAGTTCTCTGGAACTTCCGGCTCCTTGCACTCGA_NODE_1_length_452_cov_30.794249
368 G low-110 [G/A] high-141 [G/A]
32819_TGCAGGAGTTCTCTGGAACTTCCGGCTCCTTGCACTCGA_NODE_1_length_452_cov_30.794249
235 A low-110 [A/C] high-141 [A/C]
39195_TGCAGGAAGAACTCGCTGTTGGTGTCCTTGGTGCTGAGC_NODE_1_length_355_cov_17.419718
314 C low-110 [C/A] high-141 [C/A]
2388_TGCAGGCAGGTGAGGTTTGATGGCTTCTGGGTGCCAGTA_NODE_1_length_455_cov_17.723078
112 A low-110 G high-141 [A/G]
2388_TGCAGGCAGGTGAGGTTTGATGGCTTCTGGGTGCCAGTA_NODE_1_length_455_cov_17.723078
325 C low-110 C high-141 [C/T]
2388_TGCAGGCAGGTGAGGTTTGATGGCTTCTGGGTGCCAGTA_NODE_1_length_455_cov_17.723078
331 A low-110 A high-141 [A/G]
42201_TGCAGGTACCAAGACGGGCCGTCTGTATGGGACAAATTC_NODE_3_length_205_cov_28.760975
136 T low-110 T high-141 [T/C]
30084_TGCAGGAACTGGTTCTTGTCCTCACAGTAGATCCTTCAA_NODE_1_length_265_cov_15.169811
160 A low-110 [A/T] high-141 [A/T]
1551_TGCAGGGCGGGCAAGAGAGTGGTGGTGGGGGGGCCCTCA_NODE_3_length_293_cov_6.423208
271 C low-110 [C/G] high-141 [C/G]
1551_TGCAGGGCGGGCAAGAGAGTGGTGGTGGGGGGGCCCTCA_NODE_3_length_293_cov_6.423208
238 G low-110 T high-141 [G/T]
1551_TGCAGGGCGGGCAAGAGAGTGGTGGTGGGGGGGCCCTCA_NODE_3_length_293_cov_6.423208
275 T low-110 A high-141 [T/A]
7222_TGCAGGACACGCGCGTCATCGTCGGAATCTGCATGCTTC_NODE_1_length_323_cov_15.167183
255 G low-110 G high-141 [G/C]
18754_TGCAGGTTTGACAGGCATGCCTAAGATCTTATGGAAAAA_NODE_1_length_426_cov_12.295774
251 T low-110 [T/G] high-141 [T/G]
36515_TGCAGGTGGGTGATTGGGCACAGGAGTTCATTTGATGGG_NODE_1_length_468_cov_9.946581
315 G low-110 [G/A] high-141 [G/A]
36515_TGCAGGTGGGTGATTGGGCACAGGAGTTCATTTGATGGG_NODE_1_length_468_cov_9.946581
377 A low-110 [A/T] high-141 [A/T]
20369_TGCAGGGAGGTTCGTCTGCACGTCTGGCCTCTGCGGAGC_NODE_1_length_452_cov_16.807522
360 G low-110 [G/+T] high-141 [G/+T]
28147_TGCAGGTTTCTCATATAGAAGACTCTACTTACAGCTAGA_NODE_1_length_219_cov_22.493151
22 G low-110 - high-141 A
3962_TGCAGGACAAACGCAGGATAATGGATCACCTTTATCCAA_NODE_1_length_208_cov_25.278847
136 T low-110 T high-141 C
3962_TGCAGGACAAACGCAGGATAATGGATCACCTTTATCCAA_NODE_1_length_208_cov_25.278847
120 C low-110 C high-141 [C/A]
3962_TGCAGGACAAACGCAGGATAATGGATCACCTTTATCCAA_NODE_1_length_208_cov_25.278847
143 A low-110 [A/G] high-141 A
34490_TGCAGGCAAAGGGCAGGTTGCAGGTGCAATTAAGGCGGA_NODE_1_length_397_cov_17.574306
190 G low-110 [G/A] high-141 [G/A]
34490_TGCAGGCAAAGGGCAGGTTGCAGGTGCAATTAAGGCGGA_NODE_1_length_397_cov_17.574306
220 A low-110 [A/G] high-141 A
26100_TGCAGGGGAAAGAAGATACAGGCTCTGTTTATTTAAATT_NODE_2_length_576_cov_11.545139
311 T low-110 [T/G] high-141 [T/G]
26100_TGCAGGGGAAAGAAGATACAGGCTCTGTTTATTTAAATT_NODE_2_length_576_cov_11.545139
249 G low-110 [G/T] high-141 [G/T]
26100_TGCAGGGGAAAGAAGATACAGGCTCTGTTTATTTAAATT_NODE_2_length_576_cov_11.545139
223 A low-110 [A/C] high-141 -
677_TGCAGGTGGGTGGGGAAGCGCAGGATGCTGCTCACTGTG_NODE_1_length_428_cov_26.341122
265 G low-110 G high-141 [G/T]
28946_TGCAGGACAGAGTTACAGTAGTCCAGGAGGAGACGACAA_NODE_1_length_113_cov_17.274336
75 C low-110 [C/T] high-141 [C/T]
28946_TGCAGGACAGAGTTACAGTAGTCCAGGAGGAGACGACAA_NODE_1_length_113_cov_17.274336
64 T low-110 [T/C] high-141 [T/C]
28946_TGCAGGACAGAGTTACAGTAGTCCAGGAGGAGACGACAA_NODE_1_length_113_cov_17.274336
51 G low-110 [G/A] high-141 [G/A]
40202_TGCAGGAGAAACGGTTTGTGTTAATATCAGCTGGCTTCA_NODE_1_length_233_cov_33.175964
182 T low-110 [T/G] high-141 [T/G]
40202_TGCAGGAGAAACGGTTTGTGTTAATATCAGCTGGCTTCA_NODE_1_length_233_cov_33.175964
210 T low-110 [T/A] high-141 [T/A]
40202_TGCAGGAGAAACGGTTTGTGTTAATATCAGCTGGCTTCA_NODE_1_length_233_cov_33.175964
102 G low-110 [G/A] high-141 [G/A]
40202_TGCAGGAGAAACGGTTTGTGTTAATATCAGCTGGCTTCA_NODE_1_length_233_cov_33.175964
172 C low-110 [C/T] high-141 [C/T]
40202_TGCAGGAGAAACGGTTTGTGTTAATATCAGCTGGCTTCA_NODE_1_length_233_cov_33.175964
88 C low-110 [C/T] high-141 [C/T]
40202_TGCAGGAGAAACGGTTTGTGTTAATATCAGCTGGCTTCA_NODE_1_length_233_cov_33.175964
216 G low-110 - high-141 [G/A]
40202_TGCAGGAGAAACGGTTTGTGTTAATATCAGCTGGCTTCA_NODE_1_length_233_cov_33.175964
82 T low-110 [T/A] high-141 [T/A]
40202_TGCAGGAGAAACGGTTTGTGTTAATATCAGCTGGCTTCA_NODE_1_length_233_cov_33.175964
195 C low-110 [C/T] high-141 [C/T]
32771_TGCAGGACCAGACGGGCCTGCAGAGCATTGCTACTGTGT_NODE_1_length_366_cov_6.879781
159 G low-110 [G/C] high-141 [G/C]
32771_TGCAGGACCAGACGGGCCTGCAGAGCATTGCTACTGTGT_NODE_1_length_366_cov_6.879781
74 T low-110 [T/C] high-141 [T/C]
32771_TGCAGGACCAGACGGGCCTGCAGAGCATTGCTACTGTGT_NODE_1_length_366_cov_6.879781
203 C low-110 - high-141 [C/A]
32771_TGCAGGACCAGACGGGCCTGCAGAGCATTGCTACTGTGT_NODE_1_length_366_cov_6.879781
64 T low-110 [T/C] high-141 [T/C]
32771_TGCAGGACCAGACGGGCCTGCAGAGCATTGCTACTGTGT_NODE_1_length_366_cov_6.879781
262 T low-110 [T/+C] high-141 +C
32771_TGCAGGACCAGACGGGCCTGCAGAGCATTGCTACTGTGT_NODE_1_length_366_cov_6.879781
167 T low-110 [T/A] high-141 [T/A]
32771_TGCAGGACCAGACGGGCCTGCAGAGCATTGCTACTGTGT_NODE_1_length_366_cov_6.879781
176 C low-110 [C/A] high-141 [C/A]
32771_TGCAGGACCAGACGGGCCTGCAGAGCATTGCTACTGTGT_NODE_1_length_366_cov_6.879781
205 A low-110 [A/G] high-141 [A/G]
32771_TGCAGGACCAGACGGGCCTGCAGAGCATTGCTACTGTGT_NODE_1_length_366_cov_6.879781
43 T low-110 [T/G] high-141 [T/A]
32771_TGCAGGACCAGACGGGCCTGCAGAGCATTGCTACTGTGT_NODE_1_length_366_cov_6.879781
133 G low-110 [G/T] high-141 -
12393_TGCAGGAAGGAGGTGAGGAAGGCCACGTTGGTCTTCCCG_NODE_1_length_362_cov_14.209945
267 G low-110 [G/+C] high-141 [G/+C]
29522_TGCAGGCCAAGGAATCCACTGAACCCGGCCTCATCCGTT_NODE_4_length_117_cov_10.205129
89 C low-110 [C/T] high-141 [C/T]
9859_TGCAGGTGCACCAGCCAGAGGCGGTGAGGGGCGTCACAC_NODE_1_length_419_cov_4.577566
351 G low-110 G high-141 [G/A]
2635_TGCAGGACTTCTAGGTCTCTGAAGCGAGCCAAAAAGATC_NODE_1_length_393_cov_9.396947
330 G low-110 - high-141 [G/T]
2635_TGCAGGACTTCTAGGTCTCTGAAGCGAGCCAAAAAGATC_NODE_1_length_393_cov_9.396947
309 G low-110 [G/A] high-141 [G/A]
2635_TGCAGGACTTCTAGGTCTCTGAAGCGAGCCAAAAAGATC_NODE_1_length_393_cov_9.396947
282 A low-110 [A/G] high-141 [A/G]
2635_TGCAGGACTTCTAGGTCTCTGAAGCGAGCCAAAAAGATC_NODE_1_length_393_cov_9.396947
245 A low-110 [A/G] high-141 [A/G]
2635_TGCAGGACTTCTAGGTCTCTGAAGCGAGCCAAAAAGATC_NODE_1_length_393_cov_9.396947
287 A low-110 [A/G] high-141 [A/G]
2635_TGCAGGACTTCTAGGTCTCTGAAGCGAGCCAAAAAGATC_NODE_1_length_393_cov_9.396947
292 G low-110 [G/A] high-141 [G/A]
2635_TGCAGGACTTCTAGGTCTCTGAAGCGAGCCAAAAAGATC_NODE_1_length_393_cov_9.396947
329 G low-110 [G/A] high-141 [G/A]
2635_TGCAGGACTTCTAGGTCTCTGAAGCGAGCCAAAAAGATC_NODE_1_length_393_cov_9.396947
283 A low-110 [A/C] high-141 [A/C]
2635_TGCAGGACTTCTAGGTCTCTGAAGCGAGCCAAAAAGATC_NODE_1_length_393_cov_9.396947
310 G low-110 [G/A] high-141 [G/A]
2635_TGCAGGACTTCTAGGTCTCTGAAGCGAGCCAAAAAGATC_NODE_1_length_393_cov_9.396947
305 T low-110 [T/A] high-141 [T/A]
2635_TGCAGGACTTCTAGGTCTCTGAAGCGAGCCAAAAAGATC_NODE_1_length_393_cov_9.396947
249 A low-110 [A/C] high-141 [A/C]
2635_TGCAGGACTTCTAGGTCTCTGAAGCGAGCCAAAAAGATC_NODE_1_length_393_cov_9.396947
313 A low-110 [A/T] high-141 [A/T]
2635_TGCAGGACTTCTAGGTCTCTGAAGCGAGCCAAAAAGATC_NODE_1_length_393_cov_9.396947
316 A low-110 [A/C] high-141 A
2635_TGCAGGACTTCTAGGTCTCTGAAGCGAGCCAAAAAGATC_NODE_1_length_393_cov_9.396947
337 T low-110 [T/A] high-141 [T/A]
2635_TGCAGGACTTCTAGGTCTCTGAAGCGAGCCAAAAAGATC_NODE_1_length_393_cov_9.396947
372 A low-110 A high-141 [A/C]
2635_TGCAGGACTTCTAGGTCTCTGAAGCGAGCCAAAAAGATC_NODE_1_length_393_cov_9.396947
343 T low-110 [T/C] high-141 [T/C]
5925_TGCAGGTGATTAGGTGGTGTGCTGCTTACGGCGCAGTGT_NODE_1_length_352_cov_13.892045
157 C low-110 [C/+T] high-141 [C/+T]
31845_TGCAGGATTTTTTTCCGCAGCCACTGACATCTTGCAGTC_NODE_2_length_459_cov_23.261438
378 G low-110 [G/A] high-141 G
27084_TGCAGGTCTTACAGGGTGAGCTTTTGAATCAGATATTTA_NODE_1_length_434_cov_14.596774
123 T low-110 - high-141 [T/C]
27084_TGCAGGTCTTACAGGGTGAGCTTTTGAATCAGATATTTA_NODE_1_length_434_cov_14.596774
119 T low-110 T high-141 [T/A]
27084_TGCAGGTCTTACAGGGTGAGCTTTTGAATCAGATATTTA_NODE_1_length_434_cov_14.596774
204 A low-110 [A/G] high-141 A
40081_TGCAGGACAGAGTTGCAGAAGTCCAGGAGGGAGATGACA_NODE_1_length_166_cov_22.716867
124 T low-110 [T/C] high-141 [T/C]
40081_TGCAGGACAGAGTTGCAGAAGTCCAGGAGGGAGATGACA_NODE_1_length_166_cov_22.716867
35 C low-110 C high-141 [C/T]
40081_TGCAGGACAGAGTTGCAGAAGTCCAGGAGGGAGATGACA_NODE_1_length_166_cov_22.716867
53 C low-110 [C/T] high-141 -
40081_TGCAGGACAGAGTTGCAGAAGTCCAGGAGGGAGATGACA_NODE_1_length_166_cov_22.716867
71 C low-110 [C/A] high-141 [C/A]
40081_TGCAGGACAGAGTTGCAGAAGTCCAGGAGGGAGATGACA_NODE_1_length_166_cov_22.716867
167 A low-110 - high-141 [A/T]
40081_TGCAGGACAGAGTTGCAGAAGTCCAGGAGGGAGATGACA_NODE_1_length_166_cov_22.716867
99 T low-110 [T/C] high-141 [T/C]
40081_TGCAGGACAGAGTTGCAGAAGTCCAGGAGGGAGATGACA_NODE_1_length_166_cov_22.716867
157 C low-110 [C/A] high-141 [C/A]
40081_TGCAGGACAGAGTTGCAGAAGTCCAGGAGGGAGATGACA_NODE_1_length_166_cov_22.716867
13 C low-110 [C/T] high-141 [C/T]
40081_TGCAGGACAGAGTTGCAGAAGTCCAGGAGGGAGATGACA_NODE_1_length_166_cov_22.716867
16 C low-110 [C/T] high-141 [C/T]
40081_TGCAGGACAGAGTTGCAGAAGTCCAGGAGGGAGATGACA_NODE_1_length_166_cov_22.716867
147 C low-110 [C/T] high-141 [C/T]
40081_TGCAGGACAGAGTTGCAGAAGTCCAGGAGGGAGATGACA_NODE_1_length_166_cov_22.716867
84 C low-110 [C/T] high-141 [C/T]
40081_TGCAGGACAGAGTTGCAGAAGTCCAGGAGGGAGATGACA_NODE_1_length_166_cov_22.716867
94 T low-110 [T/A] high-141 [T/A]
40081_TGCAGGACAGAGTTGCAGAAGTCCAGGAGGGAGATGACA_NODE_1_length_166_cov_22.716867
160 C low-110 [C/A] high-141 [C/A]
40081_TGCAGGACAGAGTTGCAGAAGTCCAGGAGGGAGATGACA_NODE_1_length_166_cov_22.716867
114 C low-110 [C/T] high-141 [C/T]
40081_TGCAGGACAGAGTTGCAGAAGTCCAGGAGGGAGATGACA_NODE_1_length_166_cov_22.716867
135 C low-110 [C/T] high-141 [C/T]
40081_TGCAGGACAGAGTTGCAGAAGTCCAGGAGGGAGATGACA_NODE_1_length_166_cov_22.716867
69 C low-110 [C/T] high-141 -
40081_TGCAGGACAGAGTTGCAGAAGTCCAGGAGGGAGATGACA_NODE_1_length_166_cov_22.716867
8 C low-110 [C/T] high-141 [C/T]
40081_TGCAGGACAGAGTTGCAGAAGTCCAGGAGGGAGATGACA_NODE_1_length_166_cov_22.716867
81 T low-110 [T/G] high-141 [T/G]
40081_TGCAGGACAGAGTTGCAGAAGTCCAGGAGGGAGATGACA_NODE_1_length_166_cov_22.716867
56 T low-110 [T/C] high-141 [T/C]
40081_TGCAGGACAGAGTTGCAGAAGTCCAGGAGGGAGATGACA_NODE_1_length_166_cov_22.716867
151 C low-110 [C/A] high-141 C
40081_TGCAGGACAGAGTTGCAGAAGTCCAGGAGGGAGATGACA_NODE_1_length_166_cov_22.716867
24 G low-110 G high-141 [G/C]
40081_TGCAGGACAGAGTTGCAGAAGTCCAGGAGGGAGATGACA_NODE_1_length_166_cov_22.716867
62 G low-110 G high-141 [G/A]
26603_TGCAGGTTGTTGTTACTCAGATCCAGATCTCTCAGACTG_NODE_1_length_130_cov_4.323077
88 G low-110 G high-141 [G/A]
26603_TGCAGGTTGTTGTTACTCAGATCCAGATCTCTCAGACTG_NODE_1_length_130_cov_4.323077
85 G low-110 G high-141 [G/T]
26603_TGCAGGTTGTTGTTACTCAGATCCAGATCTCTCAGACTG_NODE_1_length_130_cov_4.323077
20 G low-110 [G/A] high-141 -
84_TGCAGGATCACCAGGCGCTCTGCGGCAGCACCGGGGTCA_NODE_1_length_370_cov_3.421622 220
T low-110 [T/C] high-141 C
24070_TGCAGGACAACGGTAACAACAACAGCACCAGTGATGAAC_NODE_1_length_458_cov_19.172489
343 G low-110 [G/A] high-141 G
35144_TGCAGGTCCTGCTACGCTGTTTCTTTCTTTCATCAGTTT_NODE_1_length_476_cov_21.651260
354 T low-110 G high-141 T
35144_TGCAGGTCCTGCTACGCTGTTTCTTTCTTTCATCAGTTT_NODE_1_length_476_cov_21.651260
337 T low-110 G high-141 T
1751_TGCAGGATCTGTCTCTTATTGACCTCTTTCTGTCTCCAT_NODE_1_length_259_cov_8.725869
56 G low-110 A high-141 [G/A]
40460_TGCAGGAAAGAGGCAGATAAAGGAGTTTCACTGTCTCAC_NODE_1_length_395_cov_14.179747
346 T low-110 [T/C] high-141 [T/C]
40460_TGCAGGAAAGAGGCAGATAAAGGAGTTTCACTGTCTCAC_NODE_1_length_395_cov_14.179747
361 C low-110 [C/A] high-141 [C/A]
40460_TGCAGGAAAGAGGCAGATAAAGGAGTTTCACTGTCTCAC_NODE_1_length_395_cov_14.179747
187 A low-110 [A/C] high-141 [A/C]
40460_TGCAGGAAAGAGGCAGATAAAGGAGTTTCACTGTCTCAC_NODE_1_length_395_cov_14.179747
20 T low-110 - high-141 [T/C]
26428_TGCAGGTGTAACGATGAAACGAGGCAGGGAAAGGGAGCG_NODE_1_length_475_cov_21.741053
298 T low-110 [T/C] high-141 [T/C]
40043_TGCAGGACTTGTTCGTACCAGATGACAGCGTACCAGACG_NODE_1_length_251_cov_10.665339
160 A low-110 - high-141 [A/T]
36399_TGCAGGTCAGGGCTCTGAACAGAGAAACCTCAGGCTCCG_NODE_2_length_424_cov_21.561321
174 C low-110 [C/T] high-141 C
32520_TGCAGGATTTCATGCAGCCGGATTGGAGGCCGAGCCGAC_NODE_1_length_432_cov_7.094907
283 T low-110 [T/C] high-141 [T/C]
24312_TGCAGGTAAACAACAACAACAACAACAACATGTCAACAC_NODE_2_length_406_cov_12.381773
191 G low-110 [G/T] high-141 T
24312_TGCAGGTAAACAACAACAACAACAACAACATGTCAACAC_NODE_2_length_406_cov_12.381773
309 T low-110 T high-141 [T/C]
24312_TGCAGGTAAACAACAACAACAACAACAACATGTCAACAC_NODE_2_length_406_cov_12.381773
289 C low-110 [C/A] high-141 [C/A]
13383_TGCAGGTGTTGACATCAGGGAGACTGACGGGAGGAGTCA_NODE_1_length_416_cov_7.413462
101 T low-110 [T/A] high-141 [T/A]
3951_TGCAGGCTGCATATTATTGGTGTACAGAAGGTCGGACTG_NODE_1_length_344_cov_17.665697
136 C low-110 C high-141 [C/T]
26232_TGCAGGGTTTTTTTCATGTCCTCCCGCGGAGGGATGGAG_NODE_1_length_304_cov_12.388158
252 G low-110 G high-141 [G/A]
26232_TGCAGGGTTTTTTTCATGTCCTCCCGCGGAGGGATGGAG_NODE_1_length_304_cov_12.388158
221 C low-110 C high-141 [C/G]
7516_TGCAGGCTGGGAGGCCCTCAGGTCTAAAGGGCCCAGAAC_NODE_1_length_388_cov_22.768042
221 A low-110 A high-141 [A/T]
7516_TGCAGGCTGGGAGGCCCTCAGGTCTAAAGGGCCCAGAAC_NODE_1_length_388_cov_22.768042
282 C low-110 C high-141 [C/A]
7516_TGCAGGCTGGGAGGCCCTCAGGTCTAAAGGGCCCAGAAC_NODE_1_length_388_cov_22.768042
230 T low-110 T high-141 [T/C]
1078_TGCAGGTTGGGTTTCCTAAACCTAAAGATGTATATGGCA_NODE_1_length_312_cov_6.150641
129 T low-110 G high-141 [T/G]
35073_TGCAGGACGGACACACGACTTCCTGGAGTGCACTTCGCC_NODE_1_length_410_cov_6.995122
74 A low-110 G high-141 [A/G]
35073_TGCAGGACGGACACACGACTTCCTGGAGTGCACTTCGCC_NODE_1_length_410_cov_6.995122
116 G low-110 [G/A] high-141 [G/A]
35073_TGCAGGACGGACACACGACTTCCTGGAGTGCACTTCGCC_NODE_1_length_410_cov_6.995122
115 T low-110 - high-141 [T/C]
37546_TGCAGGGCTTTCACGGTGAGCGGGCGTGGAAACTGTGTG_NODE_2_length_114_cov_18.552631
27 A low-110 [A/G] high-141 [A/G]
37546_TGCAGGGCTTTCACGGTGAGCGGGCGTGGAAACTGTGTG_NODE_2_length_114_cov_18.552631
0 C low-110 [C/A] high-141 [C/A]
37546_TGCAGGGCTTTCACGGTGAGCGGGCGTGGAAACTGTGTG_NODE_2_length_114_cov_18.552631
62 G low-110 [G/C] high-141 [G/C]
37546_TGCAGGGCTTTCACGGTGAGCGGGCGTGGAAACTGTGTG_NODE_2_length_114_cov_18.552631
12 T low-110 - high-141 [T/C]
37546_TGCAGGGCTTTCACGGTGAGCGGGCGTGGAAACTGTGTG_NODE_2_length_114_cov_18.552631
2 T low-110 [T/G] high-141 [T/G]
29813_TGCAGGTGTGGAGGCCCTTGCTGTCCCACCGGCCCAGAC_NODE_1_length_315_cov_12.771428
227 T low-110 [T/C] high-141 T
29813_TGCAGGTGTGGAGGCCCTTGCTGTCCCACCGGCCCAGAC_NODE_1_length_315_cov_12.771428
175 C low-110 [C/T] high-141 [C/T]
16407_TGCAGGTGAGCCTATTGAAACGGTTACGGATTCAGTTTT_NODE_1_length_450_cov_9.917778
445 T low-110 [T/G] high-141 [T/G]
16407_TGCAGGTGAGCCTATTGAAACGGTTACGGATTCAGTTTT_NODE_1_length_450_cov_9.917778
276 A low-110 [A/G] high-141 -
16407_TGCAGGTGAGCCTATTGAAACGGTTACGGATTCAGTTTT_NODE_1_length_450_cov_9.917778
265 T low-110 [T/C] high-141 -
16407_TGCAGGTGAGCCTATTGAAACGGTTACGGATTCAGTTTT_NODE_1_length_450_cov_9.917778
418 A low-110 [A/G] high-141 [A/G]
16407_TGCAGGTGAGCCTATTGAAACGGTTACGGATTCAGTTTT_NODE_1_length_450_cov_9.917778
432 T low-110 [T/C] high-141 [T/C]
16407_TGCAGGTGAGCCTATTGAAACGGTTACGGATTCAGTTTT_NODE_1_length_450_cov_9.917778
275 C low-110 [C/T] high-141 -
34147_TGCAGGGTAAATGCCGCTATAAATAGCCCGGAGCCGCCG_NODE_1_length_293_cov_20.385666
203 G low-110 [G/-G] high-141 [G/-G]
34147_TGCAGGGTAAATGCCGCTATAAATAGCCCGGAGCCGCCG_NODE_1_length_293_cov_20.385666
204 C low-110 [C/-C] high-141 [C/-C]
34147_TGCAGGGTAAATGCCGCTATAAATAGCCCGGAGCCGCCG_NODE_1_length_293_cov_20.385666
88 C low-110 [C/T] high-141 [C/T]
34147_TGCAGGGTAAATGCCGCTATAAATAGCCCGGAGCCGCCG_NODE_1_length_293_cov_20.385666
227 C low-110 [C/T] high-141 [C/T]
33404_TGCAGGAGAGGCAGAGGCAACACGGGTCAACGGGACAAA_NODE_1_length_175_cov_29.137142
174 G low-110 [G/T] high-141 G
3272_TGCAGGATAAAAAATAACAACAACACGTCTGTCCCAGTC_NODE_1_length_243_cov_23.724279
123 C low-110 [C/T] high-141 [C/T]
3272_TGCAGGATAAAAAATAACAACAACACGTCTGTCCCAGTC_NODE_1_length_243_cov_23.724279
57 T low-110 [T/C] high-141 [T/C]
3272_TGCAGGATAAAAAATAACAACAACACGTCTGTCCCAGTC_NODE_1_length_243_cov_23.724279
114 T low-110 [T/A] high-141 -
3272_TGCAGGATAAAAAATAACAACAACACGTCTGTCCCAGTC_NODE_1_length_243_cov_23.724279
14 A low-110 [A/T] high-141 [A/T]
3272_TGCAGGATAAAAAATAACAACAACACGTCTGTCCCAGTC_NODE_1_length_243_cov_23.724279
37 T low-110 [T/C] high-141 -
3272_TGCAGGATAAAAAATAACAACAACACGTCTGTCCCAGTC_NODE_1_length_243_cov_23.724279
132 T low-110 [T/A] high-141 -
3272_TGCAGGATAAAAAATAACAACAACACGTCTGTCCCAGTC_NODE_1_length_243_cov_23.724279
117 A low-110 [A/T] high-141 -
3272_TGCAGGATAAAAAATAACAACAACACGTCTGTCCCAGTC_NODE_1_length_243_cov_23.724279
44 C low-110 [C/T] high-141 [C/T]
34916_TGCAGGGAAGACATAAAAACACTTTAAACACACCTAGTG_NODE_1_length_391_cov_5.877238
349 T low-110 [T/C] high-141 [T/C]
34916_TGCAGGGAAGACATAAAAACACTTTAAACACACCTAGTG_NODE_1_length_391_cov_5.877238
291 T low-110 [T/G] high-141 -
34916_TGCAGGGAAGACATAAAAACACTTTAAACACACCTAGTG_NODE_1_length_391_cov_5.877238
156 T low-110 [T/G] high-141 [T/G]
34916_TGCAGGGAAGACATAAAAACACTTTAAACACACCTAGTG_NODE_1_length_391_cov_5.877238
192 T low-110 [T/A] high-141 -
39280_TGCAGGATTTAACAACTAGTTTTTGTGCCTAAATCTGGA_NODE_1_length_421_cov_13.966745
294 C low-110 C high-141 [C/T]
6831_TGCAGGAACACCAAGGGGTCCTGACCGTGGAGGGGGAGG_NODE_1_length_435_cov_21.397701
238 G low-110 [G/A] high-141 [G/A]
6831_TGCAGGAACACCAAGGGGTCCTGACCGTGGAGGGGGAGG_NODE_1_length_435_cov_21.397701
230 A low-110 - high-141 [A/G]
370_TGCAGGCCAGAACAGCCCCCACGAAAGCAACTTGGAGGC_NODE_1_length_412_cov_17.898058
402 G low-110 [G/T] high-141 [G/T]
370_TGCAGGCCAGAACAGCCCCCACGAAAGCAACTTGGAGGC_NODE_1_length_412_cov_17.898058
353 C low-110 [C/+T] high-141 [C/+T]
370_TGCAGGCCAGAACAGCCCCCACGAAAGCAACTTGGAGGC_NODE_1_length_412_cov_17.898058
366 T low-110 [T/C] high-141 -
42684_TGCAGGAGGACAACGGGCTGCCCATTCACCTGAAAGGAG_NODE_1_length_381_cov_14.412073
102 T low-110 G high-141 [T/G]
14982_TGCAGGACCAGTTGCTCTGCCAGGCAAAGAGCGTATTTC_NODE_2_length_397_cov_16.589420
92 C low-110 [C/G] high-141 [C/G]
14982_TGCAGGACCAGTTGCTCTGCCAGGCAAAGAGCGTATTTC_NODE_2_length_397_cov_16.589420
175 T low-110 [T/G] high-141 [T/G]
4452_TGCAGGAAGGAGACTGAAGGTCGAACGAACCCGCTGAAC_NODE_2_length_207_cov_21.777779
104 A low-110 [A/C] high-141 A
15300_TGCAGGAGGTGGACAGCGGGGATTGAGCGGCAGGTTAAT_NODE_1_length_424_cov_11.662736
35 C low-110 [C/T] high-141 [C/T]
15300_TGCAGGAGGTGGACAGCGGGGATTGAGCGGCAGGTTAAT_NODE_1_length_424_cov_11.662736
225 C low-110 [C/T] high-141 [C/T]
15300_TGCAGGAGGTGGACAGCGGGGATTGAGCGGCAGGTTAAT_NODE_1_length_424_cov_11.662736
181 C low-110 [C/T] high-141 [C/T]
15300_TGCAGGAGGTGGACAGCGGGGATTGAGCGGCAGGTTAAT_NODE_1_length_424_cov_11.662736
245 A low-110 - high-141 [A/C]
15300_TGCAGGAGGTGGACAGCGGGGATTGAGCGGCAGGTTAAT_NODE_1_length_424_cov_11.662736
188 A low-110 [A/G] high-141 [A/G]
15300_TGCAGGAGGTGGACAGCGGGGATTGAGCGGCAGGTTAAT_NODE_1_length_424_cov_11.662736
68 C low-110 [C/G] high-141 [C/T]
15300_TGCAGGAGGTGGACAGCGGGGATTGAGCGGCAGGTTAAT_NODE_1_length_424_cov_11.662736
87 T low-110 [T/G] high-141 [T/G]
15300_TGCAGGAGGTGGACAGCGGGGATTGAGCGGCAGGTTAAT_NODE_1_length_424_cov_11.662736
100 T low-110 [T/A] high-141 [T/A]
15300_TGCAGGAGGTGGACAGCGGGGATTGAGCGGCAGGTTAAT_NODE_1_length_424_cov_11.662736
44 C low-110 [C/A] high-141 [C/A]
15300_TGCAGGAGGTGGACAGCGGGGATTGAGCGGCAGGTTAAT_NODE_1_length_424_cov_11.662736
147 G low-110 [G/A] high-141 [G/A]
15300_TGCAGGAGGTGGACAGCGGGGATTGAGCGGCAGGTTAAT_NODE_1_length_424_cov_11.662736
226 G low-110 [G/T] high-141 [G/T]
15300_TGCAGGAGGTGGACAGCGGGGATTGAGCGGCAGGTTAAT_NODE_1_length_424_cov_11.662736
176 A low-110 [A/G] high-141 [A/G]
15300_TGCAGGAGGTGGACAGCGGGGATTGAGCGGCAGGTTAAT_NODE_1_length_424_cov_11.662736
52 A low-110 [A/G] high-141 [A/G]
15300_TGCAGGAGGTGGACAGCGGGGATTGAGCGGCAGGTTAAT_NODE_1_length_424_cov_11.662736
98 G low-110 [G/T] high-141 [G/T]
15300_TGCAGGAGGTGGACAGCGGGGATTGAGCGGCAGGTTAAT_NODE_1_length_424_cov_11.662736
191 A low-110 [A/G] high-141 [A/G]
15300_TGCAGGAGGTGGACAGCGGGGATTGAGCGGCAGGTTAAT_NODE_1_length_424_cov_11.662736
229 G low-110 [G/T] high-141 [G/A]
15300_TGCAGGAGGTGGACAGCGGGGATTGAGCGGCAGGTTAAT_NODE_1_length_424_cov_11.662736
76 A low-110 [A/G] high-141 A
15300_TGCAGGAGGTGGACAGCGGGGATTGAGCGGCAGGTTAAT_NODE_1_length_424_cov_11.662736
43 G low-110 [G/A] high-141 [G/A]
15300_TGCAGGAGGTGGACAGCGGGGATTGAGCGGCAGGTTAAT_NODE_1_length_424_cov_11.662736
150 C low-110 [C/T] high-141 [C/T]
39574_TGCAGGTGGACTCTCAGCTCCTCACAACGCACACACACA_NODE_1_length_339_cov_12.300885
250 C low-110 [C/G] high-141 G
39574_TGCAGGTGGACTCTCAGCTCCTCACAACGCACACACACA_NODE_1_length_339_cov_12.300885
264 G low-110 [G/T] high-141 G
31516_TGCAGGACGAAACATGGAGAAAAATGAGAATGACGATTC_NODE_1_length_155_cov_34.103226
52 G low-110 [G/A] high-141 G
15970_TGCAGGCACATCTTAGGTCAGATCTCAACGCTTCCAAAG_NODE_1_length_393_cov_19.997456
271 G low-110 G high-141 [G/T]
15970_TGCAGGCACATCTTAGGTCAGATCTCAACGCTTCCAAAG_NODE_1_length_393_cov_19.997456
291 A low-110 A high-141 [A/G]
15970_TGCAGGCACATCTTAGGTCAGATCTCAACGCTTCCAAAG_NODE_1_length_393_cov_19.997456
405 A low-110 [A/C] high-141 [A/C]
41275_TGCAGGCCGCTTCCTGCTGCACACCCGCCTGTCCGTCTC_NODE_1_length_346_cov_17.615606
22 C low-110 [C/T] high-141 [C/T]
3297_TGCAGGCTGCTGTTATAAAATGCCAGCAGCGGGTTCCAA_NODE_1_length_318_cov_6.990566
246 A low-110 [A/T] high-141 [A/T]
3297_TGCAGGCTGCTGTTATAAAATGCCAGCAGCGGGTTCCAA_NODE_1_length_318_cov_6.990566
123 A low-110 A high-141 [A/G]
3297_TGCAGGCTGCTGTTATAAAATGCCAGCAGCGGGTTCCAA_NODE_1_length_318_cov_6.990566
161 C low-110 - high-141 -
3297_TGCAGGCTGCTGTTATAAAATGCCAGCAGCGGGTTCCAA_NODE_1_length_318_cov_6.990566
283 A low-110 [A/T] high-141 [A/T]
3297_TGCAGGCTGCTGTTATAAAATGCCAGCAGCGGGTTCCAA_NODE_1_length_318_cov_6.990566
282 G low-110 [G/C] high-141 [G/C]
3297_TGCAGGCTGCTGTTATAAAATGCCAGCAGCGGGTTCCAA_NODE_1_length_318_cov_6.990566
287 A low-110 [A/T] high-141 [A/T]
3297_TGCAGGCTGCTGTTATAAAATGCCAGCAGCGGGTTCCAA_NODE_1_length_318_cov_6.990566
227 G low-110 [G/A] high-141 [G/A]
3297_TGCAGGCTGCTGTTATAAAATGCCAGCAGCGGGTTCCAA_NODE_1_length_318_cov_6.990566
122 C low-110 [C/T] high-141 [C/T]
3297_TGCAGGCTGCTGTTATAAAATGCCAGCAGCGGGTTCCAA_NODE_1_length_318_cov_6.990566
268 T low-110 [T/C] high-141 [T/C]
3297_TGCAGGCTGCTGTTATAAAATGCCAGCAGCGGGTTCCAA_NODE_1_length_318_cov_6.990566
99 T low-110 [T/C] high-141 T
3297_TGCAGGCTGCTGTTATAAAATGCCAGCAGCGGGTTCCAA_NODE_1_length_318_cov_6.990566
18 T low-110 [T/A] high-141 [T/A]
3297_TGCAGGCTGCTGTTATAAAATGCCAGCAGCGGGTTCCAA_NODE_1_length_318_cov_6.990566
144 T low-110 [T/A] high-141 [T/G]
3297_TGCAGGCTGCTGTTATAAAATGCCAGCAGCGGGTTCCAA_NODE_1_length_318_cov_6.990566
164 T low-110 [T/C] high-141 [T/C]
3297_TGCAGGCTGCTGTTATAAAATGCCAGCAGCGGGTTCCAA_NODE_1_length_318_cov_6.990566
257 C low-110 [C/T] high-141 C
31226_TGCAGGCCGTCTCGCTGACAGGAGATCAGGCTACATCAG_NODE_1_length_459_cov_14.956427
96 A low-110 [A/G] high-141 G
5957_TGCAGGGGTGACACTTCCTTCCGGGATTTGGTTGTATTG_NODE_1_length_255_cov_5.207843
147 G low-110 [G/T] high-141 [G/T]
5957_TGCAGGGGTGACACTTCCTTCCGGGATTTGGTTGTATTG_NODE_1_length_255_cov_5.207843
162 A low-110 [A/G] high-141 G
36203_TGCAGGAAAAACATCCATCTTTAGGCATCATGCTTTGCA_NODE_1_length_419_cov_10.553699
344 T low-110 [T/G] high-141 G
36203_TGCAGGAAAAACATCCATCTTTAGGCATCATGCTTTGCA_NODE_1_length_419_cov_10.553699
361 A low-110 [A/C] high-141 C
37863_TGCAGGATTCAGGACTGAAGCTGCTGTGTGTTGGACTGG_NODE_5_length_443_cov_9.914221
271 A low-110 [A/C] high-141 [A/C]
37863_TGCAGGATTCAGGACTGAAGCTGCTGTGTGTTGGACTGG_NODE_5_length_443_cov_9.914221
446 C low-110 - high-141 [C/T]
37863_TGCAGGATTCAGGACTGAAGCTGCTGTGTGTTGGACTGG_NODE_5_length_443_cov_9.914221
280 T low-110 T high-141 [T/G]
37863_TGCAGGATTCAGGACTGAAGCTGCTGTGTGTTGGACTGG_NODE_5_length_443_cov_9.914221
71 C low-110 C high-141 [C/-C]
37863_TGCAGGATTCAGGACTGAAGCTGCTGTGTGTTGGACTGG_NODE_5_length_443_cov_9.914221
199 C low-110 [C/T] high-141 -
37863_TGCAGGATTCAGGACTGAAGCTGCTGTGTGTTGGACTGG_NODE_5_length_443_cov_9.914221
80 G low-110 [G/A] high-141 [G/A]
37863_TGCAGGATTCAGGACTGAAGCTGCTGTGTGTTGGACTGG_NODE_5_length_443_cov_9.914221
163 C low-110 [C/T] high-141 [C/T]
37863_TGCAGGATTCAGGACTGAAGCTGCTGTGTGTTGGACTGG_NODE_5_length_443_cov_9.914221
200 G low-110 G high-141 [G/A]
37863_TGCAGGATTCAGGACTGAAGCTGCTGTGTGTTGGACTGG_NODE_5_length_443_cov_9.914221
399 A low-110 [A/T] high-141 A
37863_TGCAGGATTCAGGACTGAAGCTGCTGTGTGTTGGACTGG_NODE_5_length_443_cov_9.914221
144 T low-110 C high-141 [T/C]
37863_TGCAGGATTCAGGACTGAAGCTGCTGTGTGTTGGACTGG_NODE_5_length_443_cov_9.914221
214 C low-110 C high-141 [C/T]
37863_TGCAGGATTCAGGACTGAAGCTGCTGTGTGTTGGACTGG_NODE_5_length_443_cov_9.914221
422 C low-110 T high-141 [C/T]
37863_TGCAGGATTCAGGACTGAAGCTGCTGTGTGTTGGACTGG_NODE_5_length_443_cov_9.914221
222 A low-110 - high-141 [A/T]
37863_TGCAGGATTCAGGACTGAAGCTGCTGTGTGTTGGACTGG_NODE_5_length_443_cov_9.914221
55 T low-110 [T/C] high-141 [T/C]
2386_TGCAGGCTGGATGTCAATGGAGCGTTCTTGCACATGCAC_NODE_1_length_398_cov_23.082914
306 C low-110 [C/T] high-141 C
2386_TGCAGGCTGGATGTCAATGGAGCGTTCTTGCACATGCAC_NODE_1_length_398_cov_23.082914
313 G low-110 [G/T] high-141 G
3844_TGCAGGGCTGAGCTGTAACATTATCTCAGTGATGCTAGG_NODE_1_length_328_cov_14.798780
272 C low-110 C high-141 [C/T]
3844_TGCAGGGCTGAGCTGTAACATTATCTCAGTGATGCTAGG_NODE_1_length_328_cov_14.798780
233 G low-110 G high-141 [G/A]
3844_TGCAGGGCTGAGCTGTAACATTATCTCAGTGATGCTAGG_NODE_1_length_328_cov_14.798780
241 G low-110 A high-141 G
16348_TGCAGGGAATCGCTCCGGACGGAGGAAAGATGAAGAGCC_NODE_1_length_413_cov_7.990315
306 A low-110 A high-141 [A/T]
16348_TGCAGGGAATCGCTCCGGACGGAGGAAAGATGAAGAGCC_NODE_1_length_413_cov_7.990315
217 G low-110 - high-141 [G/A]
16348_TGCAGGGAATCGCTCCGGACGGAGGAAAGATGAAGAGCC_NODE_1_length_413_cov_7.990315
228 T low-110 - high-141 [T/C]
18916_TGCAGGATCTGGCACTTTGTCTCGATTAAAGCAGTTTGG_NODE_2_length_432_cov_17.224537
250 A low-110 T high-141 A
3574_TGCAGGAGACTCGTCTGTCTCTGGGCGGAGGAGCCGGCC_NODE_1_length_324_cov_13.138889
275 G low-110 [G/A] high-141 G
10340_TGCAGGCCTCACATTTCAGCCGGGAGATCATGAGACGTG_NODE_1_length_261_cov_10.708813
196 T low-110 [T/G] high-141 [T/G]
37390_TGCAGGGGAGGAGGAACCAAACATCAACAAGCGGCCCGG_NODE_3_length_192_cov_13.265625
120 A low-110 A high-141 [A/G]
36781_TGCAGGGCATACAGCGCGCCGACTTGCAGCTCAATGTGA_NODE_1_length_422_cov_25.035545
82 A low-110 [A/G] high-141 G
30087_TGCAGGTCTGGTGGGCGAACTCGGGGAGTTACGTTTTTG_NODE_5_length_230_cov_22.182610
21 T low-110 [T/C] high-141 T
30087_TGCAGGTCTGGTGGGCGAACTCGGGGAGTTACGTTTTTG_NODE_5_length_230_cov_22.182610
20 G low-110 [G/C] high-141 G
33516_TGCAGGTTGGAATGTGGGGAAAAAAAGGAATTCGGAGTG_NODE_1_length_447_cov_12.921700
391 G low-110 [G/A] high-141 [G/A]
33516_TGCAGGTTGGAATGTGGGGAAAAAAAGGAATTCGGAGTG_NODE_1_length_447_cov_12.921700
413 C low-110 [C/A] high-141 [C/A]
33516_TGCAGGTTGGAATGTGGGGAAAAAAAGGAATTCGGAGTG_NODE_1_length_447_cov_12.921700
353 G low-110 [G/C] high-141 [G/C]
33516_TGCAGGTTGGAATGTGGGGAAAAAAAGGAATTCGGAGTG_NODE_1_length_447_cov_12.921700
72 T low-110 [T/C] high-141 [T/C]
33516_TGCAGGTTGGAATGTGGGGAAAAAAAGGAATTCGGAGTG_NODE_1_length_447_cov_12.921700
411 T low-110 [T/A] high-141 [T/A]
33516_TGCAGGTTGGAATGTGGGGAAAAAAAGGAATTCGGAGTG_NODE_1_length_447_cov_12.921700
267 G low-110 [G/A] high-141 [G/A]
33516_TGCAGGTTGGAATGTGGGGAAAAAAAGGAATTCGGAGTG_NODE_1_length_447_cov_12.921700
193 A low-110 [A/-A] high-141 [A/-A]
2939_TGCAGGCCACCAAGAACGAGAGGAGAGTGAAGCTGGAGG_NODE_1_length_410_cov_6.765854
365 G low-110 - high-141 [G/A]
2939_TGCAGGCCACCAAGAACGAGAGGAGAGTGAAGCTGGAGG_NODE_1_length_410_cov_6.765854
368 A low-110 - high-141 [A/G]
2939_TGCAGGCCACCAAGAACGAGAGGAGAGTGAAGCTGGAGG_NODE_1_length_410_cov_6.765854
253 C low-110 [C/G] high-141 [C/G]
2939_TGCAGGCCACCAAGAACGAGAGGAGAGTGAAGCTGGAGG_NODE_1_length_410_cov_6.765854
250 G low-110 [G/T] high-141 [G/T]
2939_TGCAGGCCACCAAGAACGAGAGGAGAGTGAAGCTGGAGG_NODE_1_length_410_cov_6.765854
97 G low-110 [G/T] high-141 [G/T]
2939_TGCAGGCCACCAAGAACGAGAGGAGAGTGAAGCTGGAGG_NODE_1_length_410_cov_6.765854
208 C low-110 [C/T] high-141 [C/T]
2939_TGCAGGCCACCAAGAACGAGAGGAGAGTGAAGCTGGAGG_NODE_1_length_410_cov_6.765854
146 G low-110 [G/A] high-141 [G/A]
2939_TGCAGGCCACCAAGAACGAGAGGAGAGTGAAGCTGGAGG_NODE_1_length_410_cov_6.765854
119 C low-110 C high-141 [C/T]
2939_TGCAGGCCACCAAGAACGAGAGGAGAGTGAAGCTGGAGG_NODE_1_length_410_cov_6.765854
366 C low-110 C high-141 [C/A]
2939_TGCAGGCCACCAAGAACGAGAGGAGAGTGAAGCTGGAGG_NODE_1_length_410_cov_6.765854
357 C low-110 [C/G] high-141 [C/G]
32035_TGCAGGAGGGGAGTACACGGCGCTGGTTCTCAGCATTAA_NODE_1_length_439_cov_16.804100
98 C low-110 [C/T] high-141 [C/T]
10152_TGCAGGGACACAAACAGACCGCGAATAATCCTCATTTCA_NODE_1_length_436_cov_15.330276
190 T low-110 [T/C] high-141 T
10152_TGCAGGGACACAAACAGACCGCGAATAATCCTCATTTCA_NODE_1_length_436_cov_15.330276
330 C low-110 [C/+A] high-141 C
10602_TGCAGGTTTCCTGCTACCACCATTCAACCTCTGCAGCTC_NODE_1_length_257_cov_30.178988
170 G low-110 [G/C] high-141 [G/C]
10602_TGCAGGTTTCCTGCTACCACCATTCAACCTCTGCAGCTC_NODE_1_length_257_cov_30.178988
32 G low-110 [G/T] high-141 [G/T]
10602_TGCAGGTTTCCTGCTACCACCATTCAACCTCTGCAGCTC_NODE_1_length_257_cov_30.178988
77 G low-110 [G/T] high-141 [G/T]
10602_TGCAGGTTTCCTGCTACCACCATTCAACCTCTGCAGCTC_NODE_1_length_257_cov_30.178988
255 T low-110 [T/G] high-141 [T/G]
10602_TGCAGGTTTCCTGCTACCACCATTCAACCTCTGCAGCTC_NODE_1_length_257_cov_30.178988
133 C low-110 [C/G] high-141 [C/G]
10602_TGCAGGTTTCCTGCTACCACCATTCAACCTCTGCAGCTC_NODE_1_length_257_cov_30.178988
65 G low-110 [G/A] high-141 [G/A]
10602_TGCAGGTTTCCTGCTACCACCATTCAACCTCTGCAGCTC_NODE_1_length_257_cov_30.178988
222 A low-110 A high-141 [A/T]
10602_TGCAGGTTTCCTGCTACCACCATTCAACCTCTGCAGCTC_NODE_1_length_257_cov_30.178988
27 A low-110 [A/C] high-141 [A/C]
10602_TGCAGGTTTCCTGCTACCACCATTCAACCTCTGCAGCTC_NODE_1_length_257_cov_30.178988
233 G low-110 [G/A] high-141 [G/A]
10602_TGCAGGTTTCCTGCTACCACCATTCAACCTCTGCAGCTC_NODE_1_length_257_cov_30.178988
50 G low-110 [G/C] high-141 [G/C]
10602_TGCAGGTTTCCTGCTACCACCATTCAACCTCTGCAGCTC_NODE_1_length_257_cov_30.178988
182 G low-110 [G/A] high-141 [G/A]
10602_TGCAGGTTTCCTGCTACCACCATTCAACCTCTGCAGCTC_NODE_1_length_257_cov_30.178988
57 T low-110 [T/A] high-141 [T/A]
10602_TGCAGGTTTCCTGCTACCACCATTCAACCTCTGCAGCTC_NODE_1_length_257_cov_30.178988
250 A low-110 [A/G] high-141 [A/G]
10602_TGCAGGTTTCCTGCTACCACCATTCAACCTCTGCAGCTC_NODE_1_length_257_cov_30.178988
192 C low-110 [C/G] high-141 [C/G]
10602_TGCAGGTTTCCTGCTACCACCATTCAACCTCTGCAGCTC_NODE_1_length_257_cov_30.178988
41 A low-110 [A/C] high-141 [A/C]
10602_TGCAGGTTTCCTGCTACCACCATTCAACCTCTGCAGCTC_NODE_1_length_257_cov_30.178988
58 G low-110 [G/C] high-141 [G/C]
10602_TGCAGGTTTCCTGCTACCACCATTCAACCTCTGCAGCTC_NODE_1_length_257_cov_30.178988
258 T low-110 [T/A] high-141 T
10602_TGCAGGTTTCCTGCTACCACCATTCAACCTCTGCAGCTC_NODE_1_length_257_cov_30.178988
52 T low-110 [T/G] high-141 [T/G]
10602_TGCAGGTTTCCTGCTACCACCATTCAACCTCTGCAGCTC_NODE_1_length_257_cov_30.178988
59 G low-110 [G/A] high-141 [G/A]
10602_TGCAGGTTTCCTGCTACCACCATTCAACCTCTGCAGCTC_NODE_1_length_257_cov_30.178988
69 C low-110 [C/G] high-141 [C/G]
10602_TGCAGGTTTCCTGCTACCACCATTCAACCTCTGCAGCTC_NODE_1_length_257_cov_30.178988
109 C low-110 [C/T] high-141 [C/T]
10602_TGCAGGTTTCCTGCTACCACCATTCAACCTCTGCAGCTC_NODE_1_length_257_cov_30.178988
112 T low-110 [T/C] high-141 [T/C]
10602_TGCAGGTTTCCTGCTACCACCATTCAACCTCTGCAGCTC_NODE_1_length_257_cov_30.178988
254 C low-110 C high-141 [C/A]
10602_TGCAGGTTTCCTGCTACCACCATTCAACCTCTGCAGCTC_NODE_1_length_257_cov_30.178988
173 A low-110 [A/G] high-141 [A/G]
10602_TGCAGGTTTCCTGCTACCACCATTCAACCTCTGCAGCTC_NODE_1_length_257_cov_30.178988
164 A low-110 [A/G] high-141 [A/G]
10602_TGCAGGTTTCCTGCTACCACCATTCAACCTCTGCAGCTC_NODE_1_length_257_cov_30.178988
43 A low-110 [A/T] high-141 [A/T]
10602_TGCAGGTTTCCTGCTACCACCATTCAACCTCTGCAGCTC_NODE_1_length_257_cov_30.178988
223 G low-110 [G/C] high-141 [G/C]
10602_TGCAGGTTTCCTGCTACCACCATTCAACCTCTGCAGCTC_NODE_1_length_257_cov_30.178988
54 T low-110 [T/C] high-141 [T/C]
39991_TGCAGGCAGTACTATGAGATGCTGTACAACACTGCGGAT_NODE_1_length_432_cov_19.645834
254 T low-110 T high-141 [T/C]
41851_TGCAGGCTGAAGACCACAAAATCCACCCACGTTTTTTTT_NODE_1_length_200_cov_8.085000
60 C low-110 [C/T] high-141 -
41851_TGCAGGCTGAAGACCACAAAATCCACCCACGTTTTTTTT_NODE_1_length_200_cov_8.085000
36 G low-110 [G/T] high-141 [G/T]
41851_TGCAGGCTGAAGACCACAAAATCCACCCACGTTTTTTTT_NODE_1_length_200_cov_8.085000
122 C low-110 T high-141 [C/T]
41851_TGCAGGCTGAAGACCACAAAATCCACCCACGTTTTTTTT_NODE_1_length_200_cov_8.085000
117 G low-110 A high-141 [G/A]
40146_TGCAGGTGGCCCCATTAGCAGGGAAAGTATGTCAGTGGA_NODE_1_length_436_cov_13.733945
116 T low-110 [T/-T] high-141 -
43106_TGCAGGAATAATTTCACCAAACAACAGTGGGATGTTTTT_NODE_3_length_126_cov_26.777779
50 A low-110 [A/G] high-141 [A/G]
43106_TGCAGGAATAATTTCACCAAACAACAGTGGGATGTTTTT_NODE_3_length_126_cov_26.777779
118 T low-110 [T/C] high-141 [T/C]
43106_TGCAGGAATAATTTCACCAAACAACAGTGGGATGTTTTT_NODE_3_length_126_cov_26.777779
51 G low-110 - high-141 [G/T]
20554_TGCAGGTAGAGGACAATTAATTCCTCACAAATCTCCACC_NODE_1_length_384_cov_15.885417
319 C low-110 [C/-C] high-141 [C/-C]
20554_TGCAGGTAGAGGACAATTAATTCCTCACAAATCTCCACC_NODE_1_length_384_cov_15.885417
364 C low-110 [C/T] high-141 [C/T]
20358_TGCAGGAAGGAGACACGGGCCGGAGCTGTAATTCTACCT_NODE_2_length_460_cov_20.630434
412 T low-110 [T/G] high-141 T
20358_TGCAGGAAGGAGACACGGGCCGGAGCTGTAATTCTACCT_NODE_2_length_460_cov_20.630434
318 C low-110 [C/T] high-141 C
10372_TGCAGGCCTTTAAAGCCTGCTTTGCACGTTTTTAAGTGT_NODE_1_length_351_cov_15.817664
22 C low-110 [C/T] high-141 [C/T]
7397_TGCAGGTACGAAACCTAAAAAGGCTGTTGTCAACCTGAA_NODE_1_length_410_cov_15.231708
371 C low-110 [C/T] high-141 [C/T]
7397_TGCAGGTACGAAACCTAAAAAGGCTGTTGTCAACCTGAA_NODE_1_length_410_cov_15.231708
283 A low-110 [A/T] high-141 [A/T]
7397_TGCAGGTACGAAACCTAAAAAGGCTGTTGTCAACCTGAA_NODE_1_length_410_cov_15.231708
193 G low-110 [G/A] high-141 [G/A]
7397_TGCAGGTACGAAACCTAAAAAGGCTGTTGTCAACCTGAA_NODE_1_length_410_cov_15.231708
112 T low-110 [T/C] high-141 [T/C]
7397_TGCAGGTACGAAACCTAAAAAGGCTGTTGTCAACCTGAA_NODE_1_length_410_cov_15.231708
205 G low-110 [G/+T] high-141 [G/+T]
7397_TGCAGGTACGAAACCTAAAAAGGCTGTTGTCAACCTGAA_NODE_1_length_410_cov_15.231708
345 A low-110 [A/T] high-141 [A/T]
7397_TGCAGGTACGAAACCTAAAAAGGCTGTTGTCAACCTGAA_NODE_1_length_410_cov_15.231708
378 G low-110 [G/C] high-141 [G/C]
7397_TGCAGGTACGAAACCTAAAAAGGCTGTTGTCAACCTGAA_NODE_1_length_410_cov_15.231708
110 G low-110 [G/T] high-141 [G/T]
24803_TGCAGGGCAGACGTGGTGAAAACCCTCGAGTGCGGACAA_NODE_1_length_347_cov_5.397695
277 T low-110 [T/A] high-141 [T/A]
41362_TGCAGGAAAGCACGAGTCAGTGAGCAGCCCATACGAGGG_NODE_1_length_349_cov_7.994269
265 C low-110 G high-141 [C/G]
41362_TGCAGGAAAGCACGAGTCAGTGAGCAGCCCATACGAGGG_NODE_1_length_349_cov_7.994269
261 A low-110 G high-141 [A/G]
41362_TGCAGGAAAGCACGAGTCAGTGAGCAGCCCATACGAGGG_NODE_1_length_349_cov_7.994269
266 C low-110 T high-141 [C/T]
24678_TGCAGGTCGATCCGAACGGGGAGAAGGATTTCTGTTTTC_NODE_1_length_340_cov_6.317647
281 A low-110 A high-141 [A/G]
24678_TGCAGGTCGATCCGAACGGGGAGAAGGATTTCTGTTTTC_NODE_1_length_340_cov_6.317647
261 T low-110 [T/C] high-141 [T/C]
24678_TGCAGGTCGATCCGAACGGGGAGAAGGATTTCTGTTTTC_NODE_1_length_340_cov_6.317647
310 A low-110 [A/G] high-141 A
42765_TGCAGGCAGTGGAAAGTTGGAAGAGGGCAAGTTATTTCC_NODE_2_length_455_cov_21.843956
208 G low-110 [G/+CT] high-141 G
30828_TGCAGGTCTATTTTATCCATCTATTTTTTTTAAACACTT_NODE_2_length_299_cov_11.401338
197 G low-110 A high-141 G
30828_TGCAGGTCTATTTTATCCATCTATTTTTTTTAAACACTT_NODE_2_length_299_cov_11.401338
277 C low-110 [C/T] high-141 [C/T]
36235_TGCAGGAGAACGATGAGGTTCTGGTGGCAGGATTCGGGC_NODE_1_length_418_cov_15.055024
240 C low-110 [C/A] high-141 [C/A]
36235_TGCAGGAGAACGATGAGGTTCTGGTGGCAGGATTCGGGC_NODE_1_length_418_cov_15.055024
217 T low-110 [T/C] high-141 [T/C]
36235_TGCAGGAGAACGATGAGGTTCTGGTGGCAGGATTCGGGC_NODE_1_length_418_cov_15.055024
266 G low-110 [G/+AAC] high-141 [G/+AAC]
6628_TGCAGGTGTTGTAGAGTAAAAGATTTAGATTAATCTATT_NODE_1_length_177_cov_7.887006
84 T low-110 [T/C] high-141 [T/C]
6628_TGCAGGTGTTGTAGAGTAAAAGATTTAGATTAATCTATT_NODE_1_length_177_cov_7.887006
145 C low-110 [C/T] high-141 [C/T]
11913_TGCAGGTTGTGCGTCTGCTCAGGGATGCGTGCAGTCAGA_NODE_2_length_257_cov_20.564203
202 C low-110 [C/T] high-141 C
39845_TGCAGGATGAAGCAGTCTAGAGAAGAAGTCCTAACAGGT_NODE_1_length_288_cov_27.343750
140 T low-110 [T/+AC] high-141 [T/A]
16601_TGCAGGCTCAGTACCACAGGTAATCACTAGCCTCCTGTA_NODE_1_length_322_cov_20.630434
210 A low-110 [A/G] high-141 A
35747_TGCAGGTTAAAGGTTTACGAATGTGTGACACCGCTCAGT_NODE_2_length_371_cov_18.363882
354 C low-110 [C/A] high-141 C
31067_TGCAGGGACGGCAGATTGCAGATCACCCTCTCTGCGGAA_NODE_1_length_281_cov_4.007117
213 G low-110 [G/T] high-141 T
31067_TGCAGGGACGGCAGATTGCAGATCACCCTCTCTGCGGAA_NODE_1_length_281_cov_4.007117
199 C low-110 [C/A] high-141 A
31067_TGCAGGGACGGCAGATTGCAGATCACCCTCTCTGCGGAA_NODE_1_length_281_cov_4.007117
91 G low-110 [G/A] high-141 A
38776_TGCAGGAAACGAAGGCCCTGAAGGCCTGAACCCGGAGCT_NODE_1_length_312_cov_5.682693
244 G low-110 [G/A] high-141 G
38776_TGCAGGAAACGAAGGCCCTGAAGGCCTGAACCCGGAGCT_NODE_1_length_312_cov_5.682693
245 A low-110 [A/T] high-141 A
27105_TGCAGGAAGACTGTGGCCGGAGGCGCCTGGACTTACAAG_NODE_1_length_402_cov_26.156717
75 T low-110 [T/G] high-141 -
27105_TGCAGGAAGACTGTGGCCGGAGGCGCCTGGACTTACAAG_NODE_1_length_402_cov_26.156717
79 A low-110 [A/G] high-141 [A/G]
22774_TGCAGGCTTCTACTCTCTCCTGTTCTTGGCTGCCAGTCA_NODE_1_length_456_cov_15.309211
412 C low-110 [C/T] high-141 [C/T]
2964_TGCAGGGCTCCTACACCACCGAGGACCTCATCACCCACT_NODE_1_length_300_cov_9.580000
235 T low-110 [T/G] high-141 [T/G]
9906_TGCAGGCACATGAAAGAACAACACTTCCTCCACCGACTT_NODE_2_length_208_cov_19.581730
142 C low-110 [C/T] high-141 [C/T]
9906_TGCAGGCACATGAAAGAACAACACTTCCTCCACCGACTT_NODE_2_length_208_cov_19.581730
75 G low-110 - high-141 [G/C]
9906_TGCAGGCACATGAAAGAACAACACTTCCTCCACCGACTT_NODE_2_length_208_cov_19.581730
141 G low-110 [G/A] high-141 [G/A]
15224_TGCAGGTCCGGCTAATTGCCAATGTGCTGTTGTTACAAG_NODE_2_length_160_cov_14.575000
22 T low-110 A high-141 A
10120_TGCAGGGAACAAATGCAATGGCGATGCAATATCTGTCGC_NODE_1_length_292_cov_7.794520
92 C low-110 [C/A] high-141 A
10120_TGCAGGGAACAAATGCAATGGCGATGCAATATCTGTCGC_NODE_1_length_292_cov_7.794520
252 C low-110 [C/T] high-141 T
10120_TGCAGGGAACAAATGCAATGGCGATGCAATATCTGTCGC_NODE_1_length_292_cov_7.794520
200 T low-110 [T/C] high-141 [T/C]
10120_TGCAGGGAACAAATGCAATGGCGATGCAATATCTGTCGC_NODE_1_length_292_cov_7.794520
190 A low-110 [A/C] high-141 [A/C]
10120_TGCAGGGAACAAATGCAATGGCGATGCAATATCTGTCGC_NODE_1_length_292_cov_7.794520
259 A low-110 [A/T] high-141 T
10120_TGCAGGGAACAAATGCAATGGCGATGCAATATCTGTCGC_NODE_1_length_292_cov_7.794520
206 C low-110 [C/G] high-141 [C/G]
10120_TGCAGGGAACAAATGCAATGGCGATGCAATATCTGTCGC_NODE_1_length_292_cov_7.794520
171 C low-110 [C/T] high-141 T
6427_TGCAGGTCAGGCACTCGCAGTCGACAAAAATACGATCAG_NODE_1_length_427_cov_22.557377
190 G low-110 G high-141 [G/T]
3852_TGCAGGAACAGCGTCACGTGAATCCAGGAAACACTTCAA_NODE_1_length_435_cov_8.337931
322 C low-110 C high-141 [C/T]
41765_TGCAGGTAACGCCGGTCTTAAGTCGATTGTCAGCGGCTT_NODE_1_length_210_cov_29.090477
85 G low-110 [G/A] high-141 G
41765_TGCAGGTAACGCCGGTCTTAAGTCGATTGTCAGCGGCTT_NODE_1_length_210_cov_29.090477
73 C low-110 [C/T] high-141 C
15582_TGCAGGAAGAGGAGGGTCGTGGGTGATTGGAGAGACCTG_NODE_1_length_409_cov_21.838631
131 G low-110 [G/A] high-141 [G/A]
15582_TGCAGGAAGAGGAGGGTCGTGGGTGATTGGAGAGACCTG_NODE_1_length_409_cov_21.838631
276 T low-110 [T/C] high-141 [T/C]
15582_TGCAGGAAGAGGAGGGTCGTGGGTGATTGGAGAGACCTG_NODE_1_length_409_cov_21.838631
309 A low-110 [A/C] high-141 A
15582_TGCAGGAAGAGGAGGGTCGTGGGTGATTGGAGAGACCTG_NODE_1_length_409_cov_21.838631
7 A low-110 T high-141 T
15582_TGCAGGAAGAGGAGGGTCGTGGGTGATTGGAGAGACCTG_NODE_1_length_409_cov_21.838631
129 A low-110 A high-141 [A/G]
15582_TGCAGGAAGAGGAGGGTCGTGGGTGATTGGAGAGACCTG_NODE_1_length_409_cov_21.838631
68 G low-110 [G/C] high-141 [G/C]
15582_TGCAGGAAGAGGAGGGTCGTGGGTGATTGGAGAGACCTG_NODE_1_length_409_cov_21.838631
322 A low-110 [A/C] high-141 [A/C]
15582_TGCAGGAAGAGGAGGGTCGTGGGTGATTGGAGAGACCTG_NODE_1_length_409_cov_21.838631
87 C low-110 [C/A] high-141 [C/A]
15582_TGCAGGAAGAGGAGGGTCGTGGGTGATTGGAGAGACCTG_NODE_1_length_409_cov_21.838631
349 G low-110 G high-141 [G/A]
15582_TGCAGGAAGAGGAGGGTCGTGGGTGATTGGAGAGACCTG_NODE_1_length_409_cov_21.838631
106 T low-110 [T/C] high-141 [T/C]
15582_TGCAGGAAGAGGAGGGTCGTGGGTGATTGGAGAGACCTG_NODE_1_length_409_cov_21.838631
72 G low-110 [G/T] high-141 [G/T]
15582_TGCAGGAAGAGGAGGGTCGTGGGTGATTGGAGAGACCTG_NODE_1_length_409_cov_21.838631
351 C low-110 C high-141 [C/G]
15582_TGCAGGAAGAGGAGGGTCGTGGGTGATTGGAGAGACCTG_NODE_1_length_409_cov_21.838631
100 T low-110 T high-141 [T/C]
15582_TGCAGGAAGAGGAGGGTCGTGGGTGATTGGAGAGACCTG_NODE_1_length_409_cov_21.838631
355 C low-110 [C/T] high-141 [C/T]
15582_TGCAGGAAGAGGAGGGTCGTGGGTGATTGGAGAGACCTG_NODE_1_length_409_cov_21.838631
246 G low-110 [G/A] high-141 [G/A]
15582_TGCAGGAAGAGGAGGGTCGTGGGTGATTGGAGAGACCTG_NODE_1_length_409_cov_21.838631
203 C low-110 [C/T] high-141 [C/T]
15582_TGCAGGAAGAGGAGGGTCGTGGGTGATTGGAGAGACCTG_NODE_1_length_409_cov_21.838631
291 T low-110 [T/C] high-141 [T/C]
15582_TGCAGGAAGAGGAGGGTCGTGGGTGATTGGAGAGACCTG_NODE_1_length_409_cov_21.838631
40 A low-110 [A/G] high-141 [A/G]
15582_TGCAGGAAGAGGAGGGTCGTGGGTGATTGGAGAGACCTG_NODE_1_length_409_cov_21.838631
95 A low-110 - high-141 [A/+C]
15582_TGCAGGAAGAGGAGGGTCGTGGGTGATTGGAGAGACCTG_NODE_1_length_409_cov_21.838631
230 A low-110 [A/G] high-141 [A/G]
15582_TGCAGGAAGAGGAGGGTCGTGGGTGATTGGAGAGACCTG_NODE_1_length_409_cov_21.838631
114 C low-110 - high-141 [C/T]
15582_TGCAGGAAGAGGAGGGTCGTGGGTGATTGGAGAGACCTG_NODE_1_length_409_cov_21.838631
9 C low-110 [C/T] high-141 [C/T]
15582_TGCAGGAAGAGGAGGGTCGTGGGTGATTGGAGAGACCTG_NODE_1_length_409_cov_21.838631
220 G low-110 [G/A] high-141 [G/A]
15582_TGCAGGAAGAGGAGGGTCGTGGGTGATTGGAGAGACCTG_NODE_1_length_409_cov_21.838631
58 A low-110 [A/T] high-141 [A/T]
15582_TGCAGGAAGAGGAGGGTCGTGGGTGATTGGAGAGACCTG_NODE_1_length_409_cov_21.838631
14 C low-110 [C/T] high-141 [C/T]
15582_TGCAGGAAGAGGAGGGTCGTGGGTGATTGGAGAGACCTG_NODE_1_length_409_cov_21.838631
163 T low-110 T high-141 [T/C]
15582_TGCAGGAAGAGGAGGGTCGTGGGTGATTGGAGAGACCTG_NODE_1_length_409_cov_21.838631
52 A low-110 [A/G] high-141 [A/G]
15582_TGCAGGAAGAGGAGGGTCGTGGGTGATTGGAGAGACCTG_NODE_1_length_409_cov_21.838631
38 C low-110 [C/T] high-141 [C/T]
15582_TGCAGGAAGAGGAGGGTCGTGGGTGATTGGAGAGACCTG_NODE_1_length_409_cov_21.838631
112 T low-110 [T/C] high-141 -
15582_TGCAGGAAGAGGAGGGTCGTGGGTGATTGGAGAGACCTG_NODE_1_length_409_cov_21.838631
4 A low-110 [A/G] high-141 [A/C]
15582_TGCAGGAAGAGGAGGGTCGTGGGTGATTGGAGAGACCTG_NODE_1_length_409_cov_21.838631
145 A low-110 [A/G] high-141 [A/G]
15582_TGCAGGAAGAGGAGGGTCGTGGGTGATTGGAGAGACCTG_NODE_1_length_409_cov_21.838631
34 A low-110 [A/C] high-141 A
15582_TGCAGGAAGAGGAGGGTCGTGGGTGATTGGAGAGACCTG_NODE_1_length_409_cov_21.838631
232 T low-110 [T/C] high-141 [T/C]
15582_TGCAGGAAGAGGAGGGTCGTGGGTGATTGGAGAGACCTG_NODE_1_length_409_cov_21.838631
164 G low-110 [G/T] high-141 -
19927_TGCAGGCTAATGAAGTCTGTAATTAAGGAGATTCTGCCA_NODE_1_length_457_cov_21.737417
373 T low-110 T high-141 [T/C]
19927_TGCAGGCTAATGAAGTCTGTAATTAAGGAGATTCTGCCA_NODE_1_length_457_cov_21.737417
355 G low-110 G high-141 [G/A]
32316_TGCAGGCTGAAGACCCGCCTGCTTTTTACGCTTCACAAA_NODE_1_length_353_cov_10.424930
336 T low-110 [T/C] high-141 C
32316_TGCAGGCTGAAGACCCGCCTGCTTTTTACGCTTCACAAA_NODE_1_length_353_cov_10.424930
176 C low-110 [C/T] high-141 [C/T]
3030_TGCAGGAAGCCGCCGCAGCCCTGCTCCTCTGCTGTCTGC_NODE_1_length_301_cov_9.172757
84 A low-110 [A/T] high-141 [A/T]
3030_TGCAGGAAGCCGCCGCAGCCCTGCTCCTCTGCTGTCTGC_NODE_1_length_301_cov_9.172757
122 C low-110 [C/A] high-141 [C/A]
32237_TGCAGGGATGCATCCACCCTGCTGATTGCCCAACACAAA_NODE_1_length_198_cov_12.257576
122 T low-110 - high-141 [T/C]
21702_TGCAGGAGAAGATAGTGTAGGATTTACATCAGCTGTAGG_NODE_1_length_484_cov_17.311983
351 C low-110 [C/A] high-141 A
42755_TGCAGGAGGGCAAACGGGCCAAAGGTCGGTCAGAAAAAC_NODE_1_length_462_cov_21.326839
239 C low-110 T high-141 [C/T]
30495_TGCAGGTGATTTCTAGGACTATCACAATACATTTCACAC_NODE_1_length_347_cov_21.342939
121 G low-110 - high-141 T
36120_TGCAGGTGAGGACGTGTGTCACAGACCTCTTCTTAAATC_NODE_1_length_472_cov_13.885593
182 A low-110 [A/+T] high-141 [A/+T]
19113_TGCAGGAGATTAAGGCTAGCAGTGGTTTAGCGGGACTAA_NODE_1_length_399_cov_10.619047
366 A low-110 [A/G] high-141 [A/G]
19113_TGCAGGAGATTAAGGCTAGCAGTGGTTTAGCGGGACTAA_NODE_1_length_399_cov_10.619047
326 T low-110 [T/G] high-141 T
19113_TGCAGGAGATTAAGGCTAGCAGTGGTTTAGCGGGACTAA_NODE_1_length_399_cov_10.619047
144 A low-110 [A/G] high-141 [A/G]
19113_TGCAGGAGATTAAGGCTAGCAGTGGTTTAGCGGGACTAA_NODE_1_length_399_cov_10.619047
325 C low-110 [C/T] high-141 C
36823_TGCAGGATGCTGCGATTTTTAGCTTGTTTACGGTTGTGT_NODE_1_length_223_cov_12.340807
128 A low-110 A high-141 [A/C]
36823_TGCAGGATGCTGCGATTTTTAGCTTGTTTACGGTTGTGT_NODE_1_length_223_cov_12.340807
189 G low-110 G high-141 [G/A]
36823_TGCAGGATGCTGCGATTTTTAGCTTGTTTACGGTTGTGT_NODE_1_length_223_cov_12.340807
166 T low-110 [T/G] high-141 [T/G]
36823_TGCAGGATGCTGCGATTTTTAGCTTGTTTACGGTTGTGT_NODE_1_length_223_cov_12.340807
156 T low-110 T high-141 [T/C]
36823_TGCAGGATGCTGCGATTTTTAGCTTGTTTACGGTTGTGT_NODE_1_length_223_cov_12.340807
199 C low-110 C high-141 [C/A]
36823_TGCAGGATGCTGCGATTTTTAGCTTGTTTACGGTTGTGT_NODE_1_length_223_cov_12.340807
157 G low-110 G high-141 [G/A]
36823_TGCAGGATGCTGCGATTTTTAGCTTGTTTACGGTTGTGT_NODE_1_length_223_cov_12.340807
168 G low-110 [G/C] high-141 [G/C]
19288_TGCAGGACCAGGGTTGAAATACAGCCATCAGCTGTGTCC_NODE_1_length_297_cov_33.723907
187 A low-110 [A/G] high-141 [A/G]
32017_TGCAGGACATTGACTACTGCAAAGAACGGTTTGGAAGAA_NODE_1_length_95_cov_16.852633
50 C low-110 [C/G] high-141 [C/G]
32017_TGCAGGACATTGACTACTGCAAAGAACGGTTTGGAAGAA_NODE_1_length_95_cov_16.852633
39 C low-110 [C/T] high-141 [C/T]
4676_TGCAGGTGACTATTTAAACCCACAGTTTGGGTAAAGGTC_NODE_1_length_262_cov_8.938931
188 C low-110 [C/T] high-141 C
4676_TGCAGGTGACTATTTAAACCCACAGTTTGGGTAAAGGTC_NODE_1_length_262_cov_8.938931
80 A low-110 [A/T] high-141 A
12422_TGCAGGCCTGTGCAGACAACATGCAGCCACAAAGCCCCC_NODE_1_length_359_cov_18.919220
366 C low-110 +T high-141 [C/+T]
18296_TGCAGGAAGTGTGTGTGTGTTTGAACATGTACGTGCTTT_NODE_1_length_390_cov_13.333333
36 T low-110 [T/G] high-141 [T/G]
18296_TGCAGGAAGTGTGTGTGTGTTTGAACATGTACGTGCTTT_NODE_1_length_390_cov_13.333333
347 C low-110 [C/T] high-141 [C/T]
12006_TGCAGGTCGGTGACACAAAGTGACAATCAAAATAACGGA_NODE_1_length_712_cov_28.019663
124 A low-110 A high-141 [A/C]
12006_TGCAGGTCGGTGACACAAAGTGACAATCAAAATAACGGA_NODE_1_length_712_cov_28.019663
607 G low-110 [G/A] high-141 [G/A]
12006_TGCAGGTCGGTGACACAAAGTGACAATCAAAATAACGGA_NODE_1_length_712_cov_28.019663
174 T low-110 - high-141 [T/C]
12006_TGCAGGTCGGTGACACAAAGTGACAATCAAAATAACGGA_NODE_1_length_712_cov_28.019663
18 T low-110 - high-141 [T/G]
12006_TGCAGGTCGGTGACACAAAGTGACAATCAAAATAACGGA_NODE_1_length_712_cov_28.019663
72 G low-110 [G/T] high-141 [G/T]
12006_TGCAGGTCGGTGACACAAAGTGACAATCAAAATAACGGA_NODE_1_length_712_cov_28.019663
570 G low-110 [G/A] high-141 [G/A]
12006_TGCAGGTCGGTGACACAAAGTGACAATCAAAATAACGGA_NODE_1_length_712_cov_28.019663
23 T low-110 [T/C] high-141 [T/C]
12006_TGCAGGTCGGTGACACAAAGTGACAATCAAAATAACGGA_NODE_1_length_712_cov_28.019663
380 A low-110 [A/G] high-141 [A/G]
12006_TGCAGGTCGGTGACACAAAGTGACAATCAAAATAACGGA_NODE_1_length_712_cov_28.019663
65 T low-110 [T/A] high-141 [T/A]
12006_TGCAGGTCGGTGACACAAAGTGACAATCAAAATAACGGA_NODE_1_length_712_cov_28.019663
647 T low-110 [T/C] high-141 [T/C]
12006_TGCAGGTCGGTGACACAAAGTGACAATCAAAATAACGGA_NODE_1_length_712_cov_28.019663
6 C low-110 [C/A] high-141 A
12006_TGCAGGTCGGTGACACAAAGTGACAATCAAAATAACGGA_NODE_1_length_712_cov_28.019663
27 G low-110 [G/A] high-141 [G/A]
12006_TGCAGGTCGGTGACACAAAGTGACAATCAAAATAACGGA_NODE_1_length_712_cov_28.019663
123 C low-110 [C/T] high-141 [C/T]
12006_TGCAGGTCGGTGACACAAAGTGACAATCAAAATAACGGA_NODE_1_length_712_cov_28.019663
147 T low-110 [T/A] high-141 [T/A]
12006_TGCAGGTCGGTGACACAAAGTGACAATCAAAATAACGGA_NODE_1_length_712_cov_28.019663
210 A low-110 [A/T] high-141 A
12006_TGCAGGTCGGTGACACAAAGTGACAATCAAAATAACGGA_NODE_1_length_712_cov_28.019663
64 T low-110 [T/C] high-141 [T/C]
12006_TGCAGGTCGGTGACACAAAGTGACAATCAAAATAACGGA_NODE_1_length_712_cov_28.019663
61 C low-110 [C/T] high-141 [C/T]
12006_TGCAGGTCGGTGACACAAAGTGACAATCAAAATAACGGA_NODE_1_length_712_cov_28.019663
199 C low-110 [C/T] high-141 [C/T]
12006_TGCAGGTCGGTGACACAAAGTGACAATCAAAATAACGGA_NODE_1_length_712_cov_28.019663
9 T low-110 [T/G] high-141 [T/G]
12006_TGCAGGTCGGTGACACAAAGTGACAATCAAAATAACGGA_NODE_1_length_712_cov_28.019663
202 A low-110 [A/G] high-141 [A/G]
12006_TGCAGGTCGGTGACACAAAGTGACAATCAAAATAACGGA_NODE_1_length_712_cov_28.019663
176 A low-110 [A/G] high-141 [A/G]
12006_TGCAGGTCGGTGACACAAAGTGACAATCAAAATAACGGA_NODE_1_length_712_cov_28.019663
109 G low-110 [G/T] high-141 T
12006_TGCAGGTCGGTGACACAAAGTGACAATCAAAATAACGGA_NODE_1_length_712_cov_28.019663
137 T low-110 [T/C] high-141 [T/C]
12006_TGCAGGTCGGTGACACAAAGTGACAATCAAAATAACGGA_NODE_1_length_712_cov_28.019663
173 T low-110 [T/C] high-141 [T/C]
12006_TGCAGGTCGGTGACACAAAGTGACAATCAAAATAACGGA_NODE_1_length_712_cov_28.019663
187 T low-110 [T/C] high-141 [T/C]
12006_TGCAGGTCGGTGACACAAAGTGACAATCAAAATAACGGA_NODE_1_length_712_cov_28.019663
140 T low-110 [T/C] high-141 [T/C]
3675_TGCAGGGGGAGCTGGCTGGTCAGGAGGAAAACATTGACA_NODE_1_length_286_cov_5.657342
172 A low-110 G high-141 [A/G]
3675_TGCAGGGGGAGCTGGCTGGTCAGGAGGAAAACATTGACA_NODE_1_length_286_cov_5.657342
173 A low-110 T high-141 [A/T]
3675_TGCAGGGGGAGCTGGCTGGTCAGGAGGAAAACATTGACA_NODE_1_length_286_cov_5.657342
144 G low-110 A high-141 [G/A]
30716_TGCAGGGGGATCTCCACGATCTCCAGTGTCAGCTTTTTA_NODE_1_length_419_cov_16.193317
228 G low-110 [G/A] high-141 [G/A]
35610_TGCAGGGTGGGCCGGGGCAGAGCATGCCCCCCCACCCTG_NODE_1_length_431_cov_8.190255
321 T low-110 [T/C] high-141 [T/C]
42515_TGCAGGGCCTCCGACTATGGACATAACGCATTTCTAAAG_NODE_1_length_431_cov_11.647332
240 C low-110 C high-141 [C/T]
40454_TGCAGGAATGAAAGAATGGGGAGGAGTGTGGGGGGGGGC_NODE_1_length_403_cov_8.431762
64 G low-110 G high-141 A
41719_TGCAGGAGTCTCTGGGGGGTCGAGTGCGCGTCATGGTGA_NODE_1_length_384_cov_6.153646
315 C low-110 [C/T] high-141 [C/T]
41719_TGCAGGAGTCTCTGGGGGGTCGAGTGCGCGTCATGGTGA_NODE_1_length_384_cov_6.153646
131 G low-110 [G/+T] high-141 [G/+T]
41719_TGCAGGAGTCTCTGGGGGGTCGAGTGCGCGTCATGGTGA_NODE_1_length_384_cov_6.153646
202 G low-110 [G/A] high-141 [G/A]
13071_TGCAGGGTCAGCCCTTCAAAATTTTGTGGCTGATATGAT_NODE_1_length_436_cov_8.798165
234 G low-110 [G/A] high-141 [G/A]
13071_TGCAGGGTCAGCCCTTCAAAATTTTGTGGCTGATATGAT_NODE_1_length_436_cov_8.798165
139 T low-110 [T/G] high-141 -
13071_TGCAGGGTCAGCCCTTCAAAATTTTGTGGCTGATATGAT_NODE_1_length_436_cov_8.798165
295 G low-110 [G/A] high-141 [G/A]
13071_TGCAGGGTCAGCCCTTCAAAATTTTGTGGCTGATATGAT_NODE_1_length_436_cov_8.798165
205 A low-110 A high-141 [A/G]
13071_TGCAGGGTCAGCCCTTCAAAATTTTGTGGCTGATATGAT_NODE_1_length_436_cov_8.798165
244 T low-110 T high-141 [T/A]
13071_TGCAGGGTCAGCCCTTCAAAATTTTGTGGCTGATATGAT_NODE_1_length_436_cov_8.798165
203 G low-110 [G/A] high-141 [G/A]
13071_TGCAGGGTCAGCCCTTCAAAATTTTGTGGCTGATATGAT_NODE_1_length_436_cov_8.798165
359 A low-110 [A/G] high-141 [A/G]
13071_TGCAGGGTCAGCCCTTCAAAATTTTGTGGCTGATATGAT_NODE_1_length_436_cov_8.798165
280 G low-110 [G/C] high-141 [G/C]
13071_TGCAGGGTCAGCCCTTCAAAATTTTGTGGCTGATATGAT_NODE_1_length_436_cov_8.798165
305 G low-110 [G/A] high-141 [G/A]
13071_TGCAGGGTCAGCCCTTCAAAATTTTGTGGCTGATATGAT_NODE_1_length_436_cov_8.798165
243 T low-110 [T/G] high-141 [T/G]
13071_TGCAGGGTCAGCCCTTCAAAATTTTGTGGCTGATATGAT_NODE_1_length_436_cov_8.798165
308 T low-110 [T/G] high-141 [T/G]
13071_TGCAGGGTCAGCCCTTCAAAATTTTGTGGCTGATATGAT_NODE_1_length_436_cov_8.798165
317 G low-110 [G/C] high-141 [G/C]
13071_TGCAGGGTCAGCCCTTCAAAATTTTGTGGCTGATATGAT_NODE_1_length_436_cov_8.798165
337 T low-110 T high-141 [T/A]
13071_TGCAGGGTCAGCCCTTCAAAATTTTGTGGCTGATATGAT_NODE_1_length_436_cov_8.798165
260 C low-110 [C/A] high-141 [C/A]
13071_TGCAGGGTCAGCCCTTCAAAATTTTGTGGCTGATATGAT_NODE_1_length_436_cov_8.798165
175 T low-110 - high-141 [T/C]
13071_TGCAGGGTCAGCCCTTCAAAATTTTGTGGCTGATATGAT_NODE_1_length_436_cov_8.798165
187 C low-110 [C/T] high-141 [C/T]
29041_TGCAGGGTGTGGACACGGTGCAGGCATACATCCCGGATG_NODE_1_length_191_cov_7.178010
155 T low-110 [T/A] high-141 A
29041_TGCAGGGTGTGGACACGGTGCAGGCATACATCCCGGATG_NODE_1_length_191_cov_7.178010
53 G low-110 [G/T] high-141 T
29041_TGCAGGGTGTGGACACGGTGCAGGCATACATCCCGGATG_NODE_1_length_191_cov_7.178010
139 T low-110 [T/C] high-141 C
12823_TGCAGGCTGTAGTAGCGCGTCGTGAACGTCAGGTCGATG_NODE_2_length_449_cov_17.487751
280 C low-110 [C/T] high-141 [C/T]
21801_TGCAGGACTCTCCTGCGTCGTGTTGCGTTCACGCCGGTT_NODE_3_length_102_cov_12.862745
41 A low-110 [A/G] high-141 A
23788_TGCAGGACGTCTGAGCGCACAGCAAGGGGCCGTGCGGCC_NODE_1_length_384_cov_6.067708
214 T low-110 [T/G] high-141 [T/G]
23788_TGCAGGACGTCTGAGCGCACAGCAAGGGGCCGTGCGGCC_NODE_1_length_384_cov_6.067708
323 A low-110 [A/G] high-141 -
23788_TGCAGGACGTCTGAGCGCACAGCAAGGGGCCGTGCGGCC_NODE_1_length_384_cov_6.067708
236 T low-110 [T/-T] high-141 [T/-T]
23788_TGCAGGACGTCTGAGCGCACAGCAAGGGGCCGTGCGGCC_NODE_1_length_384_cov_6.067708
325 T low-110 [T/C] high-141 [T/C]
23788_TGCAGGACGTCTGAGCGCACAGCAAGGGGCCGTGCGGCC_NODE_1_length_384_cov_6.067708
268 C low-110 [C/T] high-141 [C/T]
23788_TGCAGGACGTCTGAGCGCACAGCAAGGGGCCGTGCGGCC_NODE_1_length_384_cov_6.067708
262 C low-110 [C/T] high-141 [C/T]
15682_TGCAGGGCTTCAGAGGAACTCCAGTAGCTTGTTTGGATC_NODE_3_length_405_cov_14.874074
127 A low-110 - high-141 [A/T]
15682_TGCAGGGCTTCAGAGGAACTCCAGTAGCTTGTTTGGATC_NODE_3_length_405_cov_14.874074
151 A low-110 [A/T] high-141 [A/T]
15682_TGCAGGGCTTCAGAGGAACTCCAGTAGCTTGTTTGGATC_NODE_3_length_405_cov_14.874074
223 G low-110 [G/C] high-141 G
15682_TGCAGGGCTTCAGAGGAACTCCAGTAGCTTGTTTGGATC_NODE_3_length_405_cov_14.874074
153 A low-110 [A/T] high-141 [A/T]
17123_TGCAGGTTGATGTGACCCAGTGCCCTTTGTGAGCCGTCA_NODE_1_length_408_cov_28.053921
63 T low-110 [T/A] high-141 [T/A]
17123_TGCAGGTTGATGTGACCCAGTGCCCTTTGTGAGCCGTCA_NODE_1_length_408_cov_28.053921
64 G low-110 [G/A] high-141 [G/A]
17123_TGCAGGTTGATGTGACCCAGTGCCCTTTGTGAGCCGTCA_NODE_1_length_408_cov_28.053921
258 T low-110 [T/C] high-141 T
17123_TGCAGGTTGATGTGACCCAGTGCCCTTTGTGAGCCGTCA_NODE_1_length_408_cov_28.053921
48 C low-110 C high-141 [C/A]
18578_TGCAGGTGTGGGAAGCATCCCGGATGAAGGCCTCTGGGA_NODE_1_length_252_cov_8.119047
163 T low-110 -T high-141 T
18578_TGCAGGTGTGGGAAGCATCCCGGATGAAGGCCTCTGGGA_NODE_1_length_252_cov_8.119047
83 A low-110 C high-141 [A/C]
24288_TGCAGGTTTAGAAAGTGGTGAGAGGGGAAAGGTATTTGT_NODE_1_length_243_cov_9.045267
109 T low-110 T high-141 [T/A]
24288_TGCAGGTTTAGAAAGTGGTGAGAGGGGAAAGGTATTTGT_NODE_1_length_243_cov_9.045267
131 A low-110 A high-141 [A/T]
36217_TGCAGGTGGTTCTGGCACTTCTACGCCGTCTCCGTCGGC_NODE_2_length_159_cov_5.855346
106 T low-110 - high-141 [T/C]
36217_TGCAGGTGGTTCTGGCACTTCTACGCCGTCTCCGTCGGC_NODE_2_length_159_cov_5.855346
102 C low-110 [C/+A] high-141 +A
7781_TGCAGGCAGGAGTGGCAGTCCGGGTGCTGCTGGCATTCA_NODE_1_length_380_cov_6.097368
85 T low-110 A high-141 [T/A]
1572_TGCAGGTTTTCAGCATCCACAATTCACTTTGCAATTTTG_NODE_1_length_234_cov_30.277779
183 C low-110 - high-141 [C/A]
18837_TGCAGGGTGACACTAGTGAGCTGAGGTGAAAGACCTCTG_NODE_2_length_407_cov_17.820639
180 G low-110 [G/A] high-141 G
18837_TGCAGGGTGACACTAGTGAGCTGAGGTGAAAGACCTCTG_NODE_2_length_407_cov_17.820639
131 C low-110 [C/T] high-141 C
18837_TGCAGGGTGACACTAGTGAGCTGAGGTGAAAGACCTCTG_NODE_2_length_407_cov_17.820639
364 A low-110 [A/C] high-141 A
4363_TGCAGGTGGGTGGACCTGTGATTTCTGTGCTCCCAATTC_NODE_1_length_423_cov_15.333333
252 A low-110 [A/C] high-141 [A/C]
4363_TGCAGGTGGGTGGACCTGTGATTTCTGTGCTCCCAATTC_NODE_1_length_423_cov_15.333333
250 G low-110 [G/T] high-141 [G/T]
4363_TGCAGGTGGGTGGACCTGTGATTTCTGTGCTCCCAATTC_NODE_1_length_423_cov_15.333333
249 T low-110 [T/C] high-141 [T/C]
9738_TGCAGGCTTTTTCCCTTTTATTTAAAGAGTCTCGTTCCT_NODE_1_length_318_cov_21.088051
52 A low-110 [A/G] high-141 G
30559_TGCAGGCCTGGAGAGGACGTGGAGGGACACACAACGAGT_NODE_1_length_224_cov_11.656250
127 G low-110 - high-141 [G/C]
5144_TGCAGGCAACGGCAGCTCCTACGAAGAGAGCGTCAGGTT_NODE_1_length_367_cov_11.395096
198 T low-110 T high-141 [T/C]
16855_TGCAGGTGCTCTGACATGCCGCGCGGTTCTCTCTAAATC_NODE_2_length_300_cov_6.653333
215 A low-110 [A/C] high-141 [A/C]
16855_TGCAGGTGCTCTGACATGCCGCGCGGTTCTCTCTAAATC_NODE_2_length_300_cov_6.653333
33 C low-110 [C/T] high-141 [C/T]
16855_TGCAGGTGCTCTGACATGCCGCGCGGTTCTCTCTAAATC_NODE_2_length_300_cov_6.653333
214 G low-110 A high-141 [G/A]
16855_TGCAGGTGCTCTGACATGCCGCGCGGTTCTCTCTAAATC_NODE_2_length_300_cov_6.653333
213 T low-110 [T/G] high-141 [T/G]
16855_TGCAGGTGCTCTGACATGCCGCGCGGTTCTCTCTAAATC_NODE_2_length_300_cov_6.653333
97 T low-110 [T/G] high-141 [T/G]
16855_TGCAGGTGCTCTGACATGCCGCGCGGTTCTCTCTAAATC_NODE_2_length_300_cov_6.653333
24 G low-110 T high-141 [G/T]
16855_TGCAGGTGCTCTGACATGCCGCGCGGTTCTCTCTAAATC_NODE_2_length_300_cov_6.653333
54 T low-110 [T/C] high-141 [T/C]
31152_TGCAGGTAACACAACGAGAAGAAGAAGAAAAAAAGAATT_NODE_1_length_427_cov_4.482436
298 G low-110 [G/A] high-141 [G/A]
15218_TGCAGGGCGTCTGGACAGGGGTGTGTTGAAGAGGAGTCG_NODE_1_length_434_cov_18.513824
286 G low-110 [G/A] high-141 G
16745_TGCAGGAGAAGTTGAGGAGATGAGGAAAGCAAATTTGAT_NODE_1_length_420_cov_6.292857
189 G low-110 [G/T] high-141 [G/T]
16745_TGCAGGAGAAGTTGAGGAGATGAGGAAAGCAAATTTGAT_NODE_1_length_420_cov_6.292857
314 A low-110 [A/T] high-141 [A/T]
16745_TGCAGGAGAAGTTGAGGAGATGAGGAAAGCAAATTTGAT_NODE_1_length_420_cov_6.292857
295 G low-110 [G/A] high-141 [G/A]
16745_TGCAGGAGAAGTTGAGGAGATGAGGAAAGCAAATTTGAT_NODE_1_length_420_cov_6.292857
227 T low-110 [T/G] high-141 T
16745_TGCAGGAGAAGTTGAGGAGATGAGGAAAGCAAATTTGAT_NODE_1_length_420_cov_6.292857
174 A low-110 T high-141 [A/T]
16745_TGCAGGAGAAGTTGAGGAGATGAGGAAAGCAAATTTGAT_NODE_1_length_420_cov_6.292857
366 G low-110 [G/C] high-141 [G/C]
16745_TGCAGGAGAAGTTGAGGAGATGAGGAAAGCAAATTTGAT_NODE_1_length_420_cov_6.292857
378 G low-110 [G/A] high-141 [G/A]
16745_TGCAGGAGAAGTTGAGGAGATGAGGAAAGCAAATTTGAT_NODE_1_length_420_cov_6.292857
96 C low-110 C high-141 [C/T]
16745_TGCAGGAGAAGTTGAGGAGATGAGGAAAGCAAATTTGAT_NODE_1_length_420_cov_6.292857
194 C low-110 [C/A] high-141 [C/A]
16745_TGCAGGAGAAGTTGAGGAGATGAGGAAAGCAAATTTGAT_NODE_1_length_420_cov_6.292857
298 A low-110 G high-141 [A/G]
16745_TGCAGGAGAAGTTGAGGAGATGAGGAAAGCAAATTTGAT_NODE_1_length_420_cov_6.292857
146 A low-110 [A/G] high-141 [A/G]
16745_TGCAGGAGAAGTTGAGGAGATGAGGAAAGCAAATTTGAT_NODE_1_length_420_cov_6.292857
199 A low-110 [A/C] high-141 [A/C]
16745_TGCAGGAGAAGTTGAGGAGATGAGGAAAGCAAATTTGAT_NODE_1_length_420_cov_6.292857
381 A low-110 [A/G] high-141 [A/G]
16745_TGCAGGAGAAGTTGAGGAGATGAGGAAAGCAAATTTGAT_NODE_1_length_420_cov_6.292857
218 T low-110 [T/C] high-141 [T/C]
16745_TGCAGGAGAAGTTGAGGAGATGAGGAAAGCAAATTTGAT_NODE_1_length_420_cov_6.292857
258 G low-110 [G/T] high-141 [G/T]
16745_TGCAGGAGAAGTTGAGGAGATGAGGAAAGCAAATTTGAT_NODE_1_length_420_cov_6.292857
247 G low-110 [G/A] high-141 [G/A]
24491_TGCAGGTACTCGTTGTGGACCGCATCTTGCCTTTACACG_NODE_2_length_271_cov_5.081181
206 T low-110 C high-141 [T/C]
23613_TGCAGGCTCAGCATCGCCCCCCTGTACGGCATATTCTCC_NODE_1_length_439_cov_25.744875
385 T low-110 [T/G] high-141 [T/G]
25407_TGCAGGCAGAAGGACCAGGAAGAGGTCACCTGACGGTGC_NODE_1_length_414_cov_11.550725
362 A low-110 A high-141 T
25253_TGCAGGCCTAACACACACTTGAGACGCACATCAGGCACC_NODE_1_length_389_cov_10.961439
208 A low-110 [A/C] high-141 [A/C]
25253_TGCAGGCCTAACACACACTTGAGACGCACATCAGGCACC_NODE_1_length_389_cov_10.961439
122 G low-110 - high-141 [G/A]
6324_TGCAGGGAAACAGTCGGTCAGCAACGACCCGGGTCGATC_NODE_4_length_246_cov_30.398375
140 G low-110 G high-141 [G/C]
37482_TGCAGGAGACTCAAAGCGACCCTCCACTGCATGAAAAGT_NODE_1_length_419_cov_9.548926
403 G low-110 [G/A] high-141 [G/A]
37482_TGCAGGAGACTCAAAGCGACCCTCCACTGCATGAAAAGT_NODE_1_length_419_cov_9.548926
371 T low-110 [T/C] high-141 [T/C]
37482_TGCAGGAGACTCAAAGCGACCCTCCACTGCATGAAAAGT_NODE_1_length_419_cov_9.548926
276 G low-110 [G/A] high-141 -
37482_TGCAGGAGACTCAAAGCGACCCTCCACTGCATGAAAAGT_NODE_1_length_419_cov_9.548926
250 G low-110 - high-141 [G/+TA]
37482_TGCAGGAGACTCAAAGCGACCCTCCACTGCATGAAAAGT_NODE_1_length_419_cov_9.548926
314 G low-110 [G/T] high-141 [G/T]
37482_TGCAGGAGACTCAAAGCGACCCTCCACTGCATGAAAAGT_NODE_1_length_419_cov_9.548926
295 A low-110 T high-141 [A/T]
37482_TGCAGGAGACTCAAAGCGACCCTCCACTGCATGAAAAGT_NODE_1_length_419_cov_9.548926
379 T low-110 [T/A] high-141 [T/A]
37482_TGCAGGAGACTCAAAGCGACCCTCCACTGCATGAAAAGT_NODE_1_length_419_cov_9.548926
337 C low-110 - high-141 [C/G]
37482_TGCAGGAGACTCAAAGCGACCCTCCACTGCATGAAAAGT_NODE_1_length_419_cov_9.548926
376 T low-110 [T/C] high-141 [T/C]
37482_TGCAGGAGACTCAAAGCGACCCTCCACTGCATGAAAAGT_NODE_1_length_419_cov_9.548926
292 T low-110 G high-141 [T/G]
37482_TGCAGGAGACTCAAAGCGACCCTCCACTGCATGAAAAGT_NODE_1_length_419_cov_9.548926
357 C low-110 [C/T] high-141 [C/T]
37482_TGCAGGAGACTCAAAGCGACCCTCCACTGCATGAAAAGT_NODE_1_length_419_cov_9.548926
423 G low-110 [G/A] high-141 [G/A]
26105_TGCAGGACTGCACGGAGCCAAAAACAAAAGCCCCGGTAT_NODE_1_length_453_cov_20.134657
367 A low-110 [A/C] high-141 [A/C]
25802_TGCAGGTAGCTGAGCAGGACTTCCCGCTCCTCGGCATTC_NODE_1_length_248_cov_5.294355
69 G low-110 [G/+A] high-141 [G/+A]
25802_TGCAGGTAGCTGAGCAGGACTTCCCGCTCCTCGGCATTC_NODE_1_length_248_cov_5.294355
183 A low-110 [A/T] high-141 [A/T]
25802_TGCAGGTAGCTGAGCAGGACTTCCCGCTCCTCGGCATTC_NODE_1_length_248_cov_5.294355
66 C low-110 - high-141 [C/A]
8620_TGCAGGACTTTGTTTTTCACCATAAAGGAGGGAGCGGGG_NODE_1_length_453_cov_18.865343
296 T low-110 [T/+G] high-141 [T/+G]
6886_TGCAGGGATAGTGGTGAATCTCGAAGCCGCGATCTTGTC_NODE_1_length_432_cov_10.053241
337 C low-110 C high-141 [C/T]
6886_TGCAGGGATAGTGGTGAATCTCGAAGCCGCGATCTTGTC_NODE_1_length_432_cov_10.053241
71 T low-110 [T/-T] high-141 [T/-T]
30001_TGCAGGAATATTACAGCTATATGTGAAAGCCGGATTAGG_NODE_2_length_319_cov_11.545455
203 A low-110 G high-141 [A/G]
30001_TGCAGGAATATTACAGCTATATGTGAAAGCCGGATTAGG_NODE_2_length_319_cov_11.545455
134 C low-110 [C/T] high-141 C
11226_TGCAGGGACGTGTCCTCAGTGGAGGTGCTGATGAATTAC_NODE_1_length_463_cov_15.866091
390 T low-110 C high-141 [T/C]
40251_TGCAGGGCCACTACTCGGGGCCCGAAAAAGATCCTCCTC_NODE_1_length_274_cov_14.722628
246 C low-110 - high-141 [C/G]
40251_TGCAGGGCCACTACTCGGGGCCCGAAAAAGATCCTCCTC_NODE_1_length_274_cov_14.722628
207 C low-110 C high-141 [C/T]
21896_TGCAGGGTGACATGGCTGATCAGCACACTCTCACACAGG_NODE_1_length_455_cov_21.402197
349 C low-110 [C/T] high-141 T
12529_TGCAGGTCTCTGCAGTCCTTGTGAAGTCTAAACAACTAC_NODE_1_length_368_cov_18.076086
240 T low-110 [T/C] high-141 T
12529_TGCAGGTCTCTGCAGTCCTTGTGAAGTCTAAACAACTAC_NODE_1_length_368_cov_18.076086
252 A low-110 A high-141 [A/T]
12529_TGCAGGTCTCTGCAGTCCTTGTGAAGTCTAAACAACTAC_NODE_1_length_368_cov_18.076086
248 C low-110 [C/T] high-141 [C/T]
12529_TGCAGGTCTCTGCAGTCCTTGTGAAGTCTAAACAACTAC_NODE_1_length_368_cov_18.076086
287 G low-110 [G/A] high-141 -
12529_TGCAGGTCTCTGCAGTCCTTGTGAAGTCTAAACAACTAC_NODE_1_length_368_cov_18.076086
263 C low-110 - high-141 [C/A]
12529_TGCAGGTCTCTGCAGTCCTTGTGAAGTCTAAACAACTAC_NODE_1_length_368_cov_18.076086
249 G low-110 [G/A] high-141 G
12529_TGCAGGTCTCTGCAGTCCTTGTGAAGTCTAAACAACTAC_NODE_1_length_368_cov_18.076086
211 C low-110 [C/A] high-141 [C/A]
12529_TGCAGGTCTCTGCAGTCCTTGTGAAGTCTAAACAACTAC_NODE_1_length_368_cov_18.076086
278 G low-110 [G/C] high-141 [G/C]
12529_TGCAGGTCTCTGCAGTCCTTGTGAAGTCTAAACAACTAC_NODE_1_length_368_cov_18.076086
214 T low-110 [T/+A] high-141 [T/+A]
12529_TGCAGGTCTCTGCAGTCCTTGTGAAGTCTAAACAACTAC_NODE_1_length_368_cov_18.076086
256 T low-110 [T/A] high-141 -
12529_TGCAGGTCTCTGCAGTCCTTGTGAAGTCTAAACAACTAC_NODE_1_length_368_cov_18.076086
264 A low-110 [A/G] high-141 [A/G]
12529_TGCAGGTCTCTGCAGTCCTTGTGAAGTCTAAACAACTAC_NODE_1_length_368_cov_18.076086
255 C low-110 C high-141 [C/A]
12529_TGCAGGTCTCTGCAGTCCTTGTGAAGTCTAAACAACTAC_NODE_1_length_368_cov_18.076086
235 G low-110 [G/A] high-141 -
12529_TGCAGGTCTCTGCAGTCCTTGTGAAGTCTAAACAACTAC_NODE_1_length_368_cov_18.076086
247 G low-110 [G/A] high-141 [G/A]
9822_TGCAGGCTTGTGCCCACAAATGGGATTATTGGCATTCAG_NODE_1_length_468_cov_16.850428
346 G low-110 A high-141 G
7358_TGCAGGGAATCTCCTGTTTCCTACAGTCCGGAACGCAGC_NODE_1_length_460_cov_11.060869
149 G low-110 [G/A] high-141 [G/A]
7358_TGCAGGGAATCTCCTGTTTCCTACAGTCCGGAACGCAGC_NODE_1_length_460_cov_11.060869
142 T low-110 [T/C] high-141 [T/C]
7358_TGCAGGGAATCTCCTGTTTCCTACAGTCCGGAACGCAGC_NODE_1_length_460_cov_11.060869
110 T low-110 [T/G] high-141 [T/G]
30127_TGCAGGACTACTCCATTGACACTCAGCACCTCCCCAGCA_NODE_1_length_624_cov_24.703526
432 A low-110 [A/G] high-141 [A/G]
39532_TGCAGGGTCTGAGCCGTGGTCTTCACCATGAGGGCGAAC_NODE_1_length_289_cov_18.695501
209 T low-110 [T/A] high-141 T
25254_TGCAGGCGCCCAACGACAACGCGCAGGCCCTCGCCGCCT_NODE_2_length_468_cov_15.598290
375 C low-110 [C/T] high-141 C
39181_TGCAGGGAGCAACCCGACCAGTCGTCTCCCGGGTAGCAG_NODE_1_length_478_cov_15.956067
391 T low-110 T high-141 [T/C]
39181_TGCAGGGAGCAACCCGACCAGTCGTCTCCCGGGTAGCAG_NODE_1_length_478_cov_15.956067
407 A low-110 A high-141 [A/G]
42220_TGCAGGAAACCTCATTTCATACTCTCAATTATCCGCGGT_NODE_1_length_416_cov_15.276443
271 A low-110 A high-141 [A/G]
42220_TGCAGGAAACCTCATTTCATACTCTCAATTATCCGCGGT_NODE_1_length_416_cov_15.276443
335 C low-110 C high-141 [C/T]
42220_TGCAGGAAACCTCATTTCATACTCTCAATTATCCGCGGT_NODE_1_length_416_cov_15.276443
326 T low-110 T high-141 [T/C]
11543_TGCAGGCTGCGGGACACAAAGCCACCTCACATCAAACAG_NODE_1_length_203_cov_11.566503
188 T low-110 [T/C] high-141 [T/C]
11543_TGCAGGCTGCGGGACACAAAGCCACCTCACATCAAACAG_NODE_1_length_203_cov_11.566503
143 G low-110 [G/A] high-141 G
18363_TGCAGGTGACAGAGTCAAAAAAATAGGTTTTGCATGATT_NODE_1_length_501_cov_18.744511
152 G low-110 [G/C] high-141 [G/C]
18363_TGCAGGTGACAGAGTCAAAAAAATAGGTTTTGCATGATT_NODE_1_length_501_cov_18.744511
149 A low-110 [A/C] high-141 [A/C]
18363_TGCAGGTGACAGAGTCAAAAAAATAGGTTTTGCATGATT_NODE_1_length_501_cov_18.744511
147 T low-110 [T/A] high-141 [T/A]
18363_TGCAGGTGACAGAGTCAAAAAAATAGGTTTTGCATGATT_NODE_1_length_501_cov_18.744511
146 T low-110 [T/C] high-141 [T/C]
18363_TGCAGGTGACAGAGTCAAAAAAATAGGTTTTGCATGATT_NODE_1_length_501_cov_18.744511
143 G low-110 [G/A] high-141 [G/T]
18363_TGCAGGTGACAGAGTCAAAAAAATAGGTTTTGCATGATT_NODE_1_length_501_cov_18.744511
145 C low-110 [C/G] high-141 [C/A]
18363_TGCAGGTGACAGAGTCAAAAAAATAGGTTTTGCATGATT_NODE_1_length_501_cov_18.744511
144 A low-110 [A/C] high-141 [A/C]
18363_TGCAGGTGACAGAGTCAAAAAAATAGGTTTTGCATGATT_NODE_1_length_501_cov_18.744511
175 G low-110 [G/A] high-141 [G/A]
18363_TGCAGGTGACAGAGTCAAAAAAATAGGTTTTGCATGATT_NODE_1_length_501_cov_18.744511
148 T low-110 [T/C] high-141 [T/C]
18644_TGCAGGGTGAGCAAGGTGAACGTTTCAACCAGAGAAGGG_NODE_5_length_167_cov_20.095808
104 A low-110 [A/G] high-141 A
42452_TGCAGGCCCTTTATTTTTTTAATCATTATTATTTGGGAT_NODE_2_length_185_cov_4.540541
133 C low-110 [C/T] high-141 T
24273_TGCAGGTAACGTCAACGTCTCCGGCTTTGAAACCGCGGG_NODE_1_length_197_cov_8.527919
163 G low-110 [G/T] high-141 -
24273_TGCAGGTAACGTCAACGTCTCCGGCTTTGAAACCGCGGG_NODE_1_length_197_cov_8.527919
162 T low-110 [T/A] high-141 -
24273_TGCAGGTAACGTCAACGTCTCCGGCTTTGAAACCGCGGG_NODE_1_length_197_cov_8.527919
57 A low-110 - high-141 [A/G]
24273_TGCAGGTAACGTCAACGTCTCCGGCTTTGAAACCGCGGG_NODE_1_length_197_cov_8.527919
58 G low-110 [G/A] high-141 [G/A]
24273_TGCAGGTAACGTCAACGTCTCCGGCTTTGAAACCGCGGG_NODE_1_length_197_cov_8.527919
29 C low-110 T high-141 [C/T]
43524_TGCAGGATTGTGTAAACAGGGCCGGACGGGAAGTGTTGT_NODE_5_length_195_cov_5.148718
135 A low-110 [A/G] high-141 A
34640_TGCAGGTCCAGCACCGCGTCCTGGATCTCCTGGAGGAGG_NODE_1_length_419_cov_20.935560
56 C low-110 [C/T] high-141 C
10082_TGCAGGTGGATCCCTAGATTAAAGTACTTTTACGCAGAG_NODE_2_length_207_cov_8.077294
166 T low-110 [T/-T] high-141 T
10082_TGCAGGTGGATCCCTAGATTAAAGTACTTTTACGCAGAG_NODE_2_length_207_cov_8.077294
165 A low-110 [A/-A] high-141 A
37057_TGCAGGGGAGAGTCTGCTGTTTCCATCCGTGCAAACCCT_NODE_2_length_488_cov_14.690574
189 G low-110 [G/A] high-141 [G/A]
7174_TGCAGGTTGTCAGCGTGAACTCAAATCCAACCTGATGGA_NODE_1_length_383_cov_6.342037
319 T low-110 [T/G] high-141 -
7174_TGCAGGTTGTCAGCGTGAACTCAAATCCAACCTGATGGA_NODE_1_length_383_cov_6.342037
320 G low-110 [G/C] high-141 [G/C]
7174_TGCAGGTTGTCAGCGTGAACTCAAATCCAACCTGATGGA_NODE_1_length_383_cov_6.342037
313 T low-110 [T/C] high-141 [T/C]
16419_TGCAGGCGCTTTGATAAGTCGCTTTAGACTCCGTGCAGG_NODE_2_length_196_cov_9.280612
124 C low-110 [C/G] high-141 [C/G]
16419_TGCAGGCGCTTTGATAAGTCGCTTTAGACTCCGTGCAGG_NODE_2_length_196_cov_9.280612
103 A low-110 [A/G] high-141 [A/G]
16419_TGCAGGCGCTTTGATAAGTCGCTTTAGACTCCGTGCAGG_NODE_2_length_196_cov_9.280612
60 G low-110 [G/A] high-141 [G/A]
16419_TGCAGGCGCTTTGATAAGTCGCTTTAGACTCCGTGCAGG_NODE_2_length_196_cov_9.280612
135 C low-110 [C/A] high-141 [C/A]
16419_TGCAGGCGCTTTGATAAGTCGCTTTAGACTCCGTGCAGG_NODE_2_length_196_cov_9.280612
107 A low-110 [A/+G] high-141 -
32519_TGCAGGCCTGGATTCAATGAACCAATGAACCAGCTTCGG_NODE_3_length_136_cov_11.286765
81 G low-110 [G/A] high-141 G
32519_TGCAGGCCTGGATTCAATGAACCAATGAACCAGCTTCGG_NODE_3_length_136_cov_11.286765
61 A low-110 A high-141 [A/C]
32519_TGCAGGCCTGGATTCAATGAACCAATGAACCAGCTTCGG_NODE_3_length_136_cov_11.286765
79 G low-110 [G/A] high-141 G
8590_TGCAGGTGAGTTCATGTATGAATGGTTGTGTGTCTGTCA_NODE_1_length_462_cov_12.588744
348 C low-110 [C/A] high-141 C
8590_TGCAGGTGAGTTCATGTATGAATGGTTGTGTGTCTGTCA_NODE_1_length_462_cov_12.588744
360 A low-110 [A/-A] high-141 A
8590_TGCAGGTGAGTTCATGTATGAATGGTTGTGTGTCTGTCA_NODE_1_length_462_cov_12.588744
359 T low-110 [T/-T] high-141 T
8590_TGCAGGTGAGTTCATGTATGAATGGTTGTGTGTCTGTCA_NODE_1_length_462_cov_12.588744
358 T low-110 [T/-T] high-141 T
8241_TGCAGGCGTGACGCACGTCTCGCACCCTCAACCAGTCAA_NODE_1_length_413_cov_18.288136
298 G low-110 [G/T] high-141 G
29578_TGCAGGCGGGTCACAGTAGGTGAAAGGGTCATGTGGCTG_NODE_1_length_433_cov_9.445727
384 A low-110 [A/G] high-141 A
29578_TGCAGGCGGGTCACAGTAGGTGAAAGGGTCATGTGGCTG_NODE_1_length_433_cov_9.445727
70 A low-110 [A/T] high-141 -
29578_TGCAGGCGGGTCACAGTAGGTGAAAGGGTCATGTGGCTG_NODE_1_length_433_cov_9.445727
389 G low-110 G high-141 [G/+A]
29578_TGCAGGCGGGTCACAGTAGGTGAAAGGGTCATGTGGCTG_NODE_1_length_433_cov_9.445727
267 G low-110 [G/A] high-141 [G/A]
29578_TGCAGGCGGGTCACAGTAGGTGAAAGGGTCATGTGGCTG_NODE_1_length_433_cov_9.445727
129 A low-110 [A/C] high-141 A
29578_TGCAGGCGGGTCACAGTAGGTGAAAGGGTCATGTGGCTG_NODE_1_length_433_cov_9.445727
80 C low-110 [C/T] high-141 C
29578_TGCAGGCGGGTCACAGTAGGTGAAAGGGTCATGTGGCTG_NODE_1_length_433_cov_9.445727
281 G low-110 [G/T] high-141 [G/T]
29578_TGCAGGCGGGTCACAGTAGGTGAAAGGGTCATGTGGCTG_NODE_1_length_433_cov_9.445727
158 C low-110 [C/T] high-141 [C/T]
29578_TGCAGGCGGGTCACAGTAGGTGAAAGGGTCATGTGGCTG_NODE_1_length_433_cov_9.445727
363 A low-110 [A/T] high-141 [A/T]
29578_TGCAGGCGGGTCACAGTAGGTGAAAGGGTCATGTGGCTG_NODE_1_length_433_cov_9.445727
82 T low-110 [T/A] high-141 T
29578_TGCAGGCGGGTCACAGTAGGTGAAAGGGTCATGTGGCTG_NODE_1_length_433_cov_9.445727
390 T low-110 [T/+G] high-141 T
29578_TGCAGGCGGGTCACAGTAGGTGAAAGGGTCATGTGGCTG_NODE_1_length_433_cov_9.445727
253 G low-110 [G/A] high-141 [G/A]
29578_TGCAGGCGGGTCACAGTAGGTGAAAGGGTCATGTGGCTG_NODE_1_length_433_cov_9.445727
153 T low-110 [T/C] high-141 [T/C]
29578_TGCAGGCGGGTCACAGTAGGTGAAAGGGTCATGTGGCTG_NODE_1_length_433_cov_9.445727
421 G low-110 [G/A] high-141 [G/A]
29578_TGCAGGCGGGTCACAGTAGGTGAAAGGGTCATGTGGCTG_NODE_1_length_433_cov_9.445727
52 G low-110 - high-141 [G/A]
29578_TGCAGGCGGGTCACAGTAGGTGAAAGGGTCATGTGGCTG_NODE_1_length_433_cov_9.445727
172 A low-110 [A/T] high-141 [A/T]
29578_TGCAGGCGGGTCACAGTAGGTGAAAGGGTCATGTGGCTG_NODE_1_length_433_cov_9.445727
132 A low-110 [A/G] high-141 A
29578_TGCAGGCGGGTCACAGTAGGTGAAAGGGTCATGTGGCTG_NODE_1_length_433_cov_9.445727
405 C low-110 [C/T] high-141 C
29578_TGCAGGCGGGTCACAGTAGGTGAAAGGGTCATGTGGCTG_NODE_1_length_433_cov_9.445727
372 T low-110 [T/C] high-141 [T/C]
29578_TGCAGGCGGGTCACAGTAGGTGAAAGGGTCATGTGGCTG_NODE_1_length_433_cov_9.445727
140 T low-110 [T/C] high-141 T
29578_TGCAGGCGGGTCACAGTAGGTGAAAGGGTCATGTGGCTG_NODE_1_length_433_cov_9.445727
171 G low-110 [G/T] high-141 [G/T]
36231_TGCAGGAACATCAATATTTATATTCATGCTTGCAGCCAC_NODE_1_length_303_cov_25.016502
225 G low-110 [G/C] high-141 [G/C]
36231_TGCAGGAACATCAATATTTATATTCATGCTTGCAGCCAC_NODE_1_length_303_cov_25.016502
167 T low-110 [T/C] high-141 T
34645_TGCAGGTTGAGGTCATGGAGCCGCAGGTTCACAGAGGAT_NODE_3_length_179_cov_19.011173
56 T low-110 T high-141 [T/A]
34645_TGCAGGTTGAGGTCATGGAGCCGCAGGTTCACAGAGGAT_NODE_3_length_179_cov_19.011173
55 G low-110 G high-141 [G/A]
33043_TGCAGGTTGTGTGAAGAGACCCGGAATCTGTGTAACATG_NODE_2_length_258_cov_24.775194
186 A low-110 G high-141 A
6991_TGCAGGACGGCTTTAGCATTCGGCTCACATTCAGACCTC_NODE_1_length_289_cov_9.854671
146 A low-110 A high-141 [A/G]
24087_TGCAGGAGAGAGTTACAGTTGTCCAGGAGGGAGAGGACA_NODE_2_length_180_cov_2.772222
47 T low-110 [T/C] high-141 [T/C]
25613_TGCAGGACAAATCCATCAAAAATTCGAAGAGCGAGATGG_NODE_1_length_465_cov_24.234409
425 C low-110 [C/T] high-141 [C/T]
4065_TGCAGGAGAGAGTTACATTAGTCCAGGCGGGAGACGACA_NODE_1_length_265_cov_9.177359
237 C low-110 [C/T] high-141 [C/T]
4065_TGCAGGAGAGAGTTACATTAGTCCAGGCGGGAGACGACA_NODE_1_length_265_cov_9.177359
165 G low-110 [G/T] high-141 [G/T]
4065_TGCAGGAGAGAGTTACATTAGTCCAGGCGGGAGACGACA_NODE_1_length_265_cov_9.177359
70 G low-110 G high-141 [G/C]
4065_TGCAGGAGAGAGTTACATTAGTCCAGGCGGGAGACGACA_NODE_1_length_265_cov_9.177359
68 T low-110 T high-141 [T/C]
4065_TGCAGGAGAGAGTTACATTAGTCCAGGCGGGAGACGACA_NODE_1_length_265_cov_9.177359
244 A low-110 [A/-A] high-141 [A/-A]
4065_TGCAGGAGAGAGTTACATTAGTCCAGGCGGGAGACGACA_NODE_1_length_265_cov_9.177359
186 C low-110 [C/+GT] high-141 [C/+GT]
4065_TGCAGGAGAGAGTTACATTAGTCCAGGCGGGAGACGACA_NODE_1_length_265_cov_9.177359
100 A low-110 [A/T] high-141 [A/T]
4065_TGCAGGAGAGAGTTACATTAGTCCAGGCGGGAGACGACA_NODE_1_length_265_cov_9.177359
252 C low-110 [C/T] high-141 [C/G]
4065_TGCAGGAGAGAGTTACATTAGTCCAGGCGGGAGACGACA_NODE_1_length_265_cov_9.177359
190 C low-110 [C/T] high-141 [C/T]
4065_TGCAGGAGAGAGTTACATTAGTCCAGGCGGGAGACGACA_NODE_1_length_265_cov_9.177359
95 C low-110 [C/A] high-141 [C/A]
4065_TGCAGGAGAGAGTTACATTAGTCCAGGCGGGAGACGACA_NODE_1_length_265_cov_9.177359
134 A low-110 [A/C] high-141 [A/C]
4065_TGCAGGAGAGAGTTACATTAGTCCAGGCGGGAGACGACA_NODE_1_length_265_cov_9.177359
230 C low-110 [C/A] high-141 [C/A]
4065_TGCAGGAGAGAGTTACATTAGTCCAGGCGGGAGACGACA_NODE_1_length_265_cov_9.177359
108 T low-110 [T/G] high-141 [T/G]
4065_TGCAGGAGAGAGTTACATTAGTCCAGGCGGGAGACGACA_NODE_1_length_265_cov_9.177359
268 G low-110 [G/T] high-141 [G/T]
4065_TGCAGGAGAGAGTTACATTAGTCCAGGCGGGAGACGACA_NODE_1_length_265_cov_9.177359
220 T low-110 [T/G] high-141 [T/G]
4065_TGCAGGAGAGAGTTACATTAGTCCAGGCGGGAGACGACA_NODE_1_length_265_cov_9.177359
172 A low-110 [A/G] high-141 [A/G]
4065_TGCAGGAGAGAGTTACATTAGTCCAGGCGGGAGACGACA_NODE_1_length_265_cov_9.177359
145 A low-110 [A/C] high-141 [A/C]
4065_TGCAGGAGAGAGTTACATTAGTCCAGGCGGGAGACGACA_NODE_1_length_265_cov_9.177359
187 C low-110 [C/T] high-141 [C/T]
4065_TGCAGGAGAGAGTTACATTAGTCCAGGCGGGAGACGACA_NODE_1_length_265_cov_9.177359
113 C low-110 [C/T] high-141 [C/T]
4065_TGCAGGAGAGAGTTACATTAGTCCAGGCGGGAGACGACA_NODE_1_length_265_cov_9.177359
271 C low-110 - high-141 [C/T]
4065_TGCAGGAGAGAGTTACATTAGTCCAGGCGGGAGACGACA_NODE_1_length_265_cov_9.177359
239 G low-110 [G/A] high-141 [G/A]
4065_TGCAGGAGAGAGTTACATTAGTCCAGGCGGGAGACGACA_NODE_1_length_265_cov_9.177359
263 C low-110 [C/T] high-141 [C/T]
4065_TGCAGGAGAGAGTTACATTAGTCCAGGCGGGAGACGACA_NODE_1_length_265_cov_9.177359
269 G low-110 [G/T] high-141 [G/T]
4065_TGCAGGAGAGAGTTACATTAGTCCAGGCGGGAGACGACA_NODE_1_length_265_cov_9.177359
154 T low-110 [T/A] high-141 [T/A]
4065_TGCAGGAGAGAGTTACATTAGTCCAGGCGGGAGACGACA_NODE_1_length_265_cov_9.177359
149 G low-110 [G/T] high-141 [G/T]
4065_TGCAGGAGAGAGTTACATTAGTCCAGGCGGGAGACGACA_NODE_1_length_265_cov_9.177359
238 G low-110 [G/C] high-141 [G/C]
4065_TGCAGGAGAGAGTTACATTAGTCCAGGCGGGAGACGACA_NODE_1_length_265_cov_9.177359
50 T low-110 - high-141 [T/G]
4065_TGCAGGAGAGAGTTACATTAGTCCAGGCGGGAGACGACA_NODE_1_length_265_cov_9.177359
253 G low-110 [G/T] high-141 [G/T]
4065_TGCAGGAGAGAGTTACATTAGTCCAGGCGGGAGACGACA_NODE_1_length_265_cov_9.177359
58 T low-110 - high-141 [T/C]
4065_TGCAGGAGAGAGTTACATTAGTCCAGGCGGGAGACGACA_NODE_1_length_265_cov_9.177359
211 C low-110 [C/T] high-141 [C/T]
4065_TGCAGGAGAGAGTTACATTAGTCCAGGCGGGAGACGACA_NODE_1_length_265_cov_9.177359
81 C low-110 [C/T] high-141 [C/T]
4065_TGCAGGAGAGAGTTACATTAGTCCAGGCGGGAGACGACA_NODE_1_length_265_cov_9.177359
98 C low-110 [C/T] high-141 [C/T]
4065_TGCAGGAGAGAGTTACATTAGTCCAGGCGGGAGACGACA_NODE_1_length_265_cov_9.177359
216 A low-110 [A/-A] high-141 [A/-A]
4065_TGCAGGAGAGAGTTACATTAGTCCAGGCGGGAGACGACA_NODE_1_length_265_cov_9.177359
256 C low-110 [C/A] high-141 [C/A]
4065_TGCAGGAGAGAGTTACATTAGTCCAGGCGGGAGACGACA_NODE_1_length_265_cov_9.177359
86 A low-110 [A/G] high-141 [A/G]
4065_TGCAGGAGAGAGTTACATTAGTCCAGGCGGGAGACGACA_NODE_1_length_265_cov_9.177359
62 C low-110 - high-141 [C/A]
4065_TGCAGGAGAGAGTTACATTAGTCCAGGCGGGAGACGACA_NODE_1_length_265_cov_9.177359
247 T low-110 [T/C] high-141 [T/C]
12308_TGCAGGTTCGGCCATGGCGGAGGAGGCCACCGTCAGCGC_NODE_6_length_123_cov_25.463415
46 C low-110 C high-141 [C/T]
15847_TGCAGGGGCTGCGGCAGTGCAGCATACCAAATGAGAGGC_NODE_1_length_276_cov_16.481884
211 A low-110 C high-141 [A/C]
43542_TGCAGGCTGCTGCACACGCTTGAGCATCAGCTTGGATTT_NODE_2_length_336_cov_18.800594
196 A low-110 A high-141 [A/G]
28490_TGCAGGGGGCGACTCCTCTGCTCCCATAGACGTCTATGA_NODE_1_length_389_cov_26.856041
317 C low-110 [C/G] high-141 [C/G]
28490_TGCAGGGGGCGACTCCTCTGCTCCCATAGACGTCTATGA_NODE_1_length_389_cov_26.856041
320 G low-110 [G/C] high-141 [G/C]
28490_TGCAGGGGGCGACTCCTCTGCTCCCATAGACGTCTATGA_NODE_1_length_389_cov_26.856041
318 A low-110 [A/T] high-141 [A/T]
28490_TGCAGGGGGCGACTCCTCTGCTCCCATAGACGTCTATGA_NODE_1_length_389_cov_26.856041
287 T low-110 - high-141 [T/C]
28490_TGCAGGGGGCGACTCCTCTGCTCCCATAGACGTCTATGA_NODE_1_length_389_cov_26.856041
297 T low-110 [T/C] high-141 [T/C]
38138_TGCAGGGCGGAGCCAAGGGCTTTAGTCTTTGCGATTGGG_NODE_1_length_434_cov_7.324885
244 A low-110 - high-141 [A/C]
38138_TGCAGGGCGGAGCCAAGGGCTTTAGTCTTTGCGATTGGG_NODE_1_length_434_cov_7.324885
320 T low-110 [T/C] high-141 [T/C]
38138_TGCAGGGCGGAGCCAAGGGCTTTAGTCTTTGCGATTGGG_NODE_1_length_434_cov_7.324885
389 A low-110 [A/T] high-141 [A/T]
38138_TGCAGGGCGGAGCCAAGGGCTTTAGTCTTTGCGATTGGG_NODE_1_length_434_cov_7.324885
260 T low-110 - high-141 [T/G]
38138_TGCAGGGCGGAGCCAAGGGCTTTAGTCTTTGCGATTGGG_NODE_1_length_434_cov_7.324885
364 C low-110 [C/T] high-141 [C/T]
35089_TGCAGGTGTGGCCCTCTGAAAGGACCTGGCTGGTTCCTG_NODE_1_length_298_cov_22.775167
80 T low-110 [T/G] high-141 -
35089_TGCAGGTGTGGCCCTCTGAAAGGACCTGGCTGGTTCCTG_NODE_1_length_298_cov_22.775167
82 G low-110 [G/T] high-141 -
33564_TGCAGGGAAATGCTATGCTATGCATGTGTATGGAGTCCG_NODE_5_length_278_cov_15.406475
102 T low-110 T high-141 [T/+A]
33377_TGCAGGTGAAGGTGTAATCCTCAGCACTCAGAGAGGGTG_NODE_1_length_436_cov_8.364679
217 C low-110 [C/T] high-141 -
33377_TGCAGGTGAAGGTGTAATCCTCAGCACTCAGAGAGGGTG_NODE_1_length_436_cov_8.364679
260 T low-110 T high-141 [T/A]
43439_TGCAGGTAAGGGCTGTGTATCAACACTGCGCACACACGC_NODE_1_length_217_cov_8.336406
63 G low-110 [G/T] high-141 [G/T]
43439_TGCAGGTAAGGGCTGTGTATCAACACTGCGCACACACGC_NODE_1_length_217_cov_8.336406
169 C low-110 [C/T] high-141 [C/T]
25386_TGCAGGGACAGACACGGGCAGGGGAAAAATAACAGGGAG_NODE_1_length_371_cov_6.061995
298 A low-110 [A/G] high-141 G
16079_TGCAGGTTATTCACCGACGCGCTGCAAACAGAAGAAGCG_NODE_1_length_217_cov_16.322580
192 G low-110 [G/C] high-141 [G/C]
16079_TGCAGGTTATTCACCGACGCGCTGCAAACAGAAGAAGCG_NODE_1_length_217_cov_16.322580
187 G low-110 [G/C] high-141 [G/C]
39146_TGCAGGCGAGGAGTGATAATGCACCTTCAAGACACTTGA_NODE_1_length_424_cov_5.818396
345 T low-110 [T/A] high-141 A
39146_TGCAGGCGAGGAGTGATAATGCACCTTCAAGACACTTGA_NODE_1_length_424_cov_5.818396
181 T low-110 [T/C] high-141 C
39146_TGCAGGCGAGGAGTGATAATGCACCTTCAAGACACTTGA_NODE_1_length_424_cov_5.818396
77 G low-110 [G/C] high-141 C
39146_TGCAGGCGAGGAGTGATAATGCACCTTCAAGACACTTGA_NODE_1_length_424_cov_5.818396
62 A low-110 [A/G] high-141 G
28585_TGCAGGCGTGGAACCAGAGCAGCTTTTCAAATGATGAAG_NODE_1_length_444_cov_20.961712
219 T low-110 [T/C] high-141 T
33739_TGCAGGGATGGGACGAGGCGTCAGAAGCTTTCAAACAGC_NODE_2_length_136_cov_10.051471
118 T low-110 T high-141 [T/A]
42304_TGCAGGGGGCTCCACGTGGACACAGTGGGCAGACTTCCC_NODE_1_length_324_cov_6.867284
269 T low-110 - high-141 [T/G]
26984_TGCAGGAACCAGCGACATCGTATGCTCTGCGAGTAAGAA_NODE_1_length_439_cov_19.619591
243 G low-110 [G/A] high-141 G
26984_TGCAGGAACCAGCGACATCGTATGCTCTGCGAGTAAGAA_NODE_1_length_439_cov_19.619591
244 T low-110 A high-141 T
26984_TGCAGGAACCAGCGACATCGTATGCTCTGCGAGTAAGAA_NODE_1_length_439_cov_19.619591
283 C low-110 C high-141 [C/T]
27805_TGCAGGCCCAGGTTGTGCGCCGGGCTCATCACCCACAGG_NODE_1_length_421_cov_19.864609
288 A low-110 A high-141 [A/T]
40604_TGCAGGTGAGGCGTGTGTCCTGCCGTGTGTTTACCGATT_NODE_1_length_250_cov_4.736000
201 T low-110 [T/G] high-141 G
7613_TGCAGGTAAAACGGCAGGATCAGTTTTTGTTTTAGTTGC_NODE_2_length_126_cov_2.531746
123 C low-110 [C/G] high-141 [C/G]
7613_TGCAGGTAAAACGGCAGGATCAGTTTTTGTTTTAGTTGC_NODE_2_length_126_cov_2.531746
84 G low-110 [G/T] high-141 G
7613_TGCAGGTAAAACGGCAGGATCAGTTTTTGTTTTAGTTGC_NODE_2_length_126_cov_2.531746
120 C low-110 [C/A] high-141 [C/A]
7613_TGCAGGTAAAACGGCAGGATCAGTTTTTGTTTTAGTTGC_NODE_2_length_126_cov_2.531746
64 C low-110 [C/A] high-141 [C/A]
7613_TGCAGGTAAAACGGCAGGATCAGTTTTTGTTTTAGTTGC_NODE_2_length_126_cov_2.531746
43 A low-110 [A/C] high-141 -
7613_TGCAGGTAAAACGGCAGGATCAGTTTTTGTTTTAGTTGC_NODE_2_length_126_cov_2.531746
19 A low-110 [A/+T] high-141 [A/+T]
7613_TGCAGGTAAAACGGCAGGATCAGTTTTTGTTTTAGTTGC_NODE_2_length_126_cov_2.531746
54 C low-110 [C/T] high-141 [C/T]
5589_TGCAGGACCTTCATGTCCCTGCATCCCTGGAAAACCCAT_NODE_1_length_596_cov_6.953020
370 T low-110 [T/C] high-141 [T/C]
5589_TGCAGGACCTTCATGTCCCTGCATCCCTGGAAAACCCAT_NODE_1_length_596_cov_6.953020
452 G low-110 [G/+A] high-141 [G/+A]
5589_TGCAGGACCTTCATGTCCCTGCATCCCTGGAAAACCCAT_NODE_1_length_596_cov_6.953020
342 A low-110 [A/G] high-141 [A/G]
5589_TGCAGGACCTTCATGTCCCTGCATCCCTGGAAAACCCAT_NODE_1_length_596_cov_6.953020
511 A low-110 [A/T] high-141 [A/T]
5589_TGCAGGACCTTCATGTCCCTGCATCCCTGGAAAACCCAT_NODE_1_length_596_cov_6.953020
420 G low-110 [G/A] high-141 [G/A]
5589_TGCAGGACCTTCATGTCCCTGCATCCCTGGAAAACCCAT_NODE_1_length_596_cov_6.953020
438 G low-110 [G/+A] high-141 [G/+A]
5589_TGCAGGACCTTCATGTCCCTGCATCCCTGGAAAACCCAT_NODE_1_length_596_cov_6.953020
336 A low-110 [A/C] high-141 [A/C]
5589_TGCAGGACCTTCATGTCCCTGCATCCCTGGAAAACCCAT_NODE_1_length_596_cov_6.953020
402 A low-110 [A/G] high-141 [A/G]
5589_TGCAGGACCTTCATGTCCCTGCATCCCTGGAAAACCCAT_NODE_1_length_596_cov_6.953020
495 C low-110 [C/A] high-141 [C/A]
5589_TGCAGGACCTTCATGTCCCTGCATCCCTGGAAAACCCAT_NODE_1_length_596_cov_6.953020
349 C low-110 [C/T] high-141 [C/T]
5589_TGCAGGACCTTCATGTCCCTGCATCCCTGGAAAACCCAT_NODE_1_length_596_cov_6.953020
461 A low-110 [A/G] high-141 [A/G]
5589_TGCAGGACCTTCATGTCCCTGCATCCCTGGAAAACCCAT_NODE_1_length_596_cov_6.953020
419 C low-110 [C/T] high-141 [C/T]
5589_TGCAGGACCTTCATGTCCCTGCATCCCTGGAAAACCCAT_NODE_1_length_596_cov_6.953020
366 A low-110 - high-141 [A/T]
5589_TGCAGGACCTTCATGTCCCTGCATCCCTGGAAAACCCAT_NODE_1_length_596_cov_6.953020
352 T low-110 [T/G] high-141 [T/G]
5589_TGCAGGACCTTCATGTCCCTGCATCCCTGGAAAACCCAT_NODE_1_length_596_cov_6.953020
444 G low-110 [G/T] high-141 [G/T]
5589_TGCAGGACCTTCATGTCCCTGCATCCCTGGAAAACCCAT_NODE_1_length_596_cov_6.953020
292 G low-110 [G/A] high-141 -
5589_TGCAGGACCTTCATGTCCCTGCATCCCTGGAAAACCCAT_NODE_1_length_596_cov_6.953020
364 C low-110 [C/T] high-141 [C/T]
5589_TGCAGGACCTTCATGTCCCTGCATCCCTGGAAAACCCAT_NODE_1_length_596_cov_6.953020
513 A low-110 [A/T] high-141 [A/T]
5589_TGCAGGACCTTCATGTCCCTGCATCCCTGGAAAACCCAT_NODE_1_length_596_cov_6.953020
290 A low-110 [A/C] high-141 [A/G]
5589_TGCAGGACCTTCATGTCCCTGCATCCCTGGAAAACCCAT_NODE_1_length_596_cov_6.953020
304 A low-110 G high-141 [A/G]
5589_TGCAGGACCTTCATGTCCCTGCATCCCTGGAAAACCCAT_NODE_1_length_596_cov_6.953020
298 C low-110 - high-141 [C/T]
5589_TGCAGGACCTTCATGTCCCTGCATCCCTGGAAAACCCAT_NODE_1_length_596_cov_6.953020
484 T low-110 [T/A] high-141 [T/A]
5589_TGCAGGACCTTCATGTCCCTGCATCCCTGGAAAACCCAT_NODE_1_length_596_cov_6.953020
424 A low-110 [A/T] high-141 [A/T]
5589_TGCAGGACCTTCATGTCCCTGCATCCCTGGAAAACCCAT_NODE_1_length_596_cov_6.953020
303 C low-110 - high-141 [C/T]
5589_TGCAGGACCTTCATGTCCCTGCATCCCTGGAAAACCCAT_NODE_1_length_596_cov_6.953020
377 T low-110 [T/C] high-141 [T/C]
5589_TGCAGGACCTTCATGTCCCTGCATCCCTGGAAAACCCAT_NODE_1_length_596_cov_6.953020
448 T low-110 [T/G] high-141 [T/G]
5589_TGCAGGACCTTCATGTCCCTGCATCCCTGGAAAACCCAT_NODE_1_length_596_cov_6.953020
510 A low-110 [A/C] high-141 [A/C]
5589_TGCAGGACCTTCATGTCCCTGCATCCCTGGAAAACCCAT_NODE_1_length_596_cov_6.953020
409 A low-110 [A/T] high-141 [A/T]
22366_TGCAGGGAAAATCCATCCGTCACTGACTATGGAAACTTG_NODE_1_length_375_cov_16.325333
106 G low-110 [G/A] high-141 [G/A]
24729_TGCAGGTCAGATCCAGCTCGGCCAACGCTCAATTAGTTA_NODE_1_length_296_cov_4.976351
272 C low-110 [C/A] high-141 -
24729_TGCAGGTCAGATCCAGCTCGGCCAACGCTCAATTAGTTA_NODE_1_length_296_cov_4.976351
153 C low-110 [C/A] high-141 A
9399_TGCAGGCATGTTGGCCAGGCAGCTGTTGAGGACTTTCAA_NODE_5_length_138_cov_12.913043
92 C low-110 [C/T] high-141 [C/T]
9399_TGCAGGCATGTTGGCCAGGCAGCTGTTGAGGACTTTCAA_NODE_5_length_138_cov_12.913043
85 G low-110 [G/A] high-141 [G/A]
28288_TGCAGGATGAATGTAGGATTTTATGTGACCATTTCATGA_NODE_1_length_101_cov_25.465347
22 G low-110 [G/A] high-141 G
28288_TGCAGGATGAATGTAGGATTTTATGTGACCATTTCATGA_NODE_1_length_101_cov_25.465347
55 G low-110 [G/T] high-141 G
7853_TGCAGGGACGGCAGATTGAGACGATCACCCTCTCTGCAG_NODE_6_length_166_cov_4.855422
152 C low-110 [C/T] high-141 [C/T]
7853_TGCAGGGACGGCAGATTGAGACGATCACCCTCTCTGCAG_NODE_6_length_166_cov_4.855422
118 T low-110 T high-141 [T/A]
7853_TGCAGGGACGGCAGATTGAGACGATCACCCTCTCTGCAG_NODE_6_length_166_cov_4.855422
146 A low-110 [A/T] high-141 -
7853_TGCAGGGACGGCAGATTGAGACGATCACCCTCTCTGCAG_NODE_6_length_166_cov_4.855422
122 C low-110 - high-141 [C/G]
7853_TGCAGGGACGGCAGATTGAGACGATCACCCTCTCTGCAG_NODE_6_length_166_cov_4.855422
107 C low-110 [C/T] high-141 [C/T]
7853_TGCAGGGACGGCAGATTGAGACGATCACCCTCTCTGCAG_NODE_6_length_166_cov_4.855422
106 C low-110 - high-141 [C/T]
7853_TGCAGGGACGGCAGATTGAGACGATCACCCTCTCTGCAG_NODE_6_length_166_cov_4.855422
132 T low-110 - high-141 [T/C]
7853_TGCAGGGACGGCAGATTGAGACGATCACCCTCTCTGCAG_NODE_6_length_166_cov_4.855422
117 G low-110 [G/A] high-141 [G/A]
7853_TGCAGGGACGGCAGATTGAGACGATCACCCTCTCTGCAG_NODE_6_length_166_cov_4.855422
140 G low-110 G high-141 [G/T]
7853_TGCAGGGACGGCAGATTGAGACGATCACCCTCTCTGCAG_NODE_6_length_166_cov_4.855422
113 G low-110 [G/A] high-141 [G/A]
35923_TGCAGGGGTGTGGTTGACGGTGTCACAGCGCCTCCTAGT_NODE_1_length_446_cov_10.053812
362 A low-110 T high-141 A
12930_TGCAGGACGGAGCCCCAGATGCAGTAAGGTTATCTGGGG_NODE_1_length_353_cov_5.824363
84 T low-110 [T/A] high-141 A
12930_TGCAGGACGGAGCCCCAGATGCAGTAAGGTTATCTGGGG_NODE_1_length_353_cov_5.824363
27 G low-110 [G/C] high-141 C
12930_TGCAGGACGGAGCCCCAGATGCAGTAAGGTTATCTGGGG_NODE_1_length_353_cov_5.824363
28 T low-110 [T/C] high-141 C
12930_TGCAGGACGGAGCCCCAGATGCAGTAAGGTTATCTGGGG_NODE_1_length_353_cov_5.824363
86 A low-110 [A/C] high-141 C
12930_TGCAGGACGGAGCCCCAGATGCAGTAAGGTTATCTGGGG_NODE_1_length_353_cov_5.824363
285 A low-110 [A/G] high-141 -
23584_TGCAGGGCAGAGTGATGGAGCCGCCACGGTGCGTCACCA_NODE_1_length_349_cov_6.618911
211 C low-110 [C/T] high-141 T
5574_TGCAGGCTGTCTGATCCATGCTGTCCAGTAGCTGCTAAG_NODE_2_length_85_cov_34.729412
32 G low-110 [G/T] high-141 [G/T]
5574_TGCAGGCTGTCTGATCCATGCTGTCCAGTAGCTGCTAAG_NODE_2_length_85_cov_34.729412
39 G low-110 [G/A] high-141 [G/A]
5574_TGCAGGCTGTCTGATCCATGCTGTCCAGTAGCTGCTAAG_NODE_2_length_85_cov_34.729412
78 A low-110 [A/C] high-141 [A/C]
5574_TGCAGGCTGTCTGATCCATGCTGTCCAGTAGCTGCTAAG_NODE_2_length_85_cov_34.729412
42 A low-110 A high-141 [A/C]
5574_TGCAGGCTGTCTGATCCATGCTGTCCAGTAGCTGCTAAG_NODE_2_length_85_cov_34.729412
72 A low-110 [A/C] high-141 A
5574_TGCAGGCTGTCTGATCCATGCTGTCCAGTAGCTGCTAAG_NODE_2_length_85_cov_34.729412
76 T low-110 [T/A] high-141 [T/A]
5574_TGCAGGCTGTCTGATCCATGCTGTCCAGTAGCTGCTAAG_NODE_2_length_85_cov_34.729412
44 A low-110 [A/G] high-141 [A/G]
5574_TGCAGGCTGTCTGATCCATGCTGTCCAGTAGCTGCTAAG_NODE_2_length_85_cov_34.729412
65 G low-110 [G/A] high-141 [G/A]
16481_TGCAGGATACCCATCAAACTCTGTTATTTTTTTATCATC_NODE_1_length_436_cov_18.552752
172 C low-110 [C/A] high-141 C
5910_TGCAGGATCCACTCCCACACAGTGTCTAGTTAGTGGGTG_NODE_1_length_454_cov_13.253304
421 A low-110 [A/G] high-141 [A/G]
5910_TGCAGGATCCACTCCCACACAGTGTCTAGTTAGTGGGTG_NODE_1_length_454_cov_13.253304
400 T low-110 [T/G] high-141 T
37756_TGCAGGACAGAGGGACATCGGAGAGAAATGTTTACTTTA_NODE_1_length_362_cov_4.497238
220 T low-110 G high-141 [T/G]
31528_TGCAGGTAGATGACCCTCTGGGACCACAGGGGGATCTGG_NODE_1_length_459_cov_13.620915
205 T low-110 [T/A] high-141 [T/A]
31528_TGCAGGTAGATGACCCTCTGGGACCACAGGGGGATCTGG_NODE_1_length_459_cov_13.620915
132 C low-110 - high-141 [C/T]
6331_TGCAGGAGAGCGGACCGCCATTCCCACTTGACACATTGT_NODE_1_length_357_cov_8.509804
271 G low-110 T high-141 -
6331_TGCAGGAGAGCGGACCGCCATTCCCACTTGACACATTGT_NODE_1_length_357_cov_8.509804
265 T low-110 T high-141 [T/G]
6331_TGCAGGAGAGCGGACCGCCATTCCCACTTGACACATTGT_NODE_1_length_357_cov_8.509804
249 G low-110 A high-141 [G/A]
32299_TGCAGGACTGGGGCTCGTACATCCACTTGGCCGTCCCGA_NODE_1_length_439_cov_11.990889
134 C low-110 C high-141 [C/-C]
32299_TGCAGGACTGGGGCTCGTACATCCACTTGGCCGTCCCGA_NODE_1_length_439_cov_11.990889
135 A low-110 A high-141 [A/-A]
1600_TGCAGGCGGGAAATCCTACCGGTCGACAGCGCGGGTTTA_NODE_1_length_354_cov_18.194916
244 C low-110 C high-141 [C/T]
386_TGCAGGACTTCCTGTAACACCAGTGTGTGTGTCTGTGTG_NODE_1_length_232_cov_16.655172
128 G low-110 [G/C] high-141 G
8097_TGCAGGGAGGACACACACACACACACACACTCAGGCACA_NODE_1_length_202_cov_8.970297
163 C low-110 - high-141 [C/T]
8097_TGCAGGGAGGACACACACACACACACACACTCAGGCACA_NODE_1_length_202_cov_8.970297
159 G low-110 [G/A] high-141 [G/A]
8097_TGCAGGGAGGACACACACACACACACACACTCAGGCACA_NODE_1_length_202_cov_8.970297
147 G low-110 [G/A] high-141 [G/A]
8097_TGCAGGGAGGACACACACACACACACACACTCAGGCACA_NODE_1_length_202_cov_8.970297
126 G low-110 [G/T] high-141 [G/T]
4955_TGCAGGACTCCGGTCTCTGCCAGCTCGCCAGAAACACAC_NODE_1_length_450_cov_28.022223
331 C low-110 [C/T] high-141 C
14497_TGCAGGGAGGCTTTTGAACTTGTTTCCCTTCATGCGACA_NODE_1_length_385_cov_22.929871
234 G low-110 [G/T] high-141 [G/T]
14497_TGCAGGGAGGCTTTTGAACTTGTTTCCCTTCATGCGACA_NODE_1_length_385_cov_22.929871
253 T low-110 [T/A] high-141 [T/A]
14497_TGCAGGGAGGCTTTTGAACTTGTTTCCCTTCATGCGACA_NODE_1_length_385_cov_22.929871
290 T low-110 [T/C] high-141 [T/C]
1303_TGCAGGGAGTCAAAGGCAGAGTTCATCAAGGGCAGAGGG_NODE_3_length_346_cov_36.757225
230 A low-110 [A/G] high-141 [A/G]
23367_TGCAGGTCATGAGACAGGAAATATGTGAGGCCGGCGACA_NODE_1_length_351_cov_5.356125
247 T low-110 G high-141 [T/G]
23367_TGCAGGTCATGAGACAGGAAATATGTGAGGCCGGCGACA_NODE_1_length_351_cov_5.356125
211 T low-110 A high-141 [T/A]
40026_TGCAGGAACACGTGCACACCCGATGAGCAAACGCACATA_NODE_1_length_386_cov_20.510363
387 T low-110 [T/-T] high-141 -T
40026_TGCAGGAACACGTGCACACCCGATGAGCAAACGCACATA_NODE_1_length_386_cov_20.510363
386 G low-110 [G/-G] high-141 -G
40026_TGCAGGAACACGTGCACACCCGATGAGCAAACGCACATA_NODE_1_length_386_cov_20.510363
388 T low-110 [T/-T] high-141 -T
16806_TGCAGGTGTGTGTTGTTCTGCATCCACAATGCTGGGTGG_NODE_1_length_322_cov_9.177018
81 T low-110 [T/A] high-141 A
16806_TGCAGGTGTGTGTTGTTCTGCATCCACAATGCTGGGTGG_NODE_1_length_322_cov_9.177018
259 G low-110 [G/T] high-141 [G/T]
16806_TGCAGGTGTGTGTTGTTCTGCATCCACAATGCTGGGTGG_NODE_1_length_322_cov_9.177018
258 T low-110 [T/+GTT] high-141 +GTT
12253_TGCAGGTTCCGGCCTGTAACTTTCATCCTGTATTAAGTT_NODE_1_length_314_cov_10.630573
109 A low-110 [A/T] high-141 [A/T]
12253_TGCAGGTTCCGGCCTGTAACTTTCATCCTGTATTAAGTT_NODE_1_length_314_cov_10.630573
230 T low-110 [T/A] high-141 [T/A]
12253_TGCAGGTTCCGGCCTGTAACTTTCATCCTGTATTAAGTT_NODE_1_length_314_cov_10.630573
108 C low-110 C high-141 [C/+T]
30629_TGCAGGTCTCAGGCCTGCTACCGCCATTCCACCTCTGCA_NODE_1_length_475_cov_24.951578
371 G low-110 [G/T] high-141 [G/A]
30629_TGCAGGTCTCAGGCCTGCTACCGCCATTCCACCTCTGCA_NODE_1_length_475_cov_24.951578
170 T low-110 [T/C] high-141 [T/C]
30629_TGCAGGTCTCAGGCCTGCTACCGCCATTCCACCTCTGCA_NODE_1_length_475_cov_24.951578
127 A low-110 [A/G] high-141 -
30629_TGCAGGTCTCAGGCCTGCTACCGCCATTCCACCTCTGCA_NODE_1_length_475_cov_24.951578
370 T low-110 [T/C] high-141 [T/C]
30629_TGCAGGTCTCAGGCCTGCTACCGCCATTCCACCTCTGCA_NODE_1_length_475_cov_24.951578
129 A low-110 [A/G] high-141 [A/G]
30629_TGCAGGTCTCAGGCCTGCTACCGCCATTCCACCTCTGCA_NODE_1_length_475_cov_24.951578
288 G low-110 [G/A] high-141 [G/A]
30629_TGCAGGTCTCAGGCCTGCTACCGCCATTCCACCTCTGCA_NODE_1_length_475_cov_24.951578
402 G low-110 [G/A] high-141 [G/A]
30629_TGCAGGTCTCAGGCCTGCTACCGCCATTCCACCTCTGCA_NODE_1_length_475_cov_24.951578
401 C low-110 [C/T] high-141 [C/T]
30629_TGCAGGTCTCAGGCCTGCTACCGCCATTCCACCTCTGCA_NODE_1_length_475_cov_24.951578
244 A low-110 [A/C] high-141 [A/C]
30629_TGCAGGTCTCAGGCCTGCTACCGCCATTCCACCTCTGCA_NODE_1_length_475_cov_24.951578
320 G low-110 [G/A] high-141 [G/A]
30629_TGCAGGTCTCAGGCCTGCTACCGCCATTCCACCTCTGCA_NODE_1_length_475_cov_24.951578
380 T low-110 [T/C] high-141 [T/C]
30629_TGCAGGTCTCAGGCCTGCTACCGCCATTCCACCTCTGCA_NODE_1_length_475_cov_24.951578
471 C low-110 [C/T] high-141 [C/T]
30629_TGCAGGTCTCAGGCCTGCTACCGCCATTCCACCTCTGCA_NODE_1_length_475_cov_24.951578
313 G low-110 [G/C] high-141 [G/C]
30629_TGCAGGTCTCAGGCCTGCTACCGCCATTCCACCTCTGCA_NODE_1_length_475_cov_24.951578
59 G low-110 [G/A] high-141 [G/A]
30629_TGCAGGTCTCAGGCCTGCTACCGCCATTCCACCTCTGCA_NODE_1_length_475_cov_24.951578
215 A low-110 [A/G] high-141 [A/G]
30629_TGCAGGTCTCAGGCCTGCTACCGCCATTCCACCTCTGCA_NODE_1_length_475_cov_24.951578
450 T low-110 [T/C] high-141 T
30629_TGCAGGTCTCAGGCCTGCTACCGCCATTCCACCTCTGCA_NODE_1_length_475_cov_24.951578
395 T low-110 [T/G] high-141 [T/C]
30629_TGCAGGTCTCAGGCCTGCTACCGCCATTCCACCTCTGCA_NODE_1_length_475_cov_24.951578
224 G low-110 [G/A] high-141 G
30629_TGCAGGTCTCAGGCCTGCTACCGCCATTCCACCTCTGCA_NODE_1_length_475_cov_24.951578
423 C low-110 [C/A] high-141 [C/A]
30629_TGCAGGTCTCAGGCCTGCTACCGCCATTCCACCTCTGCA_NODE_1_length_475_cov_24.951578
189 G low-110 [G/T] high-141 [G/T]
30629_TGCAGGTCTCAGGCCTGCTACCGCCATTCCACCTCTGCA_NODE_1_length_475_cov_24.951578
263 G low-110 [G/C] high-141 [G/C]
30629_TGCAGGTCTCAGGCCTGCTACCGCCATTCCACCTCTGCA_NODE_1_length_475_cov_24.951578
307 A low-110 [A/C] high-141 A
30629_TGCAGGTCTCAGGCCTGCTACCGCCATTCCACCTCTGCA_NODE_1_length_475_cov_24.951578
394 T low-110 [T/A] high-141 [T/A]
30629_TGCAGGTCTCAGGCCTGCTACCGCCATTCCACCTCTGCA_NODE_1_length_475_cov_24.951578
205 C low-110 [C/A] high-141 -
30629_TGCAGGTCTCAGGCCTGCTACCGCCATTCCACCTCTGCA_NODE_1_length_475_cov_24.951578
212 T low-110 - high-141 [T/G]
30629_TGCAGGTCTCAGGCCTGCTACCGCCATTCCACCTCTGCA_NODE_1_length_475_cov_24.951578
294 A low-110 [A/+G] high-141 [A/+G]
30629_TGCAGGTCTCAGGCCTGCTACCGCCATTCCACCTCTGCA_NODE_1_length_475_cov_24.951578
77 C low-110 [C/G] high-141 [C/G]
30629_TGCAGGTCTCAGGCCTGCTACCGCCATTCCACCTCTGCA_NODE_1_length_475_cov_24.951578
349 G low-110 [G/A] high-141 [G/A]
30629_TGCAGGTCTCAGGCCTGCTACCGCCATTCCACCTCTGCA_NODE_1_length_475_cov_24.951578
364 T low-110 T high-141 [T/C]
30629_TGCAGGTCTCAGGCCTGCTACCGCCATTCCACCTCTGCA_NODE_1_length_475_cov_24.951578
476 C low-110 - high-141 -
30629_TGCAGGTCTCAGGCCTGCTACCGCCATTCCACCTCTGCA_NODE_1_length_475_cov_24.951578
261 T low-110 [T/C] high-141 [T/C]
30629_TGCAGGTCTCAGGCCTGCTACCGCCATTCCACCTCTGCA_NODE_1_length_475_cov_24.951578
442 T low-110 [T/C] high-141 [T/C]
30629_TGCAGGTCTCAGGCCTGCTACCGCCATTCCACCTCTGCA_NODE_1_length_475_cov_24.951578
160 T low-110 [T/C] high-141 [T/C]
30629_TGCAGGTCTCAGGCCTGCTACCGCCATTCCACCTCTGCA_NODE_1_length_475_cov_24.951578
51 G low-110 [G/T] high-141 [G/T]
30629_TGCAGGTCTCAGGCCTGCTACCGCCATTCCACCTCTGCA_NODE_1_length_475_cov_24.951578
439 C low-110 [C/G] high-141 [C/G]
30629_TGCAGGTCTCAGGCCTGCTACCGCCATTCCACCTCTGCA_NODE_1_length_475_cov_24.951578
431 G low-110 [G/T] high-141 [G/T]
30629_TGCAGGTCTCAGGCCTGCTACCGCCATTCCACCTCTGCA_NODE_1_length_475_cov_24.951578
98 C low-110 [C/T] high-141 [C/T]
30629_TGCAGGTCTCAGGCCTGCTACCGCCATTCCACCTCTGCA_NODE_1_length_475_cov_24.951578
312 G low-110 [G/A] high-141 [G/A]
30629_TGCAGGTCTCAGGCCTGCTACCGCCATTCCACCTCTGCA_NODE_1_length_475_cov_24.951578
229 G low-110 [G/A] high-141 -
30629_TGCAGGTCTCAGGCCTGCTACCGCCATTCCACCTCTGCA_NODE_1_length_475_cov_24.951578
117 C low-110 [C/A] high-141 [C/A]
30629_TGCAGGTCTCAGGCCTGCTACCGCCATTCCACCTCTGCA_NODE_1_length_475_cov_24.951578
311 C low-110 [C/A] high-141 [C/A]
38950_TGCAGGGGGAAAACCAGGCCCCTTACAGCCACACACACA_NODE_1_length_445_cov_13.060674
259 G low-110 [G/+AC] high-141 [G/+AC]
35121_TGCAGGTCCATCGCGGAGAAAACCAATAGGGTGTCTGGA_NODE_2_length_294_cov_9.496598
59 A low-110 [A/T] high-141 -
35121_TGCAGGTCCATCGCGGAGAAAACCAATAGGGTGTCTGGA_NODE_2_length_294_cov_9.496598
33 A low-110 [A/G] high-141 G
35121_TGCAGGTCCATCGCGGAGAAAACCAATAGGGTGTCTGGA_NODE_2_length_294_cov_9.496598
173 T low-110 [T/C] high-141 -
35121_TGCAGGTCCATCGCGGAGAAAACCAATAGGGTGTCTGGA_NODE_2_length_294_cov_9.496598
193 C low-110 [C/A] high-141 A
12952_TGCAGGCTTCAGCTGCTCGACGATGCCGTCGGACAGACT_NODE_1_length_370_cov_22.424324
286 G low-110 [G/A] high-141 G
28692_TGCAGGGAAAATCCTCCCGTTCTCTGGGGCCTGATGCAA_NODE_1_length_445_cov_19.060675
120 T low-110 T high-141 [T/G]
32513_TGCAGGCCTTCCCACAGCGTCCAGGTCAGCTGCGCACCG_NODE_1_length_340_cov_9.867647
253 G low-110 [G/T] high-141 [G/T]
25152_TGCAGGGTTGGCGAAATCTAAATATATATTGCCTGAACA_NODE_1_length_418_cov_12.885167
259 G low-110 G high-141 [G/A]
31759_TGCAGGGAGCGATCTTGTGCTGAGCAGGGGCCTCTCTTC_NODE_3_length_444_cov_22.515766
246 T low-110 [T/A] high-141 [T/A]
31759_TGCAGGGAGCGATCTTGTGCTGAGCAGGGGCCTCTCTTC_NODE_3_length_444_cov_22.515766
197 A low-110 [A/G] high-141 [A/G]
31759_TGCAGGGAGCGATCTTGTGCTGAGCAGGGGCCTCTCTTC_NODE_3_length_444_cov_22.515766
306 C low-110 [C/T] high-141 [C/T]
31759_TGCAGGGAGCGATCTTGTGCTGAGCAGGGGCCTCTCTTC_NODE_3_length_444_cov_22.515766
318 C low-110 [C/T] high-141 [C/T]
31759_TGCAGGGAGCGATCTTGTGCTGAGCAGGGGCCTCTCTTC_NODE_3_length_444_cov_22.515766
216 C low-110 [C/G] high-141 [C/G]
31759_TGCAGGGAGCGATCTTGTGCTGAGCAGGGGCCTCTCTTC_NODE_3_length_444_cov_22.515766
322 A low-110 [A/T] high-141 [A/T]
35598_TGCAGGACAATGGCTTAACGTCAATAATGCCCCCCGCCC_NODE_1_length_379_cov_10.113457
240 T low-110 [T/C] high-141 [T/C]
35598_TGCAGGACAATGGCTTAACGTCAATAATGCCCCCCGCCC_NODE_1_length_379_cov_10.113457
152 T low-110 [T/+C] high-141 [T/+C]
35598_TGCAGGACAATGGCTTAACGTCAATAATGCCCCCCGCCC_NODE_1_length_379_cov_10.113457
221 C low-110 [C/T] high-141 [C/T]
35598_TGCAGGACAATGGCTTAACGTCAATAATGCCCCCCGCCC_NODE_1_length_379_cov_10.113457
161 G low-110 [G/C] high-141 [G/C]
35598_TGCAGGACAATGGCTTAACGTCAATAATGCCCCCCGCCC_NODE_1_length_379_cov_10.113457
291 C low-110 [C/T] high-141 [C/T]
35598_TGCAGGACAATGGCTTAACGTCAATAATGCCCCCCGCCC_NODE_1_length_379_cov_10.113457
194 C low-110 [C/A] high-141 [C/A]
35598_TGCAGGACAATGGCTTAACGTCAATAATGCCCCCCGCCC_NODE_1_length_379_cov_10.113457
250 G low-110 [G/C] high-141 [G/C]
35598_TGCAGGACAATGGCTTAACGTCAATAATGCCCCCCGCCC_NODE_1_length_379_cov_10.113457
295 T low-110 [T/C] high-141 [T/C]
35598_TGCAGGACAATGGCTTAACGTCAATAATGCCCCCCGCCC_NODE_1_length_379_cov_10.113457
168 T low-110 [T/G] high-141 [T/C]
35598_TGCAGGACAATGGCTTAACGTCAATAATGCCCCCCGCCC_NODE_1_length_379_cov_10.113457
167 G low-110 [G/A] high-141 [G/A]
35598_TGCAGGACAATGGCTTAACGTCAATAATGCCCCCCGCCC_NODE_1_length_379_cov_10.113457
319 C low-110 [C/G] high-141 [C/G]
35598_TGCAGGACAATGGCTTAACGTCAATAATGCCCCCCGCCC_NODE_1_length_379_cov_10.113457
292 C low-110 [C/A] high-141 [C/A]
35598_TGCAGGACAATGGCTTAACGTCAATAATGCCCCCCGCCC_NODE_1_length_379_cov_10.113457
216 C low-110 [C/T] high-141 C
35598_TGCAGGACAATGGCTTAACGTCAATAATGCCCCCCGCCC_NODE_1_length_379_cov_10.113457
293 A low-110 [A/T] high-141 [A/T]
4702_TGCAGGGAAGGAGCTTTTTGTGTTGGATTGAGTATTGTG_NODE_1_length_427_cov_9.201406
246 C low-110 C high-141 [C/T]
24272_TGCAGGACAAAGAATGGAGAAAAGTCGCTTTACGATTCG_NODE_1_length_200_cov_14.335000
127 G low-110 [G/C] high-141 [G/C]
24272_TGCAGGACAAAGAATGGAGAAAAGTCGCTTTACGATTCG_NODE_1_length_200_cov_14.335000
78 A low-110 [A/+TC] high-141 -
34256_TGCAGGAATGACGCCATTGTTTTCATAGCAATGAGAGAT_NODE_1_length_304_cov_6.003290
122 A low-110 [A/T] high-141 T
34256_TGCAGGAATGACGCCATTGTTTTCATAGCAATGAGAGAT_NODE_1_length_304_cov_6.003290
91 C low-110 C high-141 T
34256_TGCAGGAATGACGCCATTGTTTTCATAGCAATGAGAGAT_NODE_1_length_304_cov_6.003290
249 T low-110 [T/C] high-141 C
3819_TGCAGGCATTAACAGTCCCACGTCACAACACTTTTGACA_NODE_1_length_394_cov_18.121828
204 G low-110 [G/T] high-141 [G/T]
14837_TGCAGGATCCAAAATGTAAAGAGGACGAAATCGGGAAAG_NODE_1_length_319_cov_7.031348
282 G low-110 A high-141 [G/A]
14837_TGCAGGATCCAAAATGTAAAGAGGACGAAATCGGGAAAG_NODE_1_length_319_cov_7.031348
211 G low-110 A high-141 [G/A]
20393_TGCAGGTGTGTCCTACGACGAGCAGTGAGGAACGTATCT_NODE_1_length_465_cov_23.645161
227 A low-110 [A/T] high-141 [A/T]
24351_TGCAGGATGTGTGCGTGCCAACCACTGCGTTCCTGCGTG_NODE_1_length_474_cov_15.107594
272 G low-110 [G/T] high-141 [G/T]
11465_TGCAGGACCCAATCATTTCAACATGATTAAATGTCTCAT_NODE_1_length_443_cov_29.216703
395 T low-110 [T/+AAT] high-141 [T/+AAT]
11465_TGCAGGACCCAATCATTTCAACATGATTAAATGTCTCAT_NODE_1_length_443_cov_29.216703
351 A low-110 [A/T] high-141 A
37201_TGCAGGTGGAGCGAGCCAAGTGTAAAAAAAAATGATTGG_NODE_1_length_398_cov_8.452261
161 C low-110 [C/T] high-141 C
37201_TGCAGGTGGAGCGAGCCAAGTGTAAAAAAAAATGATTGG_NODE_1_length_398_cov_8.452261
164 G low-110 [G/A] high-141 G
3396_TGCAGGTGATTGCAGAGGCCATCCGGAAGAAGACACGCA_NODE_1_length_387_cov_5.426357
304 G low-110 [G/C] high-141 [G/C]
3396_TGCAGGTGATTGCAGAGGCCATCCGGAAGAAGACACGCA_NODE_1_length_387_cov_5.426357
180 C low-110 [C/+AT] high-141 C
9021_TGCAGGATATATTTCAAGTACCGAAAGATGTGTGCAGTG_NODE_1_length_391_cov_10.659846
284 C low-110 [C/T] high-141 [C/T]
9021_TGCAGGATATATTTCAAGTACCGAAAGATGTGTGCAGTG_NODE_1_length_391_cov_10.659846
290 C low-110 [C/A] high-141 [C/A]
31270_TGCAGGCCCGAGGCCTCCTGGTGTTGAAATCTGGCCACA_NODE_1_length_118_cov_15.050847
40 G low-110 - high-141 [G/C]
35152_TGCAGGAGGCTCTTCTGCCTTTGACGGACATGGTACCCC_NODE_1_length_365_cov_6.046576
315 A low-110 A high-141 [A/T]
35152_TGCAGGAGGCTCTTCTGCCTTTGACGGACATGGTACCCC_NODE_1_length_365_cov_6.046576
231 T low-110 [T/C] high-141 T
41561_TGCAGGCGTAGCCTACACCACGTAACACAGTGGCGCCAC_NODE_1_length_280_cov_6.203571
248 T low-110 G high-141 -
41561_TGCAGGCGTAGCCTACACCACGTAACACAGTGGCGCCAC_NODE_1_length_280_cov_6.203571
108 A low-110 [A/C] high-141 A
41561_TGCAGGCGTAGCCTACACCACGTAACACAGTGGCGCCAC_NODE_1_length_280_cov_6.203571
78 A low-110 G high-141 A
41561_TGCAGGCGTAGCCTACACCACGTAACACAGTGGCGCCAC_NODE_1_length_280_cov_6.203571
211 G low-110 [G/C] high-141 G
41561_TGCAGGCGTAGCCTACACCACGTAACACAGTGGCGCCAC_NODE_1_length_280_cov_6.203571
137 C low-110 G high-141 -
41561_TGCAGGCGTAGCCTACACCACGTAACACAGTGGCGCCAC_NODE_1_length_280_cov_6.203571
212 C low-110 [C/T] high-141 -
41561_TGCAGGCGTAGCCTACACCACGTAACACAGTGGCGCCAC_NODE_1_length_280_cov_6.203571
244 A low-110 [A/G] high-141 -
41561_TGCAGGCGTAGCCTACACCACGTAACACAGTGGCGCCAC_NODE_1_length_280_cov_6.203571
219 G low-110 [G/C] high-141 G
41561_TGCAGGCGTAGCCTACACCACGTAACACAGTGGCGCCAC_NODE_1_length_280_cov_6.203571
46 A low-110 G high-141 -
41561_TGCAGGCGTAGCCTACACCACGTAACACAGTGGCGCCAC_NODE_1_length_280_cov_6.203571
216 A low-110 [A/T] high-141 -
41561_TGCAGGCGTAGCCTACACCACGTAACACAGTGGCGCCAC_NODE_1_length_280_cov_6.203571
141 C low-110 [C/G] high-141 C
41561_TGCAGGCGTAGCCTACACCACGTAACACAGTGGCGCCAC_NODE_1_length_280_cov_6.203571
196 C low-110 [C/A] high-141 C
41561_TGCAGGCGTAGCCTACACCACGTAACACAGTGGCGCCAC_NODE_1_length_280_cov_6.203571
44 C low-110 [C/T] high-141 -
41561_TGCAGGCGTAGCCTACACCACGTAACACAGTGGCGCCAC_NODE_1_length_280_cov_6.203571
105 C low-110 [C/T] high-141 C
41561_TGCAGGCGTAGCCTACACCACGTAACACAGTGGCGCCAC_NODE_1_length_280_cov_6.203571
55 G low-110 [G/T] high-141 -
29018_TGCAGGTACTCTGCATCAGCATTTTCAGTTTGAAATTGA_NODE_1_length_364_cov_18.035715
101 G low-110 G high-141 [G/A]
38325_TGCAGGTGGTGCCCTTCTCTACGCGCTGCCCCCGGCTGG_NODE_1_length_443_cov_21.099323
295 T low-110 [T/C] high-141 T
38325_TGCAGGTGGTGCCCTTCTCTACGCGCTGCCCCCGGCTGG_NODE_1_length_443_cov_21.099323
220 T low-110 [T/A] high-141 T
38325_TGCAGGTGGTGCCCTTCTCTACGCGCTGCCCCCGGCTGG_NODE_1_length_443_cov_21.099323
336 A low-110 A high-141 [A/G]
18910_TGCAGGAGGCGGAATTATGAATACAACATGAGTAAACAG_NODE_1_length_424_cov_11.247642
342 G low-110 [G/+A] high-141 [G/A]
36669_TGCAGGCTCAGGTTGTGGTTCTCCAGCGCGGTTCCCCTC_NODE_1_length_397_cov_14.795970
111 G low-110 [G/T] high-141 G
4399_TGCAGGTGACGCAGCCGAGCCCCTCCCTCCCGTCAAAGG_NODE_1_length_212_cov_9.476415
90 T low-110 [T/C] high-141 [T/C]
4399_TGCAGGTGACGCAGCCGAGCCCCTCCCTCCCGTCAAAGG_NODE_1_length_212_cov_9.476415
83 G low-110 [G/A] high-141 G
4399_TGCAGGTGACGCAGCCGAGCCCCTCCCTCCCGTCAAAGG_NODE_1_length_212_cov_9.476415
176 T low-110 [T/G] high-141 [T/G]
4399_TGCAGGTGACGCAGCCGAGCCCCTCCCTCCCGTCAAAGG_NODE_1_length_212_cov_9.476415
38 G low-110 [G/C] high-141 [G/C]
4399_TGCAGGTGACGCAGCCGAGCCCCTCCCTCCCGTCAAAGG_NODE_1_length_212_cov_9.476415
173 G low-110 G high-141 [G/A]
4399_TGCAGGTGACGCAGCCGAGCCCCTCCCTCCCGTCAAAGG_NODE_1_length_212_cov_9.476415
186 C low-110 [C/T] high-141 [C/T]
4399_TGCAGGTGACGCAGCCGAGCCCCTCCCTCCCGTCAAAGG_NODE_1_length_212_cov_9.476415
164 T low-110 [T/A] high-141 [T/A]
4399_TGCAGGTGACGCAGCCGAGCCCCTCCCTCCCGTCAAAGG_NODE_1_length_212_cov_9.476415
151 G low-110 - high-141 [G/A]
4399_TGCAGGTGACGCAGCCGAGCCCCTCCCTCCCGTCAAAGG_NODE_1_length_212_cov_9.476415
175 A low-110 [A/C] high-141 A
4399_TGCAGGTGACGCAGCCGAGCCCCTCCCTCCCGTCAAAGG_NODE_1_length_212_cov_9.476415
43 G low-110 [G/T] high-141 [G/T]
4399_TGCAGGTGACGCAGCCGAGCCCCTCCCTCCCGTCAAAGG_NODE_1_length_212_cov_9.476415
86 G low-110 [G/A] high-141 [G/A]
4399_TGCAGGTGACGCAGCCGAGCCCCTCCCTCCCGTCAAAGG_NODE_1_length_212_cov_9.476415
187 G low-110 [G/A] high-141 G
4399_TGCAGGTGACGCAGCCGAGCCCCTCCCTCCCGTCAAAGG_NODE_1_length_212_cov_9.476415
62 T low-110 - high-141 [T/G]
4399_TGCAGGTGACGCAGCCGAGCCCCTCCCTCCCGTCAAAGG_NODE_1_length_212_cov_9.476415
133 G low-110 - high-141 [G/A]
4399_TGCAGGTGACGCAGCCGAGCCCCTCCCTCCCGTCAAAGG_NODE_1_length_212_cov_9.476415
54 A low-110 [A/G] high-141 [A/G]
10864_TGCAGGCACACGTGGACACACACACACACACACACACAC_NODE_1_length_461_cov_15.776572
315 T low-110 [T/C] high-141 T
43619_TGCAGGGCAGAGGAATGCAGCGGGCAGCTAAACTCTGGA_NODE_1_length_383_cov_16.584856
123 G low-110 [G/C] high-141 [G/C]
14921_TGCAGGCAATTTAAAGTCCCCAATTAAGCTGATCCCCAG_NODE_1_length_414_cov_9.968599
354 T low-110 C high-141 T
39590_TGCAGGGTAGAAGTCAAATGTTGGCGGTCGGAGCGGACG_NODE_1_length_411_cov_12.403893
194 G low-110 [G/A] high-141 -
1905_TGCAGGTAGTCGTCTCCCCATGAAAATACAGGCGATGGG_NODE_1_length_428_cov_24.007010
358 T low-110 [T/C] high-141 T
22818_TGCAGGAAAGGTGCTGTTAGCAAACCGGGGACGGGTACT_NODE_1_length_319_cov_13.366771
215 A low-110 A high-141 [A/-A]
22818_TGCAGGAAAGGTGCTGTTAGCAAACCGGGGACGGGTACT_NODE_1_length_319_cov_13.366771
216 T low-110 T high-141 [T/-T]
22818_TGCAGGAAAGGTGCTGTTAGCAAACCGGGGACGGGTACT_NODE_1_length_319_cov_13.366771
214 G low-110 G high-141 [G/-G]
5244_TGCAGGTGAGCTGATATTTTCATTTCCAGCTTGGTGAAA_NODE_1_length_438_cov_20.107306
235 G low-110 C high-141 G
5244_TGCAGGTGAGCTGATATTTTCATTTCCAGCTTGGTGAAA_NODE_1_length_438_cov_20.107306
193 A low-110 A high-141 [A/G]
43804_TGCAGGCGATGGCCCAGGACGAGAAGAACTACTACCAGG_NODE_6_length_117_cov_26.376068
37 C low-110 [C/T] high-141 [C/T]
24210_TGCAGGGGGTTTTCAGTGAACCTGGACGCGACTGGGGGC_NODE_1_length_406_cov_7.044335
243 G low-110 [G/A] high-141 G
24210_TGCAGGGGGTTTTCAGTGAACCTGGACGCGACTGGGGGC_NODE_1_length_406_cov_7.044335
217 T low-110 [T/C] high-141 -
3364_TGCAGGACACAGGAAGGAGGAAAATGTCCTTCCCTGTCA_NODE_1_length_300_cov_32.783333
57 G low-110 G high-141 [G/A]
3364_TGCAGGACACAGGAAGGAGGAAAATGTCCTTCCCTGTCA_NODE_1_length_300_cov_32.783333
184 C low-110 C high-141 [C/A]
17969_TGCAGGTCCTCCACAAGGCATGCGAGGTGTCCCGCCGGT_NODE_1_length_352_cov_16.264204
231 T low-110 G high-141 T
35596_TGCAGGGTCACCGCGCAGGTCACAGGGTCACAGCACCAC_NODE_1_length_260_cov_11.042308
204 C low-110 [C/G] high-141 [C/G]
35596_TGCAGGGTCACCGCGCAGGTCACAGGGTCACAGCACCAC_NODE_1_length_260_cov_11.042308
206 C low-110 [C/T] high-141 [C/T]
19879_TGCAGGGTACGTCAATGAGGAGAACAGAAAAGAAACTCC_NODE_4_length_86_cov_3.511628
38 G low-110 [G/C] high-141 [G/T]
19879_TGCAGGGTACGTCAATGAGGAGAACAGAAAAGAAACTCC_NODE_4_length_86_cov_3.511628
99 C low-110 [C/T] high-141 [C/T]
19879_TGCAGGGTACGTCAATGAGGAGAACAGAAAAGAAACTCC_NODE_4_length_86_cov_3.511628
88 T low-110 [T/G] high-141 [T/G]
19879_TGCAGGGTACGTCAATGAGGAGAACAGAAAAGAAACTCC_NODE_4_length_86_cov_3.511628
77 T low-110 [T/G] high-141 [T/G]
19879_TGCAGGGTACGTCAATGAGGAGAACAGAAAAGAAACTCC_NODE_4_length_86_cov_3.511628
53 T low-110 [T/C] high-141 C
19879_TGCAGGGTACGTCAATGAGGAGAACAGAAAAGAAACTCC_NODE_4_length_86_cov_3.511628
46 T low-110 [T/C] high-141 [T/C]
19879_TGCAGGGTACGTCAATGAGGAGAACAGAAAAGAAACTCC_NODE_4_length_86_cov_3.511628
91 T low-110 T high-141 [T/A]
19879_TGCAGGGTACGTCAATGAGGAGAACAGAAAAGAAACTCC_NODE_4_length_86_cov_3.511628
62 C low-110 [C/A] high-141 [C/A]
19879_TGCAGGGTACGTCAATGAGGAGAACAGAAAAGAAACTCC_NODE_4_length_86_cov_3.511628
55 T low-110 [T/A] high-141 [T/A]
40029_TGCAGGTACATTTATAAAACAAACGCACTTTGATGCATT_NODE_1_length_349_cov_10.171920
294 C low-110 [C/T] high-141 [C/T]
40029_TGCAGGTACATTTATAAAACAAACGCACTTTGATGCATT_NODE_1_length_349_cov_10.171920
118 T low-110 [T/C] high-141 [T/C]
7492_TGCAGGATGGGAAGCCTACAAGTGTGACGGAAACAGACA_NODE_1_length_416_cov_6.173077
292 G low-110 [G/T] high-141 T
21449_TGCAGGTAGGTAAGGGTATTAGCCTATAGCTAGCTGACA_NODE_1_length_425_cov_16.037647
329 T low-110 T high-141 [T/A]
14045_TGCAGGTTATTGGAGCTCTTTTAGTGTGTGTTTGTTGTT_NODE_1_length_357_cov_8.728292
309 T low-110 [T/A] high-141 [T/A]
14045_TGCAGGTTATTGGAGCTCTTTTAGTGTGTGTTTGTTGTT_NODE_1_length_357_cov_8.728292
307 C low-110 C high-141 [C/T]
14045_TGCAGGTTATTGGAGCTCTTTTAGTGTGTGTTTGTTGTT_NODE_1_length_357_cov_8.728292
143 T low-110 [T/-T] high-141 [T/-T]
14045_TGCAGGTTATTGGAGCTCTTTTAGTGTGTGTTTGTTGTT_NODE_1_length_357_cov_8.728292
281 G low-110 [G/A] high-141 [G/A]
14045_TGCAGGTTATTGGAGCTCTTTTAGTGTGTGTTTGTTGTT_NODE_1_length_357_cov_8.728292
88 C low-110 [C/+T] high-141 [C/+T]
14045_TGCAGGTTATTGGAGCTCTTTTAGTGTGTGTTTGTTGTT_NODE_1_length_357_cov_8.728292
144 G low-110 [G/-G] high-141 [G/-G]
14045_TGCAGGTTATTGGAGCTCTTTTAGTGTGTGTTTGTTGTT_NODE_1_length_357_cov_8.728292
301 G low-110 G high-141 [G/T]
14045_TGCAGGTTATTGGAGCTCTTTTAGTGTGTGTTTGTTGTT_NODE_1_length_357_cov_8.728292
300 G low-110 [G/T] high-141 [G/T]
14045_TGCAGGTTATTGGAGCTCTTTTAGTGTGTGTTTGTTGTT_NODE_1_length_357_cov_8.728292
74 C low-110 [C/A] high-141 -
14045_TGCAGGTTATTGGAGCTCTTTTAGTGTGTGTTTGTTGTT_NODE_1_length_357_cov_8.728292
304 T low-110 T high-141 [T/A]
14045_TGCAGGTTATTGGAGCTCTTTTAGTGTGTGTTTGTTGTT_NODE_1_length_357_cov_8.728292
253 G low-110 +AGA high-141 [G/+AGA]
14045_TGCAGGTTATTGGAGCTCTTTTAGTGTGTGTTTGTTGTT_NODE_1_length_357_cov_8.728292
308 C low-110 [C/-C] high-141 [C/-C]
14045_TGCAGGTTATTGGAGCTCTTTTAGTGTGTGTTTGTTGTT_NODE_1_length_357_cov_8.728292
312 G low-110 [G/T] high-141 [G/T]
14045_TGCAGGTTATTGGAGCTCTTTTAGTGTGTGTTTGTTGTT_NODE_1_length_357_cov_8.728292
177 T low-110 A high-141 [T/-T]
14045_TGCAGGTTATTGGAGCTCTTTTAGTGTGTGTTTGTTGTT_NODE_1_length_357_cov_8.728292
175 C low-110 [C/A] high-141 [C/A]
14045_TGCAGGTTATTGGAGCTCTTTTAGTGTGTGTTTGTTGTT_NODE_1_length_357_cov_8.728292
187 C low-110 [C/T] high-141 [C/T]
14045_TGCAGGTTATTGGAGCTCTTTTAGTGTGTGTTTGTTGTT_NODE_1_length_357_cov_8.728292
293 C low-110 [C/T] high-141 [C/T]
14045_TGCAGGTTATTGGAGCTCTTTTAGTGTGTGTTTGTTGTT_NODE_1_length_357_cov_8.728292
242 A low-110 [A/T] high-141 [A/T]
21543_TGCAGGTGCATCCTGCACATCAGAAAGGGTTGAAAAATT_NODE_4_length_223_cov_29.125561
67 C low-110 [C/A] high-141 [C/A]
21543_TGCAGGTGCATCCTGCACATCAGAAAGGGTTGAAAAATT_NODE_4_length_223_cov_29.125561
118 A low-110 [A/C] high-141 [A/C]
21543_TGCAGGTGCATCCTGCACATCAGAAAGGGTTGAAAAATT_NODE_4_length_223_cov_29.125561
192 C low-110 - high-141 [C/T]
21543_TGCAGGTGCATCCTGCACATCAGAAAGGGTTGAAAAATT_NODE_4_length_223_cov_29.125561
122 T low-110 [T/A] high-141 [T/A]
21543_TGCAGGTGCATCCTGCACATCAGAAAGGGTTGAAAAATT_NODE_4_length_223_cov_29.125561
167 G low-110 [G/T] high-141 [G/T]
21543_TGCAGGTGCATCCTGCACATCAGAAAGGGTTGAAAAATT_NODE_4_length_223_cov_29.125561
112 C low-110 [C/A] high-141 [C/A]
21543_TGCAGGTGCATCCTGCACATCAGAAAGGGTTGAAAAATT_NODE_4_length_223_cov_29.125561
191 C low-110 [C/T] high-141 [C/T]
21543_TGCAGGTGCATCCTGCACATCAGAAAGGGTTGAAAAATT_NODE_4_length_223_cov_29.125561
87 G low-110 [G/A] high-141 [G/A]
21543_TGCAGGTGCATCCTGCACATCAGAAAGGGTTGAAAAATT_NODE_4_length_223_cov_29.125561
214 T low-110 [T/G] high-141 [T/G]
21543_TGCAGGTGCATCCTGCACATCAGAAAGGGTTGAAAAATT_NODE_4_length_223_cov_29.125561
96 C low-110 [C/T] high-141 [C/T]
21543_TGCAGGTGCATCCTGCACATCAGAAAGGGTTGAAAAATT_NODE_4_length_223_cov_29.125561
187 T low-110 [T/G] high-141 [T/G]
10362_TGCAGGAGTTCGAGCTCAGGCTCTGGACCGTGACGGAAA_NODE_1_length_304_cov_6.177631
145 C low-110 [C/+A] high-141 -
20023_TGCAGGATCCTGTTACACTGAGAGACCAGCGGCACGAAG_NODE_2_length_416_cov_17.194712
243 T low-110 [T/G] high-141 [T/G]
20023_TGCAGGATCCTGTTACACTGAGAGACCAGCGGCACGAAG_NODE_2_length_416_cov_17.194712
245 A low-110 [A/G] high-141 -
20023_TGCAGGATCCTGTTACACTGAGAGACCAGCGGCACGAAG_NODE_2_length_416_cov_17.194712
242 A low-110 [A/T] high-141 [A/T]
36742_TGCAGGGAGCTGCAGGAGCTGAAAGCCAGCTTGAGGGTC_NODE_1_length_412_cov_3.385922
382 G low-110 A high-141 -
36742_TGCAGGGAGCTGCAGGAGCTGAAAGCCAGCTTGAGGGTC_NODE_1_length_412_cov_3.385922
301 G low-110 A high-141 [G/A]
28274_TGCAGGAGTATCTTCACATGGGAGATGATCTGATGCAGG_NODE_1_length_467_cov_17.967880
286 C low-110 [C/G] high-141 [C/G]
28274_TGCAGGAGTATCTTCACATGGGAGATGATCTGATGCAGG_NODE_1_length_467_cov_17.967880
217 A low-110 [A/+T] high-141 [A/+T]
28274_TGCAGGAGTATCTTCACATGGGAGATGATCTGATGCAGG_NODE_1_length_467_cov_17.967880
323 T low-110 T high-141 [T/G]
28274_TGCAGGAGTATCTTCACATGGGAGATGATCTGATGCAGG_NODE_1_length_467_cov_17.967880
305 T low-110 - high-141 [T/C]
28274_TGCAGGAGTATCTTCACATGGGAGATGATCTGATGCAGG_NODE_1_length_467_cov_17.967880
236 G low-110 G high-141 [G/T]
28274_TGCAGGAGTATCTTCACATGGGAGATGATCTGATGCAGG_NODE_1_length_467_cov_17.967880
68 C low-110 - high-141 [C/T]
28274_TGCAGGAGTATCTTCACATGGGAGATGATCTGATGCAGG_NODE_1_length_467_cov_17.967880
59 A low-110 - high-141 [A/T]
28274_TGCAGGAGTATCTTCACATGGGAGATGATCTGATGCAGG_NODE_1_length_467_cov_17.967880
112 G low-110 - high-141 [G/A]
28274_TGCAGGAGTATCTTCACATGGGAGATGATCTGATGCAGG_NODE_1_length_467_cov_17.967880
145 C low-110 [C/T] high-141 [C/T]
28274_TGCAGGAGTATCTTCACATGGGAGATGATCTGATGCAGG_NODE_1_length_467_cov_17.967880
229 T low-110 [T/C] high-141 [T/C]
28274_TGCAGGAGTATCTTCACATGGGAGATGATCTGATGCAGG_NODE_1_length_467_cov_17.967880
264 C low-110 [C/A] high-141 [C/A]
28274_TGCAGGAGTATCTTCACATGGGAGATGATCTGATGCAGG_NODE_1_length_467_cov_17.967880
55 C low-110 [C/T] high-141 [C/T]
28274_TGCAGGAGTATCTTCACATGGGAGATGATCTGATGCAGG_NODE_1_length_467_cov_17.967880
126 C low-110 [C/T] high-141 [C/T]
7796_TGCAGGTCCAAGCTTCTCACTTTGAGGGCTTAATCACGA_NODE_1_length_447_cov_10.384788
124 C low-110 [C/T] high-141 [C/T]
7796_TGCAGGTCCAAGCTTCTCACTTTGAGGGCTTAATCACGA_NODE_1_length_447_cov_10.384788
161 T low-110 [T/C] high-141 [T/C]
7796_TGCAGGTCCAAGCTTCTCACTTTGAGGGCTTAATCACGA_NODE_1_length_447_cov_10.384788
155 G low-110 [G/A] high-141 [G/A]
7796_TGCAGGTCCAAGCTTCTCACTTTGAGGGCTTAATCACGA_NODE_1_length_447_cov_10.384788
204 C low-110 [C/T] high-141 [C/T]
7796_TGCAGGTCCAAGCTTCTCACTTTGAGGGCTTAATCACGA_NODE_1_length_447_cov_10.384788
236 T low-110 - high-141 [T/-T]
7796_TGCAGGTCCAAGCTTCTCACTTTGAGGGCTTAATCACGA_NODE_1_length_447_cov_10.384788
111 T low-110 [T/C] high-141 [T/C]
7796_TGCAGGTCCAAGCTTCTCACTTTGAGGGCTTAATCACGA_NODE_1_length_447_cov_10.384788
108 C low-110 [C/T] high-141 [C/T]
7796_TGCAGGTCCAAGCTTCTCACTTTGAGGGCTTAATCACGA_NODE_1_length_447_cov_10.384788
101 T low-110 [T/G] high-141 [T/G]
7796_TGCAGGTCCAAGCTTCTCACTTTGAGGGCTTAATCACGA_NODE_1_length_447_cov_10.384788
229 T low-110 [T/-T] high-141 [T/-T]
7796_TGCAGGTCCAAGCTTCTCACTTTGAGGGCTTAATCACGA_NODE_1_length_447_cov_10.384788
235 T low-110 - high-141 [T/G]
9492_TGCAGGTCCACCCCATTTTGAAAAAAAAAAAAAAAAAAA_NODE_2_length_177_cov_9.610169
101 A low-110 T high-141 [A/T]
23040_TGCAGGCTTCTTTATGTTTTGTTATCCCATTGGACGACA_NODE_1_length_239_cov_14.983264
120 T low-110 [T/A] high-141 T
23540_TGCAGGGCGCCGCCATCTTCAAAGTTGGATCTCCGGAAC_NODE_1_length_409_cov_7.589242
147 A low-110 [A/G] high-141 [A/G]
23540_TGCAGGGCGCCGCCATCTTCAAAGTTGGATCTCCGGAAC_NODE_1_length_409_cov_7.589242
370 A low-110 G high-141 [A/G]
23540_TGCAGGGCGCCGCCATCTTCAAAGTTGGATCTCCGGAAC_NODE_1_length_409_cov_7.589242
339 T low-110 [T/A] high-141 [T/A]
23540_TGCAGGGCGCCGCCATCTTCAAAGTTGGATCTCCGGAAC_NODE_1_length_409_cov_7.589242
114 A low-110 - high-141 [A/C]
23540_TGCAGGGCGCCGCCATCTTCAAAGTTGGATCTCCGGAAC_NODE_1_length_409_cov_7.589242
322 C low-110 [C/T] high-141 [C/T]
23540_TGCAGGGCGCCGCCATCTTCAAAGTTGGATCTCCGGAAC_NODE_1_length_409_cov_7.589242
316 A low-110 [A/C] high-141 [A/T]
23540_TGCAGGGCGCCGCCATCTTCAAAGTTGGATCTCCGGAAC_NODE_1_length_409_cov_7.589242
47 G low-110 [G/T] high-141 [G/T]
23540_TGCAGGGCGCCGCCATCTTCAAAGTTGGATCTCCGGAAC_NODE_1_length_409_cov_7.589242
59 G low-110 [G/C] high-141 [G/C]
23540_TGCAGGGCGCCGCCATCTTCAAAGTTGGATCTCCGGAAC_NODE_1_length_409_cov_7.589242
392 A low-110 [A/G] high-141 [A/G]
23540_TGCAGGGCGCCGCCATCTTCAAAGTTGGATCTCCGGAAC_NODE_1_length_409_cov_7.589242
99 C low-110 [C/T] high-141 [C/T]
23540_TGCAGGGCGCCGCCATCTTCAAAGTTGGATCTCCGGAAC_NODE_1_length_409_cov_7.589242
382 T low-110 T high-141 [T/A]
23540_TGCAGGGCGCCGCCATCTTCAAAGTTGGATCTCCGGAAC_NODE_1_length_409_cov_7.589242
320 A low-110 T high-141 [A/T]
23540_TGCAGGGCGCCGCCATCTTCAAAGTTGGATCTCCGGAAC_NODE_1_length_409_cov_7.589242
106 A low-110 [A/T] high-141 [A/T]
23540_TGCAGGGCGCCGCCATCTTCAAAGTTGGATCTCCGGAAC_NODE_1_length_409_cov_7.589242
62 A low-110 [A/G] high-141 [A/G]
18456_TGCAGGACGAGGAGAATAAAAAAAGTTAAAAAAAGACAC_NODE_1_length_265_cov_19.950943
122 A low-110 [A/C] high-141 -
29987_TGCAGGGAAATGAGTACCTCTACACCCACGGCATACCAC_NODE_1_length_383_cov_8.232376
382 G low-110 - high-141 A
41693_TGCAGGAGACACGAGAGAGTGTGTGTAAGAGAGAGGAAG_NODE_1_length_438_cov_11.452055
271 C low-110 [C/T] high-141 -
41693_TGCAGGAGACACGAGAGAGTGTGTGTAAGAGAGAGGAAG_NODE_1_length_438_cov_11.452055
334 C low-110 [C/G] high-141 [C/G]
41693_TGCAGGAGACACGAGAGAGTGTGTGTAAGAGAGAGGAAG_NODE_1_length_438_cov_11.452055
127 T low-110 [T/C] high-141 [T/C]
41693_TGCAGGAGACACGAGAGAGTGTGTGTAAGAGAGAGGAAG_NODE_1_length_438_cov_11.452055
225 A low-110 [A/G] high-141 [A/G]
41693_TGCAGGAGACACGAGAGAGTGTGTGTAAGAGAGAGGAAG_NODE_1_length_438_cov_11.452055
181 A low-110 [A/G] high-141 [A/G]
41693_TGCAGGAGACACGAGAGAGTGTGTGTAAGAGAGAGGAAG_NODE_1_length_438_cov_11.452055
218 T low-110 [T/C] high-141 [T/C]
41693_TGCAGGAGACACGAGAGAGTGTGTGTAAGAGAGAGGAAG_NODE_1_length_438_cov_11.452055
173 C low-110 [C/T] high-141 [C/T]
41693_TGCAGGAGACACGAGAGAGTGTGTGTAAGAGAGAGGAAG_NODE_1_length_438_cov_11.452055
125 A low-110 [A/C] high-141 [A/C]
41693_TGCAGGAGACACGAGAGAGTGTGTGTAAGAGAGAGGAAG_NODE_1_length_438_cov_11.452055
321 G low-110 [G/A] high-141 [G/A]
41693_TGCAGGAGACACGAGAGAGTGTGTGTAAGAGAGAGGAAG_NODE_1_length_438_cov_11.452055
117 T low-110 - high-141 [T/A]
17779_TGCAGGGCCTCCTGCACACAAACACACACAAACAAACGA_NODE_1_length_157_cov_35.477707
44 C low-110 C high-141 [C/A]
14988_TGCAGGACTGGCACCTGTTCAGGTAGGAGGACATGTCGG_NODE_1_length_454_cov_20.779736
206 G low-110 [G/T] high-141 G
14988_TGCAGGACTGGCACCTGTTCAGGTAGGAGGACATGTCGG_NODE_1_length_454_cov_20.779736
279 T low-110 [T/A] high-141 T
39161_TGCAGGGATATTAAAAGTTAAACGATGGCCCGTTCCACA_NODE_1_length_372_cov_15.260753
67 G low-110 [G/C] high-141 [G/C]
39161_TGCAGGGATATTAAAAGTTAAACGATGGCCCGTTCCACA_NODE_1_length_372_cov_15.260753
185 T low-110 [T/C] high-141 [T/C]
39161_TGCAGGGATATTAAAAGTTAAACGATGGCCCGTTCCACA_NODE_1_length_372_cov_15.260753
142 T low-110 [T/G] high-141 [T/G]
39161_TGCAGGGATATTAAAAGTTAAACGATGGCCCGTTCCACA_NODE_1_length_372_cov_15.260753
282 T low-110 [T/C] high-141 [T/C]
39161_TGCAGGGATATTAAAAGTTAAACGATGGCCCGTTCCACA_NODE_1_length_372_cov_15.260753
346 T low-110 [T/A] high-141 [T/A]
39161_TGCAGGGATATTAAAAGTTAAACGATGGCCCGTTCCACA_NODE_1_length_372_cov_15.260753
48 C low-110 [C/T] high-141 [C/T]
39161_TGCAGGGATATTAAAAGTTAAACGATGGCCCGTTCCACA_NODE_1_length_372_cov_15.260753
137 T low-110 [T/C] high-141 [T/C]
39161_TGCAGGGATATTAAAAGTTAAACGATGGCCCGTTCCACA_NODE_1_length_372_cov_15.260753
158 T low-110 [T/G] high-141 [T/G]
39161_TGCAGGGATATTAAAAGTTAAACGATGGCCCGTTCCACA_NODE_1_length_372_cov_15.260753
344 G low-110 [G/A] high-141 [G/A]
36986_TGCAGGTGTTCCCGCTCGCAATGCCATCTACGCGGGTTA_NODE_1_length_422_cov_11.582938
348 T low-110 [T/C] high-141 [T/C]
36986_TGCAGGTGTTCCCGCTCGCAATGCCATCTACGCGGGTTA_NODE_1_length_422_cov_11.582938
147 G low-110 [G/A] high-141 [G/A]
36986_TGCAGGTGTTCCCGCTCGCAATGCCATCTACGCGGGTTA_NODE_1_length_422_cov_11.582938
419 A low-110 [A/G] high-141 [A/G]
36986_TGCAGGTGTTCCCGCTCGCAATGCCATCTACGCGGGTTA_NODE_1_length_422_cov_11.582938
198 C low-110 [C/+T] high-141 [C/+T]
17476_TGCAGGAAAGCCAATGAAGGCCTTCTCACCCTCAGCCAG_NODE_1_length_441_cov_12.655329
33 C low-110 [C/G] high-141 [C/G]
17476_TGCAGGAAAGCCAATGAAGGCCTTCTCACCCTCAGCCAG_NODE_1_length_441_cov_12.655329
36 G low-110 [G/C] high-141 [G/C]
17476_TGCAGGAAAGCCAATGAAGGCCTTCTCACCCTCAGCCAG_NODE_1_length_441_cov_12.655329
102 T low-110 [T/C] high-141 [T/C]
17476_TGCAGGAAAGCCAATGAAGGCCTTCTCACCCTCAGCCAG_NODE_1_length_441_cov_12.655329
111 T low-110 [T/C] high-141 [T/C]
17476_TGCAGGAAAGCCAATGAAGGCCTTCTCACCCTCAGCCAG_NODE_1_length_441_cov_12.655329
103 A low-110 [A/G] high-141 [A/G]
17476_TGCAGGAAAGCCAATGAAGGCCTTCTCACCCTCAGCCAG_NODE_1_length_441_cov_12.655329
34 A low-110 [A/C] high-141 [A/C]
17476_TGCAGGAAAGCCAATGAAGGCCTTCTCACCCTCAGCCAG_NODE_1_length_441_cov_12.655329
106 C low-110 [C/G] high-141 [C/G]
17476_TGCAGGAAAGCCAATGAAGGCCTTCTCACCCTCAGCCAG_NODE_1_length_441_cov_12.655329
117 A low-110 [A/G] high-141 [A/T]
17476_TGCAGGAAAGCCAATGAAGGCCTTCTCACCCTCAGCCAG_NODE_1_length_441_cov_12.655329
13 T low-110 [T/C] high-141 [T/C]
17476_TGCAGGAAAGCCAATGAAGGCCTTCTCACCCTCAGCCAG_NODE_1_length_441_cov_12.655329
55 C low-110 [C/T] high-141 [C/T]
42644_TGCAGGTGGATTGTTTTGTGAGCTGTAACCCAGGCAGTG_NODE_1_length_452_cov_17.460176
313 C low-110 [C/T] high-141 C
21547_TGCAGGTACTTGAAGGAGCCGGACTGTTTGGGAGCAGAG_NODE_1_length_436_cov_19.490826
298 T low-110 T high-141 [T/A]
18564_TGCAGGAGACGAGTAGTTGTAAAACACCAAACAGCATTC_NODE_1_length_455_cov_14.624176
327 T low-110 [T/C] high-141 [T/C]
18564_TGCAGGAGACGAGTAGTTGTAAAACACCAAACAGCATTC_NODE_1_length_455_cov_14.624176
332 A low-110 [A/G] high-141 [A/G]
18564_TGCAGGAGACGAGTAGTTGTAAAACACCAAACAGCATTC_NODE_1_length_455_cov_14.624176
305 A low-110 [A/C] high-141 [A/C]
18564_TGCAGGAGACGAGTAGTTGTAAAACACCAAACAGCATTC_NODE_1_length_455_cov_14.624176
295 C low-110 [C/A] high-141 [C/A]
18564_TGCAGGAGACGAGTAGTTGTAAAACACCAAACAGCATTC_NODE_1_length_455_cov_14.624176
420 T low-110 [T/C] high-141 [T/C]
25495_TGCAGGAAGAACAAAAGAACAGGATTTAACACTCATGCA_NODE_1_length_316_cov_17.205696
298 T low-110 [T/C] high-141 T
34084_TGCAGGAAGACTCGTTTTGGCCGCGGGCTGTCCGCACTG_NODE_1_length_405_cov_20.602468
364 G low-110 G high-141 [G/A]
20968_TGCAGGTGTCTCAGTCAAACATGTCAGGGTAGTTGTCTT_NODE_1_length_257_cov_25.638132
230 T low-110 - high-141 [T/G]
20968_TGCAGGTGTCTCAGTCAAACATGTCAGGGTAGTTGTCTT_NODE_1_length_257_cov_25.638132
167 C low-110 [C/A] high-141 [C/A]
20968_TGCAGGTGTCTCAGTCAAACATGTCAGGGTAGTTGTCTT_NODE_1_length_257_cov_25.638132
96 G low-110 G high-141 [G/T]
20968_TGCAGGTGTCTCAGTCAAACATGTCAGGGTAGTTGTCTT_NODE_1_length_257_cov_25.638132
110 G low-110 [G/A] high-141 [G/A]
38150_TGCAGGGAGGCAGAGAAGCAGGTCATGGTCAAACCGCAG_NODE_1_length_372_cov_26.594086
339 A low-110 - high-141 [A/T]
38150_TGCAGGGAGGCAGAGAAGCAGGTCATGGTCAAACCGCAG_NODE_1_length_372_cov_26.594086
289 G low-110 [G/A] high-141 [G/A]
38150_TGCAGGGAGGCAGAGAAGCAGGTCATGGTCAAACCGCAG_NODE_1_length_372_cov_26.594086
321 A low-110 [A/G] high-141 [A/G]
38150_TGCAGGGAGGCAGAGAAGCAGGTCATGGTCAAACCGCAG_NODE_1_length_372_cov_26.594086
329 T low-110 [T/A] high-141 [T/A]
38150_TGCAGGGAGGCAGAGAAGCAGGTCATGGTCAAACCGCAG_NODE_1_length_372_cov_26.594086
275 T low-110 [T/C] high-141 [T/C]
13635_TGCAGGTCTAACGGGTCCCGTCTGGGAGCCAGACTGACC_NODE_5_length_256_cov_15.015625
89 G low-110 [G/A] high-141 G
16033_TGCAGGAGCTGTTCTCTGTACGTAGGAAGGCTGACCTGC_NODE_1_length_384_cov_14.723958
319 G low-110 A high-141 G
4832_TGCAGGTCATCACAAATTAGAGGCCTGACAACACAGAAC_NODE_1_length_363_cov_7.426997
254 G low-110 G high-141 [G/A]
34583_TGCAGGATTCAGGAGTGAAGCTTTTGTCTGCAGGACTGG_NODE_5_length_152_cov_5.697369
147 G low-110 [G/T] high-141 [G/A]
34583_TGCAGGATTCAGGAGTGAAGCTTTTGTCTGCAGGACTGG_NODE_5_length_152_cov_5.697369
27 T low-110 [T/A] high-141 [T/A]
34583_TGCAGGATTCAGGAGTGAAGCTTTTGTCTGCAGGACTGG_NODE_5_length_152_cov_5.697369
130 G low-110 [G/C] high-141 [G/C]
34583_TGCAGGATTCAGGAGTGAAGCTTTTGTCTGCAGGACTGG_NODE_5_length_152_cov_5.697369
36 T low-110 [T/C] high-141 [T/C]
34583_TGCAGGATTCAGGAGTGAAGCTTTTGTCTGCAGGACTGG_NODE_5_length_152_cov_5.697369
139 G low-110 [G/A] high-141 [G/A]
34583_TGCAGGATTCAGGAGTGAAGCTTTTGTCTGCAGGACTGG_NODE_5_length_152_cov_5.697369
129 T low-110 [T/C] high-141 [T/C]
34583_TGCAGGATTCAGGAGTGAAGCTTTTGTCTGCAGGACTGG_NODE_5_length_152_cov_5.697369
78 A low-110 [A/G] high-141 [A/G]
34583_TGCAGGATTCAGGAGTGAAGCTTTTGTCTGCAGGACTGG_NODE_5_length_152_cov_5.697369
153 C low-110 C high-141 [C/T]
34583_TGCAGGATTCAGGAGTGAAGCTTTTGTCTGCAGGACTGG_NODE_5_length_152_cov_5.697369
143 C low-110 [C/A] high-141 [C/A]
34583_TGCAGGATTCAGGAGTGAAGCTTTTGTCTGCAGGACTGG_NODE_5_length_152_cov_5.697369
87 C low-110 [C/G] high-141 [C/G]
34583_TGCAGGATTCAGGAGTGAAGCTTTTGTCTGCAGGACTGG_NODE_5_length_152_cov_5.697369
145 C low-110 [C/A] high-141 [C/A]
34583_TGCAGGATTCAGGAGTGAAGCTTTTGTCTGCAGGACTGG_NODE_5_length_152_cov_5.697369
132 G low-110 [G/A] high-141 [G/A]
34583_TGCAGGATTCAGGAGTGAAGCTTTTGTCTGCAGGACTGG_NODE_5_length_152_cov_5.697369
43 G low-110 [G/A] high-141 [G/A]
34583_TGCAGGATTCAGGAGTGAAGCTTTTGTCTGCAGGACTGG_NODE_5_length_152_cov_5.697369
44 C low-110 C high-141 [C/T]
18336_TGCAGGATGCCGCCCGGTGATGGAAGAGACGCTGCCCCG_NODE_3_length_108_cov_16.064816
94 C low-110 [C/T] high-141 [C/T]
37227_TGCAGGACTTGTTCGCTTCCAGGTCTCTAAAGCGAGGTA_NODE_2_length_253_cov_10.806324
197 T low-110 T high-141 [T/A]
37227_TGCAGGACTTGTTCGCTTCCAGGTCTCTAAAGCGAGGTA_NODE_2_length_253_cov_10.806324
104 C low-110 [C/T] high-141 [C/T]
37227_TGCAGGACTTGTTCGCTTCCAGGTCTCTAAAGCGAGGTA_NODE_2_length_253_cov_10.806324
32 G low-110 [G/T] high-141 [G/T]
37227_TGCAGGACTTGTTCGCTTCCAGGTCTCTAAAGCGAGGTA_NODE_2_length_253_cov_10.806324
63 A low-110 [A/C] high-141 [A/C]
37227_TGCAGGACTTGTTCGCTTCCAGGTCTCTAAAGCGAGGTA_NODE_2_length_253_cov_10.806324
12 A low-110 - high-141 [A/G]
37227_TGCAGGACTTGTTCGCTTCCAGGTCTCTAAAGCGAGGTA_NODE_2_length_253_cov_10.806324
184 C low-110 [C/T] high-141 C
37227_TGCAGGACTTGTTCGCTTCCAGGTCTCTAAAGCGAGGTA_NODE_2_length_253_cov_10.806324
22 T low-110 [T/C] high-141 T
37227_TGCAGGACTTGTTCGCTTCCAGGTCTCTAAAGCGAGGTA_NODE_2_length_253_cov_10.806324
42 T low-110 [T/C] high-141 [T/C]
37227_TGCAGGACTTGTTCGCTTCCAGGTCTCTAAAGCGAGGTA_NODE_2_length_253_cov_10.806324
92 G low-110 [G/T] high-141 [G/T]
37227_TGCAGGACTTGTTCGCTTCCAGGTCTCTAAAGCGAGGTA_NODE_2_length_253_cov_10.806324
200 G low-110 [G/A] high-141 -
37227_TGCAGGACTTGTTCGCTTCCAGGTCTCTAAAGCGAGGTA_NODE_2_length_253_cov_10.806324
180 G low-110 [G/A] high-141 G
37227_TGCAGGACTTGTTCGCTTCCAGGTCTCTAAAGCGAGGTA_NODE_2_length_253_cov_10.806324
18 T low-110 T high-141 [T/C]
37227_TGCAGGACTTGTTCGCTTCCAGGTCTCTAAAGCGAGGTA_NODE_2_length_253_cov_10.806324
93 A low-110 [A/T] high-141 [A/T]
5503_TGCAGGAGGAACGGTAAGCATCACCTCCCGCTCGGATCT_NODE_1_length_342_cov_18.187134
295 A low-110 A high-141 [A/G]
10197_TGCAGGAATTCCCACCCATGTTCACATTGTGTCGGGGAT_NODE_2_length_172_cov_3.372093
95 C low-110 [C/T] high-141 [C/T]
11526_TGCAGGACAGGCAGTCGGAGAGATGTGCAGGAAACGCAG_NODE_1_length_139_cov_15.568345
88 A low-110 - high-141 [A/-A]
11526_TGCAGGACAGGCAGTCGGAGAGATGTGCAGGAAACGCAG_NODE_1_length_139_cov_15.568345
89 C low-110 - high-141 [C/-C]
31851_TGCAGGTATGTGTGTGCGAATGCTTTACTAGTTGTTGTT_NODE_1_length_240_cov_22.424999
66 A low-110 [A/G] high-141 [A/G]
31851_TGCAGGTATGTGTGTGCGAATGCTTTACTAGTTGTTGTT_NODE_1_length_240_cov_22.424999
61 A low-110 [A/G] high-141 A
31851_TGCAGGTATGTGTGTGCGAATGCTTTACTAGTTGTTGTT_NODE_1_length_240_cov_22.424999
76 T low-110 T high-141 [T/G]
31113_TGCAGGTGAGGAACCTCTTTATTGAGTCATGGTGGTTAT_NODE_1_length_394_cov_18.182741
152 G low-110 [G/A] high-141 [G/A]
31113_TGCAGGTGAGGAACCTCTTTATTGAGTCATGGTGGTTAT_NODE_1_length_394_cov_18.182741
204 A low-110 [A/G] high-141 [A/G]
31113_TGCAGGTGAGGAACCTCTTTATTGAGTCATGGTGGTTAT_NODE_1_length_394_cov_18.182741
206 A low-110 [A/G] high-141 [A/G]
31113_TGCAGGTGAGGAACCTCTTTATTGAGTCATGGTGGTTAT_NODE_1_length_394_cov_18.182741
138 C low-110 [C/T] high-141 [C/T]
31113_TGCAGGTGAGGAACCTCTTTATTGAGTCATGGTGGTTAT_NODE_1_length_394_cov_18.182741
137 G low-110 [G/A] high-141 -
31113_TGCAGGTGAGGAACCTCTTTATTGAGTCATGGTGGTTAT_NODE_1_length_394_cov_18.182741
158 G low-110 [G/A] high-141 [G/A]
31113_TGCAGGTGAGGAACCTCTTTATTGAGTCATGGTGGTTAT_NODE_1_length_394_cov_18.182741
205 C low-110 - high-141 [C/A]
31113_TGCAGGTGAGGAACCTCTTTATTGAGTCATGGTGGTTAT_NODE_1_length_394_cov_18.182741
164 T low-110 [T/A] high-141 [T/A]
31113_TGCAGGTGAGGAACCTCTTTATTGAGTCATGGTGGTTAT_NODE_1_length_394_cov_18.182741
232 T low-110 C high-141 [T/C]
43773_TGCAGGAAAATGATGAGAGCATGTGTCCATCTGTCTCAG_NODE_1_length_431_cov_14.058004
52 A low-110 [A/C] high-141 [A/C]
43773_TGCAGGAAAATGATGAGAGCATGTGTCCATCTGTCTCAG_NODE_1_length_431_cov_14.058004
42 A low-110 - high-141 [A/C]
43773_TGCAGGAAAATGATGAGAGCATGTGTCCATCTGTCTCAG_NODE_1_length_431_cov_14.058004
233 T low-110 [T/C] high-141 T
43773_TGCAGGAAAATGATGAGAGCATGTGTCCATCTGTCTCAG_NODE_1_length_431_cov_14.058004
368 T low-110 G high-141 T
43773_TGCAGGAAAATGATGAGAGCATGTGTCCATCTGTCTCAG_NODE_1_length_431_cov_14.058004
214 A low-110 [A/G] high-141 A
43773_TGCAGGAAAATGATGAGAGCATGTGTCCATCTGTCTCAG_NODE_1_length_431_cov_14.058004
260 C low-110 [C/T] high-141 C
32414_TGCAGGCCAGTTTGCACACGCGCACATACTGTTTTAAAC_NODE_1_length_390_cov_9.289743
77 G low-110 - high-141 [G/T]
32414_TGCAGGCCAGTTTGCACACGCGCACATACTGTTTTAAAC_NODE_1_length_390_cov_9.289743
76 T low-110 - high-141 [T/G]
16201_TGCAGGTGAAGCTTAAATCGTTGTTTAAACGTACTCCAT_NODE_1_length_391_cov_12.841433
271 G low-110 [G/A] high-141 [G/A]
16201_TGCAGGTGAAGCTTAAATCGTTGTTTAAACGTACTCCAT_NODE_1_length_391_cov_12.841433
152 G low-110 [G/A] high-141 [G/A]
16201_TGCAGGTGAAGCTTAAATCGTTGTTTAAACGTACTCCAT_NODE_1_length_391_cov_12.841433
272 G low-110 [G/A] high-141 [G/A]
16201_TGCAGGTGAAGCTTAAATCGTTGTTTAAACGTACTCCAT_NODE_1_length_391_cov_12.841433
33 C low-110 [C/A] high-141 [C/A]
16201_TGCAGGTGAAGCTTAAATCGTTGTTTAAACGTACTCCAT_NODE_1_length_391_cov_12.841433
204 G low-110 [G/A] high-141 [G/A]
16201_TGCAGGTGAAGCTTAAATCGTTGTTTAAACGTACTCCAT_NODE_1_length_391_cov_12.841433
192 A low-110 [A/G] high-141 [A/G]
16201_TGCAGGTGAAGCTTAAATCGTTGTTTAAACGTACTCCAT_NODE_1_length_391_cov_12.841433
129 T low-110 [T/A] high-141 [T/A]
16201_TGCAGGTGAAGCTTAAATCGTTGTTTAAACGTACTCCAT_NODE_1_length_391_cov_12.841433
316 T low-110 [T/C] high-141 [T/C]
16201_TGCAGGTGAAGCTTAAATCGTTGTTTAAACGTACTCCAT_NODE_1_length_391_cov_12.841433
244 A low-110 [A/G] high-141 [A/G]
16201_TGCAGGTGAAGCTTAAATCGTTGTTTAAACGTACTCCAT_NODE_1_length_391_cov_12.841433
72 C low-110 [C/T] high-141 [C/T]
16201_TGCAGGTGAAGCTTAAATCGTTGTTTAAACGTACTCCAT_NODE_1_length_391_cov_12.841433
364 A low-110 [A/G] high-141 [A/G]
16201_TGCAGGTGAAGCTTAAATCGTTGTTTAAACGTACTCCAT_NODE_1_length_391_cov_12.841433
55 T low-110 [T/C] high-141 [T/C]
21899_TGCAGGGGGAAAAAAGGGCTACAGTCACAAGTCCGCTGC_NODE_1_length_293_cov_9.348123
104 C low-110 - high-141 -
21899_TGCAGGGGGAAAAAAGGGCTACAGTCACAAGTCCGCTGC_NODE_1_length_293_cov_9.348123
164 T low-110 [T/G] high-141 G
21899_TGCAGGGGGAAAAAAGGGCTACAGTCACAAGTCCGCTGC_NODE_1_length_293_cov_9.348123
196 G low-110 [G/A] high-141 -
10297_TGCAGGAGAGGGAAACAGGTGAGGTGGAGATGTGGAGAA_NODE_1_length_432_cov_25.807871
7 C low-110 [C/T] high-141 [C/T]
10297_TGCAGGAGAGGGAAACAGGTGAGGTGGAGATGTGGAGAA_NODE_1_length_432_cov_25.807871
212 A low-110 [A/G] high-141 [A/G]
10297_TGCAGGAGAGGGAAACAGGTGAGGTGGAGATGTGGAGAA_NODE_1_length_432_cov_25.807871
157 G low-110 [G/T] high-141 [G/T]
10297_TGCAGGAGAGGGAAACAGGTGAGGTGGAGATGTGGAGAA_NODE_1_length_432_cov_25.807871
133 C low-110 [C/T] high-141 [C/T]
10297_TGCAGGAGAGGGAAACAGGTGAGGTGGAGATGTGGAGAA_NODE_1_length_432_cov_25.807871
149 A low-110 [A/G] high-141 [A/G]
10297_TGCAGGAGAGGGAAACAGGTGAGGTGGAGATGTGGAGAA_NODE_1_length_432_cov_25.807871
203 A low-110 [A/G] high-141 [A/G]
10297_TGCAGGAGAGGGAAACAGGTGAGGTGGAGATGTGGAGAA_NODE_1_length_432_cov_25.807871
85 C low-110 [C/A] high-141 [C/A]
10297_TGCAGGAGAGGGAAACAGGTGAGGTGGAGATGTGGAGAA_NODE_1_length_432_cov_25.807871
259 T low-110 [T/C] high-141 [T/C]
10297_TGCAGGAGAGGGAAACAGGTGAGGTGGAGATGTGGAGAA_NODE_1_length_432_cov_25.807871
202 G low-110 [G/A] high-141 [G/A]
10297_TGCAGGAGAGGGAAACAGGTGAGGTGGAGATGTGGAGAA_NODE_1_length_432_cov_25.807871
231 T low-110 [T/C] high-141 [T/C]
10297_TGCAGGAGAGGGAAACAGGTGAGGTGGAGATGTGGAGAA_NODE_1_length_432_cov_25.807871
69 A low-110 [A/C] high-141 [A/C]
10297_TGCAGGAGAGGGAAACAGGTGAGGTGGAGATGTGGAGAA_NODE_1_length_432_cov_25.807871
38 T low-110 [T/C] high-141 [T/C]
10297_TGCAGGAGAGGGAAACAGGTGAGGTGGAGATGTGGAGAA_NODE_1_length_432_cov_25.807871
163 A low-110 [A/G] high-141 [A/G]
10297_TGCAGGAGAGGGAAACAGGTGAGGTGGAGATGTGGAGAA_NODE_1_length_432_cov_25.807871
98 A low-110 [A/C] high-141 [A/C]
10297_TGCAGGAGAGGGAAACAGGTGAGGTGGAGATGTGGAGAA_NODE_1_length_432_cov_25.807871
103 G low-110 [G/A] high-141 [G/A]
10297_TGCAGGAGAGGGAAACAGGTGAGGTGGAGATGTGGAGAA_NODE_1_length_432_cov_25.807871
256 G low-110 [G/A] high-141 [G/A]
10297_TGCAGGAGAGGGAAACAGGTGAGGTGGAGATGTGGAGAA_NODE_1_length_432_cov_25.807871
45 A low-110 [A/G] high-141 [A/G]
10297_TGCAGGAGAGGGAAACAGGTGAGGTGGAGATGTGGAGAA_NODE_1_length_432_cov_25.807871
37 T low-110 [T/G] high-141 [T/G]
10297_TGCAGGAGAGGGAAACAGGTGAGGTGGAGATGTGGAGAA_NODE_1_length_432_cov_25.807871
86 A low-110 [A/C] high-141 [A/C]
10297_TGCAGGAGAGGGAAACAGGTGAGGTGGAGATGTGGAGAA_NODE_1_length_432_cov_25.807871
43 A low-110 [A/G] high-141 [A/G]
3940_TGCAGGTTTTTTGTTTTGCTCCTAGAAACACAAAGGAGG_NODE_1_length_436_cov_8.970183
213 C low-110 - high-141 [C/T]
24633_TGCAGGTCTTTGAGGTAGGTCCGCTCCGTGGTCAGCAGC_NODE_1_length_449_cov_15.247216
223 C low-110 [C/T] high-141 [C/T]
38011_TGCAGGAGCTCCATGCAACCCCCCCGCTCCTCATCTCTC_NODE_1_length_377_cov_6.713528
268 G low-110 [G/A] high-141 [G/A]
6914_TGCAGGATGTACAGCAGGCTGAGCTCTTGGCTGTAATGA_NODE_1_length_407_cov_18.486486
333 A low-110 A high-141 [A/G]
6914_TGCAGGATGTACAGCAGGCTGAGCTCTTGGCTGTAATGA_NODE_1_length_407_cov_18.486486
184 T low-110 C high-141 [T/C]
39683_TGCAGGATCTGAGATGGACCAAAATCATTATGGCTAAAG_NODE_1_length_441_cov_6.811791
391 C low-110 [C/T] high-141 -
39683_TGCAGGATCTGAGATGGACCAAAATCATTATGGCTAAAG_NODE_1_length_441_cov_6.811791
346 A low-110 [A/C] high-141 [A/C]
39683_TGCAGGATCTGAGATGGACCAAAATCATTATGGCTAAAG_NODE_1_length_441_cov_6.811791
108 A low-110 [A/C] high-141 C
39683_TGCAGGATCTGAGATGGACCAAAATCATTATGGCTAAAG_NODE_1_length_441_cov_6.811791
396 A low-110 [A/G] high-141 [A/G]
39683_TGCAGGATCTGAGATGGACCAAAATCATTATGGCTAAAG_NODE_1_length_441_cov_6.811791
42 G low-110 [G/T] high-141 T
39683_TGCAGGATCTGAGATGGACCAAAATCATTATGGCTAAAG_NODE_1_length_441_cov_6.811791
348 A low-110 [A/-A] high-141 -A
39683_TGCAGGATCTGAGATGGACCAAAATCATTATGGCTAAAG_NODE_1_length_441_cov_6.811791
434 G low-110 [G/C] high-141 [G/C]
39683_TGCAGGATCTGAGATGGACCAAAATCATTATGGCTAAAG_NODE_1_length_441_cov_6.811791
324 T low-110 [T/C] high-141 [T/C]
39683_TGCAGGATCTGAGATGGACCAAAATCATTATGGCTAAAG_NODE_1_length_441_cov_6.811791
414 T low-110 [T/A] high-141 [T/A]
39683_TGCAGGATCTGAGATGGACCAAAATCATTATGGCTAAAG_NODE_1_length_441_cov_6.811791
110 C low-110 [C/T] high-141 T
40546_TGCAGGCTCACAGCTGGCAGCCCGGCATCAAAAACCCCT_NODE_1_length_450_cov_13.906667
271 C low-110 C high-141 [C/A]
40546_TGCAGGCTCACAGCTGGCAGCCCGGCATCAAAAACCCCT_NODE_1_length_450_cov_13.906667
310 C low-110 C high-141 [C/T]
40546_TGCAGGCTCACAGCTGGCAGCCCGGCATCAAAAACCCCT_NODE_1_length_450_cov_13.906667
270 C low-110 C high-141 [C/T]
1975_TGCAGGTGCAGTTCAGAGTAGACTCCCTGAAGCCCGGAG_NODE_1_length_371_cov_20.544474
333 T low-110 [T/C] high-141 T
42490_TGCAGGACCAGTGTCGTTGAGGTACGCGTGGACGATGGC_NODE_1_length_350_cov_16.165714
263 A low-110 [A/C] high-141 C
25866_TGCAGGTGGGCGACCCAGGGCTTTGATTTTCTCCAGGCC_NODE_1_length_451_cov_16.696230
164 T low-110 [T/C] high-141 [T/C]
10719_TGCAGGTTCAAGAAGGAGCGTCGATAATGTCATTTATGA_NODE_1_length_266_cov_6.161654
77 C low-110 [C/T] high-141 T
10719_TGCAGGTTCAAGAAGGAGCGTCGATAATGTCATTTATGA_NODE_1_length_266_cov_6.161654
245 C low-110 [C/G] high-141 G
10719_TGCAGGTTCAAGAAGGAGCGTCGATAATGTCATTTATGA_NODE_1_length_266_cov_6.161654
45 T low-110 [T/A] high-141 A
10719_TGCAGGTTCAAGAAGGAGCGTCGATAATGTCATTTATGA_NODE_1_length_266_cov_6.161654
255 A low-110 [A/G] high-141 -
10719_TGCAGGTTCAAGAAGGAGCGTCGATAATGTCATTTATGA_NODE_1_length_266_cov_6.161654
227 G low-110 [G/A] high-141 [G/A]
10719_TGCAGGTTCAAGAAGGAGCGTCGATAATGTCATTTATGA_NODE_1_length_266_cov_6.161654
226 C low-110 [C/T] high-141 -
3168_TGCAGGTATTTTCACTGTCGATTAACCCGTACGGATTGG_NODE_1_length_454_cov_18.015419
368 C low-110 C high-141 [C/T]
20352_TGCAGGCAAACACACACACACACACACACACACACACGC_NODE_7_length_195_cov_4.153846
137 A low-110 [A/T] high-141 [A/T]
20352_TGCAGGCAAACACACACACACACACACACACACACACGC_NODE_7_length_195_cov_4.153846
109 G low-110 G high-141 [G/T]
20352_TGCAGGCAAACACACACACACACACACACACACACACGC_NODE_7_length_195_cov_4.153846
185 A low-110 [A/C] high-141 -
20352_TGCAGGCAAACACACACACACACACACACACACACACGC_NODE_7_length_195_cov_4.153846
89 G low-110 [G/A] high-141 [G/A]
20352_TGCAGGCAAACACACACACACACACACACACACACACGC_NODE_7_length_195_cov_4.153846
100 G low-110 G high-141 [G/A]
40975_TGCAGGAACGATTCATACCGTTGTACCTCCAGACAGGCC_NODE_2_length_330_cov_7.757576
159 G low-110 C high-141 [G/C]
40975_TGCAGGAACGATTCATACCGTTGTACCTCCAGACAGGCC_NODE_2_length_330_cov_7.757576
304 G low-110 C high-141 [G/C]
40975_TGCAGGAACGATTCATACCGTTGTACCTCCAGACAGGCC_NODE_2_length_330_cov_7.757576
331 A low-110 G high-141 [A/G]
12020_TGCAGGATTCCACCAACGACTGAAGAACATCAGACACGA_NODE_2_length_181_cov_6.281768
180 C low-110 [C/A] high-141 [C/A]
5560_TGCAGGATACGGGTCATCTTGCTGTCTCTGTAGGGGATG_NODE_1_length_315_cov_20.311111
232 A low-110 A high-141 [A/G]
35400_TGCAGGTTAAGCAATAAATAACTTCAAGGAAGGGAAAAA_NODE_1_length_179_cov_44.972069
60 T low-110 [T/C] high-141 [T/C]
35400_TGCAGGTTAAGCAATAAATAACTTCAAGGAAGGGAAAAA_NODE_1_length_179_cov_44.972069
63 A low-110 [A/T] high-141 A
35400_TGCAGGTTAAGCAATAAATAACTTCAAGGAAGGGAAAAA_NODE_1_length_179_cov_44.972069
62 A low-110 [A/C] high-141 [A/C]
32493_TGCAGGCTCCCTTGTGTGCCCAGTGGGATGACATCACTC_NODE_2_length_156_cov_23.262821
80 G low-110 [G/A] high-141 G
42631_TGCAGGGAAAGGACTGGACTGGATTGGATGGAAAAGTAC_NODE_1_length_361_cov_5.224377
306 C low-110 [C/G] high-141 [C/G]
42631_TGCAGGGAAAGGACTGGACTGGATTGGATGGAAAAGTAC_NODE_1_length_361_cov_5.224377
291 G low-110 [G/A] high-141 [G/A]
42631_TGCAGGGAAAGGACTGGACTGGATTGGATGGAAAAGTAC_NODE_1_length_361_cov_5.224377
280 A low-110 [A/G] high-141 [A/G]
42631_TGCAGGGAAAGGACTGGACTGGATTGGATGGAAAAGTAC_NODE_1_length_361_cov_5.224377
156 G low-110 [G/T] high-141 [G/T]
42631_TGCAGGGAAAGGACTGGACTGGATTGGATGGAAAAGTAC_NODE_1_length_361_cov_5.224377
314 A low-110 [A/T] high-141 [A/T]
42631_TGCAGGGAAAGGACTGGACTGGATTGGATGGAAAAGTAC_NODE_1_length_361_cov_5.224377
287 C low-110 T high-141 [C/T]
42631_TGCAGGGAAAGGACTGGACTGGATTGGATGGAAAAGTAC_NODE_1_length_361_cov_5.224377
249 T low-110 [T/C] high-141 -
42631_TGCAGGGAAAGGACTGGACTGGATTGGATGGAAAAGTAC_NODE_1_length_361_cov_5.224377
313 A low-110 [A/C] high-141 [A/C]
42631_TGCAGGGAAAGGACTGGACTGGATTGGATGGAAAAGTAC_NODE_1_length_361_cov_5.224377
320 G low-110 [G/A] high-141 [G/A]
42631_TGCAGGGAAAGGACTGGACTGGATTGGATGGAAAAGTAC_NODE_1_length_361_cov_5.224377
177 A low-110 - high-141 [A/G]
42631_TGCAGGGAAAGGACTGGACTGGATTGGATGGAAAAGTAC_NODE_1_length_361_cov_5.224377
196 G low-110 [G/T] high-141 -
42631_TGCAGGGAAAGGACTGGACTGGATTGGATGGAAAAGTAC_NODE_1_length_361_cov_5.224377
187 C low-110 - high-141 [C/T]
42631_TGCAGGGAAAGGACTGGACTGGATTGGATGGAAAAGTAC_NODE_1_length_361_cov_5.224377
297 A low-110 [A/G] high-141 [A/G]
37013_TGCAGGTTCAATCTGATCAAGTGGTCGTATGTGATCATC_NODE_1_length_417_cov_18.628298
275 A low-110 [A/+G] high-141 A
37013_TGCAGGTTCAATCTGATCAAGTGGTCGTATGTGATCATC_NODE_1_length_417_cov_18.628298
313 T low-110 T high-141 C
6666_TGCAGGTTGTTCTCCAGAGTGATGAACAGCGGCTCCCAG_NODE_1_length_319_cov_25.432602
112 C low-110 [C/T] high-141 [C/T]
6666_TGCAGGTTGTTCTCCAGAGTGATGAACAGCGGCTCCCAG_NODE_1_length_319_cov_25.432602
145 A low-110 [A/C] high-141 -
6666_TGCAGGTTGTTCTCCAGAGTGATGAACAGCGGCTCCCAG_NODE_1_length_319_cov_25.432602
142 T low-110 [T/A] high-141 [T/A]
6666_TGCAGGTTGTTCTCCAGAGTGATGAACAGCGGCTCCCAG_NODE_1_length_319_cov_25.432602
144 C low-110 [C/T] high-141 -
6666_TGCAGGTTGTTCTCCAGAGTGATGAACAGCGGCTCCCAG_NODE_1_length_319_cov_25.432602
114 G low-110 [G/+C] high-141 -
6666_TGCAGGTTGTTCTCCAGAGTGATGAACAGCGGCTCCCAG_NODE_1_length_319_cov_25.432602
113 T low-110 [T/C] high-141 [T/C]
6666_TGCAGGTTGTTCTCCAGAGTGATGAACAGCGGCTCCCAG_NODE_1_length_319_cov_25.432602
110 T low-110 [T/A] high-141 [T/A]
9304_TGCAGGGCGGACGCTTTGCCACACGGCAGCTTGGTCTGT_NODE_1_length_243_cov_9.938272
201 T low-110 [T/C] high-141 [T/C]
9304_TGCAGGGCGGACGCTTTGCCACACGGCAGCTTGGTCTGT_NODE_1_length_243_cov_9.938272
178 A low-110 [A/T] high-141 [A/T]
9304_TGCAGGGCGGACGCTTTGCCACACGGCAGCTTGGTCTGT_NODE_1_length_243_cov_9.938272
184 T low-110 [T/C] high-141 [T/C]
31980_TGCAGGGTAAATGGATTCATCTGAGACGCGTCTCTTTTT_NODE_1_length_442_cov_19.278280
128 T low-110 [T/C] high-141 T
34330_TGCAGGTGGAAGACGCCAAGCCTCTGGAGGACCGGCTGG_NODE_1_length_101_cov_30.851484
47 C low-110 [C/A] high-141 C
2232_TGCAGGAGAGAGAGAGGAGATATTATAGTGTGTGTGTGT_NODE_2_length_121_cov_6.322314
69 C low-110 [C/A] high-141 [C/A]
33857_TGCAGGTAATCAATGTTGTGTAAGCACCGTTCGTGCAAA_NODE_2_length_348_cov_24.241379
76 T low-110 [T/-T] high-141 [T/-T]
43521_TGCAGGAGACTCTGGAACACAAAACCGTTCAGCTCTTTA_NODE_1_length_353_cov_29.396601
281 T low-110 T high-141 [T/C]
43521_TGCAGGAGACTCTGGAACACAAAACCGTTCAGCTCTTTA_NODE_1_length_353_cov_29.396601
84 A low-110 A high-141 [A/T]
43521_TGCAGGAGACTCTGGAACACAAAACCGTTCAGCTCTTTA_NODE_1_length_353_cov_29.396601
85 C low-110 C high-141 [C/T]
43521_TGCAGGAGACTCTGGAACACAAAACCGTTCAGCTCTTTA_NODE_1_length_353_cov_29.396601
323 C low-110 C high-141 [C/T]
43521_TGCAGGAGACTCTGGAACACAAAACCGTTCAGCTCTTTA_NODE_1_length_353_cov_29.396601
195 A low-110 A high-141 [A/T]
16223_TGCAGGACGATAAAGACATTAAAAATGTGTTGAACTATG_NODE_1_length_379_cov_4.124011
256 A low-110 T high-141 A
28446_TGCAGGTAACACACACACACACACCAGTTTTATTCTGTA_NODE_1_length_300_cov_6.833333
237 G low-110 G high-141 [G/T]
28446_TGCAGGTAACACACACACACACACCAGTTTTATTCTGTA_NODE_1_length_300_cov_6.833333
262 T low-110 [T/C] high-141 T
14024_TGCAGGCTCCGAGCCGCCGCTCTGGAGCAAGAGCTGGTC_NODE_1_length_438_cov_6.844749
158 A low-110 [A/G] high-141 -
14024_TGCAGGCTCCGAGCCGCCGCTCTGGAGCAAGAGCTGGTC_NODE_1_length_438_cov_6.844749
154 C low-110 [C/T] high-141 -
14024_TGCAGGCTCCGAGCCGCCGCTCTGGAGCAAGAGCTGGTC_NODE_1_length_438_cov_6.844749
157 T low-110 [T/A] high-141 -
13110_TGCAGGAAAACACGCTGCCCTTGACTTTTGTTTTTTTTG_NODE_1_length_223_cov_16.269058
22 A low-110 [A/+T] high-141 [A/+T]
13110_TGCAGGAAAACACGCTGCCCTTGACTTTTGTTTTTTTTG_NODE_1_length_223_cov_16.269058
13 G low-110 [G/T] high-141 -
16352_TGCAGGCCGAGCTGGAAGGCATCAACCAGGACCTGGCTG_NODE_2_length_219_cov_23.748857
198 T low-110 [T/G] high-141 [T/G]
16352_TGCAGGCCGAGCTGGAAGGCATCAACCAGGACCTGGCTG_NODE_2_length_219_cov_23.748857
157 T low-110 [T/C] high-141 -
12216_TGCAGGCGGCTCGGGCGCACTGCAGCCGGGCCGGACCGG_NODE_1_length_398_cov_4.293970
358 A low-110 G high-141 A
20653_TGCAGGAGGATCACTGTGGTAGAACAGCACCGGAGCGGC_NODE_1_length_393_cov_14.147583
304 T low-110 C high-141 [T/C]
31777_TGCAGGCTGCGTTTCTGCAGAGCCTTGACGCGGTCATCA_NODE_1_length_395_cov_23.556963
345 G low-110 [G/-G] high-141 [G/-G]
31777_TGCAGGCTGCGTTTCTGCAGAGCCTTGACGCGGTCATCA_NODE_1_length_395_cov_23.556963
326 T low-110 [T/A] high-141 [T/A]
31777_TGCAGGCTGCGTTTCTGCAGAGCCTTGACGCGGTCATCA_NODE_1_length_395_cov_23.556963
346 T low-110 [T/-T] high-141 [T/-T]
31777_TGCAGGCTGCGTTTCTGCAGAGCCTTGACGCGGTCATCA_NODE_1_length_395_cov_23.556963
305 C low-110 [C/T] high-141 [C/T]
7190_TGCAGGAGTCGGCGAGCGTTTACGACTCCGAGCACAGTT_NODE_1_length_339_cov_9.002950
269 A low-110 [A/-A] high-141 -A
26748_TGCAGGGGATGCGCAGAAGATAAATACATGCAGAGTAGA_NODE_1_length_313_cov_8.182109
229 C low-110 [C/A] high-141 [C/A]
9199_TGCAGGAACTCAAAGGAGGAAAAGCGTACTCGAAGGTAA_NODE_1_length_266_cov_15.875940
192 A low-110 [A/G] high-141 [A/G]
9199_TGCAGGAACTCAAAGGAGGAAAAGCGTACTCGAAGGTAA_NODE_1_length_266_cov_15.875940
196 T low-110 [T/A] high-141 [T/A]
10378_TGCAGGAAACCGGCCTCCCTCTGTTGACAACAAGTAACG_NODE_1_length_453_cov_8.825607
353 A low-110 [A/G] high-141 [A/G]
10378_TGCAGGAAACCGGCCTCCCTCTGTTGACAACAAGTAACG_NODE_1_length_453_cov_8.825607
285 A low-110 [A/G] high-141 [A/G]
21145_TGCAGGGCCTCATCGTTGGGTCGGCCGACGCAACCCAGC_NODE_1_length_368_cov_11.391304
327 G low-110 [G/A] high-141 -
30774_TGCAGGACTTGTTCGCCTCCAGGTCTCTGAATCCAACCC_NODE_1_length_384_cov_15.114583
260 C low-110 - high-141 [C/A]
29468_TGCAGGTGTTCTACCTGTGCACTCATCGCTTATCGCCAG_NODE_1_length_108_cov_22.268518
93 A low-110 [A/G] high-141 [A/G]
19671_TGCAGGGCCTGCAGACTGCTGACCTGGTGTATGATCGTT_NODE_1_length_177_cov_8.446327
46 A low-110 - high-141 [A/G]
1357_TGCAGGCAATCCCATCCATCTATGAGTATTAGAGGGTCC_NODE_1_length_348_cov_5.692529
180 G low-110 G high-141 [G/A]
41113_TGCAGGAGGAAAAACAAGCTCTGAGTCAGCCGAACACTT_NODE_1_length_484_cov_25.762396
315 G low-110 [G/A] high-141 [G/A]
41113_TGCAGGAGGAAAAACAAGCTCTGAGTCAGCCGAACACTT_NODE_1_length_484_cov_25.762396
314 T low-110 [T/C] high-141 [T/C]
41113_TGCAGGAGGAAAAACAAGCTCTGAGTCAGCCGAACACTT_NODE_1_length_484_cov_25.762396
417 A low-110 A high-141 [A/T]
33673_TGCAGGAACCCGGAGGACAGCGAACAGGGGCGAGAGGAG_NODE_2_length_308_cov_14.418831
131 A low-110 [A/G] high-141 [A/G]
33673_TGCAGGAACCCGGAGGACAGCGAACAGGGGCGAGAGGAG_NODE_2_length_308_cov_14.418831
289 A low-110 - high-141 [A/G]
33673_TGCAGGAACCCGGAGGACAGCGAACAGGGGCGAGAGGAG_NODE_2_length_308_cov_14.418831
292 T low-110 - high-141 [T/-T]
33673_TGCAGGAACCCGGAGGACAGCGAACAGGGGCGAGAGGAG_NODE_2_length_308_cov_14.418831
245 C low-110 [C/A] high-141 [C/A]
33673_TGCAGGAACCCGGAGGACAGCGAACAGGGGCGAGAGGAG_NODE_2_length_308_cov_14.418831
211 C low-110 [C/A] high-141 [C/A]
37818_TGCAGGGCACGCGCACGCACACACACACACACACCTCAA_NODE_1_length_101_cov_6.584158
31 C low-110 [C/+T] high-141 -
28334_TGCAGGAAAGTGTCCCCAGGTCCCAGGACTGTTCACTGA_NODE_1_length_419_cov_12.171838
312 T low-110 [T/-T] high-141 A
28334_TGCAGGAAAGTGTCCCCAGGTCCCAGGACTGTTCACTGA_NODE_1_length_419_cov_12.171838
286 T low-110 [T/C] high-141 T
16142_TGCAGGAACATCGTCTCCAGATAATTATCCAAATAGGTT_NODE_1_length_375_cov_19.736000
262 C low-110 [C/T] high-141 C
14580_TGCAGGGAAACTGCAAGAGGTAGTGTGTTCCGTATGTAG_NODE_1_length_433_cov_21.020784
384 C low-110 [C/T] high-141 [C/T]
38825_TGCAGGCATTCTCTTGCAATTGCAAGCCTTCAGTTGTCT_NODE_1_length_419_cov_20.785202
277 T low-110 [T/-T] high-141 [T/-T]
27396_TGCAGGGCGACAGCAGCAAACCGACTGTGGGGTCTATTG_NODE_1_length_379_cov_26.517151
106 C low-110 [C/G] high-141 -
24004_TGCAGGATGTCCTTGGATCCAAACACAGTTTATAAAGAG_NODE_2_length_281_cov_6.117438
146 A low-110 G high-141 [A/G]
1819_TGCAGGAAGCAGCCACAACAAACCCCATAAATGCTGAGC_NODE_1_length_181_cov_17.497238
104 C low-110 [C/T] high-141 [C/T]
41541_TGCAGGGGGCTGGAGATGAATATCCATGAATGCAAATGC_NODE_2_length_219_cov_11.757991
118 G low-110 G high-141 [G/A]
5651_TGCAGGGTTCTTGCATTTGATGTTTTTTGGCGTGGTTGG_NODE_1_length_456_cov_10.901316
401 A low-110 [A/C] high-141 [A/C]
5651_TGCAGGGTTCTTGCATTTGATGTTTTTTGGCGTGGTTGG_NODE_1_length_456_cov_10.901316
391 G low-110 [G/A] high-141 [G/A]
5651_TGCAGGGTTCTTGCATTTGATGTTTTTTGGCGTGGTTGG_NODE_1_length_456_cov_10.901316
286 T low-110 [T/C] high-141 [T/C]
5651_TGCAGGGTTCTTGCATTTGATGTTTTTTGGCGTGGTTGG_NODE_1_length_456_cov_10.901316
416 G low-110 [G/T] high-141 [G/T]
5651_TGCAGGGTTCTTGCATTTGATGTTTTTTGGCGTGGTTGG_NODE_1_length_456_cov_10.901316
178 C low-110 [C/T] high-141 [C/T]
5651_TGCAGGGTTCTTGCATTTGATGTTTTTTGGCGTGGTTGG_NODE_1_length_456_cov_10.901316
193 T low-110 [T/C] high-141 [T/C]
32489_TGCAGGAGGACACAAAGAAACCCAGATGTAACGAGAAGG_NODE_1_length_381_cov_10.808399
257 T low-110 [T/+ATC] high-141 [T/A]
20587_TGCAGGTGTCTTGTGACGCTCAATGGGCACTTGATGCAT_NODE_1_length_242_cov_9.342976
190 T low-110 [T/G] high-141 G
20587_TGCAGGTGTCTTGTGACGCTCAATGGGCACTTGATGCAT_NODE_1_length_242_cov_9.342976
234 T low-110 T high-141 [T/A]
20587_TGCAGGTGTCTTGTGACGCTCAATGGGCACTTGATGCAT_NODE_1_length_242_cov_9.342976
177 G low-110 [G/A] high-141 [G/A]
20587_TGCAGGTGTCTTGTGACGCTCAATGGGCACTTGATGCAT_NODE_1_length_242_cov_9.342976
223 T low-110 T high-141 [T/C]
7332_TGCAGGAAGTTGAGGTCCCGCTCCGCGGAGTCATAGGTG_NODE_1_length_241_cov_4.900415
147 C low-110 [C/G] high-141 -
7332_TGCAGGAAGTTGAGGTCCCGCTCCGCGGAGTCATAGGTG_NODE_1_length_241_cov_4.900415
183 G low-110 [G/C] high-141 [G/C]
7332_TGCAGGAAGTTGAGGTCCCGCTCCGCGGAGTCATAGGTG_NODE_1_length_241_cov_4.900415
168 C low-110 [C/T] high-141 [C/T]
7332_TGCAGGAAGTTGAGGTCCCGCTCCGCGGAGTCATAGGTG_NODE_1_length_241_cov_4.900415
184 C low-110 [C/T] high-141 [C/T]
6458_TGCAGGTTTAACACAGAAACATTAACTTTTTGCTTGGGT_NODE_1_length_438_cov_14.166667
227 A low-110 [A/C] high-141 [A/C]
6458_TGCAGGTTTAACACAGAAACATTAACTTTTTGCTTGGGT_NODE_1_length_438_cov_14.166667
129 G low-110 [G/T] high-141 [G/T]
6458_TGCAGGTTTAACACAGAAACATTAACTTTTTGCTTGGGT_NODE_1_length_438_cov_14.166667
327 C low-110 - high-141 [C/G]
6458_TGCAGGTTTAACACAGAAACATTAACTTTTTGCTTGGGT_NODE_1_length_438_cov_14.166667
119 C low-110 C high-141 [C/T]
6458_TGCAGGTTTAACACAGAAACATTAACTTTTTGCTTGGGT_NODE_1_length_438_cov_14.166667
186 G low-110 [G/C] high-141 [G/C]
6458_TGCAGGTTTAACACAGAAACATTAACTTTTTGCTTGGGT_NODE_1_length_438_cov_14.166667
82 G low-110 [G/A] high-141 [G/A]
6458_TGCAGGTTTAACACAGAAACATTAACTTTTTGCTTGGGT_NODE_1_length_438_cov_14.166667
240 A low-110 [A/T] high-141 [A/T]
6458_TGCAGGTTTAACACAGAAACATTAACTTTTTGCTTGGGT_NODE_1_length_438_cov_14.166667
252 T low-110 [T/C] high-141 [T/C]
6458_TGCAGGTTTAACACAGAAACATTAACTTTTTGCTTGGGT_NODE_1_length_438_cov_14.166667
228 T low-110 [T/+C] high-141 [T/+C]
6458_TGCAGGTTTAACACAGAAACATTAACTTTTTGCTTGGGT_NODE_1_length_438_cov_14.166667
202 C low-110 [C/A] high-141 [C/A]
6458_TGCAGGTTTAACACAGAAACATTAACTTTTTGCTTGGGT_NODE_1_length_438_cov_14.166667
92 A low-110 [A/G] high-141 [A/G]
6458_TGCAGGTTTAACACAGAAACATTAACTTTTTGCTTGGGT_NODE_1_length_438_cov_14.166667
172 A low-110 [A/T] high-141 [A/T]
6458_TGCAGGTTTAACACAGAAACATTAACTTTTTGCTTGGGT_NODE_1_length_438_cov_14.166667
103 C low-110 [C/A] high-141 [C/A]
6458_TGCAGGTTTAACACAGAAACATTAACTTTTTGCTTGGGT_NODE_1_length_438_cov_14.166667
224 A low-110 [A/C] high-141 [A/C]
6458_TGCAGGTTTAACACAGAAACATTAACTTTTTGCTTGGGT_NODE_1_length_438_cov_14.166667
285 T low-110 T high-141 [T/C]
6458_TGCAGGTTTAACACAGAAACATTAACTTTTTGCTTGGGT_NODE_1_length_438_cov_14.166667
113 A low-110 [A/C] high-141 [A/C]
6458_TGCAGGTTTAACACAGAAACATTAACTTTTTGCTTGGGT_NODE_1_length_438_cov_14.166667
225 T low-110 [T/C] high-141 [T/+C]
6458_TGCAGGTTTAACACAGAAACATTAACTTTTTGCTTGGGT_NODE_1_length_438_cov_14.166667
330 G low-110 [G/T] high-141 [G/+TT]
6458_TGCAGGTTTAACACAGAAACATTAACTTTTTGCTTGGGT_NODE_1_length_438_cov_14.166667
282 C low-110 [C/T] high-141 [C/T]
6458_TGCAGGTTTAACACAGAAACATTAACTTTTTGCTTGGGT_NODE_1_length_438_cov_14.166667
48 C low-110 [C/T] high-141 -
6458_TGCAGGTTTAACACAGAAACATTAACTTTTTGCTTGGGT_NODE_1_length_438_cov_14.166667
143 A low-110 [A/G] high-141 [A/G]
6458_TGCAGGTTTAACACAGAAACATTAACTTTTTGCTTGGGT_NODE_1_length_438_cov_14.166667
158 C low-110 [C/T] high-141 T
6458_TGCAGGTTTAACACAGAAACATTAACTTTTTGCTTGGGT_NODE_1_length_438_cov_14.166667
397 T low-110 [T/C] high-141 C
6458_TGCAGGTTTAACACAGAAACATTAACTTTTTGCTTGGGT_NODE_1_length_438_cov_14.166667
13 T low-110 T high-141 [T/C]
6458_TGCAGGTTTAACACAGAAACATTAACTTTTTGCTTGGGT_NODE_1_length_438_cov_14.166667
378 G low-110 [G/C] high-141 [G/C]
6458_TGCAGGTTTAACACAGAAACATTAACTTTTTGCTTGGGT_NODE_1_length_438_cov_14.166667
238 T low-110 [T/C] high-141 [T/C]
6458_TGCAGGTTTAACACAGAAACATTAACTTTTTGCTTGGGT_NODE_1_length_438_cov_14.166667
50 T low-110 T high-141 [T/G]
6458_TGCAGGTTTAACACAGAAACATTAACTTTTTGCTTGGGT_NODE_1_length_438_cov_14.166667
221 A low-110 A high-141 [A/G]
6458_TGCAGGTTTAACACAGAAACATTAACTTTTTGCTTGGGT_NODE_1_length_438_cov_14.166667
279 G low-110 [G/A] high-141 [G/A]
6458_TGCAGGTTTAACACAGAAACATTAACTTTTTGCTTGGGT_NODE_1_length_438_cov_14.166667
12 A low-110 [A/+T] high-141 -
6458_TGCAGGTTTAACACAGAAACATTAACTTTTTGCTTGGGT_NODE_1_length_438_cov_14.166667
38 C low-110 [C/A] high-141 [C/A]
6458_TGCAGGTTTAACACAGAAACATTAACTTTTTGCTTGGGT_NODE_1_length_438_cov_14.166667
81 G low-110 [G/C] high-141 -
6458_TGCAGGTTTAACACAGAAACATTAACTTTTTGCTTGGGT_NODE_1_length_438_cov_14.166667
98 C low-110 [C/T] high-141 [C/T]
6458_TGCAGGTTTAACACAGAAACATTAACTTTTTGCTTGGGT_NODE_1_length_438_cov_14.166667
209 C low-110 [C/T] high-141 [C/T]
6458_TGCAGGTTTAACACAGAAACATTAACTTTTTGCTTGGGT_NODE_1_length_438_cov_14.166667
302 G low-110 [G/C] high-141 [G/C]
6458_TGCAGGTTTAACACAGAAACATTAACTTTTTGCTTGGGT_NODE_1_length_438_cov_14.166667
45 C low-110 [C/T] high-141 [C/T]
6458_TGCAGGTTTAACACAGAAACATTAACTTTTTGCTTGGGT_NODE_1_length_438_cov_14.166667
164 T low-110 [T/C] high-141 [T/C]
6458_TGCAGGTTTAACACAGAAACATTAACTTTTTGCTTGGGT_NODE_1_length_438_cov_14.166667
284 A low-110 [A/T] high-141 [A/T]
6458_TGCAGGTTTAACACAGAAACATTAACTTTTTGCTTGGGT_NODE_1_length_438_cov_14.166667
117 C low-110 [C/A] high-141 [C/A]
6458_TGCAGGTTTAACACAGAAACATTAACTTTTTGCTTGGGT_NODE_1_length_438_cov_14.166667
86 A low-110 [A/G] high-141 G
6458_TGCAGGTTTAACACAGAAACATTAACTTTTTGCTTGGGT_NODE_1_length_438_cov_14.166667
171 G low-110 [G/A] high-141 [G/A]
40137_TGCAGGGTGTTTTACCCCCATCTTGTGGCAGCTGTGGAA_NODE_1_length_395_cov_9.443038
315 T low-110 [T/-T] high-141 [T/-T]
29404_TGCAGGCTGTTGTTTATAAAATGCCAGGAGCGGGTTCCA_NODE_4_length_107_cov_11.887851
38 A low-110 - high-141 [A/T]
29404_TGCAGGCTGTTGTTTATAAAATGCCAGGAGCGGGTTCCA_NODE_4_length_107_cov_11.887851
33 G low-110 [G/C] high-141 [G/C]
29404_TGCAGGCTGTTGTTTATAAAATGCCAGGAGCGGGTTCCA_NODE_4_length_107_cov_11.887851
34 A low-110 [A/T] high-141 [A/T]
29404_TGCAGGCTGTTGTTTATAAAATGCCAGGAGCGGGTTCCA_NODE_4_length_107_cov_11.887851
19 T low-110 - high-141 [T/C]
29404_TGCAGGCTGTTGTTTATAAAATGCCAGGAGCGGGTTCCA_NODE_4_length_107_cov_11.887851
65 A low-110 [A/C] high-141 [A/C]
9360_TGCAGGGACTGCAGCCGATCACCCTCTCTGCAGAGCGGA_NODE_1_length_265_cov_9.554717
271 C low-110 [C/A] high-141 [C/A]
9360_TGCAGGGACTGCAGCCGATCACCCTCTCTGCAGAGCGGA_NODE_1_length_265_cov_9.554717
104 T low-110 T high-141 [T/G]
9360_TGCAGGGACTGCAGCCGATCACCCTCTCTGCAGAGCGGA_NODE_1_length_265_cov_9.554717
189 A low-110 [A/G] high-141 [A/G]
9360_TGCAGGGACTGCAGCCGATCACCCTCTCTGCAGAGCGGA_NODE_1_length_265_cov_9.554717
130 C low-110 [C/T] high-141 [C/T]
9360_TGCAGGGACTGCAGCCGATCACCCTCTCTGCAGAGCGGA_NODE_1_length_265_cov_9.554717
234 T low-110 [T/A] high-141 [T/A]
9360_TGCAGGGACTGCAGCCGATCACCCTCTCTGCAGAGCGGA_NODE_1_length_265_cov_9.554717
118 A low-110 [A/G] high-141 [A/G]
9360_TGCAGGGACTGCAGCCGATCACCCTCTCTGCAGAGCGGA_NODE_1_length_265_cov_9.554717
198 G low-110 [G/C] high-141 [G/C]
9360_TGCAGGGACTGCAGCCGATCACCCTCTCTGCAGAGCGGA_NODE_1_length_265_cov_9.554717
102 A low-110 [A/+G] high-141 [A/+G]
9360_TGCAGGGACTGCAGCCGATCACCCTCTCTGCAGAGCGGA_NODE_1_length_265_cov_9.554717
267 C low-110 [C/T] high-141 [C/T]
9360_TGCAGGGACTGCAGCCGATCACCCTCTCTGCAGAGCGGA_NODE_1_length_265_cov_9.554717
167 G low-110 [G/T] high-141 [G/T]
9360_TGCAGGGACTGCAGCCGATCACCCTCTCTGCAGAGCGGA_NODE_1_length_265_cov_9.554717
121 G low-110 [G/C] high-141 [G/C]
9360_TGCAGGGACTGCAGCCGATCACCCTCTCTGCAGAGCGGA_NODE_1_length_265_cov_9.554717
79 A low-110 [A/G] high-141 [A/G]
9360_TGCAGGGACTGCAGCCGATCACCCTCTCTGCAGAGCGGA_NODE_1_length_265_cov_9.554717
48 G low-110 [G/A] high-141 [G/A]
9360_TGCAGGGACTGCAGCCGATCACCCTCTCTGCAGAGCGGA_NODE_1_length_265_cov_9.554717
205 C low-110 [C/T] high-141 C
9360_TGCAGGGACTGCAGCCGATCACCCTCTCTGCAGAGCGGA_NODE_1_length_265_cov_9.554717
154 T low-110 [T/C] high-141 [T/C]
9360_TGCAGGGACTGCAGCCGATCACCCTCTCTGCAGAGCGGA_NODE_1_length_265_cov_9.554717
214 C low-110 [C/T] high-141 [C/T]
9360_TGCAGGGACTGCAGCCGATCACCCTCTCTGCAGAGCGGA_NODE_1_length_265_cov_9.554717
29 G low-110 [G/T] high-141 [G/T]
9360_TGCAGGGACTGCAGCCGATCACCCTCTCTGCAGAGCGGA_NODE_1_length_265_cov_9.554717
233 A low-110 [A/G] high-141 [A/G]
9360_TGCAGGGACTGCAGCCGATCACCCTCTCTGCAGAGCGGA_NODE_1_length_265_cov_9.554717
120 C low-110 [C/T] high-141 C
9360_TGCAGGGACTGCAGCCGATCACCCTCTCTGCAGAGCGGA_NODE_1_length_265_cov_9.554717
185 C low-110 [C/A] high-141 [C/A]
9360_TGCAGGGACTGCAGCCGATCACCCTCTCTGCAGAGCGGA_NODE_1_length_265_cov_9.554717
83 C low-110 [C/T] high-141 [C/T]
9360_TGCAGGGACTGCAGCCGATCACCCTCTCTGCAGAGCGGA_NODE_1_length_265_cov_9.554717
108 A low-110 A high-141 [A/G]
9360_TGCAGGGACTGCAGCCGATCACCCTCTCTGCAGAGCGGA_NODE_1_length_265_cov_9.554717
114 T low-110 T high-141 [T/G]
9360_TGCAGGGACTGCAGCCGATCACCCTCTCTGCAGAGCGGA_NODE_1_length_265_cov_9.554717
60 A low-110 [A/G] high-141 [A/G]
9360_TGCAGGGACTGCAGCCGATCACCCTCTCTGCAGAGCGGA_NODE_1_length_265_cov_9.554717
101 G low-110 G high-141 [G/A]
9360_TGCAGGGACTGCAGCCGATCACCCTCTCTGCAGAGCGGA_NODE_1_length_265_cov_9.554717
37 T low-110 [T/A] high-141 [T/A]
9360_TGCAGGGACTGCAGCCGATCACCCTCTCTGCAGAGCGGA_NODE_1_length_265_cov_9.554717
151 C low-110 [C/T] high-141 [C/T]
9360_TGCAGGGACTGCAGCCGATCACCCTCTCTGCAGAGCGGA_NODE_1_length_265_cov_9.554717
224 G low-110 [G/A] high-141 [G/A]
9360_TGCAGGGACTGCAGCCGATCACCCTCTCTGCAGAGCGGA_NODE_1_length_265_cov_9.554717
247 C low-110 [C/T] high-141 [C/T]
9360_TGCAGGGACTGCAGCCGATCACCCTCTCTGCAGAGCGGA_NODE_1_length_265_cov_9.554717
223 T low-110 [T/C] high-141 [T/C]
33760_TGCAGGATCCCCAAGAACATGACCATCCCCGGGGAGGGC_NODE_1_length_448_cov_15.004464
279 G low-110 [G/A] high-141 G
4266_TGCAGGTTGGACCAGACTATCAACTGGAGCCTCATTCAC_NODE_1_length_150_cov_6.286667
122 C low-110 [C/G] high-141 G
43249_TGCAGGTGGGCCGCGAGAGGTCATTTACAATAAATAGTT_NODE_1_length_421_cov_17.919239
384 T low-110 - high-141 [T/+AT]
43249_TGCAGGTGGGCCGCGAGAGGTCATTTACAATAAATAGTT_NODE_1_length_421_cov_17.919239
346 C low-110 [C/G] high-141 [C/G]
43249_TGCAGGTGGGCCGCGAGAGGTCATTTACAATAAATAGTT_NODE_1_length_421_cov_17.919239
129 C low-110 [C/A] high-141 [C/A]
43249_TGCAGGTGGGCCGCGAGAGGTCATTTACAATAAATAGTT_NODE_1_length_421_cov_17.919239
26 T low-110 [T/C] high-141 T
43249_TGCAGGTGGGCCGCGAGAGGTCATTTACAATAAATAGTT_NODE_1_length_421_cov_17.919239
324 T low-110 [T/A] high-141 T
43249_TGCAGGTGGGCCGCGAGAGGTCATTTACAATAAATAGTT_NODE_1_length_421_cov_17.919239
72 G low-110 [G/A] high-141 [G/A]
43249_TGCAGGTGGGCCGCGAGAGGTCATTTACAATAAATAGTT_NODE_1_length_421_cov_17.919239
44 C low-110 [C/T] high-141 [C/T]
43249_TGCAGGTGGGCCGCGAGAGGTCATTTACAATAAATAGTT_NODE_1_length_421_cov_17.919239
300 G low-110 [G/A] high-141 [G/A]
43249_TGCAGGTGGGCCGCGAGAGGTCATTTACAATAAATAGTT_NODE_1_length_421_cov_17.919239
339 A low-110 A high-141 [A/G]
43249_TGCAGGTGGGCCGCGAGAGGTCATTTACAATAAATAGTT_NODE_1_length_421_cov_17.919239
120 G low-110 [G/A] high-141 [G/A]
43249_TGCAGGTGGGCCGCGAGAGGTCATTTACAATAAATAGTT_NODE_1_length_421_cov_17.919239
83 A low-110 [A/G] high-141 [A/G]
43249_TGCAGGTGGGCCGCGAGAGGTCATTTACAATAAATAGTT_NODE_1_length_421_cov_17.919239
61 C low-110 [C/G] high-141 C
43249_TGCAGGTGGGCCGCGAGAGGTCATTTACAATAAATAGTT_NODE_1_length_421_cov_17.919239
108 G low-110 [G/C] high-141 [G/T]
43249_TGCAGGTGGGCCGCGAGAGGTCATTTACAATAAATAGTT_NODE_1_length_421_cov_17.919239
202 C low-110 [C/T] high-141 [C/T]
43249_TGCAGGTGGGCCGCGAGAGGTCATTTACAATAAATAGTT_NODE_1_length_421_cov_17.919239
308 A low-110 [A/G] high-141 [A/G]
43249_TGCAGGTGGGCCGCGAGAGGTCATTTACAATAAATAGTT_NODE_1_length_421_cov_17.919239
232 A low-110 [A/G] high-141 [A/G]
43249_TGCAGGTGGGCCGCGAGAGGTCATTTACAATAAATAGTT_NODE_1_length_421_cov_17.919239
24 T low-110 [T/G] high-141 [T/C]
43249_TGCAGGTGGGCCGCGAGAGGTCATTTACAATAAATAGTT_NODE_1_length_421_cov_17.919239
151 C low-110 [C/G] high-141 [C/G]
43249_TGCAGGTGGGCCGCGAGAGGTCATTTACAATAAATAGTT_NODE_1_length_421_cov_17.919239
295 C low-110 [C/T] high-141 [C/T]
43249_TGCAGGTGGGCCGCGAGAGGTCATTTACAATAAATAGTT_NODE_1_length_421_cov_17.919239
167 A low-110 [A/C] high-141 [A/C]
43249_TGCAGGTGGGCCGCGAGAGGTCATTTACAATAAATAGTT_NODE_1_length_421_cov_17.919239
262 A low-110 [A/G] high-141 [A/G]
43249_TGCAGGTGGGCCGCGAGAGGTCATTTACAATAAATAGTT_NODE_1_length_421_cov_17.919239
48 C low-110 [C/-C] high-141 [C/-C]
43249_TGCAGGTGGGCCGCGAGAGGTCATTTACAATAAATAGTT_NODE_1_length_421_cov_17.919239
79 G low-110 [G/T] high-141 [G/T]
43249_TGCAGGTGGGCCGCGAGAGGTCATTTACAATAAATAGTT_NODE_1_length_421_cov_17.919239
143 G low-110 G high-141 [G/A]
43249_TGCAGGTGGGCCGCGAGAGGTCATTTACAATAAATAGTT_NODE_1_length_421_cov_17.919239
212 C low-110 [C/-C] high-141 [C/A]
43249_TGCAGGTGGGCCGCGAGAGGTCATTTACAATAAATAGTT_NODE_1_length_421_cov_17.919239
318 G low-110 [G/A] high-141 [G/A]
43249_TGCAGGTGGGCCGCGAGAGGTCATTTACAATAAATAGTT_NODE_1_length_421_cov_17.919239
197 A low-110 [A/C] high-141 [A/C]
43249_TGCAGGTGGGCCGCGAGAGGTCATTTACAATAAATAGTT_NODE_1_length_421_cov_17.919239
203 G low-110 - high-141 [G/A]
43249_TGCAGGTGGGCCGCGAGAGGTCATTTACAATAAATAGTT_NODE_1_length_421_cov_17.919239
221 G low-110 [G/C] high-141 [G/T]
43249_TGCAGGTGGGCCGCGAGAGGTCATTTACAATAAATAGTT_NODE_1_length_421_cov_17.919239
85 C low-110 C high-141 [C/T]
43249_TGCAGGTGGGCCGCGAGAGGTCATTTACAATAAATAGTT_NODE_1_length_421_cov_17.919239
183 T low-110 [T/C] high-141 [T/C]
43249_TGCAGGTGGGCCGCGAGAGGTCATTTACAATAAATAGTT_NODE_1_length_421_cov_17.919239
213 G low-110 - high-141 [G/-G]
43249_TGCAGGTGGGCCGCGAGAGGTCATTTACAATAAATAGTT_NODE_1_length_421_cov_17.919239
248 C low-110 [C/T] high-141 [C/T]
43249_TGCAGGTGGGCCGCGAGAGGTCATTTACAATAAATAGTT_NODE_1_length_421_cov_17.919239
199 C low-110 [C/T] high-141 C
43249_TGCAGGTGGGCCGCGAGAGGTCATTTACAATAAATAGTT_NODE_1_length_421_cov_17.919239
81 G low-110 [G/C] high-141 [G/A]
43249_TGCAGGTGGGCCGCGAGAGGTCATTTACAATAAATAGTT_NODE_1_length_421_cov_17.919239
296 A low-110 [A/T] high-141 [A/T]
43249_TGCAGGTGGGCCGCGAGAGGTCATTTACAATAAATAGTT_NODE_1_length_421_cov_17.919239
357 T low-110 [T/C] high-141 [T/C]
43249_TGCAGGTGGGCCGCGAGAGGTCATTTACAATAAATAGTT_NODE_1_length_421_cov_17.919239
171 C low-110 [C/G] high-141 [C/G]
8629_TGCAGGGACGGCAGATTGCAGCCGATCACCCTCTGCAGA_NODE_1_length_344_cov_9.322675
271 C low-110 [C/T] high-141 [C/T]
8629_TGCAGGGACGGCAGATTGCAGCCGATCACCCTCTGCAGA_NODE_1_length_344_cov_9.322675
104 C low-110 [C/A] high-141 [C/A]
8629_TGCAGGGACGGCAGATTGCAGCCGATCACCCTCTGCAGA_NODE_1_length_344_cov_9.322675
53 C low-110 [C/+TTC] high-141 [C/+TTC]
8629_TGCAGGGACGGCAGATTGCAGCCGATCACCCTCTGCAGA_NODE_1_length_344_cov_9.322675
219 G low-110 [G/T] high-141 [G/T]
8629_TGCAGGGACGGCAGATTGCAGCCGATCACCCTCTGCAGA_NODE_1_length_344_cov_9.322675
16 G low-110 [G/A] high-141 [G/A]
8629_TGCAGGGACGGCAGATTGCAGCCGATCACCCTCTGCAGA_NODE_1_length_344_cov_9.322675
257 T low-110 [T/C] high-141 [T/C]
8629_TGCAGGGACGGCAGATTGCAGCCGATCACCCTCTGCAGA_NODE_1_length_344_cov_9.322675
84 G low-110 [G/A] high-141 [G/C]
8629_TGCAGGGACGGCAGATTGCAGCCGATCACCCTCTGCAGA_NODE_1_length_344_cov_9.322675
50 G low-110 [G/T] high-141 [G/T]
8629_TGCAGGGACGGCAGATTGCAGCCGATCACCCTCTGCAGA_NODE_1_length_344_cov_9.322675
36 G low-110 - high-141 [G/C]
8629_TGCAGGGACGGCAGATTGCAGCCGATCACCCTCTGCAGA_NODE_1_length_344_cov_9.322675
228 G low-110 [G/T] high-141 [G/T]
8629_TGCAGGGACGGCAGATTGCAGCCGATCACCCTCTGCAGA_NODE_1_length_344_cov_9.322675
51 A low-110 [A/T] high-141 [A/T]
8629_TGCAGGGACGGCAGATTGCAGCCGATCACCCTCTGCAGA_NODE_1_length_344_cov_9.322675
15 T low-110 - high-141 [T/C]
8629_TGCAGGGACGGCAGATTGCAGCCGATCACCCTCTGCAGA_NODE_1_length_344_cov_9.322675
20 G low-110 [G/A] high-141 [G/A]
8629_TGCAGGGACGGCAGATTGCAGCCGATCACCCTCTGCAGA_NODE_1_length_344_cov_9.322675
103 C low-110 [C/T] high-141 [C/T]
8629_TGCAGGGACGGCAGATTGCAGCCGATCACCCTCTGCAGA_NODE_1_length_344_cov_9.322675
209 G low-110 [G/A] high-141 [G/A]
8629_TGCAGGGACGGCAGATTGCAGCCGATCACCCTCTGCAGA_NODE_1_length_344_cov_9.322675
73 C low-110 [C/T] high-141 [C/T]
8629_TGCAGGGACGGCAGATTGCAGCCGATCACCCTCTGCAGA_NODE_1_length_344_cov_9.322675
10 C low-110 [C/T] high-141 [C/T]
8629_TGCAGGGACGGCAGATTGCAGCCGATCACCCTCTGCAGA_NODE_1_length_344_cov_9.322675
224 A low-110 [A/G] high-141 [A/G]
18942_TGCAGGTCGACTCCTCCACCGGCCAAGATAAGAGCTTAT_NODE_1_length_435_cov_22.404598
147 G low-110 G high-141 [G/A]
30375_TGCAGGGGACAGGGGACGTCGGTTATCAGTTATTGGTTC_NODE_1_length_398_cov_5.369347
327 C low-110 T high-141 [C/T]
30375_TGCAGGGGACAGGGGACGTCGGTTATCAGTTATTGGTTC_NODE_1_length_398_cov_5.369347
50 C low-110 A high-141 [C/A]
30375_TGCAGGGGACAGGGGACGTCGGTTATCAGTTATTGGTTC_NODE_1_length_398_cov_5.369347
288 G low-110 T high-141 [G/T]
137_TGCAGGGAGCACGATCCACGAGGACATCAAAGAGGGAAA_NODE_1_length_331_cov_24.205439
123 A low-110 [A/C] high-141 [A/C]
137_TGCAGGGAGCACGATCCACGAGGACATCAAAGAGGGAAA_NODE_1_length_331_cov_24.205439
290 G low-110 [G/C] high-141 [G/C]
137_TGCAGGGAGCACGATCCACGAGGACATCAAAGAGGGAAA_NODE_1_length_331_cov_24.205439
110 G low-110 [G/+T] high-141 [G/+T]
14874_TGCAGGATTCACTGGGTGATTTCAACACGCCACTAACCC_NODE_1_length_451_cov_25.627495
101 A low-110 [A/T] high-141 [A/T]
14874_TGCAGGATTCACTGGGTGATTTCAACACGCCACTAACCC_NODE_1_length_451_cov_25.627495
66 G low-110 [G/C] high-141 [G/C]
14874_TGCAGGATTCACTGGGTGATTTCAACACGCCACTAACCC_NODE_1_length_451_cov_25.627495
76 G low-110 [G/C] high-141 [G/T]
14874_TGCAGGATTCACTGGGTGATTTCAACACGCCACTAACCC_NODE_1_length_451_cov_25.627495
113 C low-110 [C/G] high-141 -
40575_TGCAGGAAAGTATCTTGTTTTGCACGTTGCATGAATAAC_NODE_3_length_313_cov_15.910543
53 C low-110 - high-141 T
43825_TGCAGGCAGTCACAACCTGCACAAATCCAAAATGGATTT_NODE_1_length_428_cov_21.647196
223 A low-110 [A/T] high-141 [A/T]
6824_TGCAGGTATCGACGGGCCCTCGCGTGCTAATATGGATCC_NODE_1_length_387_cov_18.540052
261 G low-110 [G/A] high-141 G
16139_TGCAGGAACAACTGAATCAATCCATCGTTGCCTCCTCTG_NODE_1_length_426_cov_6.899061
356 C low-110 [C/T] high-141 [C/T]
16139_TGCAGGAACAACTGAATCAATCCATCGTTGCCTCCTCTG_NODE_1_length_426_cov_6.899061
345 G low-110 [G/T] high-141 [G/T]
16139_TGCAGGAACAACTGAATCAATCCATCGTTGCCTCCTCTG_NODE_1_length_426_cov_6.899061
161 A low-110 [A/T] high-141 [A/T]
16139_TGCAGGAACAACTGAATCAATCCATCGTTGCCTCCTCTG_NODE_1_length_426_cov_6.899061
228 C low-110 [C/G] high-141 [C/G]
16139_TGCAGGAACAACTGAATCAATCCATCGTTGCCTCCTCTG_NODE_1_length_426_cov_6.899061
303 C low-110 [C/G] high-141 [C/G]
16139_TGCAGGAACAACTGAATCAATCCATCGTTGCCTCCTCTG_NODE_1_length_426_cov_6.899061
235 T low-110 - high-141 [T/C]
5013_TGCAGGAATCCAAACAGGAAGGGCCCGGCTCCGGCTGGG_NODE_1_length_454_cov_22.290749
231 T low-110 [T/C] high-141 T
5013_TGCAGGAATCCAAACAGGAAGGGCCCGGCTCCGGCTGGG_NODE_1_length_454_cov_22.290749
387 G low-110 [G/+T] high-141 G
5013_TGCAGGAATCCAAACAGGAAGGGCCCGGCTCCGGCTGGG_NODE_1_length_454_cov_22.290749
224 G low-110 G high-141 [G/A]
5013_TGCAGGAATCCAAACAGGAAGGGCCCGGCTCCGGCTGGG_NODE_1_length_454_cov_22.290749
171 G low-110 [G/C] high-141 [G/C]
2516_TGCAGGTGACAGTGGCACCGAGGGACACTTGTTAACCCC_NODE_1_length_408_cov_7.772059
251 G low-110 [G/A] high-141 [G/A]
2516_TGCAGGTGACAGTGGCACCGAGGGACACTTGTTAACCCC_NODE_1_length_408_cov_7.772059
198 G low-110 [G/A] high-141 [G/A]
2516_TGCAGGTGACAGTGGCACCGAGGGACACTTGTTAACCCC_NODE_1_length_408_cov_7.772059
105 T low-110 [T/G] high-141 [T/G]
7987_TGCAGGGAGTCACTTCAGCTTGTTAAGAGACAGATGAAC_NODE_3_length_153_cov_9.418301
52 C low-110 - high-141 [C/-C]
7987_TGCAGGGAGTCACTTCAGCTTGTTAAGAGACAGATGAAC_NODE_3_length_153_cov_9.418301
51 T low-110 - high-141 [T/-T]
4436_TGCAGGAGGCGCCGATTTAGCATACGTCCAACGTTTGGC_NODE_1_length_216_cov_12.870370
134 G low-110 [G/T] high-141 G
4436_TGCAGGAGGCGCCGATTTAGCATACGTCCAACGTTTGGC_NODE_1_length_216_cov_12.870370
160 A low-110 [A/T] high-141 T
38864_TGCAGGCTCTCTGATCCATGCTGTCCAGTAGCTGCTCAG_NODE_1_length_356_cov_4.036517
328 T low-110 [T/C] high-141 [T/C]
38864_TGCAGGCTCTCTGATCCATGCTGTCCAGTAGCTGCTCAG_NODE_1_length_356_cov_4.036517
234 G low-110 G high-141 [G/A]
38864_TGCAGGCTCTCTGATCCATGCTGTCCAGTAGCTGCTCAG_NODE_1_length_356_cov_4.036517
207 C low-110 C high-141 [C/T]
38864_TGCAGGCTCTCTGATCCATGCTGTCCAGTAGCTGCTCAG_NODE_1_length_356_cov_4.036517
26 T low-110 - high-141 [T/C]
38864_TGCAGGCTCTCTGATCCATGCTGTCCAGTAGCTGCTCAG_NODE_1_length_356_cov_4.036517
99 T low-110 [T/G] high-141 [T/G]
38864_TGCAGGCTCTCTGATCCATGCTGTCCAGTAGCTGCTCAG_NODE_1_length_356_cov_4.036517
72 A low-110 A high-141 [A/G]
38864_TGCAGGCTCTCTGATCCATGCTGTCCAGTAGCTGCTCAG_NODE_1_length_356_cov_4.036517
186 T low-110 T high-141 [T/C]
38864_TGCAGGCTCTCTGATCCATGCTGTCCAGTAGCTGCTCAG_NODE_1_length_356_cov_4.036517
351 T low-110 [T/C] high-141 [T/C]
38864_TGCAGGCTCTCTGATCCATGCTGTCCAGTAGCTGCTCAG_NODE_1_length_356_cov_4.036517
23 A low-110 - high-141 [A/C]
38864_TGCAGGCTCTCTGATCCATGCTGTCCAGTAGCTGCTCAG_NODE_1_length_356_cov_4.036517
100 C low-110 C high-141 [C/G]
38864_TGCAGGCTCTCTGATCCATGCTGTCCAGTAGCTGCTCAG_NODE_1_length_356_cov_4.036517
301 C low-110 [C/A] high-141 [C/A]
38864_TGCAGGCTCTCTGATCCATGCTGTCCAGTAGCTGCTCAG_NODE_1_length_356_cov_4.036517
350 C low-110 [C/T] high-141 [C/T]
38864_TGCAGGCTCTCTGATCCATGCTGTCCAGTAGCTGCTCAG_NODE_1_length_356_cov_4.036517
246 G low-110 [G/A] high-141 [G/A]
38864_TGCAGGCTCTCTGATCCATGCTGTCCAGTAGCTGCTCAG_NODE_1_length_356_cov_4.036517
147 G low-110 G high-141 [G/A]
38864_TGCAGGCTCTCTGATCCATGCTGTCCAGTAGCTGCTCAG_NODE_1_length_356_cov_4.036517
304 T low-110 [T/C] high-141 T
38864_TGCAGGCTCTCTGATCCATGCTGTCCAGTAGCTGCTCAG_NODE_1_length_356_cov_4.036517
28 A low-110 [A/G] high-141 [A/G]
38864_TGCAGGCTCTCTGATCCATGCTGTCCAGTAGCTGCTCAG_NODE_1_length_356_cov_4.036517
298 A low-110 [A/G] high-141 A
38864_TGCAGGCTCTCTGATCCATGCTGTCCAGTAGCTGCTCAG_NODE_1_length_356_cov_4.036517
236 A low-110 [A/C] high-141 A
38864_TGCAGGCTCTCTGATCCATGCTGTCCAGTAGCTGCTCAG_NODE_1_length_356_cov_4.036517
114 T low-110 T high-141 [T/G]
38864_TGCAGGCTCTCTGATCCATGCTGTCCAGTAGCTGCTCAG_NODE_1_length_356_cov_4.036517
15 A low-110 [A/T] high-141 [A/T]
38864_TGCAGGCTCTCTGATCCATGCTGTCCAGTAGCTGCTCAG_NODE_1_length_356_cov_4.036517
243 T low-110 T high-141 [T/G]
38864_TGCAGGCTCTCTGATCCATGCTGTCCAGTAGCTGCTCAG_NODE_1_length_356_cov_4.036517
172 C low-110 [C/G] high-141 [C/G]
38864_TGCAGGCTCTCTGATCCATGCTGTCCAGTAGCTGCTCAG_NODE_1_length_356_cov_4.036517
173 C low-110 [C/T] high-141 [C/T]
38864_TGCAGGCTCTCTGATCCATGCTGTCCAGTAGCTGCTCAG_NODE_1_length_356_cov_4.036517
66 A low-110 [A/G] high-141 [A/G]
38864_TGCAGGCTCTCTGATCCATGCTGTCCAGTAGCTGCTCAG_NODE_1_length_356_cov_4.036517
151 C low-110 [C/T] high-141 [C/T]
38864_TGCAGGCTCTCTGATCCATGCTGTCCAGTAGCTGCTCAG_NODE_1_length_356_cov_4.036517
175 T low-110 [T/C] high-141 [T/C]
38864_TGCAGGCTCTCTGATCCATGCTGTCCAGTAGCTGCTCAG_NODE_1_length_356_cov_4.036517
196 G low-110 G high-141 [G/A]
38864_TGCAGGCTCTCTGATCCATGCTGTCCAGTAGCTGCTCAG_NODE_1_length_356_cov_4.036517
343 C low-110 C high-141 [C/A]
38864_TGCAGGCTCTCTGATCCATGCTGTCCAGTAGCTGCTCAG_NODE_1_length_356_cov_4.036517
223 G low-110 [G/A] high-141 [G/A]
38864_TGCAGGCTCTCTGATCCATGCTGTCCAGTAGCTGCTCAG_NODE_1_length_356_cov_4.036517
195 T low-110 [T/-T] high-141 [T/-T]
40665_TGCAGGATATGCGCCTTTCGCTTCAGATCGTTGCAACTA_NODE_1_length_374_cov_20.767380
352 G low-110 [G/+A] high-141 [G/+A]
2121_TGCAGGGGGTCAGTGCTGGAGAGGACTGCTGCTGTGGCG_NODE_2_length_376_cov_20.819149
170 G low-110 [G/A] high-141 -
2121_TGCAGGGGGTCAGTGCTGGAGAGGACTGCTGCTGTGGCG_NODE_2_length_376_cov_20.819149
169 T low-110 - high-141 -
33613_TGCAGGAGGATCACAGCGTCTCTCTTGCGCTTCCATTCC_NODE_1_length_455_cov_16.604395
306 G low-110 G high-141 [G/A]
33613_TGCAGGAGGATCACAGCGTCTCTCTTGCGCTTCCATTCC_NODE_1_length_455_cov_16.604395
133 C low-110 C high-141 [C/T]
33613_TGCAGGAGGATCACAGCGTCTCTCTTGCGCTTCCATTCC_NODE_1_length_455_cov_16.604395
290 G low-110 G high-141 [G/+T]
6344_TGCAGGAAATAAAGGCCCAATCCCAACCCCCCTAAACCC_NODE_1_length_422_cov_24.049763
181 A low-110 A high-141 [A/C]
6344_TGCAGGAAATAAAGGCCCAATCCCAACCCCCCTAAACCC_NODE_1_length_422_cov_24.049763
218 A low-110 [A/T] high-141 [A/T]
21531_TGCAGGTCTCCCCGCTACCGCCATTCAACCTTTGCAGCT_NODE_1_length_424_cov_12.087264
384 G low-110 [G/A] high-141 [G/A]
21531_TGCAGGTCTCCCCGCTACCGCCATTCAACCTTTGCAGCT_NODE_1_length_424_cov_12.087264
170 A low-110 [A/T] high-141 A
21531_TGCAGGTCTCCCCGCTACCGCCATTCAACCTTTGCAGCT_NODE_1_length_424_cov_12.087264
165 T low-110 [T/A] high-141 [T/A]
21531_TGCAGGTCTCCCCGCTACCGCCATTCAACCTTTGCAGCT_NODE_1_length_424_cov_12.087264
346 T low-110 [T/C] high-141 [T/C]
21531_TGCAGGTCTCCCCGCTACCGCCATTCAACCTTTGCAGCT_NODE_1_length_424_cov_12.087264
227 C low-110 [C/G] high-141 [C/G]
21531_TGCAGGTCTCCCCGCTACCGCCATTCAACCTTTGCAGCT_NODE_1_length_424_cov_12.087264
179 T low-110 [T/C] high-141 T
21531_TGCAGGTCTCCCCGCTACCGCCATTCAACCTTTGCAGCT_NODE_1_length_424_cov_12.087264
252 C low-110 [C/G] high-141 [C/G]
21531_TGCAGGTCTCCCCGCTACCGCCATTCAACCTTTGCAGCT_NODE_1_length_424_cov_12.087264
182 C low-110 [C/G] high-141 [C/G]
21531_TGCAGGTCTCCCCGCTACCGCCATTCAACCTTTGCAGCT_NODE_1_length_424_cov_12.087264
310 C low-110 [C/T] high-141 [C/T]
21531_TGCAGGTCTCCCCGCTACCGCCATTCAACCTTTGCAGCT_NODE_1_length_424_cov_12.087264
280 T low-110 [T/C] high-141 T
21531_TGCAGGTCTCCCCGCTACCGCCATTCAACCTTTGCAGCT_NODE_1_length_424_cov_12.087264
228 G low-110 [G/A] high-141 [G/A]
21531_TGCAGGTCTCCCCGCTACCGCCATTCAACCTTTGCAGCT_NODE_1_length_424_cov_12.087264
184 T low-110 [T/C] high-141 [T/C]
21531_TGCAGGTCTCCCCGCTACCGCCATTCAACCTTTGCAGCT_NODE_1_length_424_cov_12.087264
201 A low-110 [A/G] high-141 [A/G]
21531_TGCAGGTCTCCCCGCTACCGCCATTCAACCTTTGCAGCT_NODE_1_length_424_cov_12.087264
145 C low-110 [C/T] high-141 [C/G]
21531_TGCAGGTCTCCCCGCTACCGCCATTCAACCTTTGCAGCT_NODE_1_length_424_cov_12.087264
232 A low-110 [A/T] high-141 [A/T]
21531_TGCAGGTCTCCCCGCTACCGCCATTCAACCTTTGCAGCT_NODE_1_length_424_cov_12.087264
423 T low-110 [T/C] high-141 [T/C]
21531_TGCAGGTCTCCCCGCTACCGCCATTCAACCTTTGCAGCT_NODE_1_length_424_cov_12.087264
187 T low-110 [T/C] high-141 [T/C]
21531_TGCAGGTCTCCCCGCTACCGCCATTCAACCTTTGCAGCT_NODE_1_length_424_cov_12.087264
404 C low-110 [C/T] high-141 [C/T]
21531_TGCAGGTCTCCCCGCTACCGCCATTCAACCTTTGCAGCT_NODE_1_length_424_cov_12.087264
387 A low-110 [A/G] high-141 [A/G]
21531_TGCAGGTCTCCCCGCTACCGCCATTCAACCTTTGCAGCT_NODE_1_length_424_cov_12.087264
142 T low-110 [T/C] high-141 [T/C]
21531_TGCAGGTCTCCCCGCTACCGCCATTCAACCTTTGCAGCT_NODE_1_length_424_cov_12.087264
330 A low-110 [A/G] high-141 [A/G]
21531_TGCAGGTCTCCCCGCTACCGCCATTCAACCTTTGCAGCT_NODE_1_length_424_cov_12.087264
295 G low-110 [G/A] high-141 [G/A]
21531_TGCAGGTCTCCCCGCTACCGCCATTCAACCTTTGCAGCT_NODE_1_length_424_cov_12.087264
167 G low-110 [G/T] high-141 [G/T]
21531_TGCAGGTCTCCCCGCTACCGCCATTCAACCTTTGCAGCT_NODE_1_length_424_cov_12.087264
154 C low-110 [C/T] high-141 [C/T]
21531_TGCAGGTCTCCCCGCTACCGCCATTCAACCTTTGCAGCT_NODE_1_length_424_cov_12.087264
174 A low-110 [A/C] high-141 [A/C]
21531_TGCAGGTCTCCCCGCTACCGCCATTCAACCTTTGCAGCT_NODE_1_length_424_cov_12.087264
349 G low-110 [G/A] high-141 [G/A]
21531_TGCAGGTCTCCCCGCTACCGCCATTCAACCTTTGCAGCT_NODE_1_length_424_cov_12.087264
399 A low-110 A high-141 [A/T]
21531_TGCAGGTCTCCCCGCTACCGCCATTCAACCTTTGCAGCT_NODE_1_length_424_cov_12.087264
157 T low-110 [T/C] high-141 [T/C]
21531_TGCAGGTCTCCCCGCTACCGCCATTCAACCTTTGCAGCT_NODE_1_length_424_cov_12.087264
422 T low-110 [T/G] high-141 [T/G]
21531_TGCAGGTCTCCCCGCTACCGCCATTCAACCTTTGCAGCT_NODE_1_length_424_cov_12.087264
197 T low-110 [T/A] high-141 [T/A]
21531_TGCAGGTCTCCCCGCTACCGCCATTCAACCTTTGCAGCT_NODE_1_length_424_cov_12.087264
149 T low-110 [T/C] high-141 [T/C]
21531_TGCAGGTCTCCCCGCTACCGCCATTCAACCTTTGCAGCT_NODE_1_length_424_cov_12.087264
238 C low-110 [C/T] high-141 [C/T]
21531_TGCAGGTCTCCCCGCTACCGCCATTCAACCTTTGCAGCT_NODE_1_length_424_cov_12.087264
183 G low-110 [G/A] high-141 [G/A]
21531_TGCAGGTCTCCCCGCTACCGCCATTCAACCTTTGCAGCT_NODE_1_length_424_cov_12.087264
248 T low-110 [T/G] high-141 G
21531_TGCAGGTCTCCCCGCTACCGCCATTCAACCTTTGCAGCT_NODE_1_length_424_cov_12.087264
390 A low-110 [A/T] high-141 [A/T]
21531_TGCAGGTCTCCCCGCTACCGCCATTCAACCTTTGCAGCT_NODE_1_length_424_cov_12.087264
176 G low-110 [G/A] high-141 [G/A]
21531_TGCAGGTCTCCCCGCTACCGCCATTCAACCTTTGCAGCT_NODE_1_length_424_cov_12.087264
153 C low-110 [C/G] high-141 [C/T]
21531_TGCAGGTCTCCCCGCTACCGCCATTCAACCTTTGCAGCT_NODE_1_length_424_cov_12.087264
431 A low-110 [A/C] high-141 [A/C]
16256_TGCAGGTCTGCATTGCTATTGAGTGAGAGTGGCTTTCTG_NODE_1_length_357_cov_5.386555
254 G low-110 [G/A] high-141 [G/A]
16256_TGCAGGTCTGCATTGCTATTGAGTGAGAGTGGCTTTCTG_NODE_1_length_357_cov_5.386555
245 A low-110 [A/T] high-141 [A/T]
16256_TGCAGGTCTGCATTGCTATTGAGTGAGAGTGGCTTTCTG_NODE_1_length_357_cov_5.386555
227 A low-110 [A/C] high-141 [A/C]
38466_TGCAGGAGAATGCACGCTGAAAGATGCCCTCCCCCGTAT_NODE_1_length_432_cov_22.650463
321 A low-110 [A/T] high-141 [A/T]
38466_TGCAGGAGAATGCACGCTGAAAGATGCCCTCCCCCGTAT_NODE_1_length_432_cov_22.650463
186 A low-110 [A/G] high-141 [A/G]
38466_TGCAGGAGAATGCACGCTGAAAGATGCCCTCCCCCGTAT_NODE_1_length_432_cov_22.650463
380 C low-110 [C/A] high-141 [C/A]
38466_TGCAGGAGAATGCACGCTGAAAGATGCCCTCCCCCGTAT_NODE_1_length_432_cov_22.650463
211 T low-110 [T/C] high-141 [T/C]
6782_TGCAGGAGAGACGCCGGGGAGGGGGCGGGATTTGGCTGC_NODE_1_length_407_cov_19.076166
162 C low-110 C high-141 [C/A]
35939_TGCAGGCTACAGCCGTTCTATCCATGAGGCTGCATCATC_NODE_1_length_417_cov_18.033573
354 C low-110 C high-141 [C/T]
35939_TGCAGGCTACAGCCGTTCTATCCATGAGGCTGCATCATC_NODE_1_length_417_cov_18.033573
293 T low-110 [T/C] high-141 T
20791_TGCAGGACTCCCTCGGAGGGAACTGTCGCACCACCATGT_NODE_1_length_474_cov_17.544304
352 G low-110 - high-141 [G/T]
26156_TGCAGGCCTGTCGGGTGGCGGCCCGAGCGACGGACCTCT_NODE_1_length_245_cov_11.930613
98 T low-110 A high-141 T
26156_TGCAGGCCTGTCGGGTGGCGGCCCGAGCGACGGACCTCT_NODE_1_length_245_cov_11.930613
105 G low-110 T high-141 G
7528_TGCAGGCTTACAGCAGGGTCACAACGCAGTATTCGACGA_NODE_1_length_436_cov_23.043577
197 G low-110 G high-141 [G/T]
7528_TGCAGGCTTACAGCAGGGTCACAACGCAGTATTCGACGA_NODE_1_length_436_cov_23.043577
200 T low-110 - high-141 [T/G]
7528_TGCAGGCTTACAGCAGGGTCACAACGCAGTATTCGACGA_NODE_1_length_436_cov_23.043577
189 A low-110 - high-141 [A/T]
7528_TGCAGGCTTACAGCAGGGTCACAACGCAGTATTCGACGA_NODE_1_length_436_cov_23.043577
185 T low-110 - high-141 [T/C]
7528_TGCAGGCTTACAGCAGGGTCACAACGCAGTATTCGACGA_NODE_1_length_436_cov_23.043577
220 G low-110 G high-141 [G/A]
7528_TGCAGGCTTACAGCAGGGTCACAACGCAGTATTCGACGA_NODE_1_length_436_cov_23.043577
218 G low-110 [G/C] high-141 [G/C]
38621_TGCAGGTTGCTTAAAAAGCGAAAAACAATCAATAGCATT_NODE_1_length_361_cov_11.360111
293 T low-110 [T/C] high-141 T
30665_TGCAGGAAGTGGTTCCAGCCCTCTTGTTTCCACTTCCTC_NODE_1_length_257_cov_29.805447
84 G low-110 [G/T] high-141 [G/T]
30665_TGCAGGAAGTGGTTCCAGCCCTCTTGTTTCCACTTCCTC_NODE_1_length_257_cov_29.805447
132 T low-110 [T/A] high-141 T
30665_TGCAGGAAGTGGTTCCAGCCCTCTTGTTTCCACTTCCTC_NODE_1_length_257_cov_29.805447
51 A low-110 [A/C] high-141 [A/C]
19694_TGCAGGCTCGCTGCGACAACGTGCTGGTCACCAACGACT_NODE_1_length_348_cov_17.393679
281 C low-110 [C/T] high-141 C
8387_TGCAGGTCGCTTTATCTGCCCCCTCTTTACCCCGTTGTC_NODE_1_length_443_cov_21.196388
253 T low-110 T high-141 [T/C]
15217_TGCAGGCACGGTTAGAAATCCATCTAATAACTGCCAAGA_NODE_1_length_449_cov_16.583519
336 A low-110 [A/G] high-141 -
7999_TGCAGGATGAGGATGAAGTGGAGGTTGTTCTCCGTGTCG_NODE_1_length_186_cov_15.102151
122 G low-110 [G/A] high-141 [G/A]
7999_TGCAGGATGAGGATGAAGTGGAGGTTGTTCTCCGTGTCG_NODE_1_length_186_cov_15.102151
121 T low-110 [T/+CAA] high-141 [T/+CAA]
7903_TGCAGGCCGGCGTTCAGAGCATGAAGGCCGGAGGAGGCG_NODE_5_length_97_cov_33.969070
42 T low-110 T high-141 [T/C]
7903_TGCAGGCCGGCGTTCAGAGCATGAAGGCCGGAGGAGGCG_NODE_5_length_97_cov_33.969070
67 C low-110 C high-141 [C/T]
41683_TGCAGGGGGACGTCATTGCTGCCGCCGCACATAGAAACC_NODE_1_length_428_cov_15.163551
343 T low-110 [T/C] high-141 [T/C]
21471_TGCAGGTCACACTGAGACAGTCATTGTGGAGAGCAAAAT_NODE_1_length_132_cov_17.734848
54 C low-110 C high-141 T
34437_TGCAGGCATTACAGCACCCACAGATTATTTTGTAACTGT_NODE_1_length_454_cov_23.936123
236 C low-110 [C/A] high-141 C
1386_TGCAGGAAGGTGTTTGATCTGGTGTACCAGTCAACCGCT_NODE_1_length_164_cov_12.695122
109 G low-110 [G/+C] high-141 G
21344_TGCAGGTCGTAGTACAGCGAGGTGATCAGATTGCTGCTG_NODE_1_length_436_cov_13.857799
217 T low-110 T high-141 [T/C]
34473_TGCAGGATCGTCCATTCAGCCTGTTAACGTGGCGGCTTT_NODE_1_length_372_cov_13.118279
221 C low-110 C high-141 [C/A]
41268_TGCAGGGTTGCGGTGAGTCAGGCGTCACACACACACACT_NODE_1_length_443_cov_7.498871
250 C low-110 [C/A] high-141 -
24508_TGCAGGCCTGCTCTTGTCCTTTACTGTTCCTGCTACTGT_NODE_1_length_450_cov_15.500000
301 T low-110 [T/A] high-141 -
29409_TGCAGGATGGCAGGCGCCATCAGCTGATTGGTCCCTGGG_NODE_1_length_460_cov_14.791305
248 C low-110 [C/T] high-141 [C/T]
43994_TGCAGGCTCGATTATACGGCAGTGTGTTAAACCCAGACA_NODE_2_length_129_cov_19.372093
92 C low-110 [C/A] high-141 C
43994_TGCAGGCTCGATTATACGGCAGTGTGTTAAACCCAGACA_NODE_2_length_129_cov_19.372093
73 G low-110 [G/A] high-141 [G/A]
215_TGCAGGAGAGGTCAGACTGTAACTCACACGTAGGAGGCG_NODE_1_length_479_cov_14.713987
194 C low-110 [C/T] high-141 [C/T]
215_TGCAGGAGAGGTCAGACTGTAACTCACACGTAGGAGGCG_NODE_1_length_479_cov_14.713987
146 T low-110 - high-141 [T/C]
215_TGCAGGAGAGGTCAGACTGTAACTCACACGTAGGAGGCG_NODE_1_length_479_cov_14.713987
184 T low-110 [T/A] high-141 [T/A]
39259_TGCAGGCAGCCTCCCCTGGCAGAGGAGGAACCATAAGAG_NODE_1_length_471_cov_16.399151
294 A low-110 [A/T] high-141 [A/T]
39259_TGCAGGCAGCCTCCCCTGGCAGAGGAGGAACCATAAGAG_NODE_1_length_471_cov_16.399151
346 G low-110 [G/A] high-141 [G/A]
9569_TGCAGGTGACTTTTAGACCTCTGACTTTTGATGGTTTAA_NODE_1_length_139_cov_12.467626
85 T low-110 [T/G] high-141 -
9569_TGCAGGTGACTTTTAGACCTCTGACTTTTGATGGTTTAA_NODE_1_length_139_cov_12.467626
77 G low-110 - high-141 [G/C]
9569_TGCAGGTGACTTTTAGACCTCTGACTTTTGATGGTTTAA_NODE_1_length_139_cov_12.467626
39 G low-110 [G/T] high-141 [G/T]
9569_TGCAGGTGACTTTTAGACCTCTGACTTTTGATGGTTTAA_NODE_1_length_139_cov_12.467626
118 C low-110 [C/T] high-141 [C/T]
9569_TGCAGGTGACTTTTAGACCTCTGACTTTTGATGGTTTAA_NODE_1_length_139_cov_12.467626
71 T low-110 - high-141 [T/C]
9569_TGCAGGTGACTTTTAGACCTCTGACTTTTGATGGTTTAA_NODE_1_length_139_cov_12.467626
96 G low-110 [G/A] high-141 [G/A]
35002_TGCAGGATTTACCATCGGGACCGTTTTCAATTGCCACTT_NODE_1_length_229_cov_6.934498
134 T low-110 - high-141 [T/G]
4327_TGCAGGCTTGAGTTGTCAGTACATTTTGTATTCTTGCCC_NODE_1_length_465_cov_13.361290
274 A low-110 [A/C] high-141 A
4327_TGCAGGCTTGAGTTGTCAGTACATTTTGTATTCTTGCCC_NODE_1_length_465_cov_13.361290
271 G low-110 [G/A] high-141 G
4327_TGCAGGCTTGAGTTGTCAGTACATTTTGTATTCTTGCCC_NODE_1_length_465_cov_13.361290
306 C low-110 [C/A] high-141 C
21277_TGCAGGGACATTTCCCGAGCCCATCGCGTGGCCGAGAAC_NODE_2_length_158_cov_4.329114
70 G low-110 [G/A] high-141 G
11660_TGCAGGTTTGGTGCTGTGACAGTTCACACCACGAATCAA_NODE_1_length_382_cov_7.528796
226 T low-110 [T/+AT] high-141 +AT
24745_TGCAGGATCAAGAGCTACTCCTCCTACACCAGCGTGGTT_NODE_3_length_278_cov_18.356115
188 C low-110 [C/T] high-141 [C/T]
41422_TGCAGGTAGATCGTACCACCTTGCAGTCGGAAGATCGGC_NODE_1_length_463_cov_12.546436
373 G low-110 -G high-141 -
41422_TGCAGGTAGATCGTACCACCTTGCAGTCGGAAGATCGGC_NODE_1_length_463_cov_12.546436
325 C low-110 T high-141 [C/T]
30673_TGCAGGGCTGCAGGGCGTGCAGTGTGTTGCTGTAGATGT_NODE_1_length_462_cov_16.722944
358 T low-110 T high-141 [T/C]
38738_TGCAGGAATGGAATAAGGTCGTCTTGTTCCAGGTATTTA_NODE_2_length_342_cov_19.052631
279 A low-110 [A/G] high-141 [A/G]
34499_TGCAGGACCACCACCCAAATGGTGGGTTTTGGTGGGACA_NODE_2_length_253_cov_20.924902
189 C low-110 [C/A] high-141 C
34499_TGCAGGACCACCACCCAAATGGTGGGTTTTGGTGGGACA_NODE_2_length_253_cov_20.924902
175 T low-110 [T/-T] high-141 -
34499_TGCAGGACCACCACCCAAATGGTGGGTTTTGGTGGGACA_NODE_2_length_253_cov_20.924902
143 G low-110 [G/A] high-141 -
7325_TGCAGGAGCCCGTCACAGTGCGAGGGTGGCCCATGGGCC_NODE_1_length_460_cov_24.032608
292 A low-110 G high-141 A
27227_TGCAGGGAGACGCGCGCGGCAGCGGCGTAATGTGGCGTG_NODE_2_length_245_cov_12.228572
240 G low-110 G high-141 [G/A]
27227_TGCAGGGAGACGCGCGCGGCAGCGGCGTAATGTGGCGTG_NODE_2_length_245_cov_12.228572
242 G low-110 G high-141 [G/A]
13034_TGCAGGTTCCAAACACAGGTCGCTCTTGCGGTGATGAGA_NODE_1_length_391_cov_9.163683
69 T low-110 - high-141 [T/C]
13034_TGCAGGTTCCAAACACAGGTCGCTCTTGCGGTGATGAGA_NODE_1_length_391_cov_9.163683
215 T low-110 [T/C] high-141 C
13034_TGCAGGTTCCAAACACAGGTCGCTCTTGCGGTGATGAGA_NODE_1_length_391_cov_9.163683
265 C low-110 [C/T] high-141 [C/T]
13034_TGCAGGTTCCAAACACAGGTCGCTCTTGCGGTGATGAGA_NODE_1_length_391_cov_9.163683
125 T low-110 [T/G] high-141 [T/G]
13034_TGCAGGTTCCAAACACAGGTCGCTCTTGCGGTGATGAGA_NODE_1_length_391_cov_9.163683
323 T low-110 T high-141 [T/C]
13034_TGCAGGTTCCAAACACAGGTCGCTCTTGCGGTGATGAGA_NODE_1_length_391_cov_9.163683
227 A low-110 A high-141 [A/G]
19265_TGCAGGTCATCACCTCCAAGCAGCGCCCACGCAAACTCA_NODE_1_length_484_cov_21.795454
273 T low-110 T high-141 [T/A]
19265_TGCAGGTCATCACCTCCAAGCAGCGCCCACGCAAACTCA_NODE_1_length_484_cov_21.795454
264 C low-110 C high-141 [C/T]
31846_TGCAGGTTGAACATGGCGGTCAGTGTGTCCCCAAACTTC_NODE_1_length_368_cov_26.081522
303 G low-110 G high-141 [G/A]
31846_TGCAGGTTGAACATGGCGGTCAGTGTGTCCCCAAACTTC_NODE_1_length_368_cov_26.081522
196 C low-110 [C/T] high-141 -
2536_TGCAGGCTGCAGGCCGTCCGCAGCCGGATCGGGAGGCGG_NODE_1_length_246_cov_8.756098
159 C low-110 [C/A] high-141 -
2536_TGCAGGCTGCAGGCCGTCCGCAGCCGGATCGGGAGGCGG_NODE_1_length_246_cov_8.756098
167 T low-110 T high-141 [T/A]
12791_TGCAGGGTGACGGGCACCGCGGGGCCGAGGGAGCACCTC_NODE_1_length_379_cov_72.715042
189 G low-110 [G/A] high-141 [G/A]
12791_TGCAGGGTGACGGGCACCGCGGGGCCGAGGGAGCACCTC_NODE_1_length_379_cov_72.715042
347 T low-110 [T/A] high-141 [T/A]
12791_TGCAGGGTGACGGGCACCGCGGGGCCGAGGGAGCACCTC_NODE_1_length_379_cov_72.715042
314 T low-110 T high-141 [T/+G]
12791_TGCAGGGTGACGGGCACCGCGGGGCCGAGGGAGCACCTC_NODE_1_length_379_cov_72.715042
358 A low-110 [A/C] high-141 [A/C]
12791_TGCAGGGTGACGGGCACCGCGGGGCCGAGGGAGCACCTC_NODE_1_length_379_cov_72.715042
315 T low-110 [T/G] high-141 [T/A]
12791_TGCAGGGTGACGGGCACCGCGGGGCCGAGGGAGCACCTC_NODE_1_length_379_cov_72.715042
376 A low-110 [A/T] high-141 [A/T]
12791_TGCAGGGTGACGGGCACCGCGGGGCCGAGGGAGCACCTC_NODE_1_length_379_cov_72.715042
162 T low-110 [T/C] high-141 [T/C]
12791_TGCAGGGTGACGGGCACCGCGGGGCCGAGGGAGCACCTC_NODE_1_length_379_cov_72.715042
318 T low-110 [T/A] high-141 [T/A]
12791_TGCAGGGTGACGGGCACCGCGGGGCCGAGGGAGCACCTC_NODE_1_length_379_cov_72.715042
29 C low-110 [C/A] high-141 [C/A]
12791_TGCAGGGTGACGGGCACCGCGGGGCCGAGGGAGCACCTC_NODE_1_length_379_cov_72.715042
350 T low-110 [T/C] high-141 [T/C]
12791_TGCAGGGTGACGGGCACCGCGGGGCCGAGGGAGCACCTC_NODE_1_length_379_cov_72.715042
273 G low-110 [G/A] high-141 [G/A]
12791_TGCAGGGTGACGGGCACCGCGGGGCCGAGGGAGCACCTC_NODE_1_length_379_cov_72.715042
377 G low-110 [G/T] high-141 [G/T]
12791_TGCAGGGTGACGGGCACCGCGGGGCCGAGGGAGCACCTC_NODE_1_length_379_cov_72.715042
313 A low-110 [A/C] high-141 [A/C]
12791_TGCAGGGTGACGGGCACCGCGGGGCCGAGGGAGCACCTC_NODE_1_length_379_cov_72.715042
308 T low-110 [T/-T] high-141 [T/-T]
12791_TGCAGGGTGACGGGCACCGCGGGGCCGAGGGAGCACCTC_NODE_1_length_379_cov_72.715042
38 G low-110 [G/T] high-141 [G/T]
12791_TGCAGGGTGACGGGCACCGCGGGGCCGAGGGAGCACCTC_NODE_1_length_379_cov_72.715042
101 T low-110 [T/C] high-141 [T/C]
12791_TGCAGGGTGACGGGCACCGCGGGGCCGAGGGAGCACCTC_NODE_1_length_379_cov_72.715042
357 G low-110 [G/T] high-141 [G/T]
12791_TGCAGGGTGACGGGCACCGCGGGGCCGAGGGAGCACCTC_NODE_1_length_379_cov_72.715042
372 T low-110 T high-141 [T/G]
33407_TGCAGGCTCCTCTCAGAGGTTTGCTGATGGACTCGTGTG_NODE_2_length_119_cov_25.294117
49 C low-110 C high-141 [C/G]
32268_TGCAGGGCGCGCAAGGACTCGCTTATGTCGGGATGTCGA_NODE_1_length_407_cov_22.061424
71 T low-110 [T/G] high-141 [T/G]
21108_TGCAGGAATCTTGGAATTCTCTTCGACCAGGATATGACC_NODE_1_length_390_cov_4.928205
371 G low-110 [G/T] high-141 T
21108_TGCAGGAATCTTGGAATTCTCTTCGACCAGGATATGACC_NODE_1_length_390_cov_4.928205
274 A low-110 [A/T] high-141 [A/T]
21108_TGCAGGAATCTTGGAATTCTCTTCGACCAGGATATGACC_NODE_1_length_390_cov_4.928205
67 T low-110 [T/G] high-141 [T/G]
21108_TGCAGGAATCTTGGAATTCTCTTCGACCAGGATATGACC_NODE_1_length_390_cov_4.928205
139 A low-110 [A/C] high-141 C
21108_TGCAGGAATCTTGGAATTCTCTTCGACCAGGATATGACC_NODE_1_length_390_cov_4.928205
167 T low-110 [T/G] high-141 T
21108_TGCAGGAATCTTGGAATTCTCTTCGACCAGGATATGACC_NODE_1_length_390_cov_4.928205
121 A low-110 [A/G] high-141 [A/G]
21108_TGCAGGAATCTTGGAATTCTCTTCGACCAGGATATGACC_NODE_1_length_390_cov_4.928205
158 G low-110 [G/A] high-141 [G/A]
21108_TGCAGGAATCTTGGAATTCTCTTCGACCAGGATATGACC_NODE_1_length_390_cov_4.928205
324 A low-110 [A/+C] high-141 +C
21108_TGCAGGAATCTTGGAATTCTCTTCGACCAGGATATGACC_NODE_1_length_390_cov_4.928205
106 A low-110 [A/G] high-141 [A/G]
21108_TGCAGGAATCTTGGAATTCTCTTCGACCAGGATATGACC_NODE_1_length_390_cov_4.928205
186 A low-110 [A/G] high-141 [A/G]
21108_TGCAGGAATCTTGGAATTCTCTTCGACCAGGATATGACC_NODE_1_length_390_cov_4.928205
144 C low-110 [C/T] high-141 [C/T]
21108_TGCAGGAATCTTGGAATTCTCTTCGACCAGGATATGACC_NODE_1_length_390_cov_4.928205
74 C low-110 C high-141 [C/A]
21108_TGCAGGAATCTTGGAATTCTCTTCGACCAGGATATGACC_NODE_1_length_390_cov_4.928205
190 A low-110 [A/G] high-141 [A/G]
21108_TGCAGGAATCTTGGAATTCTCTTCGACCAGGATATGACC_NODE_1_length_390_cov_4.928205
291 C low-110 [C/A] high-141 A
21108_TGCAGGAATCTTGGAATTCTCTTCGACCAGGATATGACC_NODE_1_length_390_cov_4.928205
64 T low-110 - high-141 [T/C]
21108_TGCAGGAATCTTGGAATTCTCTTCGACCAGGATATGACC_NODE_1_length_390_cov_4.928205
95 T low-110 [T/C] high-141 [T/C]
21108_TGCAGGAATCTTGGAATTCTCTTCGACCAGGATATGACC_NODE_1_length_390_cov_4.928205
61 A low-110 [A/G] high-141 [A/G]
21108_TGCAGGAATCTTGGAATTCTCTTCGACCAGGATATGACC_NODE_1_length_390_cov_4.928205
160 G low-110 [G/A] high-141 [G/A]
21108_TGCAGGAATCTTGGAATTCTCTTCGACCAGGATATGACC_NODE_1_length_390_cov_4.928205
111 G low-110 [G/T] high-141 [G/T]
21108_TGCAGGAATCTTGGAATTCTCTTCGACCAGGATATGACC_NODE_1_length_390_cov_4.928205
114 C low-110 [C/G] high-141 [C/G]
21108_TGCAGGAATCTTGGAATTCTCTTCGACCAGGATATGACC_NODE_1_length_390_cov_4.928205
279 A low-110 - high-141 [A/G]
21108_TGCAGGAATCTTGGAATTCTCTTCGACCAGGATATGACC_NODE_1_length_390_cov_4.928205
58 G low-110 - high-141 [G/T]
21108_TGCAGGAATCTTGGAATTCTCTTCGACCAGGATATGACC_NODE_1_length_390_cov_4.928205
277 A low-110 - high-141 [A/G]
21108_TGCAGGAATCTTGGAATTCTCTTCGACCAGGATATGACC_NODE_1_length_390_cov_4.928205
211 A low-110 [A/G] high-141 G
21108_TGCAGGAATCTTGGAATTCTCTTCGACCAGGATATGACC_NODE_1_length_390_cov_4.928205
163 A low-110 [A/G] high-141 [A/G]
21108_TGCAGGAATCTTGGAATTCTCTTCGACCAGGATATGACC_NODE_1_length_390_cov_4.928205
137 A low-110 [A/T] high-141 [A/T]
21108_TGCAGGAATCTTGGAATTCTCTTCGACCAGGATATGACC_NODE_1_length_390_cov_4.928205
103 C low-110 [C/T] high-141 [C/T]
21108_TGCAGGAATCTTGGAATTCTCTTCGACCAGGATATGACC_NODE_1_length_390_cov_4.928205
49 T low-110 [T/A] high-141 [T/A]
21108_TGCAGGAATCTTGGAATTCTCTTCGACCAGGATATGACC_NODE_1_length_390_cov_4.928205
113 C low-110 [C/T] high-141 [C/T]
1268_TGCAGGAGGGAGAACATCCACAGACCCCTAGAAAGGGAG_NODE_1_length_154_cov_4.090909
124 T low-110 A high-141 [T/A]
29588_TGCAGGAGCGAGGCGAGAGAGGGGACCCGCCGACCCCTT_NODE_1_length_488_cov_16.520493
408 A low-110 C high-141 A
29588_TGCAGGAGCGAGGCGAGAGAGGGGACCCGCCGACCCCTT_NODE_1_length_488_cov_16.520493
437 C low-110 C high-141 A
29588_TGCAGGAGCGAGGCGAGAGAGGGGACCCGCCGACCCCTT_NODE_1_length_488_cov_16.520493
372 A low-110 A high-141 G
11688_TGCAGGTGAGAGGTGGAGGATTGGCTGGCCCTAACCCTC_NODE_1_length_452_cov_12.106194
398 A low-110 [A/C] high-141 [A/C]
11688_TGCAGGTGAGAGGTGGAGGATTGGCTGGCCCTAACCCTC_NODE_1_length_452_cov_12.106194
350 T low-110 [T/C] high-141 [T/C]
11688_TGCAGGTGAGAGGTGGAGGATTGGCTGGCCCTAACCCTC_NODE_1_length_452_cov_12.106194
35 T low-110 [T/A] high-141 [T/A]
11688_TGCAGGTGAGAGGTGGAGGATTGGCTGGCCCTAACCCTC_NODE_1_length_452_cov_12.106194
50 T low-110 [T/A] high-141 [T/A]
11688_TGCAGGTGAGAGGTGGAGGATTGGCTGGCCCTAACCCTC_NODE_1_length_452_cov_12.106194
387 C low-110 [C/A] high-141 [C/A]
11688_TGCAGGTGAGAGGTGGAGGATTGGCTGGCCCTAACCCTC_NODE_1_length_452_cov_12.106194
370 A low-110 [A/C] high-141 [A/C]
11688_TGCAGGTGAGAGGTGGAGGATTGGCTGGCCCTAACCCTC_NODE_1_length_452_cov_12.106194
418 A low-110 [A/G] high-141 [A/G]
11688_TGCAGGTGAGAGGTGGAGGATTGGCTGGCCCTAACCCTC_NODE_1_length_452_cov_12.106194
206 C low-110 [C/A] high-141 [C/A]
11688_TGCAGGTGAGAGGTGGAGGATTGGCTGGCCCTAACCCTC_NODE_1_length_452_cov_12.106194
381 T low-110 [T/C] high-141 [T/C]
11688_TGCAGGTGAGAGGTGGAGGATTGGCTGGCCCTAACCCTC_NODE_1_length_452_cov_12.106194
80 C low-110 [C/T] high-141 [C/T]
11688_TGCAGGTGAGAGGTGGAGGATTGGCTGGCCCTAACCCTC_NODE_1_length_452_cov_12.106194
408 A low-110 [A/T] high-141 [A/T]
11688_TGCAGGTGAGAGGTGGAGGATTGGCTGGCCCTAACCCTC_NODE_1_length_452_cov_12.106194
432 G low-110 [G/C] high-141 [G/C]
11688_TGCAGGTGAGAGGTGGAGGATTGGCTGGCCCTAACCCTC_NODE_1_length_452_cov_12.106194
214 G low-110 - high-141 [G/A]
11688_TGCAGGTGAGAGGTGGAGGATTGGCTGGCCCTAACCCTC_NODE_1_length_452_cov_12.106194
329 G low-110 - high-141 [G/A]
11688_TGCAGGTGAGAGGTGGAGGATTGGCTGGCCCTAACCCTC_NODE_1_length_452_cov_12.106194
388 T low-110 [T/G] high-141 -
19363_TGCAGGAGCTCACTCAGCTCGCAGAGACAAGAACCCTCA_NODE_1_length_399_cov_14.784461
69 T low-110 [T/G] high-141 -
19363_TGCAGGAGCTCACTCAGCTCGCAGAGACAAGAACCCTCA_NODE_1_length_399_cov_14.784461
294 G low-110 G high-141 [G/C]
18512_TGCAGGACTGTCCATCCCATTACCCACACGGATAACTAA_NODE_1_length_406_cov_23.352217
309 T low-110 T high-141 [T/C]
20435_TGCAGGCAGAAGAATATCAGATTTTTACCTCTTTGTGAT_NODE_1_length_457_cov_7.919037
365 T low-110 [T/A] high-141 [T/A]
20435_TGCAGGCAGAAGAATATCAGATTTTTACCTCTTTGTGAT_NODE_1_length_457_cov_7.919037
63 A low-110 - high-141 [A/G]
20435_TGCAGGCAGAAGAATATCAGATTTTTACCTCTTTGTGAT_NODE_1_length_457_cov_7.919037
441 A low-110 [A/T] high-141 [A/T]
20435_TGCAGGCAGAAGAATATCAGATTTTTACCTCTTTGTGAT_NODE_1_length_457_cov_7.919037
438 G low-110 [G/C] high-141 [G/A]
20435_TGCAGGCAGAAGAATATCAGATTTTTACCTCTTTGTGAT_NODE_1_length_457_cov_7.919037
435 A low-110 [A/G] high-141 [A/G]
20435_TGCAGGCAGAAGAATATCAGATTTTTACCTCTTTGTGAT_NODE_1_length_457_cov_7.919037
358 T low-110 [T/+ATT] high-141 [T/+ATT]
20435_TGCAGGCAGAAGAATATCAGATTTTTACCTCTTTGTGAT_NODE_1_length_457_cov_7.919037
444 T low-110 [T/+A] high-141 [T/A]
20435_TGCAGGCAGAAGAATATCAGATTTTTACCTCTTTGTGAT_NODE_1_length_457_cov_7.919037
433 G low-110 [G/A] high-141 [G/A]
20435_TGCAGGCAGAAGAATATCAGATTTTTACCTCTTTGTGAT_NODE_1_length_457_cov_7.919037
388 C low-110 [C/A] high-141 [C/A]
20435_TGCAGGCAGAAGAATATCAGATTTTTACCTCTTTGTGAT_NODE_1_length_457_cov_7.919037
410 A low-110 [A/C] high-141 [A/C]
20435_TGCAGGCAGAAGAATATCAGATTTTTACCTCTTTGTGAT_NODE_1_length_457_cov_7.919037
28 C low-110 [C/G] high-141 [C/G]
20435_TGCAGGCAGAAGAATATCAGATTTTTACCTCTTTGTGAT_NODE_1_length_457_cov_7.919037
442 T low-110 [T/A] high-141 [T/A]
20435_TGCAGGCAGAAGAATATCAGATTTTTACCTCTTTGTGAT_NODE_1_length_457_cov_7.919037
58 A low-110 [A/G] high-141 [A/G]
20435_TGCAGGCAGAAGAATATCAGATTTTTACCTCTTTGTGAT_NODE_1_length_457_cov_7.919037
425 A low-110 [A/G] high-141 [A/G]
20435_TGCAGGCAGAAGAATATCAGATTTTTACCTCTTTGTGAT_NODE_1_length_457_cov_7.919037
60 C low-110 [C/T] high-141 [C/G]
20435_TGCAGGCAGAAGAATATCAGATTTTTACCTCTTTGTGAT_NODE_1_length_457_cov_7.919037
439 T low-110 [T/A] high-141 [T/+A]
7991_TGCAGGCGCCATGATAATAGGATTGTCTGTCACACGCAG_NODE_1_length_463_cov_16.371490
384 G low-110 [G/T] high-141 [G/T]
24804_TGCAGGCGTGCTCACAAATCCATCCACGTCAACGGGAGT_NODE_1_length_409_cov_15.308068
204 C low-110 C high-141 [C/T]
2108_TGCAGGAGGAGACGAGGAGACGAGGAAGGAGAGGAGAGT_NODE_1_length_270_cov_5.285185
170 C low-110 [C/-C] high-141 [C/-C]
2108_TGCAGGAGGAGACGAGGAGACGAGGAAGGAGAGGAGAGT_NODE_1_length_270_cov_5.285185
124 C low-110 [C/T] high-141 [C/T]
2108_TGCAGGAGGAGACGAGGAGACGAGGAAGGAGAGGAGAGT_NODE_1_length_270_cov_5.285185
189 A low-110 [A/G] high-141 [A/G]
2108_TGCAGGAGGAGACGAGGAGACGAGGAAGGAGAGGAGAGT_NODE_1_length_270_cov_5.285185
131 C low-110 [C/G] high-141 [C/G]
2108_TGCAGGAGGAGACGAGGAGACGAGGAAGGAGAGGAGAGT_NODE_1_length_270_cov_5.285185
142 G low-110 [G/T] high-141 [G/T]
2108_TGCAGGAGGAGACGAGGAGACGAGGAAGGAGAGGAGAGT_NODE_1_length_270_cov_5.285185
70 C low-110 [C/A] high-141 [C/A]
2108_TGCAGGAGGAGACGAGGAGACGAGGAAGGAGAGGAGAGT_NODE_1_length_270_cov_5.285185
129 T low-110 [T/G] high-141 [T/G]
2108_TGCAGGAGGAGACGAGGAGACGAGGAAGGAGAGGAGAGT_NODE_1_length_270_cov_5.285185
78 C low-110 [C/T] high-141 [C/T]
2108_TGCAGGAGGAGACGAGGAGACGAGGAAGGAGAGGAGAGT_NODE_1_length_270_cov_5.285185
281 C low-110 - high-141 [C/T]
2108_TGCAGGAGGAGACGAGGAGACGAGGAAGGAGAGGAGAGT_NODE_1_length_270_cov_5.285185
269 A low-110 [A/G] high-141 [A/G]
2108_TGCAGGAGGAGACGAGGAGACGAGGAAGGAGAGGAGAGT_NODE_1_length_270_cov_5.285185
42 G low-110 [G/A] high-141 [G/A]
2108_TGCAGGAGGAGACGAGGAGACGAGGAAGGAGAGGAGAGT_NODE_1_length_270_cov_5.285185
166 C low-110 [C/T] high-141 C
2108_TGCAGGAGGAGACGAGGAGACGAGGAAGGAGAGGAGAGT_NODE_1_length_270_cov_5.285185
141 T low-110 [T/G] high-141 [T/G]
2108_TGCAGGAGGAGACGAGGAGACGAGGAAGGAGAGGAGAGT_NODE_1_length_270_cov_5.285185
255 A low-110 [A/G] high-141 A
2108_TGCAGGAGGAGACGAGGAGACGAGGAAGGAGAGGAGAGT_NODE_1_length_270_cov_5.285185
16 G low-110 [G/C] high-141 G
2108_TGCAGGAGGAGACGAGGAGACGAGGAAGGAGAGGAGAGT_NODE_1_length_270_cov_5.285185
238 T low-110 [T/G] high-141 [T/C]
2108_TGCAGGAGGAGACGAGGAGACGAGGAAGGAGAGGAGAGT_NODE_1_length_270_cov_5.285185
25 T low-110 [T/C] high-141 [T/C]
2108_TGCAGGAGGAGACGAGGAGACGAGGAAGGAGAGGAGAGT_NODE_1_length_270_cov_5.285185
272 C low-110 [C/T] high-141 C
2108_TGCAGGAGGAGACGAGGAGACGAGGAAGGAGAGGAGAGT_NODE_1_length_270_cov_5.285185
190 A low-110 [A/C] high-141 [A/C]
2108_TGCAGGAGGAGACGAGGAGACGAGGAAGGAGAGGAGAGT_NODE_1_length_270_cov_5.285185
161 C low-110 [C/A] high-141 [C/A]
2108_TGCAGGAGGAGACGAGGAGACGAGGAAGGAGAGGAGAGT_NODE_1_length_270_cov_5.285185
228 C low-110 [C/T] high-141 -
2108_TGCAGGAGGAGACGAGGAGACGAGGAAGGAGAGGAGAGT_NODE_1_length_270_cov_5.285185
64 T low-110 [T/C] high-141 [T/C]
2108_TGCAGGAGGAGACGAGGAGACGAGGAAGGAGAGGAGAGT_NODE_1_length_270_cov_5.285185
94 G low-110 [G/A] high-141 [G/A]
2108_TGCAGGAGGAGACGAGGAGACGAGGAAGGAGAGGAGAGT_NODE_1_length_270_cov_5.285185
220 G low-110 [G/A] high-141 [G/A]
2108_TGCAGGAGGAGACGAGGAGACGAGGAAGGAGAGGAGAGT_NODE_1_length_270_cov_5.285185
184 T low-110 [T/C] high-141 [T/C]
2108_TGCAGGAGGAGACGAGGAGACGAGGAAGGAGAGGAGAGT_NODE_1_length_270_cov_5.285185
15 T low-110 [T/C] high-141 [T/C]
2108_TGCAGGAGGAGACGAGGAGACGAGGAAGGAGAGGAGAGT_NODE_1_length_270_cov_5.285185
24 G low-110 [G/C] high-141 [G/C]
2439_TGCAGGAAAGTGAATGAGTGATCGATCAAACTGATTTGA_NODE_1_length_440_cov_19.640909
147 G low-110 [G/T] high-141 [G/T]
2439_TGCAGGAAAGTGAATGAGTGATCGATCAAACTGATTTGA_NODE_1_length_440_cov_19.640909
213 C low-110 [C/A] high-141 [C/A]
2439_TGCAGGAAAGTGAATGAGTGATCGATCAAACTGATTTGA_NODE_1_length_440_cov_19.640909
125 G low-110 [G/A] high-141 [G/A]
2439_TGCAGGAAAGTGAATGAGTGATCGATCAAACTGATTTGA_NODE_1_length_440_cov_19.640909
148 G low-110 [G/A] high-141 [G/A]
37913_TGCAGGAAGTCAAGCTACAGCCGCGCACTGCGCATGCGC_NODE_1_length_206_cov_12.334951
129 A low-110 A high-141 [A/G]
25224_TGCAGGCTAACCGGCGCAGTCAGGAACAACGGATCGCAG_NODE_1_length_454_cov_25.594713
386 G low-110 [G/T] high-141 G
20002_TGCAGGGCTTTGAACACTTGTAGAACGATGATTTGATTC_NODE_1_length_481_cov_14.954262
376 T low-110 T high-141 [T/A]
20855_TGCAGGCAAGCCGTGTCTATCGGAAGGATGTGAAATCAG_NODE_1_length_425_cov_14.609412
328 A low-110 T high-141 [A/T]
10770_TGCAGGGCCTGGGAGACAGGAAGCAGCTGCTCCTCCGGG_NODE_3_length_324_cov_22.123457
281 G low-110 [G/C] high-141 [G/C]
10770_TGCAGGGCCTGGGAGACAGGAAGCAGCTGCTCCTCCGGG_NODE_3_length_324_cov_22.123457
100 G low-110 [G/A] high-141 [G/A]
24485_TGCAGGAATACTGATGACCTGCCAGAGGCTCTTTCTCCC_NODE_1_length_123_cov_17.276423
123 G low-110 [G/T] high-141 [G/T]
24485_TGCAGGAATACTGATGACCTGCCAGAGGCTCTTTCTCCC_NODE_1_length_123_cov_17.276423
88 C low-110 [C/T] high-141 [C/T]
24485_TGCAGGAATACTGATGACCTGCCAGAGGCTCTTTCTCCC_NODE_1_length_123_cov_17.276423
68 A low-110 A high-141 [A/-A]
33390_TGCAGGCGCGAATGGTCGCCGCAGCGACCAGCAACCTGT_NODE_1_length_386_cov_17.427462
161 G low-110 [G/A] high-141 G
33390_TGCAGGCGCGAATGGTCGCCGCAGCGACCAGCAACCTGT_NODE_1_length_386_cov_17.427462
206 A low-110 [A/C] high-141 [A/C]
33390_TGCAGGCGCGAATGGTCGCCGCAGCGACCAGCAACCTGT_NODE_1_length_386_cov_17.427462
394 A low-110 [A/G] high-141 -
33390_TGCAGGCGCGAATGGTCGCCGCAGCGACCAGCAACCTGT_NODE_1_length_386_cov_17.427462
249 A low-110 [A/C] high-141 C
33390_TGCAGGCGCGAATGGTCGCCGCAGCGACCAGCAACCTGT_NODE_1_length_386_cov_17.427462
176 G low-110 [G/C] high-141 G
1429_TGCAGGAGACTGCTGGTACCACATCCCCTCCCCAGCCAG_NODE_3_length_198_cov_22.383839
43 C low-110 [C/G] high-141 C
32992_TGCAGGCGGACTCATCCCCACCAGAGATCAGTCCAATGA_NODE_19_length_116_cov_6.500000
74 A low-110 [A/G] high-141 [A/G]
32992_TGCAGGCGGACTCATCCCCACCAGAGATCAGTCCAATGA_NODE_19_length_116_cov_6.500000
4 C low-110 [C/+AGG] high-141 -
32992_TGCAGGCGGACTCATCCCCACCAGAGATCAGTCCAATGA_NODE_19_length_116_cov_6.500000
53 A low-110 [A/T] high-141 [A/T]
32992_TGCAGGCGGACTCATCCCCACCAGAGATCAGTCCAATGA_NODE_19_length_116_cov_6.500000
70 G low-110 [G/A] high-141 [G/A]
32992_TGCAGGCGGACTCATCCCCACCAGAGATCAGTCCAATGA_NODE_19_length_116_cov_6.500000
40 G low-110 [G/C] high-141 [G/A]
32992_TGCAGGCGGACTCATCCCCACCAGAGATCAGTCCAATGA_NODE_19_length_116_cov_6.500000
36 C low-110 [C/T] high-141 [C/T]
7459_TGCAGGACTTGTTCGCTTCCAGGATGATAATCAAAAGTT_NODE_1_length_438_cov_8.632421
124 C low-110 [C/T] high-141 [C/G]
7459_TGCAGGACTTGTTCGCTTCCAGGATGATAATCAAAAGTT_NODE_1_length_438_cov_8.632421
189 G low-110 [G/C] high-141 [G/C]
7459_TGCAGGACTTGTTCGCTTCCAGGATGATAATCAAAAGTT_NODE_1_length_438_cov_8.632421
387 C low-110 G high-141 [C/G]
7459_TGCAGGACTTGTTCGCTTCCAGGATGATAATCAAAAGTT_NODE_1_length_438_cov_8.632421
276 G low-110 [G/T] high-141 [G/T]
7459_TGCAGGACTTGTTCGCTTCCAGGATGATAATCAAAAGTT_NODE_1_length_438_cov_8.632421
428 C low-110 C high-141 [C/T]
7459_TGCAGGACTTGTTCGCTTCCAGGATGATAATCAAAAGTT_NODE_1_length_438_cov_8.632421
342 T low-110 C high-141 [T/C]
7459_TGCAGGACTTGTTCGCTTCCAGGATGATAATCAAAAGTT_NODE_1_length_438_cov_8.632421
241 C low-110 [C/A] high-141 [C/A]
7459_TGCAGGACTTGTTCGCTTCCAGGATGATAATCAAAAGTT_NODE_1_length_438_cov_8.632421
234 A low-110 [A/G] high-141 [A/G]
7459_TGCAGGACTTGTTCGCTTCCAGGATGATAATCAAAAGTT_NODE_1_length_438_cov_8.632421
118 T low-110 [T/A] high-141 [T/A]
7459_TGCAGGACTTGTTCGCTTCCAGGATGATAATCAAAAGTT_NODE_1_length_438_cov_8.632421
445 G low-110 [G/T] high-141 [G/T]
7459_TGCAGGACTTGTTCGCTTCCAGGATGATAATCAAAAGTT_NODE_1_length_438_cov_8.632421
433 G low-110 [G/C] high-141 [G/C]
7459_TGCAGGACTTGTTCGCTTCCAGGATGATAATCAAAAGTT_NODE_1_length_438_cov_8.632421
359 C low-110 - high-141 [C/A]
7459_TGCAGGACTTGTTCGCTTCCAGGATGATAATCAAAAGTT_NODE_1_length_438_cov_8.632421
182 G low-110 [G/T] high-141 [G/T]
7459_TGCAGGACTTGTTCGCTTCCAGGATGATAATCAAAAGTT_NODE_1_length_438_cov_8.632421
134 G low-110 [G/A] high-141 [G/A]
7459_TGCAGGACTTGTTCGCTTCCAGGATGATAATCAAAAGTT_NODE_1_length_438_cov_8.632421
114 C low-110 [C/T] high-141 [C/T]
7459_TGCAGGACTTGTTCGCTTCCAGGATGATAATCAAAAGTT_NODE_1_length_438_cov_8.632421
115 G low-110 [G/A] high-141 [G/A]
7459_TGCAGGACTTGTTCGCTTCCAGGATGATAATCAAAAGTT_NODE_1_length_438_cov_8.632421
220 A low-110 [A/+T] high-141 [A/+T]
7459_TGCAGGACTTGTTCGCTTCCAGGATGATAATCAAAAGTT_NODE_1_length_438_cov_8.632421
268 G low-110 [G/A] high-141 [G/A]
7459_TGCAGGACTTGTTCGCTTCCAGGATGATAATCAAAAGTT_NODE_1_length_438_cov_8.632421
137 T low-110 T high-141 [T/G]
7459_TGCAGGACTTGTTCGCTTCCAGGATGATAATCAAAAGTT_NODE_1_length_438_cov_8.632421
431 A low-110 [A/T] high-141 [A/T]
7459_TGCAGGACTTGTTCGCTTCCAGGATGATAATCAAAAGTT_NODE_1_length_438_cov_8.632421
172 C low-110 [C/A] high-141 [C/A]
7459_TGCAGGACTTGTTCGCTTCCAGGATGATAATCAAAAGTT_NODE_1_length_438_cov_8.632421
302 A low-110 [A/G] high-141 [A/G]
7459_TGCAGGACTTGTTCGCTTCCAGGATGATAATCAAAAGTT_NODE_1_length_438_cov_8.632421
382 G low-110 [G/A] high-141 [G/A]
7459_TGCAGGACTTGTTCGCTTCCAGGATGATAATCAAAAGTT_NODE_1_length_438_cov_8.632421
132 G low-110 [G/A] high-141 [G/A]
7459_TGCAGGACTTGTTCGCTTCCAGGATGATAATCAAAAGTT_NODE_1_length_438_cov_8.632421
216 G low-110 [G/C] high-141 [G/C]
7459_TGCAGGACTTGTTCGCTTCCAGGATGATAATCAAAAGTT_NODE_1_length_438_cov_8.632421
76 A low-110 [A/T] high-141 [A/T]
7459_TGCAGGACTTGTTCGCTTCCAGGATGATAATCAAAAGTT_NODE_1_length_438_cov_8.632421
423 C low-110 [C/+A] high-141 [C/+A]
7459_TGCAGGACTTGTTCGCTTCCAGGATGATAATCAAAAGTT_NODE_1_length_438_cov_8.632421
343 T low-110 A high-141 [T/A]
36947_TGCAGGAAGGAGCAGGCCAGGTAACCAGGTAACCAGGTA_NODE_1_length_441_cov_21.383221
359 C low-110 [C/T] high-141 [C/T]
36947_TGCAGGAAGGAGCAGGCCAGGTAACCAGGTAACCAGGTA_NODE_1_length_441_cov_21.383221
203 T low-110 [T/A] high-141 [T/A]
36947_TGCAGGAAGGAGCAGGCCAGGTAACCAGGTAACCAGGTA_NODE_1_length_441_cov_21.383221
155 G low-110 [G/C] high-141 [G/C]
36947_TGCAGGAAGGAGCAGGCCAGGTAACCAGGTAACCAGGTA_NODE_1_length_441_cov_21.383221
369 C low-110 [C/T] high-141 [C/T]
36947_TGCAGGAAGGAGCAGGCCAGGTAACCAGGTAACCAGGTA_NODE_1_length_441_cov_21.383221
361 G low-110 - high-141 [G/A]
36947_TGCAGGAAGGAGCAGGCCAGGTAACCAGGTAACCAGGTA_NODE_1_length_441_cov_21.383221
345 G low-110 [G/A] high-141 G
36947_TGCAGGAAGGAGCAGGCCAGGTAACCAGGTAACCAGGTA_NODE_1_length_441_cov_21.383221
397 C low-110 - high-141 [C/T]
36947_TGCAGGAAGGAGCAGGCCAGGTAACCAGGTAACCAGGTA_NODE_1_length_441_cov_21.383221
360 C low-110 [C/G] high-141 [C/G]
36947_TGCAGGAAGGAGCAGGCCAGGTAACCAGGTAACCAGGTA_NODE_1_length_441_cov_21.383221
363 A low-110 [A/G] high-141 [A/G]
36947_TGCAGGAAGGAGCAGGCCAGGTAACCAGGTAACCAGGTA_NODE_1_length_441_cov_21.383221
375 T low-110 - high-141 [T/C]
36947_TGCAGGAAGGAGCAGGCCAGGTAACCAGGTAACCAGGTA_NODE_1_length_441_cov_21.383221
379 G low-110 [G/A] high-141 [G/A]
36947_TGCAGGAAGGAGCAGGCCAGGTAACCAGGTAACCAGGTA_NODE_1_length_441_cov_21.383221
337 G low-110 [G/A] high-141 [G/A]
36947_TGCAGGAAGGAGCAGGCCAGGTAACCAGGTAACCAGGTA_NODE_1_length_441_cov_21.383221
388 A low-110 - high-141 [A/G]
36947_TGCAGGAAGGAGCAGGCCAGGTAACCAGGTAACCAGGTA_NODE_1_length_441_cov_21.383221
378 C low-110 [C/T] high-141 [C/T]
36947_TGCAGGAAGGAGCAGGCCAGGTAACCAGGTAACCAGGTA_NODE_1_length_441_cov_21.383221
343 G low-110 - high-141 [G/A]
28292_TGCAGGCCTTCAGAGCAGCGCAGAATTGTTCCACACTAT_NODE_1_length_366_cov_4.560109
87 T low-110 [T/A] high-141 [T/A]
28292_TGCAGGCCTTCAGAGCAGCGCAGAATTGTTCCACACTAT_NODE_1_length_366_cov_4.560109
145 A low-110 [A/T] high-141 -
28292_TGCAGGCCTTCAGAGCAGCGCAGAATTGTTCCACACTAT_NODE_1_length_366_cov_4.560109
228 G low-110 [G/A] high-141 [G/A]
28292_TGCAGGCCTTCAGAGCAGCGCAGAATTGTTCCACACTAT_NODE_1_length_366_cov_4.560109
46 A low-110 [A/T] high-141 [A/T]
28292_TGCAGGCCTTCAGAGCAGCGCAGAATTGTTCCACACTAT_NODE_1_length_366_cov_4.560109
248 C low-110 [C/T] high-141 [C/T]
28292_TGCAGGCCTTCAGAGCAGCGCAGAATTGTTCCACACTAT_NODE_1_length_366_cov_4.560109
102 A low-110 [A/C] high-141 [A/C]
28292_TGCAGGCCTTCAGAGCAGCGCAGAATTGTTCCACACTAT_NODE_1_length_366_cov_4.560109
146 C low-110 [C/A] high-141 -
13295_TGCAGGTCAGAGAACCAGTGAGGCTGGGTGGAGGAATTC_NODE_1_length_329_cov_19.559271
130 A low-110 [A/G] high-141 -
13295_TGCAGGTCAGAGAACCAGTGAGGCTGGGTGGAGGAATTC_NODE_1_length_329_cov_19.559271
129 C low-110 [C/A] high-141 -
38310_TGCAGGAGGAGACGAGGAGACGAGGAAGGAGAGGAGATT_NODE_1_length_402_cov_8.211443
165 T low-110 [T/C] high-141 [T/C]
38310_TGCAGGAGGAGACGAGGAGACGAGGAAGGAGAGGAGATT_NODE_1_length_402_cov_8.211443
7 C low-110 [C/T] high-141 [C/T]
38310_TGCAGGAGGAGACGAGGAGACGAGGAAGGAGAGGAGATT_NODE_1_length_402_cov_8.211443
346 C low-110 [C/G] high-141 [C/G]
38310_TGCAGGAGGAGACGAGGAGACGAGGAAGGAGAGGAGATT_NODE_1_length_402_cov_8.211443
358 A low-110 [A/G] high-141 [A/G]
38310_TGCAGGAGGAGACGAGGAGACGAGGAAGGAGAGGAGATT_NODE_1_length_402_cov_8.211443
125 G low-110 [G/T] high-141 [G/T]
38310_TGCAGGAGGAGACGAGGAGACGAGGAAGGAGAGGAGATT_NODE_1_length_402_cov_8.211443
30 A low-110 [A/G] high-141 [A/T]
38310_TGCAGGAGGAGACGAGGAGACGAGGAAGGAGAGGAGATT_NODE_1_length_402_cov_8.211443
351 A low-110 [A/G] high-141 [A/G]
38310_TGCAGGAGGAGACGAGGAGACGAGGAAGGAGAGGAGATT_NODE_1_length_402_cov_8.211443
255 C low-110 [C/T] high-141 C
38310_TGCAGGAGGAGACGAGGAGACGAGGAAGGAGAGGAGATT_NODE_1_length_402_cov_8.211443
252 G low-110 [G/A] high-141 [G/A]
38310_TGCAGGAGGAGACGAGGAGACGAGGAAGGAGAGGAGATT_NODE_1_length_402_cov_8.211443
339 G low-110 [G/A] high-141 [G/A]
38310_TGCAGGAGGAGACGAGGAGACGAGGAAGGAGAGGAGATT_NODE_1_length_402_cov_8.211443
61 T low-110 [T/C] high-141 [T/C]
38310_TGCAGGAGGAGACGAGGAGACGAGGAAGGAGAGGAGATT_NODE_1_length_402_cov_8.211443
316 A low-110 A high-141 [A/G]
38310_TGCAGGAGGAGACGAGGAGACGAGGAAGGAGAGGAGATT_NODE_1_length_402_cov_8.211443
348 T low-110 [T/G] high-141 T
38310_TGCAGGAGGAGACGAGGAGACGAGGAAGGAGAGGAGATT_NODE_1_length_402_cov_8.211443
112 T low-110 [T/G] high-141 [T/G]
38310_TGCAGGAGGAGACGAGGAGACGAGGAAGGAGAGGAGATT_NODE_1_length_402_cov_8.211443
215 C low-110 [C/-C] high-141 [C/-C]
38310_TGCAGGAGGAGACGAGGAGACGAGGAAGGAGAGGAGATT_NODE_1_length_402_cov_8.211443
285 T low-110 [T/C] high-141 [T/C]
38310_TGCAGGAGGAGACGAGGAGACGAGGAAGGAGAGGAGATT_NODE_1_length_402_cov_8.211443
124 T low-110 [T/G] high-141 [T/G]
38310_TGCAGGAGGAGACGAGGAGACGAGGAAGGAGAGGAGATT_NODE_1_length_402_cov_8.211443
53 C low-110 C high-141 [C/A]
38310_TGCAGGAGGAGACGAGGAGACGAGGAAGGAGAGGAGATT_NODE_1_length_402_cov_8.211443
328 C low-110 C high-141 [C/G]
38310_TGCAGGAGGAGACGAGGAGACGAGGAAGGAGAGGAGATT_NODE_1_length_402_cov_8.211443
167 T low-110 [T/G] high-141 [T/C]
38310_TGCAGGAGGAGACGAGGAGACGAGGAAGGAGAGGAGATT_NODE_1_length_402_cov_8.211443
107 C low-110 [C/T] high-141 [C/T]
38310_TGCAGGAGGAGACGAGGAGACGAGGAAGGAGAGGAGATT_NODE_1_length_402_cov_8.211443
87 G low-110 G high-141 [G/A]
38310_TGCAGGAGGAGACGAGGAGACGAGGAAGGAGAGGAGATT_NODE_1_length_402_cov_8.211443
77 G low-110 [G/A] high-141 [G/A]
38310_TGCAGGAGGAGACGAGGAGACGAGGAAGGAGAGGAGATT_NODE_1_length_402_cov_8.211443
174 G low-110 G high-141 [G/A]
38310_TGCAGGAGGAGACGAGGAGACGAGGAAGGAGAGGAGATT_NODE_1_length_402_cov_8.211443
13 G low-110 - high-141 [G/A]
38310_TGCAGGAGGAGACGAGGAGACGAGGAAGGAGAGGAGATT_NODE_1_length_402_cov_8.211443
238 A low-110 [A/G] high-141 A
38310_TGCAGGAGGAGACGAGGAGACGAGGAAGGAGAGGAGATT_NODE_1_length_402_cov_8.211443
221 G low-110 [G/T] high-141 [G/C]
38310_TGCAGGAGGAGACGAGGAGACGAGGAAGGAGAGGAGATT_NODE_1_length_402_cov_8.211443
85 A low-110 A high-141 [A/G]
38310_TGCAGGAGGAGACGAGGAGACGAGGAAGGAGAGGAGATT_NODE_1_length_402_cov_8.211443
114 C low-110 [C/G] high-141 [C/G]
38310_TGCAGGAGGAGACGAGGAGACGAGGAAGGAGAGGAGATT_NODE_1_length_402_cov_8.211443
12 T low-110 T high-141 [T/C]
38310_TGCAGGAGGAGACGAGGAGACGAGGAAGGAGAGGAGATT_NODE_1_length_402_cov_8.211443
211 C low-110 [C/T] high-141 [C/T]
38310_TGCAGGAGGAGACGAGGAGACGAGGAAGGAGAGGAGATT_NODE_1_length_402_cov_8.211443
8 T low-110 [T/C] high-141 [T/C]
38310_TGCAGGAGGAGACGAGGAGACGAGGAAGGAGAGGAGATT_NODE_1_length_402_cov_8.211443
335 A low-110 [A/C] high-141 [A/C]
14958_TGCAGGAGAGAGAGAGAGAGAGAGAGAGAGACAGGTGTG_NODE_2_length_232_cov_6.956897
95 A low-110 - high-141 [A/G]
8840_TGCAGGCTGGTGATTTGTTTTCCCTGTCCTCATCTACTT_NODE_1_length_439_cov_19.943052
252 T low-110 [T/C] high-141 T
37542_TGCAGGACTTCAAGGAGAAAGTGGCGCCCGCGACGCAGA_NODE_1_length_361_cov_25.318560
53 A low-110 A high-141 [A/+CT]
30277_TGCAGGTTTGTGCGCACAAACGATGTGCACAACAGTATC_NODE_1_length_469_cov_18.588486
350 A low-110 [A/G] high-141 A
30277_TGCAGGTTTGTGCGCACAAACGATGTGCACAACAGTATC_NODE_1_length_469_cov_18.588486
310 C low-110 [C/T] high-141 C
30277_TGCAGGTTTGTGCGCACAAACGATGTGCACAACAGTATC_NODE_1_length_469_cov_18.588486
162 A low-110 [A/G] high-141 A
30277_TGCAGGTTTGTGCGCACAAACGATGTGCACAACAGTATC_NODE_1_length_469_cov_18.588486
351 T low-110 [T/C] high-141 T
305_TGCAGGTGTGCCTGGTGAAAAGGTTACAGATTAAGTTTT_NODE_1_length_219_cov_17.840183
112 G low-110 [G/A] high-141 [G/A]
305_TGCAGGTGTGCCTGGTGAAAAGGTTACAGATTAAGTTTT_NODE_1_length_219_cov_17.840183
50 C low-110 [C/T] high-141 [C/T]
305_TGCAGGTGTGCCTGGTGAAAAGGTTACAGATTAAGTTTT_NODE_1_length_219_cov_17.840183
57 G low-110 [G/A] high-141 [G/A]
305_TGCAGGTGTGCCTGGTGAAAAGGTTACAGATTAAGTTTT_NODE_1_length_219_cov_17.840183
56 T low-110 [T/C] high-141 [T/C]
305_TGCAGGTGTGCCTGGTGAAAAGGTTACAGATTAAGTTTT_NODE_1_length_219_cov_17.840183
46 C low-110 [C/T] high-141 [C/T]
305_TGCAGGTGTGCCTGGTGAAAAGGTTACAGATTAAGTTTT_NODE_1_length_219_cov_17.840183
102 C low-110 [C/G] high-141 [C/G]
305_TGCAGGTGTGCCTGGTGAAAAGGTTACAGATTAAGTTTT_NODE_1_length_219_cov_17.840183
114 T low-110 [T/G] high-141 [T/G]
39953_TGCAGGTGATCACGCAGTGCACCGCCAAGCAAAGGAGCC_NODE_1_length_378_cov_8.674603
152 G low-110 G high-141 [G/C]
39953_TGCAGGTGATCACGCAGTGCACCGCCAAGCAAAGGAGCC_NODE_1_length_378_cov_8.674603
291 C low-110 C high-141 [C/G]
39953_TGCAGGTGATCACGCAGTGCACCGCCAAGCAAAGGAGCC_NODE_1_length_378_cov_8.674603
142 G low-110 G high-141 [G/A]
39953_TGCAGGTGATCACGCAGTGCACCGCCAAGCAAAGGAGCC_NODE_1_length_378_cov_8.674603
40 T low-110 [T/G] high-141 [T/G]
39953_TGCAGGTGATCACGCAGTGCACCGCCAAGCAAAGGAGCC_NODE_1_length_378_cov_8.674603
202 A low-110 A high-141 [A/G]
39953_TGCAGGTGATCACGCAGTGCACCGCCAAGCAAAGGAGCC_NODE_1_length_378_cov_8.674603
316 A low-110 [A/G] high-141 G
39953_TGCAGGTGATCACGCAGTGCACCGCCAAGCAAAGGAGCC_NODE_1_length_378_cov_8.674603
103 C low-110 [C/T] high-141 [C/T]
39953_TGCAGGTGATCACGCAGTGCACCGCCAAGCAAAGGAGCC_NODE_1_length_378_cov_8.674603
34 G low-110 G high-141 [G/A]
39953_TGCAGGTGATCACGCAGTGCACCGCCAAGCAAAGGAGCC_NODE_1_length_378_cov_8.674603
175 G low-110 G high-141 [G/A]
39953_TGCAGGTGATCACGCAGTGCACCGCCAAGCAAAGGAGCC_NODE_1_length_378_cov_8.674603
325 C low-110 [C/G] high-141 C
39953_TGCAGGTGATCACGCAGTGCACCGCCAAGCAAAGGAGCC_NODE_1_length_378_cov_8.674603
62 A low-110 [A/G] high-141 [A/G]
32200_TGCAGGATTGTGCAAGTATCTCTGAGGTGAACGTCTCAA_NODE_1_length_192_cov_24.614584
78 A low-110 [A/-A] high-141 A
32200_TGCAGGATTGTGCAAGTATCTCTGAGGTGAACGTCTCAA_NODE_1_length_192_cov_24.614584
79 G low-110 [G/-G] high-141 G
8253_TGCAGGTGAGACAGGCCCGGGAAGTGACGTATTTTGTTC_NODE_1_length_131_cov_6.671756
52 A low-110 [A/G] high-141 [A/G]
8253_TGCAGGTGAGACAGGCCCGGGAAGTGACGTATTTTGTTC_NODE_1_length_131_cov_6.671756
83 T low-110 [T/A] high-141 [T/A]
8253_TGCAGGTGAGACAGGCCCGGGAAGTGACGTATTTTGTTC_NODE_1_length_131_cov_6.671756
36 A low-110 - high-141 [A/+T]
8253_TGCAGGTGAGACAGGCCCGGGAAGTGACGTATTTTGTTC_NODE_1_length_131_cov_6.671756
82 C low-110 [C/T] high-141 [C/T]
17674_TGCAGGTCTCCCTGCCACCGCCATTCAACCTTTGCAGCT_NODE_1_length_350_cov_7.231429
102 C low-110 [C/G] high-141 [C/G]
17674_TGCAGGTCTCCCTGCCACCGCCATTCAACCTTTGCAGCT_NODE_1_length_350_cov_7.231429
324 C low-110 [C/T] high-141 [C/T]
17674_TGCAGGTCTCCCTGCCACCGCCATTCAACCTTTGCAGCT_NODE_1_length_350_cov_7.231429
200 C low-110 [C/T] high-141 [C/T]
17674_TGCAGGTCTCCCTGCCACCGCCATTCAACCTTTGCAGCT_NODE_1_length_350_cov_7.231429
244 T low-110 [T/C] high-141 [T/C]
17674_TGCAGGTCTCCCTGCCACCGCCATTCAACCTTTGCAGCT_NODE_1_length_350_cov_7.231429
72 A low-110 [A/G] high-141 G
17674_TGCAGGTCTCCCTGCCACCGCCATTCAACCTTTGCAGCT_NODE_1_length_350_cov_7.231429
186 G low-110 [G/T] high-141 [G/T]
17674_TGCAGGTCTCCCTGCCACCGCCATTCAACCTTTGCAGCT_NODE_1_length_350_cov_7.231429
329 T low-110 [T/C] high-141 C
17674_TGCAGGTCTCCCTGCCACCGCCATTCAACCTTTGCAGCT_NODE_1_length_350_cov_7.231429
110 C low-110 [C/G] high-141 [C/G]
17674_TGCAGGTCTCCCTGCCACCGCCATTCAACCTTTGCAGCT_NODE_1_length_350_cov_7.231429
74 C low-110 [C/T] high-141 [C/T]
17674_TGCAGGTCTCCCTGCCACCGCCATTCAACCTTTGCAGCT_NODE_1_length_350_cov_7.231429
147 C low-110 [C/G] high-141 [C/G]
17674_TGCAGGTCTCCCTGCCACCGCCATTCAACCTTTGCAGCT_NODE_1_length_350_cov_7.231429
182 T low-110 [T/C] high-141 [T/C]
17674_TGCAGGTCTCCCTGCCACCGCCATTCAACCTTTGCAGCT_NODE_1_length_350_cov_7.231429
120 A low-110 [A/T] high-141 [A/T]
17674_TGCAGGTCTCCCTGCCACCGCCATTCAACCTTTGCAGCT_NODE_1_length_350_cov_7.231429
310 A low-110 [A/C] high-141 [A/T]
17674_TGCAGGTCTCCCTGCCACCGCCATTCAACCTTTGCAGCT_NODE_1_length_350_cov_7.231429
259 A low-110 [A/G] high-141 [A/G]
17674_TGCAGGTCTCCCTGCCACCGCCATTCAACCTTTGCAGCT_NODE_1_length_350_cov_7.231429
230 T low-110 [T/C] high-141 [T/C]
17674_TGCAGGTCTCCCTGCCACCGCCATTCAACCTTTGCAGCT_NODE_1_length_350_cov_7.231429
268 A low-110 [A/T] high-141 [A/T]
17674_TGCAGGTCTCCCTGCCACCGCCATTCAACCTTTGCAGCT_NODE_1_length_350_cov_7.231429
168 G low-110 [G/T] high-141 G
17674_TGCAGGTCTCCCTGCCACCGCCATTCAACCTTTGCAGCT_NODE_1_length_350_cov_7.231429
69 T low-110 [T/G] high-141 [T/G]
17674_TGCAGGTCTCCCTGCCACCGCCATTCAACCTTTGCAGCT_NODE_1_length_350_cov_7.231429
215 G low-110 [G/A] high-141 [G/A]
17674_TGCAGGTCTCCCTGCCACCGCCATTCAACCTTTGCAGCT_NODE_1_length_350_cov_7.231429
172 C low-110 [C/G] high-141 [C/G]
17674_TGCAGGTCTCCCTGCCACCGCCATTCAACCTTTGCAGCT_NODE_1_length_350_cov_7.231429
103 G low-110 [G/A] high-141 [G/A]
17674_TGCAGGTCTCCCTGCCACCGCCATTCAACCTTTGCAGCT_NODE_1_length_350_cov_7.231429
148 G low-110 [G/A] high-141 [G/A]
17674_TGCAGGTCTCCCTGCCACCGCCATTCAACCTTTGCAGCT_NODE_1_length_350_cov_7.231429
271 C low-110 [C/T] high-141 [C/T]
17674_TGCAGGTCTCCCTGCCACCGCCATTCAACCTTTGCAGCT_NODE_1_length_350_cov_7.231429
104 T low-110 [T/C] high-141 [T/C]
17674_TGCAGGTCTCCCTGCCACCGCCATTCAACCTTTGCAGCT_NODE_1_length_350_cov_7.231429
152 A low-110 [A/T] high-141 [A/T]
17674_TGCAGGTCTCCCTGCCACCGCCATTCAACCTTTGCAGCT_NODE_1_length_350_cov_7.231429
342 T low-110 [T/G] high-141 [T/G]
17674_TGCAGGTCTCCCTGCCACCGCCATTCAACCTTTGCAGCT_NODE_1_length_350_cov_7.231429
307 A low-110 [A/G] high-141 [A/G]
17674_TGCAGGTCTCCCTGCCACCGCCATTCAACCTTTGCAGCT_NODE_1_length_350_cov_7.231429
266 C low-110 [C/T] high-141 [C/T]
17674_TGCAGGTCTCCCTGCCACCGCCATTCAACCTTTGCAGCT_NODE_1_length_350_cov_7.231429
121 G low-110 [G/A] high-141 [G/A]
17674_TGCAGGTCTCCCTGCCACCGCCATTCAACCTTTGCAGCT_NODE_1_length_350_cov_7.231429
158 C low-110 [C/T] high-141 [C/T]
17674_TGCAGGTCTCCCTGCCACCGCCATTCAACCTTTGCAGCT_NODE_1_length_350_cov_7.231429
77 T low-110 [T/C] high-141 [T/C]
17674_TGCAGGTCTCCCTGCCACCGCCATTCAACCTTTGCAGCT_NODE_1_length_350_cov_7.231429
96 G low-110 [G/A] high-141 [G/A]
17674_TGCAGGTCTCCCTGCCACCGCCATTCAACCTTTGCAGCT_NODE_1_length_350_cov_7.231429
65 C low-110 [C/G] high-141 -
17674_TGCAGGTCTCCCTGCCACCGCCATTCAACCTTTGCAGCT_NODE_1_length_350_cov_7.231429
257 T low-110 [T/G] high-141 G
17674_TGCAGGTCTCCCTGCCACCGCCATTCAACCTTTGCAGCT_NODE_1_length_350_cov_7.231429
85 T low-110 [T/A] high-141 [T/A]
17674_TGCAGGTCTCCCTGCCACCGCCATTCAACCTTTGCAGCT_NODE_1_length_350_cov_7.231429
94 A low-110 A high-141 [A/C]
17674_TGCAGGTCTCCCTGCCACCGCCATTCAACCTTTGCAGCT_NODE_1_length_350_cov_7.231429
258 T low-110 [T/C] high-141 C
17674_TGCAGGTCTCCCTGCCACCGCCATTCAACCTTTGCAGCT_NODE_1_length_350_cov_7.231429
117 T low-110 [T/A] high-141 [T/A]
17674_TGCAGGTCTCCCTGCCACCGCCATTCAACCTTTGCAGCT_NODE_1_length_350_cov_7.231429
247 A low-110 [A/C] high-141 [A/C]
19564_TGCAGGACATCGGCATCCCGGCGCCCTGTGTCCCTGCTG_NODE_1_length_434_cov_23.493088
278 C low-110 [C/T] high-141 [C/T]
19564_TGCAGGACATCGGCATCCCGGCGCCCTGTGTCCCTGCTG_NODE_1_length_434_cov_23.493088
256 T low-110 [T/C] high-141 [T/C]
19564_TGCAGGACATCGGCATCCCGGCGCCCTGTGTCCCTGCTG_NODE_1_length_434_cov_23.493088
279 A low-110 [A/T] high-141 [A/T]
14383_TGCAGGGAAGATAGCCACAGGCCGCCGGGCCAGTAACGA_NODE_1_length_381_cov_19.889763
140 A low-110 A high-141 [A/C]
41365_TGCAGGGCATGCAAGGTCCCCCTGCTCAAGCCAGTACAT_NODE_1_length_429_cov_21.834499
217 T low-110 - high-141 [T/G]
41365_TGCAGGGCATGCAAGGTCCCCCTGCTCAAGCCAGTACAT_NODE_1_length_429_cov_21.834499
85 C low-110 [C/G] high-141 [C/G]
41365_TGCAGGGCATGCAAGGTCCCCCTGCTCAAGCCAGTACAT_NODE_1_length_429_cov_21.834499
165 G low-110 [G/T] high-141 [G/T]
41365_TGCAGGGCATGCAAGGTCCCCCTGCTCAAGCCAGTACAT_NODE_1_length_429_cov_21.834499
83 T low-110 [T/G] high-141 [T/G]
41365_TGCAGGGCATGCAAGGTCCCCCTGCTCAAGCCAGTACAT_NODE_1_length_429_cov_21.834499
250 T low-110 - high-141 [T/G]
41365_TGCAGGGCATGCAAGGTCCCCCTGCTCAAGCCAGTACAT_NODE_1_length_429_cov_21.834499
199 A low-110 [A/T] high-141 [A/T]
41365_TGCAGGGCATGCAAGGTCCCCCTGCTCAAGCCAGTACAT_NODE_1_length_429_cov_21.834499
41 C low-110 - high-141 [C/A]
41365_TGCAGGGCATGCAAGGTCCCCCTGCTCAAGCCAGTACAT_NODE_1_length_429_cov_21.834499
201 C low-110 [C/T] high-141 [C/T]
41365_TGCAGGGCATGCAAGGTCCCCCTGCTCAAGCCAGTACAT_NODE_1_length_429_cov_21.834499
219 G low-110 - high-141 [G/T]
41365_TGCAGGGCATGCAAGGTCCCCCTGCTCAAGCCAGTACAT_NODE_1_length_429_cov_21.834499
46 G low-110 [G/C] high-141 [G/C]
41365_TGCAGGGCATGCAAGGTCCCCCTGCTCAAGCCAGTACAT_NODE_1_length_429_cov_21.834499
216 G low-110 G high-141 [G/C]
41365_TGCAGGGCATGCAAGGTCCCCCTGCTCAAGCCAGTACAT_NODE_1_length_429_cov_21.834499
223 T low-110 [T/C] high-141 T
11890_TGCAGGACGACAGGTTTGCCCCCCCCTCGCCCTGCAGCA_NODE_1_length_402_cov_15.771144
230 A low-110 A high-141 G
1793_TGCAGGAAGGCAGATATTTGATTTGTACCCGATACCGGG_NODE_1_length_348_cov_25.166666
200 T low-110 T high-141 [T/-T]
42384_TGCAGGAGAAGCTGGAGTCCACCATGAAACTGGTGTCCA_NODE_1_length_455_cov_22.371429
282 A low-110 [A/T] high-141 A
42384_TGCAGGAGAAGCTGGAGTCCACCATGAAACTGGTGTCCA_NODE_1_length_455_cov_22.371429
176 A low-110 - high-141 [A/-A]
20062_TGCAGGACAACCTGGCTCAGGCTGATAAACAGACACCAT_NODE_1_length_233_cov_23.635193
171 T low-110 T high-141 -T
38198_TGCAGGACTGTTTGGCCTCCACAATTAAGACGATATTGT_NODE_1_length_244_cov_5.172131
218 C low-110 C high-141 [C/A]
43499_TGCAGGTCCAAGCCCAGCCGCTCTACCTGGGTGTTGTCC_NODE_1_length_458_cov_15.521834
309 A low-110 [A/G] high-141 A
32851_TGCAGGGCATGAGACAGGAAATATTTGAGGCCGGCGACA_NODE_1_length_314_cov_14.878981
220 G low-110 G high-141 [G/T]
11286_TGCAGGGACTGAAGAACGGGAGGAGCTTCTCAGCGAAGG_NODE_1_length_450_cov_14.457778
175 C low-110 G high-141 [C/G]
22124_TGCAGGCTTCTTCTTCCACGGCTCCTTGCTGTTTAGTTG_NODE_1_length_475_cov_18.050526
60 A low-110 [A/C] high-141 C
41604_TGCAGGAAGCACCAAAAACGGGCTTTAACACTCTTGCAA_NODE_1_length_210_cov_21.214285
69 G low-110 A high-141 G
41604_TGCAGGAAGCACCAAAAACGGGCTTTAACACTCTTGCAA_NODE_1_length_210_cov_21.214285
182 T low-110 [T/C] high-141 [T/C]
41604_TGCAGGAAGCACCAAAAACGGGCTTTAACACTCTTGCAA_NODE_1_length_210_cov_21.214285
145 G low-110 - high-141 [G/A]
41604_TGCAGGAAGCACCAAAAACGGGCTTTAACACTCTTGCAA_NODE_1_length_210_cov_21.214285
144 C low-110 - high-141 [C/A]
41604_TGCAGGAAGCACCAAAAACGGGCTTTAACACTCTTGCAA_NODE_1_length_210_cov_21.214285
175 T low-110 [T/C] high-141 [T/C]
41604_TGCAGGAAGCACCAAAAACGGGCTTTAACACTCTTGCAA_NODE_1_length_210_cov_21.214285
148 T low-110 - high-141 [T/C]
19847_TGCAGGTGCACGAGCTGCCTCAGCAGGCTGCGTCAGTCC_NODE_1_length_391_cov_14.168797
88 C low-110 [C/T] high-141 [C/T]
19847_TGCAGGTGCACGAGCTGCCTCAGCAGGCTGCGTCAGTCC_NODE_1_length_391_cov_14.168797
234 C low-110 - high-141 [C/+ATG]
19847_TGCAGGTGCACGAGCTGCCTCAGCAGGCTGCGTCAGTCC_NODE_1_length_391_cov_14.168797
216 C low-110 [C/T] high-141 [C/T]
19847_TGCAGGTGCACGAGCTGCCTCAGCAGGCTGCGTCAGTCC_NODE_1_length_391_cov_14.168797
73 C low-110 [C/T] high-141 C
9828_TGCAGGAAGGTTTCCCTACCGACTGCATCCCAGACAGAT_NODE_1_length_402_cov_13.089552
408 T low-110 [T/G] high-141 [T/G]
9828_TGCAGGAAGGTTTCCCTACCGACTGCATCCCAGACAGAT_NODE_1_length_402_cov_13.089552
376 C low-110 [C/T] high-141 [C/T]
14692_TGCAGGACAATAAGGAATATAATCAGTAATTTAAAAAAG_NODE_1_length_318_cov_14.528302
253 G low-110 G high-141 [G/A]
14692_TGCAGGACAATAAGGAATATAATCAGTAATTTAAAAAAG_NODE_1_length_318_cov_14.528302
284 G low-110 G high-141 [G/A]
24132_TGCAGGTCGCTGTTACTCAGATCCAGCTCTTTCAGACTA_NODE_1_length_396_cov_25.146465
370 T low-110 [T/C] high-141 [T/C]
24132_TGCAGGTCGCTGTTACTCAGATCCAGCTCTTTCAGACTA_NODE_1_length_396_cov_25.146465
241 T low-110 [T/A] high-141 [T/A]
24132_TGCAGGTCGCTGTTACTCAGATCCAGCTCTTTCAGACTA_NODE_1_length_396_cov_25.146465
331 G low-110 [G/A] high-141 [G/A]
24132_TGCAGGTCGCTGTTACTCAGATCCAGCTCTTTCAGACTA_NODE_1_length_396_cov_25.146465
315 A low-110 [A/G] high-141 [A/G]
24132_TGCAGGTCGCTGTTACTCAGATCCAGCTCTTTCAGACTA_NODE_1_length_396_cov_25.146465
200 A low-110 [A/G] high-141 [A/G]
24132_TGCAGGTCGCTGTTACTCAGATCCAGCTCTTTCAGACTA_NODE_1_length_396_cov_25.146465
375 G low-110 [G/T] high-141 [G/T]
24132_TGCAGGTCGCTGTTACTCAGATCCAGCTCTTTCAGACTA_NODE_1_length_396_cov_25.146465
320 G low-110 [G/+A] high-141 [G/+A]
24132_TGCAGGTCGCTGTTACTCAGATCCAGCTCTTTCAGACTA_NODE_1_length_396_cov_25.146465
144 G low-110 [G/C] high-141 G
24132_TGCAGGTCGCTGTTACTCAGATCCAGCTCTTTCAGACTA_NODE_1_length_396_cov_25.146465
351 C low-110 [C/G] high-141 [C/G]
24132_TGCAGGTCGCTGTTACTCAGATCCAGCTCTTTCAGACTA_NODE_1_length_396_cov_25.146465
329 G low-110 G high-141 [G/T]
24132_TGCAGGTCGCTGTTACTCAGATCCAGCTCTTTCAGACTA_NODE_1_length_396_cov_25.146465
380 C low-110 [C/T] high-141 C
24132_TGCAGGTCGCTGTTACTCAGATCCAGCTCTTTCAGACTA_NODE_1_length_396_cov_25.146465
147 A low-110 [A/G] high-141 A
24132_TGCAGGTCGCTGTTACTCAGATCCAGCTCTTTCAGACTA_NODE_1_length_396_cov_25.146465
233 T low-110 [T/A] high-141 -
24132_TGCAGGTCGCTGTTACTCAGATCCAGCTCTTTCAGACTA_NODE_1_length_396_cov_25.146465
182 C low-110 [C/T] high-141 [C/T]
24132_TGCAGGTCGCTGTTACTCAGATCCAGCTCTTTCAGACTA_NODE_1_length_396_cov_25.146465
310 C low-110 [C/A] high-141 [C/A]
24132_TGCAGGTCGCTGTTACTCAGATCCAGCTCTTTCAGACTA_NODE_1_length_396_cov_25.146465
259 A low-110 [A/C] high-141 [A/G]
24132_TGCAGGTCGCTGTTACTCAGATCCAGCTCTTTCAGACTA_NODE_1_length_396_cov_25.146465
134 A low-110 [A/G] high-141 [A/G]
24132_TGCAGGTCGCTGTTACTCAGATCCAGCTCTTTCAGACTA_NODE_1_length_396_cov_25.146465
236 C low-110 [C/T] high-141 [C/T]
24132_TGCAGGTCGCTGTTACTCAGATCCAGCTCTTTCAGACTA_NODE_1_length_396_cov_25.146465
249 A low-110 [A/G] high-141 [A/G]
24132_TGCAGGTCGCTGTTACTCAGATCCAGCTCTTTCAGACTA_NODE_1_length_396_cov_25.146465
218 A low-110 [A/G] high-141 [A/G]
24132_TGCAGGTCGCTGTTACTCAGATCCAGCTCTTTCAGACTA_NODE_1_length_396_cov_25.146465
109 C low-110 [C/T] high-141 [C/T]
24132_TGCAGGTCGCTGTTACTCAGATCCAGCTCTTTCAGACTA_NODE_1_length_396_cov_25.146465
215 G low-110 [G/T] high-141 G
24132_TGCAGGTCGCTGTTACTCAGATCCAGCTCTTTCAGACTA_NODE_1_length_396_cov_25.146465
103 G low-110 G high-141 [G/A]
24132_TGCAGGTCGCTGTTACTCAGATCCAGCTCTTTCAGACTA_NODE_1_length_396_cov_25.146465
155 T low-110 T high-141 [T/A]
24132_TGCAGGTCGCTGTTACTCAGATCCAGCTCTTTCAGACTA_NODE_1_length_396_cov_25.146465
328 G low-110 [G/C] high-141 [G/C]
24132_TGCAGGTCGCTGTTACTCAGATCCAGCTCTTTCAGACTA_NODE_1_length_396_cov_25.146465
207 A low-110 [A/G] high-141 [A/G]
24132_TGCAGGTCGCTGTTACTCAGATCCAGCTCTTTCAGACTA_NODE_1_length_396_cov_25.146465
263 A low-110 [A/G] high-141 [A/G]
24132_TGCAGGTCGCTGTTACTCAGATCCAGCTCTTTCAGACTA_NODE_1_length_396_cov_25.146465
262 T low-110 [T/G] high-141 [T/G]
24132_TGCAGGTCGCTGTTACTCAGATCCAGCTCTTTCAGACTA_NODE_1_length_396_cov_25.146465
158 A low-110 [A/C] high-141 [A/C]
24132_TGCAGGTCGCTGTTACTCAGATCCAGCTCTTTCAGACTA_NODE_1_length_396_cov_25.146465
349 C low-110 [C/T] high-141 [C/T]
24132_TGCAGGTCGCTGTTACTCAGATCCAGCTCTTTCAGACTA_NODE_1_length_396_cov_25.146465
318 G low-110 [G/A] high-141 [G/A]
24132_TGCAGGTCGCTGTTACTCAGATCCAGCTCTTTCAGACTA_NODE_1_length_396_cov_25.146465
157 T low-110 [T/G] high-141 [T/G]
24132_TGCAGGTCGCTGTTACTCAGATCCAGCTCTTTCAGACTA_NODE_1_length_396_cov_25.146465
325 G low-110 [G/A] high-141 [G/A]
24132_TGCAGGTCGCTGTTACTCAGATCCAGCTCTTTCAGACTA_NODE_1_length_396_cov_25.146465
159 C low-110 [C/T] high-141 [C/T]
24132_TGCAGGTCGCTGTTACTCAGATCCAGCTCTTTCAGACTA_NODE_1_length_396_cov_25.146465
149 A low-110 [A/G] high-141 [A/G]
24132_TGCAGGTCGCTGTTACTCAGATCCAGCTCTTTCAGACTA_NODE_1_length_396_cov_25.146465
253 C low-110 [C/T] high-141 [C/A]
24132_TGCAGGTCGCTGTTACTCAGATCCAGCTCTTTCAGACTA_NODE_1_length_396_cov_25.146465
146 G low-110 [G/A] high-141 [G/A]
24132_TGCAGGTCGCTGTTACTCAGATCCAGCTCTTTCAGACTA_NODE_1_length_396_cov_25.146465
111 A low-110 A high-141 [A/C]
24132_TGCAGGTCGCTGTTACTCAGATCCAGCTCTTTCAGACTA_NODE_1_length_396_cov_25.146465
317 A low-110 [A/G] high-141 [A/G]
24132_TGCAGGTCGCTGTTACTCAGATCCAGCTCTTTCAGACTA_NODE_1_length_396_cov_25.146465
337 C low-110 [C/T] high-141 [C/T]
24132_TGCAGGTCGCTGTTACTCAGATCCAGCTCTTTCAGACTA_NODE_1_length_396_cov_25.146465
340 G low-110 G high-141 [G/C]
24132_TGCAGGTCGCTGTTACTCAGATCCAGCTCTTTCAGACTA_NODE_1_length_396_cov_25.146465
196 A low-110 A high-141 [A/G]
24132_TGCAGGTCGCTGTTACTCAGATCCAGCTCTTTCAGACTA_NODE_1_length_396_cov_25.146465
260 G low-110 [G/A] high-141 [G/A]
24132_TGCAGGTCGCTGTTACTCAGATCCAGCTCTTTCAGACTA_NODE_1_length_396_cov_25.146465
270 C low-110 C high-141 [C/G]
32458_TGCAGGGACGGGAAAGTGGGGGGGATGCAGAACTCTGGG_NODE_1_length_272_cov_20.492647
169 C low-110 [C/A] high-141 [C/A]
32458_TGCAGGGACGGGAAAGTGGGGGGGATGCAGAACTCTGGG_NODE_1_length_272_cov_20.492647
160 C low-110 [C/T] high-141 [C/T]
41747_TGCAGGAAATACGGAAGGTTCAAACAAATGTCTGTAGTT_NODE_1_length_396_cov_8.651515
286 G low-110 - high-141 [G/T]
41747_TGCAGGAAATACGGAAGGTTCAAACAAATGTCTGTAGTT_NODE_1_length_396_cov_8.651515
210 A low-110 [A/C] high-141 [A/C]
41747_TGCAGGAAATACGGAAGGTTCAAACAAATGTCTGTAGTT_NODE_1_length_396_cov_8.651515
263 T low-110 [T/C] high-141 [T/C]
1043_TGCAGGTCACCGGCCTGGGCGTCGCTCTCAGATAGTTGC_NODE_1_length_285_cov_6.417544
205 T low-110 [T/A] high-141 T
1043_TGCAGGTCACCGGCCTGGGCGTCGCTCTCAGATAGTTGC_NODE_1_length_285_cov_6.417544
178 C low-110 [C/G] high-141 G
1043_TGCAGGTCACCGGCCTGGGCGTCGCTCTCAGATAGTTGC_NODE_1_length_285_cov_6.417544
236 G low-110 - high-141 T
1043_TGCAGGTCACCGGCCTGGGCGTCGCTCTCAGATAGTTGC_NODE_1_length_285_cov_6.417544
47 C low-110 [C/T] high-141 T
23767_TGCAGGGTGATGAGAGGGAGTCACTCCCGCAAAACGGCG_NODE_1_length_440_cov_12.711364
370 C low-110 C high-141 [C/T]
23767_TGCAGGGTGATGAGAGGGAGTCACTCCCGCAAAACGGCG_NODE_1_length_440_cov_12.711364
386 G low-110 G high-141 [G/C]
23767_TGCAGGGTGATGAGAGGGAGTCACTCCCGCAAAACGGCG_NODE_1_length_440_cov_12.711364
299 C low-110 [C/G] high-141 [C/G]
28796_TGCAGGGTTGTTGATGCATTTATTCATGCCGGTGTATTT_NODE_1_length_307_cov_21.312704
104 A low-110 [A/G] high-141 [A/G]
28796_TGCAGGGTTGTTGATGCATTTATTCATGCCGGTGTATTT_NODE_1_length_307_cov_21.312704
280 C low-110 [C/G] high-141 -
28796_TGCAGGGTTGTTGATGCATTTATTCATGCCGGTGTATTT_NODE_1_length_307_cov_21.312704
273 A low-110 [A/G] high-141 -
22459_TGCAGGCTTCCTGTGGTCTCAGAGGCCAATACCTCTGCA_NODE_1_length_411_cov_19.895376
229 G low-110 G high-141 [G/T]
11944_TGCAGGCACTCTGTACATCTGCTCTGTTGTTATAGAACA_NODE_9_length_143_cov_5.468532
78 T low-110 [T/C] high-141 C
25593_TGCAGGATAAGAGGAAAAATAAGATTTACACTCAAACCA_NODE_1_length_399_cov_8.892231
220 C low-110 [C/G] high-141 C
5917_TGCAGGGCCTCCTCTCTGATGGCGCCGTGCCGGGCCTGC_NODE_1_length_350_cov_19.648571
267 G low-110 G high-141 [G/A]
5917_TGCAGGGCCTCCTCTCTGATGGCGCCGTGCCGGGCCTGC_NODE_1_length_350_cov_19.648571
313 T low-110 [T/C] high-141 [T/G]
32778_TGCAGGTGAGCGGCAGCGGAAGAAGACAGCGACGCATTA_NODE_1_length_263_cov_24.969582
74 T low-110 [T/C] high-141 [T/C]
134_TGCAGGATCAACTCTGCACCCCGAGTCAACCGCAGAGGG_NODE_1_length_464_cov_22.267241
423 T low-110 T high-141 [T/G]
10980_TGCAGGTCAGCAAGCAGTCTGCATGCAGAGACCTGTTCT_NODE_1_length_313_cov_6.194888
243 T low-110 [T/C] high-141 T
6295_TGCAGGCCGCACGCCGGTCACTGCACCGAGGATTGTTTC_NODE_1_length_429_cov_7.039627
335 T low-110 [T/-T] high-141 [T/-T]
7281_TGCAGGGCAAGGAGGACATTCAACAGTGGACTCTGGAGA_NODE_1_length_374_cov_6.237968
114 C low-110 - high-141 [C/T]
15580_TGCAGGGAAGGTCCCGTCTTAATTTGTCTTCCTGCTGCT_NODE_1_length_379_cov_14.733509
226 C low-110 C high-141 [C/G]
8134_TGCAGGGAACAAATGCAATGCCGATGCAATATCTGTCGC_NODE_2_length_114_cov_13.254386
52 T low-110 [T/A] high-141 T
8134_TGCAGGGAACAAATGCAATGCCGATGCAATATCTGTCGC_NODE_2_length_114_cov_13.254386
45 T low-110 [T/C] high-141 T
15870_TGCAGGTAACCAGGCAACGGCTTTGGATGTGACTGATCA_NODE_1_length_399_cov_5.939850
134 A low-110 - high-141 -
15870_TGCAGGTAACCAGGCAACGGCTTTGGATGTGACTGATCA_NODE_1_length_399_cov_5.939850
220 A low-110 [A/G] high-141 [A/G]
27632_TGCAGGCGGCGGGTTGTTGTAATGGCGTCGCCTCGCCTG_NODE_3_length_107_cov_17.841122
106 C low-110 - high-141 A
10473_TGCAGGGACGGCAGATTGCAGCCGATCACCTTCTGTGCA_NODE_2_length_232_cov_12.327586
104 C low-110 [C/A] high-141 [C/A]
10473_TGCAGGGACGGCAGATTGCAGCCGATCACCTTCTGTGCA_NODE_2_length_232_cov_12.327586
233 C low-110 [C/A] high-141 [C/A]
10473_TGCAGGGACGGCAGATTGCAGCCGATCACCTTCTGTGCA_NODE_2_length_232_cov_12.327586
130 C low-110 [C/T] high-141 [C/T]
10473_TGCAGGGACGGCAGATTGCAGCCGATCACCTTCTGTGCA_NODE_2_length_232_cov_12.327586
182 C low-110 C high-141 [C/T]
10473_TGCAGGGACGGCAGATTGCAGCCGATCACCTTCTGTGCA_NODE_2_length_232_cov_12.327586
64 T low-110 [T/C] high-141 [T/C]
10473_TGCAGGGACGGCAGATTGCAGCCGATCACCTTCTGTGCA_NODE_2_length_232_cov_12.327586
139 T low-110 [T/C] high-141 [T/C]
10473_TGCAGGGACGGCAGATTGCAGCCGATCACCTTCTGTGCA_NODE_2_length_232_cov_12.327586
102 G low-110 [G/A] high-141 [G/A]
10473_TGCAGGGACGGCAGATTGCAGCCGATCACCTTCTGTGCA_NODE_2_length_232_cov_12.327586
236 G low-110 [G/T] high-141 [G/A]
10473_TGCAGGGACGGCAGATTGCAGCCGATCACCTTCTGTGCA_NODE_2_length_232_cov_12.327586
17 G low-110 - high-141 [G/-G]
10473_TGCAGGGACGGCAGATTGCAGCCGATCACCTTCTGTGCA_NODE_2_length_232_cov_12.327586
231 A low-110 [A/T] high-141 [A/T]
10473_TGCAGGGACGGCAGATTGCAGCCGATCACCTTCTGTGCA_NODE_2_length_232_cov_12.327586
22 T low-110 [T/C] high-141 [T/C]
10473_TGCAGGGACGGCAGATTGCAGCCGATCACCTTCTGTGCA_NODE_2_length_232_cov_12.327586
244 A low-110 [A/C] high-141 -
10473_TGCAGGGACGGCAGATTGCAGCCGATCACCTTCTGTGCA_NODE_2_length_232_cov_12.327586
37 G low-110 [G/C] high-141 [G/C]
10473_TGCAGGGACGGCAGATTGCAGCCGATCACCTTCTGTGCA_NODE_2_length_232_cov_12.327586
73 A low-110 [A/G] high-141 [A/G]
10473_TGCAGGGACGGCAGATTGCAGCCGATCACCTTCTGTGCA_NODE_2_length_232_cov_12.327586
101 C low-110 [C/A] high-141 [C/A]
10473_TGCAGGGACGGCAGATTGCAGCCGATCACCTTCTGTGCA_NODE_2_length_232_cov_12.327586
175 C low-110 - high-141 [C/T]
10473_TGCAGGGACGGCAGATTGCAGCCGATCACCTTCTGTGCA_NODE_2_length_232_cov_12.327586
126 T low-110 [T/C] high-141 [T/C]
21943_TGCAGGCCGACCAGGCGTCCGATGAGATCTCAGAGGAAG_NODE_1_length_384_cov_25.815104
240 T low-110 - high-141 [T/C]
21943_TGCAGGCCGACCAGGCGTCCGATGAGATCTCAGAGGAAG_NODE_1_length_384_cov_25.815104
238 T low-110 - high-141 [T/A]
21943_TGCAGGCCGACCAGGCGTCCGATGAGATCTCAGAGGAAG_NODE_1_length_384_cov_25.815104
131 C low-110 [C/G] high-141 [C/G]
21943_TGCAGGCCGACCAGGCGTCCGATGAGATCTCAGAGGAAG_NODE_1_length_384_cov_25.815104
342 C low-110 [C/T] high-141 [C/T]
21943_TGCAGGCCGACCAGGCGTCCGATGAGATCTCAGAGGAAG_NODE_1_length_384_cov_25.815104
367 A low-110 [A/C] high-141 [A/C]
21943_TGCAGGCCGACCAGGCGTCCGATGAGATCTCAGAGGAAG_NODE_1_length_384_cov_25.815104
337 A low-110 [A/G] high-141 [A/G]
21943_TGCAGGCCGACCAGGCGTCCGATGAGATCTCAGAGGAAG_NODE_1_length_384_cov_25.815104
54 G low-110 [G/C] high-141 [G/C]
21943_TGCAGGCCGACCAGGCGTCCGATGAGATCTCAGAGGAAG_NODE_1_length_384_cov_25.815104
242 G low-110 [G/+ACA] high-141 [G/+ACA]
21943_TGCAGGCCGACCAGGCGTCCGATGAGATCTCAGAGGAAG_NODE_1_length_384_cov_25.815104
343 A low-110 [A/T] high-141 [A/T]
42276_TGCAGGTTCAGTGGTGCGAGATACAAGCCAGCTGGCTGA_NODE_1_length_473_cov_13.488372
470 T low-110 [T/A] high-141 [T/G]
42276_TGCAGGTTCAGTGGTGCGAGATACAAGCCAGCTGGCTGA_NODE_1_length_473_cov_13.488372
441 T low-110 [T/A] high-141 [T/A]
42276_TGCAGGTTCAGTGGTGCGAGATACAAGCCAGCTGGCTGA_NODE_1_length_473_cov_13.488372
406 C low-110 C high-141 [C/A]
42276_TGCAGGTTCAGTGGTGCGAGATACAAGCCAGCTGGCTGA_NODE_1_length_473_cov_13.488372
438 A low-110 [A/G] high-141 [A/G]
42276_TGCAGGTTCAGTGGTGCGAGATACAAGCCAGCTGGCTGA_NODE_1_length_473_cov_13.488372
407 C low-110 - high-141 [C/-C]
42276_TGCAGGTTCAGTGGTGCGAGATACAAGCCAGCTGGCTGA_NODE_1_length_473_cov_13.488372
445 C low-110 [C/T] high-141 [C/T]
42276_TGCAGGTTCAGTGGTGCGAGATACAAGCCAGCTGGCTGA_NODE_1_length_473_cov_13.488372
457 C low-110 [C/T] high-141 [C/T]
42276_TGCAGGTTCAGTGGTGCGAGATACAAGCCAGCTGGCTGA_NODE_1_length_473_cov_13.488372
431 A low-110 [A/T] high-141 [A/T]
42276_TGCAGGTTCAGTGGTGCGAGATACAAGCCAGCTGGCTGA_NODE_1_length_473_cov_13.488372
154 C low-110 T high-141 [C/T]
42276_TGCAGGTTCAGTGGTGCGAGATACAAGCCAGCTGGCTGA_NODE_1_length_473_cov_13.488372
419 T low-110 [T/G] high-141 [T/G]
42276_TGCAGGTTCAGTGGTGCGAGATACAAGCCAGCTGGCTGA_NODE_1_length_473_cov_13.488372
414 T low-110 [T/A] high-141 [T/A]
7213_TGCAGGCTCCGCATTACTGATGACAAAGTCACATCAAGT_NODE_2_length_184_cov_15.260870
85 T low-110 [T/-T] high-141 [T/-T]
7213_TGCAGGCTCCGCATTACTGATGACAAAGTCACATCAAGT_NODE_2_length_184_cov_15.260870
86 G low-110 [G/-G] high-141 [G/-G]
33337_TGCAGGAGAGAGTTAGGAGGGAGACGACAAGAGCCTGAA_NODE_2_length_649_cov_24.759630
385 C low-110 [C/T] high-141 [C/A]
33337_TGCAGGAGAGAGTTAGGAGGGAGACGACAAGAGCCTGAA_NODE_2_length_649_cov_24.759630
330 C low-110 C high-141 [C/T]
33337_TGCAGGAGAGAGTTAGGAGGGAGACGACAAGAGCCTGAA_NODE_2_length_649_cov_24.759630
241 G low-110 G high-141 [G/A]
33337_TGCAGGAGAGAGTTAGGAGGGAGACGACAAGAGCCTGAA_NODE_2_length_649_cov_24.759630
520 A low-110 [A/C] high-141 [A/C]
33337_TGCAGGAGAGAGTTAGGAGGGAGACGACAAGAGCCTGAA_NODE_2_length_649_cov_24.759630
595 T low-110 [T/C] high-141 [T/C]
33337_TGCAGGAGAGAGTTAGGAGGGAGACGACAAGAGCCTGAA_NODE_2_length_649_cov_24.759630
74 G low-110 - high-141 [G/A]
33337_TGCAGGAGAGAGTTAGGAGGGAGACGACAAGAGCCTGAA_NODE_2_length_649_cov_24.759630
252 T low-110 T high-141 [T/A]
33337_TGCAGGAGAGAGTTAGGAGGGAGACGACAAGAGCCTGAA_NODE_2_length_649_cov_24.759630
359 T low-110 [T/C] high-141 [T/C]
33337_TGCAGGAGAGAGTTAGGAGGGAGACGACAAGAGCCTGAA_NODE_2_length_649_cov_24.759630
436 T low-110 [T/G] high-141 [T/G]
33337_TGCAGGAGAGAGTTAGGAGGGAGACGACAAGAGCCTGAA_NODE_2_length_649_cov_24.759630
437 T low-110 [T/G] high-141 [T/G]
33337_TGCAGGAGAGAGTTAGGAGGGAGACGACAAGAGCCTGAA_NODE_2_length_649_cov_24.759630
369 C low-110 [C/T] high-141 [C/A]
33337_TGCAGGAGAGAGTTAGGAGGGAGACGACAAGAGCCTGAA_NODE_2_length_649_cov_24.759630
61 T low-110 G high-141 [T/G]
33337_TGCAGGAGAGAGTTAGGAGGGAGACGACAAGAGCCTGAA_NODE_2_length_649_cov_24.759630
253 G low-110 G high-141 [G/A]
33337_TGCAGGAGAGAGTTAGGAGGGAGACGACAAGAGCCTGAA_NODE_2_length_649_cov_24.759630
517 T low-110 T high-141 [T/C]
33337_TGCAGGAGAGAGTTAGGAGGGAGACGACAAGAGCCTGAA_NODE_2_length_649_cov_24.759630
430 C low-110 [C/T] high-141 -
33337_TGCAGGAGAGAGTTAGGAGGGAGACGACAAGAGCCTGAA_NODE_2_length_649_cov_24.759630
81 T low-110 - high-141 [T/A]
33337_TGCAGGAGAGAGTTAGGAGGGAGACGACAAGAGCCTGAA_NODE_2_length_649_cov_24.759630
132 A low-110 - high-141 [A/G]
33337_TGCAGGAGAGAGTTAGGAGGGAGACGACAAGAGCCTGAA_NODE_2_length_649_cov_24.759630
415 C low-110 [C/T] high-141 -
228_TGCAGGAGCCGTTGTCTGTGGGCCGAGTTGAGGATCCCG_NODE_1_length_430_cov_14.686047
397 A low-110 [A/C] high-141 A
974_TGCAGGTGGGGCTGGAGGAAAAGCCATAAGATCTGCATC_NODE_1_length_434_cov_18.769585
347 A low-110 T high-141 [A/T]
18148_TGCAGGTATTGATGACGCCGTCTTGAGATTTTTTCGAGC_NODE_4_length_160_cov_31.337500
92 G low-110 [G/T] high-141 [G/T]
18148_TGCAGGTATTGATGACGCCGTCTTGAGATTTTTTCGAGC_NODE_4_length_160_cov_31.337500
55 A low-110 [A/T] high-141 [A/T]
29095_TGCAGGTGTGATGATGTCACGTACAACTAACAGCTGTTT_NODE_1_length_431_cov_20.477959
361 A low-110 A high-141 [A/G]
21753_TGCAGGAGACGAGGACGCTGACAGGGCGGTCTGCGACGG_NODE_1_length_309_cov_15.165049
22 A low-110 G high-141 G
21909_TGCAGGGACCACGGTTATTAGCGTTAACAGAAACTAACG_NODE_1_length_211_cov_7.720379
32 C low-110 [C/G] high-141 [C/G]
21909_TGCAGGGACCACGGTTATTAGCGTTAACAGAAACTAACG_NODE_1_length_211_cov_7.720379
83 G low-110 [G/A] high-141 -
21909_TGCAGGGACCACGGTTATTAGCGTTAACAGAAACTAACG_NODE_1_length_211_cov_7.720379
71 T low-110 [T/A] high-141 [T/A]
21909_TGCAGGGACCACGGTTATTAGCGTTAACAGAAACTAACG_NODE_1_length_211_cov_7.720379
70 C low-110 C high-141 [C/G]
21909_TGCAGGGACCACGGTTATTAGCGTTAACAGAAACTAACG_NODE_1_length_211_cov_7.720379
42 A low-110 [A/G] high-141 [A/G]
21909_TGCAGGGACCACGGTTATTAGCGTTAACAGAAACTAACG_NODE_1_length_211_cov_7.720379
60 G low-110 G high-141 [G/A]
21909_TGCAGGGACCACGGTTATTAGCGTTAACAGAAACTAACG_NODE_1_length_211_cov_7.720379
87 G low-110 [G/A] high-141 [G/A]
21909_TGCAGGGACCACGGTTATTAGCGTTAACAGAAACTAACG_NODE_1_length_211_cov_7.720379
76 C low-110 [C/T] high-141 C
37103_TGCAGGGCGAAGCCGACCGTCCGGCAGCGTTTCCTGATG_NODE_1_length_346_cov_5.476879
289 G low-110 [G/A] high-141 [G/A]
37103_TGCAGGGCGAAGCCGACCGTCCGGCAGCGTTTCCTGATG_NODE_1_length_346_cov_5.476879
200 A low-110 [A/G] high-141 [A/G]
37103_TGCAGGGCGAAGCCGACCGTCCGGCAGCGTTTCCTGATG_NODE_1_length_346_cov_5.476879
212 T low-110 T high-141 [T/C]
37103_TGCAGGGCGAAGCCGACCGTCCGGCAGCGTTTCCTGATG_NODE_1_length_346_cov_5.476879
255 T low-110 [T/C] high-141 [T/C]
37103_TGCAGGGCGAAGCCGACCGTCCGGCAGCGTTTCCTGATG_NODE_1_length_346_cov_5.476879
252 G low-110 [G/T] high-141 [G/T]
37103_TGCAGGGCGAAGCCGACCGTCCGGCAGCGTTTCCTGATG_NODE_1_length_346_cov_5.476879
286 T low-110 - high-141 [T/A]
37103_TGCAGGGCGAAGCCGACCGTCCGGCAGCGTTTCCTGATG_NODE_1_length_346_cov_5.476879
160 A low-110 [A/C] high-141 A
37103_TGCAGGGCGAAGCCGACCGTCCGGCAGCGTTTCCTGATG_NODE_1_length_346_cov_5.476879
168 A low-110 A high-141 [A/C]
37103_TGCAGGGCGAAGCCGACCGTCCGGCAGCGTTTCCTGATG_NODE_1_length_346_cov_5.476879
202 G low-110 [G/C] high-141 [G/C]
37103_TGCAGGGCGAAGCCGACCGTCCGGCAGCGTTTCCTGATG_NODE_1_length_346_cov_5.476879
218 T low-110 [T/C] high-141 [T/C]
37103_TGCAGGGCGAAGCCGACCGTCCGGCAGCGTTTCCTGATG_NODE_1_length_346_cov_5.476879
296 A low-110 [A/T] high-141 -
37103_TGCAGGGCGAAGCCGACCGTCCGGCAGCGTTTCCTGATG_NODE_1_length_346_cov_5.476879
173 A low-110 [A/C] high-141 [A/C]
37103_TGCAGGGCGAAGCCGACCGTCCGGCAGCGTTTCCTGATG_NODE_1_length_346_cov_5.476879
229 G low-110 [G/T] high-141 [G/C]
37103_TGCAGGGCGAAGCCGACCGTCCGGCAGCGTTTCCTGATG_NODE_1_length_346_cov_5.476879
232 C low-110 C high-141 [C/A]
37103_TGCAGGGCGAAGCCGACCGTCCGGCAGCGTTTCCTGATG_NODE_1_length_346_cov_5.476879
256 A low-110 [A/C] high-141 [A/C]
37103_TGCAGGGCGAAGCCGACCGTCCGGCAGCGTTTCCTGATG_NODE_1_length_346_cov_5.476879
148 G low-110 C high-141 [G/C]
37103_TGCAGGGCGAAGCCGACCGTCCGGCAGCGTTTCCTGATG_NODE_1_length_346_cov_5.476879
224 T low-110 - high-141 [T/C]
37103_TGCAGGGCGAAGCCGACCGTCCGGCAGCGTTTCCTGATG_NODE_1_length_346_cov_5.476879
260 C low-110 C high-141 [C/T]
37103_TGCAGGGCGAAGCCGACCGTCCGGCAGCGTTTCCTGATG_NODE_1_length_346_cov_5.476879
285 A low-110 - high-141 [A/G]
37103_TGCAGGGCGAAGCCGACCGTCCGGCAGCGTTTCCTGATG_NODE_1_length_346_cov_5.476879
293 A low-110 [A/C] high-141 [A/C]
14477_TGCAGGCAGTCTGGGCCCTTACGTGCCCTCTCTTTACAC_NODE_1_length_193_cov_11.663213
98 C low-110 C high-141 T
14477_TGCAGGCAGTCTGGGCCCTTACGTGCCCTCTCTTTACAC_NODE_1_length_193_cov_11.663213
165 A low-110 A high-141 G
5617_TGCAGGCCACCAAGAACGAGAGAGGAGTGAAGCTGGAGG_NODE_3_length_391_cov_15.890025
345 G low-110 G high-141 [G/+T]
5617_TGCAGGCCACCAAGAACGAGAGAGGAGTGAAGCTGGAGG_NODE_3_length_391_cov_15.890025
337 G low-110 [G/T] high-141 -
5617_TGCAGGCCACCAAGAACGAGAGAGGAGTGAAGCTGGAGG_NODE_3_length_391_cov_15.890025
351 C low-110 [C/A] high-141 [C/A]
5617_TGCAGGCCACCAAGAACGAGAGAGGAGTGAAGCTGGAGG_NODE_3_length_391_cov_15.890025
323 C low-110 [C/G] high-141 G
5617_TGCAGGCCACCAAGAACGAGAGAGGAGTGAAGCTGGAGG_NODE_3_length_391_cov_15.890025
378 C low-110 [C/T] high-141 [C/T]
37252_TGCAGGTGAAAAACATCTGCATTCATGCTGCGTCCTGAT_NODE_1_length_487_cov_13.531828
239 T low-110 [T/G] high-141 T
25493_TGCAGGAAGCACAAAAAACAGGCTTTAACACTCATGCAA_NODE_2_length_84_cov_2.035714
39 T low-110 [T/G] high-141 [T/G]
29612_TGCAGGTGCCCGAATGGTCAGTTCACCTCTGCAATCTTT_NODE_1_length_414_cov_13.521739
294 A low-110 [A/+G] high-141 -
29612_TGCAGGTGCCCGAATGGTCAGTTCACCTCTGCAATCTTT_NODE_1_length_414_cov_13.521739
265 G low-110 [G/A] high-141 -
29612_TGCAGGTGCCCGAATGGTCAGTTCACCTCTGCAATCTTT_NODE_1_length_414_cov_13.521739
290 C low-110 [C/G] high-141 [C/G]
26852_TGCAGGCAGTGATTATCTAGTAAATGCACCAGTCTTCTA_NODE_1_length_447_cov_12.297539
235 C low-110 [C/A] high-141 C
26852_TGCAGGCAGTGATTATCTAGTAAATGCACCAGTCTTCTA_NODE_1_length_447_cov_12.297539
193 A low-110 [A/G] high-141 -
29219_TGCAGGACCAAAACACACACACAAAGATCTGGATGAGAA_NODE_1_length_371_cov_8.256064
326 C low-110 [C/T] high-141 T
29219_TGCAGGACCAAAACACACACACAAAGATCTGGATGAGAA_NODE_1_length_371_cov_8.256064
114 T low-110 [T/C] high-141 C
29219_TGCAGGACCAAAACACACACACAAAGATCTGGATGAGAA_NODE_1_length_371_cov_8.256064
176 A low-110 [A/T] high-141 T
30519_TGCAGGCTTAATGTCATTGTTGGAATGCTTCATATGAGC_NODE_1_length_243_cov_31.288065
130 C low-110 [C/A] high-141 [C/A]
30519_TGCAGGCTTAATGTCATTGTTGGAATGCTTCATATGAGC_NODE_1_length_243_cov_31.288065
142 T low-110 [T/C] high-141 [T/C]
30519_TGCAGGCTTAATGTCATTGTTGGAATGCTTCATATGAGC_NODE_1_length_243_cov_31.288065
68 T low-110 [T/C] high-141 -
30519_TGCAGGCTTAATGTCATTGTTGGAATGCTTCATATGAGC_NODE_1_length_243_cov_31.288065
143 C low-110 [C/T] high-141 [C/T]
30519_TGCAGGCTTAATGTCATTGTTGGAATGCTTCATATGAGC_NODE_1_length_243_cov_31.288065
48 A low-110 - high-141 [A/T]
30519_TGCAGGCTTAATGTCATTGTTGGAATGCTTCATATGAGC_NODE_1_length_243_cov_31.288065
212 A low-110 [A/-A] high-141 [A/-A]
30519_TGCAGGCTTAATGTCATTGTTGGAATGCTTCATATGAGC_NODE_1_length_243_cov_31.288065
154 G low-110 [G/T] high-141 [G/T]
30519_TGCAGGCTTAATGTCATTGTTGGAATGCTTCATATGAGC_NODE_1_length_243_cov_31.288065
25 C low-110 - high-141 [C/G]
30519_TGCAGGCTTAATGTCATTGTTGGAATGCTTCATATGAGC_NODE_1_length_243_cov_31.288065
251 T low-110 T high-141 [T/A]
30519_TGCAGGCTTAATGTCATTGTTGGAATGCTTCATATGAGC_NODE_1_length_243_cov_31.288065
233 T low-110 [T/G] high-141 [T/G]
30519_TGCAGGCTTAATGTCATTGTTGGAATGCTTCATATGAGC_NODE_1_length_243_cov_31.288065
221 T low-110 [T/C] high-141 [T/C]
30519_TGCAGGCTTAATGTCATTGTTGGAATGCTTCATATGAGC_NODE_1_length_243_cov_31.288065
182 G low-110 [G/C] high-141 [G/C]
30519_TGCAGGCTTAATGTCATTGTTGGAATGCTTCATATGAGC_NODE_1_length_243_cov_31.288065
183 A low-110 [A/G] high-141 [A/G]
30519_TGCAGGCTTAATGTCATTGTTGGAATGCTTCATATGAGC_NODE_1_length_243_cov_31.288065
146 C low-110 [C/A] high-141 [C/A]
30519_TGCAGGCTTAATGTCATTGTTGGAATGCTTCATATGAGC_NODE_1_length_243_cov_31.288065
160 A low-110 [A/-A] high-141 [A/-A]
30519_TGCAGGCTTAATGTCATTGTTGGAATGCTTCATATGAGC_NODE_1_length_243_cov_31.288065
226 T low-110 [T/C] high-141 [T/C]
30519_TGCAGGCTTAATGTCATTGTTGGAATGCTTCATATGAGC_NODE_1_length_243_cov_31.288065
231 T low-110 [T/A] high-141 [T/A]
30519_TGCAGGCTTAATGTCATTGTTGGAATGCTTCATATGAGC_NODE_1_length_243_cov_31.288065
81 G low-110 [G/A] high-141 [G/A]
30519_TGCAGGCTTAATGTCATTGTTGGAATGCTTCATATGAGC_NODE_1_length_243_cov_31.288065
34 G low-110 - high-141 [G/A]
30519_TGCAGGCTTAATGTCATTGTTGGAATGCTTCATATGAGC_NODE_1_length_243_cov_31.288065
37 G low-110 [G/A] high-141 [G/A]
30519_TGCAGGCTTAATGTCATTGTTGGAATGCTTCATATGAGC_NODE_1_length_243_cov_31.288065
224 C low-110 [C/T] high-141 [C/T]
23142_TGCAGGACAGAAACAACATGATCAGGGGCGTCTTTATTT_NODE_1_length_414_cov_7.792271
238 T low-110 - high-141 -
18280_TGCAGGACTCAAACCAGTCTTTTGTTGCTCTTGACTCAA_NODE_1_length_351_cov_6.378917
265 C low-110 [C/T] high-141 [C/T]
39024_TGCAGGAACCGTGCGTCCGCCCCGAGGAACGACCGGCTG_NODE_1_length_409_cov_20.569683
318 C low-110 [C/A] high-141 C
12404_TGCAGGGACACCCACACATATTCGGTCCACAGCCGCCCT_NODE_2_length_465_cov_16.567741
411 A low-110 G high-141 A
32722_TGCAGGTGGAGGAAGTTGCGTTGGCTCCAGACATTTGAA_NODE_1_length_204_cov_25.598040
178 G low-110 [G/C] high-141 G
17785_TGCAGGACAAGCATTACATACCAAAACAAATACGTTGAT_NODE_1_length_384_cov_7.388021
204 T low-110 [T/C] high-141 [T/C]
17785_TGCAGGACAAGCATTACATACCAAAACAAATACGTTGAT_NODE_1_length_384_cov_7.388021
331 G low-110 [G/A] high-141 [G/A]
28224_TGCAGGAGGCTGCGCCGCTTTGGACGCTGGTCTAGAGAA_NODE_1_length_447_cov_12.310962
443 G low-110 [G/A] high-141 [G/A]
28224_TGCAGGAGGCTGCGCCGCTTTGGACGCTGGTCTAGAGAA_NODE_1_length_447_cov_12.310962
389 C low-110 [C/T] high-141 [C/T]
28224_TGCAGGAGGCTGCGCCGCTTTGGACGCTGGTCTAGAGAA_NODE_1_length_447_cov_12.310962
386 T low-110 [T/A] high-141 [T/A]
28224_TGCAGGAGGCTGCGCCGCTTTGGACGCTGGTCTAGAGAA_NODE_1_length_447_cov_12.310962
307 C low-110 [C/T] high-141 [C/T]
28224_TGCAGGAGGCTGCGCCGCTTTGGACGCTGGTCTAGAGAA_NODE_1_length_447_cov_12.310962
22 A low-110 C high-141 C
28224_TGCAGGAGGCTGCGCCGCTTTGGACGCTGGTCTAGAGAA_NODE_1_length_447_cov_12.310962
315 C low-110 [C/T] high-141 [C/T]
28224_TGCAGGAGGCTGCGCCGCTTTGGACGCTGGTCTAGAGAA_NODE_1_length_447_cov_12.310962
378 A low-110 A high-141 [A/T]
28224_TGCAGGAGGCTGCGCCGCTTTGGACGCTGGTCTAGAGAA_NODE_1_length_447_cov_12.310962
364 T low-110 [T/G] high-141 [T/G]
28224_TGCAGGAGGCTGCGCCGCTTTGGACGCTGGTCTAGAGAA_NODE_1_length_447_cov_12.310962
355 G low-110 [G/T] high-141 [G/T]
28224_TGCAGGAGGCTGCGCCGCTTTGGACGCTGGTCTAGAGAA_NODE_1_length_447_cov_12.310962
304 C low-110 G high-141 [C/G]
28224_TGCAGGAGGCTGCGCCGCTTTGGACGCTGGTCTAGAGAA_NODE_1_length_447_cov_12.310962
440 T low-110 [T/+A] high-141 [T/+A]
28224_TGCAGGAGGCTGCGCCGCTTTGGACGCTGGTCTAGAGAA_NODE_1_length_447_cov_12.310962
390 G low-110 [G/A] high-141 [G/A]
28224_TGCAGGAGGCTGCGCCGCTTTGGACGCTGGTCTAGAGAA_NODE_1_length_447_cov_12.310962
303 T low-110 [T/G] high-141 [T/G]
28224_TGCAGGAGGCTGCGCCGCTTTGGACGCTGGTCTAGAGAA_NODE_1_length_447_cov_12.310962
361 C low-110 [C/T] high-141 [C/T]
28224_TGCAGGAGGCTGCGCCGCTTTGGACGCTGGTCTAGAGAA_NODE_1_length_447_cov_12.310962
448 G low-110 [G/A] high-141 [G/+A]
28224_TGCAGGAGGCTGCGCCGCTTTGGACGCTGGTCTAGAGAA_NODE_1_length_447_cov_12.310962
348 A low-110 [A/C] high-141 [A/C]
28224_TGCAGGAGGCTGCGCCGCTTTGGACGCTGGTCTAGAGAA_NODE_1_length_447_cov_12.310962
308 G low-110 [G/A] high-141 [G/A]
28224_TGCAGGAGGCTGCGCCGCTTTGGACGCTGGTCTAGAGAA_NODE_1_length_447_cov_12.310962
382 T low-110 [T/C] high-141 [T/C]
28224_TGCAGGAGGCTGCGCCGCTTTGGACGCTGGTCTAGAGAA_NODE_1_length_447_cov_12.310962
432 A low-110 [A/G] high-141 [A/G]
28224_TGCAGGAGGCTGCGCCGCTTTGGACGCTGGTCTAGAGAA_NODE_1_length_447_cov_12.310962
414 A low-110 [A/G] high-141 [A/G]
28224_TGCAGGAGGCTGCGCCGCTTTGGACGCTGGTCTAGAGAA_NODE_1_length_447_cov_12.310962
357 G low-110 [G/A] high-141 [G/A]
28224_TGCAGGAGGCTGCGCCGCTTTGGACGCTGGTCTAGAGAA_NODE_1_length_447_cov_12.310962
311 G low-110 G high-141 [G/A]
22789_TGCAGGCTATACAAAACATATATTACAAGGGGCTTGAAG_NODE_1_length_475_cov_19.155790
408 G low-110 [G/A] high-141 G
795_TGCAGGAAAAGACGTGTCTTCAGTTTTGCGCATGTGAGT_NODE_1_length_308_cov_15.438312
43 A low-110 [A/G] high-141 A
21161_TGCAGGAGATCGACGGCCAGGCGCTGCTGCTGCTGACCG_NODE_1_length_289_cov_20.287197
269 A low-110 [A/+TGA] high-141 A
8916_TGCAGGTAGTGGAAAAGAACTCGCTGCCGGGAGGCCATT_NODE_6_length_98_cov_23.173470
57 G low-110 G high-141 A
8916_TGCAGGTAGTGGAAAAGAACTCGCTGCCGGGAGGCCATT_NODE_6_length_98_cov_23.173470
54 A low-110 A high-141 T
36956_TGCAGGAAGGTGACGTTTCCTGCACCGCATCGCCTCCCT_NODE_2_length_180_cov_9.683333
82 A low-110 A high-141 [A/T]
36956_TGCAGGAAGGTGACGTTTCCTGCACCGCATCGCCTCCCT_NODE_2_length_180_cov_9.683333
79 C low-110 C high-141 [C/T]
35328_TGCAGGAAACTAGTCGTCCCAAAGTGGAGTTTAATATCC_NODE_1_length_450_cov_16.664444
335 T low-110 T high-141 [T/C]
35328_TGCAGGAAACTAGTCGTCCCAAAGTGGAGTTTAATATCC_NODE_1_length_450_cov_16.664444
176 A low-110 A high-141 [A/C]
41839_TGCAGGCATTCAGGATACACTCCATATGCAGACGGGTCA_NODE_1_length_395_cov_21.721519
259 C low-110 C high-141 [C/T]
20491_TGCAGGAGAGAGATTGTTTGATATAGACAACGGCAGAAA_NODE_1_length_469_cov_13.707890
402 C low-110 [C/T] high-141 [C/T]
3278_TGCAGGTGGAAAGCCCACGGTTTGACACGTATATGCTGT_NODE_2_length_405_cov_8.807407
221 C low-110 - high-141 [C/A]
3278_TGCAGGTGGAAAGCCCACGGTTTGACACGTATATGCTGT_NODE_2_length_405_cov_8.807407
225 A low-110 [A/C] high-141 [A/C]
168_TGCAGGTTGTCCAAAGTAACAAAGAAAACTCATAAATCT_NODE_2_length_315_cov_18.133333
274 G low-110 - high-141 [G/A]
168_TGCAGGTTGTCCAAAGTAACAAAGAAAACTCATAAATCT_NODE_2_length_315_cov_18.133333
197 T low-110 T high-141 [T/C]
168_TGCAGGTTGTCCAAAGTAACAAAGAAAACTCATAAATCT_NODE_2_length_315_cov_18.133333
147 T low-110 - high-141 [T/C]
168_TGCAGGTTGTCCAAAGTAACAAAGAAAACTCATAAATCT_NODE_2_length_315_cov_18.133333
206 T low-110 [T/C] high-141 [T/C]
168_TGCAGGTTGTCCAAAGTAACAAAGAAAACTCATAAATCT_NODE_2_length_315_cov_18.133333
156 G low-110 G high-141 [G/A]
168_TGCAGGTTGTCCAAAGTAACAAAGAAAACTCATAAATCT_NODE_2_length_315_cov_18.133333
307 A low-110 - high-141 [A/+T]
168_TGCAGGTTGTCCAAAGTAACAAAGAAAACTCATAAATCT_NODE_2_length_315_cov_18.133333
114 C low-110 [C/T] high-141 [C/T]
168_TGCAGGTTGTCCAAAGTAACAAAGAAAACTCATAAATCT_NODE_2_length_315_cov_18.133333
288 G low-110 [G/T] high-141 [G/T]
168_TGCAGGTTGTCCAAAGTAACAAAGAAAACTCATAAATCT_NODE_2_length_315_cov_18.133333
115 A low-110 [A/G] high-141 [A/G]
168_TGCAGGTTGTCCAAAGTAACAAAGAAAACTCATAAATCT_NODE_2_length_315_cov_18.133333
153 C low-110 C high-141 [C/G]
168_TGCAGGTTGTCCAAAGTAACAAAGAAAACTCATAAATCT_NODE_2_length_315_cov_18.133333
132 A low-110 [A/T] high-141 [A/T]
168_TGCAGGTTGTCCAAAGTAACAAAGAAAACTCATAAATCT_NODE_2_length_315_cov_18.133333
186 C low-110 [C/A] high-141 C
168_TGCAGGTTGTCCAAAGTAACAAAGAAAACTCATAAATCT_NODE_2_length_315_cov_18.133333
187 C low-110 [C/T] high-141 [C/T]
168_TGCAGGTTGTCCAAAGTAACAAAGAAAACTCATAAATCT_NODE_2_length_315_cov_18.133333
195 C low-110 [C/T] high-141 [C/T]
12475_TGCAGGAGCACAGTCAGCGTCTCCATCACCAGCCAGGCC_NODE_1_length_416_cov_12.182693
350 T low-110 T high-141 [T/C]
10931_TGCAGGCAGTTTTCATACAACTTCTCATCTACACGTGAA_NODE_2_length_451_cov_26.512196
170 C low-110 [C/T] high-141 [C/T]
10931_TGCAGGCAGTTTTCATACAACTTCTCATCTACACGTGAA_NODE_2_length_451_cov_26.512196
80 T low-110 [T/+G] high-141 [T/+G]
10931_TGCAGGCAGTTTTCATACAACTTCTCATCTACACGTGAA_NODE_2_length_451_cov_26.512196
327 C low-110 [C/G] high-141 [C/G]
10931_TGCAGGCAGTTTTCATACAACTTCTCATCTACACGTGAA_NODE_2_length_451_cov_26.512196
315 T low-110 [T/C] high-141 [T/C]
10931_TGCAGGCAGTTTTCATACAACTTCTCATCTACACGTGAA_NODE_2_length_451_cov_26.512196
324 T low-110 [T/G] high-141 [T/G]
10931_TGCAGGCAGTTTTCATACAACTTCTCATCTACACGTGAA_NODE_2_length_451_cov_26.512196
180 G low-110 [G/A] high-141 [G/A]
10931_TGCAGGCAGTTTTCATACAACTTCTCATCTACACGTGAA_NODE_2_length_451_cov_26.512196
88 A low-110 [A/+T] high-141 [A/+T]
10931_TGCAGGCAGTTTTCATACAACTTCTCATCTACACGTGAA_NODE_2_length_451_cov_26.512196
128 A low-110 [A/G] high-141 [A/G]
10931_TGCAGGCAGTTTTCATACAACTTCTCATCTACACGTGAA_NODE_2_length_451_cov_26.512196
259 C low-110 [C/G] high-141 [C/G]
10931_TGCAGGCAGTTTTCATACAACTTCTCATCTACACGTGAA_NODE_2_length_451_cov_26.512196
273 T low-110 [T/C] high-141 [T/C]
10931_TGCAGGCAGTTTTCATACAACTTCTCATCTACACGTGAA_NODE_2_length_451_cov_26.512196
249 T low-110 T high-141 [T/A]
10931_TGCAGGCAGTTTTCATACAACTTCTCATCTACACGTGAA_NODE_2_length_451_cov_26.512196
177 A low-110 [A/C] high-141 [A/C]
10931_TGCAGGCAGTTTTCATACAACTTCTCATCTACACGTGAA_NODE_2_length_451_cov_26.512196
271 C low-110 [C/T] high-141 [C/T]
10931_TGCAGGCAGTTTTCATACAACTTCTCATCTACACGTGAA_NODE_2_length_451_cov_26.512196
130 A low-110 [A/G] high-141 [A/G]
10931_TGCAGGCAGTTTTCATACAACTTCTCATCTACACGTGAA_NODE_2_length_451_cov_26.512196
53 T low-110 [T/C] high-141 [T/C]
10931_TGCAGGCAGTTTTCATACAACTTCTCATCTACACGTGAA_NODE_2_length_451_cov_26.512196
207 T low-110 [T/G] high-141 [T/G]
10931_TGCAGGCAGTTTTCATACAACTTCTCATCTACACGTGAA_NODE_2_length_451_cov_26.512196
314 T low-110 [T/A] high-141 [T/A]
10931_TGCAGGCAGTTTTCATACAACTTCTCATCTACACGTGAA_NODE_2_length_451_cov_26.512196
48 T low-110 [T/C] high-141 [T/C]
10931_TGCAGGCAGTTTTCATACAACTTCTCATCTACACGTGAA_NODE_2_length_451_cov_26.512196
107 A low-110 [A/G] high-141 A
10931_TGCAGGCAGTTTTCATACAACTTCTCATCTACACGTGAA_NODE_2_length_451_cov_26.512196
121 C low-110 [C/A] high-141 [C/A]
10931_TGCAGGCAGTTTTCATACAACTTCTCATCTACACGTGAA_NODE_2_length_451_cov_26.512196
318 T low-110 [T/C] high-141 [T/C]
10931_TGCAGGCAGTTTTCATACAACTTCTCATCTACACGTGAA_NODE_2_length_451_cov_26.512196
257 T low-110 [T/G] high-141 [T/G]
10931_TGCAGGCAGTTTTCATACAACTTCTCATCTACACGTGAA_NODE_2_length_451_cov_26.512196
123 T low-110 [T/A] high-141 [T/A]
10931_TGCAGGCAGTTTTCATACAACTTCTCATCTACACGTGAA_NODE_2_length_451_cov_26.512196
304 T low-110 [T/A] high-141 [T/A]
10931_TGCAGGCAGTTTTCATACAACTTCTCATCTACACGTGAA_NODE_2_length_451_cov_26.512196
210 A low-110 [A/G] high-141 [A/G]
10931_TGCAGGCAGTTTTCATACAACTTCTCATCTACACGTGAA_NODE_2_length_451_cov_26.512196
211 G low-110 [G/A] high-141 [G/A]
10931_TGCAGGCAGTTTTCATACAACTTCTCATCTACACGTGAA_NODE_2_length_451_cov_26.512196
81 C low-110 C high-141 [C/+T]
10931_TGCAGGCAGTTTTCATACAACTTCTCATCTACACGTGAA_NODE_2_length_451_cov_26.512196
265 G low-110 [G/T] high-141 [G/T]
10931_TGCAGGCAGTTTTCATACAACTTCTCATCTACACGTGAA_NODE_2_length_451_cov_26.512196
296 T low-110 [T/G] high-141 [T/G]
10931_TGCAGGCAGTTTTCATACAACTTCTCATCTACACGTGAA_NODE_2_length_451_cov_26.512196
66 G low-110 [G/A] high-141 [G/A]
10931_TGCAGGCAGTTTTCATACAACTTCTCATCTACACGTGAA_NODE_2_length_451_cov_26.512196
260 A low-110 [A/G] high-141 [A/G]
10931_TGCAGGCAGTTTTCATACAACTTCTCATCTACACGTGAA_NODE_2_length_451_cov_26.512196
171 G low-110 [G/C] high-141 [G/C]
21178_TGCAGGTCGCCTGTACCTGTGTGGAGGATTATCGGAATT_NODE_1_length_464_cov_12.456897
365 G low-110 [G/T] high-141 [G/T]
21178_TGCAGGTCGCCTGTACCTGTGTGGAGGATTATCGGAATT_NODE_1_length_464_cov_12.456897
378 G low-110 [G/A] high-141 [G/A]
37623_TGCAGGGGCAATTTTCAGGCGGGAGCTGGTAAGAATTCC_NODE_1_length_347_cov_4.746397
166 T low-110 C high-141 [T/C]
37623_TGCAGGGGCAATTTTCAGGCGGGAGCTGGTAAGAATTCC_NODE_1_length_347_cov_4.746397
114 T low-110 C high-141 [T/C]
37623_TGCAGGGGCAATTTTCAGGCGGGAGCTGGTAAGAATTCC_NODE_1_length_347_cov_4.746397
91 C low-110 - high-141 [C/T]
14916_TGCAGGTCAGAAGAGTTTCTATTATCAGATTAATGAGCA_NODE_1_length_432_cov_10.708333
366 C low-110 A high-141 [C/A]
20685_TGCAGGACTTGTTCGCCTCTAAAGACCCTGAAGCAGCTA_NODE_1_length_341_cov_8.645162
286 A low-110 - high-141 [A/C]
20685_TGCAGGACTTGTTCGCCTCTAAAGACCCTGAAGCAGCTA_NODE_1_length_341_cov_8.645162
298 G low-110 [G/A] high-141 [G/A]
20685_TGCAGGACTTGTTCGCCTCTAAAGACCCTGAAGCAGCTA_NODE_1_length_341_cov_8.645162
253 T low-110 [T/A] high-141 [T/A]
20685_TGCAGGACTTGTTCGCCTCTAAAGACCCTGAAGCAGCTA_NODE_1_length_341_cov_8.645162
245 G low-110 [G/A] high-141 [G/A]
20685_TGCAGGACTTGTTCGCCTCTAAAGACCCTGAAGCAGCTA_NODE_1_length_341_cov_8.645162
279 A low-110 [A/T] high-141 [A/T]
20685_TGCAGGACTTGTTCGCCTCTAAAGACCCTGAAGCAGCTA_NODE_1_length_341_cov_8.645162
215 A low-110 - high-141 [A/T]
20685_TGCAGGACTTGTTCGCCTCTAAAGACCCTGAAGCAGCTA_NODE_1_length_341_cov_8.645162
254 G low-110 [G/A] high-141 [G/A]
20685_TGCAGGACTTGTTCGCCTCTAAAGACCCTGAAGCAGCTA_NODE_1_length_341_cov_8.645162
244 T low-110 [T/C] high-141 [T/C]
20685_TGCAGGACTTGTTCGCCTCTAAAGACCCTGAAGCAGCTA_NODE_1_length_341_cov_8.645162
196 G low-110 [G/A] high-141 [G/A]
8793_TGCAGGAGGGTCAGTAACCACCTCTCGTTGCCTTCCAGC_NODE_1_length_400_cov_21.792500
152 T low-110 [T/G] high-141 [T/G]
8793_TGCAGGAGGGTCAGTAACCACCTCTCGTTGCCTTCCAGC_NODE_1_length_400_cov_21.792500
340 C low-110 [C/T] high-141 [C/T]
39588_TGCAGGAGCACGGTTCAGTTCACCCATGTTACAAACCGC_NODE_1_length_383_cov_12.785901
274 C low-110 [C/T] high-141 [C/T]
39588_TGCAGGAGCACGGTTCAGTTCACCCATGTTACAAACCGC_NODE_1_length_383_cov_12.785901
352 G low-110 G high-141 [G/A]
23628_TGCAGGCGGACCTAATCCATCGGTGTCCTGGGTTCCATT_NODE_1_length_261_cov_17.766283
100 C low-110 C high-141 [C/T]
34670_TGCAGGGAGATATTTGCTCAGGCTCGGGCCGCGGATTAA_NODE_1_length_430_cov_13.348837
368 G low-110 [G/T] high-141 G
18724_TGCAGGGACTGAATAATATTTAGCTGACAGTACAACACG_NODE_2_length_125_cov_3.968000
34 C low-110 [C/G] high-141 -
18724_TGCAGGGACTGAATAATATTTAGCTGACAGTACAACACG_NODE_2_length_125_cov_3.968000
48 G low-110 [G/A] high-141 [G/A]
14478_TGCAGGACAAGATTCTCAGAGAAACAACGTAAACAATGT_NODE_1_length_323_cov_19.959753
109 G low-110 G high-141 [G/A]
14478_TGCAGGACAAGATTCTCAGAGAAACAACGTAAACAATGT_NODE_1_length_323_cov_19.959753
192 T low-110 [T/A] high-141 [T/A]
14478_TGCAGGACAAGATTCTCAGAGAAACAACGTAAACAATGT_NODE_1_length_323_cov_19.959753
230 C low-110 [C/G] high-141 [C/G]
23110_TGCAGGGGGCCCTCTTCGCCGTGTGCACCATGTTTAACC_NODE_1_length_388_cov_11.786082
155 A low-110 [A/G] high-141 [A/G]
23110_TGCAGGGGGCCCTCTTCGCCGTGTGCACCATGTTTAACC_NODE_1_length_388_cov_11.786082
202 A low-110 [A/G] high-141 [A/G]
17236_TGCAGGTTTACATTTAGCAATTCAAACACATTCCTAAAA_NODE_1_length_469_cov_40.980812
271 G low-110 [G/C] high-141 G
17236_TGCAGGTTTACATTTAGCAATTCAAACACATTCCTAAAA_NODE_1_length_469_cov_40.980812
130 C low-110 [C/T] high-141 C
17236_TGCAGGTTTACATTTAGCAATTCAAACACATTCCTAAAA_NODE_1_length_469_cov_40.980812
387 T low-110 [T/G] high-141 [T/G]
17236_TGCAGGTTTACATTTAGCAATTCAAACACATTCCTAAAA_NODE_1_length_469_cov_40.980812
181 C low-110 [C/T] high-141 C
17236_TGCAGGTTTACATTTAGCAATTCAAACACATTCCTAAAA_NODE_1_length_469_cov_40.980812
298 G low-110 [G/+TG] high-141 [G/+TG]
17236_TGCAGGTTTACATTTAGCAATTCAAACACATTCCTAAAA_NODE_1_length_469_cov_40.980812
346 G low-110 [G/T] high-141 G
17236_TGCAGGTTTACATTTAGCAATTCAAACACATTCCTAAAA_NODE_1_length_469_cov_40.980812
258 G low-110 [G/A] high-141 G
17236_TGCAGGTTTACATTTAGCAATTCAAACACATTCCTAAAA_NODE_1_length_469_cov_40.980812
356 C low-110 [C/A] high-141 C
17236_TGCAGGTTTACATTTAGCAATTCAAACACATTCCTAAAA_NODE_1_length_469_cov_40.980812
312 G low-110 [G/T] high-141 [G/T]
17236_TGCAGGTTTACATTTAGCAATTCAAACACATTCCTAAAA_NODE_1_length_469_cov_40.980812
379 A low-110 [A/C] high-141 A
17236_TGCAGGTTTACATTTAGCAATTCAAACACATTCCTAAAA_NODE_1_length_469_cov_40.980812
321 T low-110 [T/G] high-141 T
17236_TGCAGGTTTACATTTAGCAATTCAAACACATTCCTAAAA_NODE_1_length_469_cov_40.980812
257 C low-110 [C/A] high-141 C
25657_TGCAGGACTGGAACCCTGCAGAGGGAGTGACAGGGTTGG_NODE_1_length_375_cov_13.906667
203 T low-110 T high-141 [T/-T]
25657_TGCAGGACTGGAACCCTGCAGAGGGAGTGACAGGGTTGG_NODE_1_length_375_cov_13.906667
204 T low-110 T high-141 [T/-T]
25657_TGCAGGACTGGAACCCTGCAGAGGGAGTGACAGGGTTGG_NODE_1_length_375_cov_13.906667
292 G low-110 G high-141 [G/T]
25657_TGCAGGACTGGAACCCTGCAGAGGGAGTGACAGGGTTGG_NODE_1_length_375_cov_13.906667
151 A low-110 A high-141 [A/G]
25657_TGCAGGACTGGAACCCTGCAGAGGGAGTGACAGGGTTGG_NODE_1_length_375_cov_13.906667
268 A low-110 A high-141 [A/G]
25657_TGCAGGACTGGAACCCTGCAGAGGGAGTGACAGGGTTGG_NODE_1_length_375_cov_13.906667
202 T low-110 T high-141 [T/C]
42972_TGCAGGTCACAACAACCACCACCATCAGGTAACGTGCCA_NODE_1_length_358_cov_17.097765
237 T low-110 T high-141 [T/G]
42972_TGCAGGTCACAACAACCACCACCATCAGGTAACGTGCCA_NODE_1_length_358_cov_17.097765
248 G low-110 G high-141 [G/A]
28011_TGCAGGGAGATGACGTCTTTATTACTCATGAGATGCACC_NODE_1_length_336_cov_19.648809
222 C low-110 [C/T] high-141 C
3886_TGCAGGTGTTAATTTTAATACACCACTGTTAAATTAATT_NODE_1_length_426_cov_18.507042
163 G low-110 A high-141 [G/A]
17909_TGCAGGTGTCGGTAATGATTCATAGCTGTGTGCTGCTCT_NODE_1_length_292_cov_6.510274
124 G low-110 [G/A] high-141 [G/A]
17909_TGCAGGTGTCGGTAATGATTCATAGCTGTGTGCTGCTCT_NODE_1_length_292_cov_6.510274
127 G low-110 [G/A] high-141 [G/A]
17909_TGCAGGTGTCGGTAATGATTCATAGCTGTGTGCTGCTCT_NODE_1_length_292_cov_6.510274
67 G low-110 - high-141 [G/A]
17909_TGCAGGTGTCGGTAATGATTCATAGCTGTGTGCTGCTCT_NODE_1_length_292_cov_6.510274
118 C low-110 [C/A] high-141 [C/A]
17909_TGCAGGTGTCGGTAATGATTCATAGCTGTGTGCTGCTCT_NODE_1_length_292_cov_6.510274
198 C low-110 [C/T] high-141 [C/T]
17909_TGCAGGTGTCGGTAATGATTCATAGCTGTGTGCTGCTCT_NODE_1_length_292_cov_6.510274
122 A low-110 [A/G] high-141 [A/G]
17909_TGCAGGTGTCGGTAATGATTCATAGCTGTGTGCTGCTCT_NODE_1_length_292_cov_6.510274
80 T low-110 [T/G] high-141 [T/G]
17909_TGCAGGTGTCGGTAATGATTCATAGCTGTGTGCTGCTCT_NODE_1_length_292_cov_6.510274
180 G low-110 [G/A] high-141 G
17909_TGCAGGTGTCGGTAATGATTCATAGCTGTGTGCTGCTCT_NODE_1_length_292_cov_6.510274
72 T low-110 [T/C] high-141 [T/C]
17909_TGCAGGTGTCGGTAATGATTCATAGCTGTGTGCTGCTCT_NODE_1_length_292_cov_6.510274
255 C low-110 [C/T] high-141 [C/T]
17909_TGCAGGTGTCGGTAATGATTCATAGCTGTGTGCTGCTCT_NODE_1_length_292_cov_6.510274
238 A low-110 [A/C] high-141 [A/C]
17909_TGCAGGTGTCGGTAATGATTCATAGCTGTGTGCTGCTCT_NODE_1_length_292_cov_6.510274
123 A low-110 [A/T] high-141 [A/T]
17909_TGCAGGTGTCGGTAATGATTCATAGCTGTGTGCTGCTCT_NODE_1_length_292_cov_6.510274
182 C low-110 [C/A] high-141 [C/A]
17909_TGCAGGTGTCGGTAATGATTCATAGCTGTGTGCTGCTCT_NODE_1_length_292_cov_6.510274
268 A low-110 [A/G] high-141 [A/G]
17909_TGCAGGTGTCGGTAATGATTCATAGCTGTGTGCTGCTCT_NODE_1_length_292_cov_6.510274
168 C low-110 [C/A] high-141 [C/A]
17909_TGCAGGTGTCGGTAATGATTCATAGCTGTGTGCTGCTCT_NODE_1_length_292_cov_6.510274
226 C low-110 [C/G] high-141 [C/G]
17909_TGCAGGTGTCGGTAATGATTCATAGCTGTGTGCTGCTCT_NODE_1_length_292_cov_6.510274
231 A low-110 [A/T] high-141 [A/T]
17909_TGCAGGTGTCGGTAATGATTCATAGCTGTGTGCTGCTCT_NODE_1_length_292_cov_6.510274
69 C low-110 [C/T] high-141 [C/T]
17909_TGCAGGTGTCGGTAATGATTCATAGCTGTGTGCTGCTCT_NODE_1_length_292_cov_6.510274
163 G low-110 [G/A] high-141 [G/A]
17909_TGCAGGTGTCGGTAATGATTCATAGCTGTGTGCTGCTCT_NODE_1_length_292_cov_6.510274
45 T low-110 [T/C] high-141 [T/C]
17909_TGCAGGTGTCGGTAATGATTCATAGCTGTGTGCTGCTCT_NODE_1_length_292_cov_6.510274
164 G low-110 [G/C] high-141 [G/C]
17909_TGCAGGTGTCGGTAATGATTCATAGCTGTGTGCTGCTCT_NODE_1_length_292_cov_6.510274
285 T low-110 [T/G] high-141 -
16872_TGCAGGCATCTCCCACCTCGGCTCTCTGTTACTCACAAT_NODE_2_length_446_cov_16.762331
203 T low-110 [T/A] high-141 [T/A]
16872_TGCAGGCATCTCCCACCTCGGCTCTCTGTTACTCACAAT_NODE_2_length_446_cov_16.762331
372 A low-110 [A/C] high-141 A
16872_TGCAGGCATCTCCCACCTCGGCTCTCTGTTACTCACAAT_NODE_2_length_446_cov_16.762331
199 G low-110 [G/A] high-141 [G/A]
16872_TGCAGGCATCTCCCACCTCGGCTCTCTGTTACTCACAAT_NODE_2_length_446_cov_16.762331
218 G low-110 [G/C] high-141 [G/C]
16872_TGCAGGCATCTCCCACCTCGGCTCTCTGTTACTCACAAT_NODE_2_length_446_cov_16.762331
202 G low-110 [G/C] high-141 [G/C]
5182_TGCAGGGTTCAGCCCTCAAAGACCAGGACCTGATGAGGG_NODE_1_length_372_cov_12.927420
242 G low-110 - high-141 [G/A]
14028_TGCAGGCCGCGCAGCGAGGGGAGACCCGCGTCCGTCACC_NODE_1_length_161_cov_15.596273
22 G low-110 [G/T] high-141 [G/T]
25398_TGCAGGTAGAGCACCTTCTAAACAAATCGTGACATTGAA_NODE_1_length_422_cov_6.277251
180 A low-110 [A/G] high-141 A
25398_TGCAGGTAGAGCACCTTCTAAACAAATCGTGACATTGAA_NODE_1_length_422_cov_6.277251
196 G low-110 [G/C] high-141 G
32438_TGCAGGAGGAGTTGGTTTACCAGATTCATTACACGGGTT_NODE_1_length_274_cov_15.777372
163 C low-110 [C/T] high-141 [C/T]
32438_TGCAGGAGGAGTTGGTTTACCAGATTCATTACACGGGTT_NODE_1_length_274_cov_15.777372
173 A low-110 [A/C] high-141 [A/C]
32438_TGCAGGAGGAGTTGGTTTACCAGATTCATTACACGGGTT_NODE_1_length_274_cov_15.777372
193 G low-110 [G/T] high-141 -
11903_TGCAGGTGTTGGCCTCGGCCTCACATTATTGGCCCCTCG_NODE_2_length_123_cov_35.552845
57 A low-110 [A/G] high-141 -
42233_TGCAGGGATACATCAGTACTCATCACAATAGACACTCAC_NODE_2_length_386_cov_20.766840
238 A low-110 A high-141 [A/T]
42233_TGCAGGGATACATCAGTACTCATCACAATAGACACTCAC_NODE_2_length_386_cov_20.766840
197 T low-110 [T/A] high-141 [T/A]
42233_TGCAGGGATACATCAGTACTCATCACAATAGACACTCAC_NODE_2_length_386_cov_20.766840
189 A low-110 A high-141 [A/G]
42233_TGCAGGGATACATCAGTACTCATCACAATAGACACTCAC_NODE_2_length_386_cov_20.766840
286 C low-110 [C/A] high-141 [C/A]
42233_TGCAGGGATACATCAGTACTCATCACAATAGACACTCAC_NODE_2_length_386_cov_20.766840
289 T low-110 [T/A] high-141 T
42233_TGCAGGGATACATCAGTACTCATCACAATAGACACTCAC_NODE_2_length_386_cov_20.766840
134 A low-110 [A/T] high-141 [A/T]
42233_TGCAGGGATACATCAGTACTCATCACAATAGACACTCAC_NODE_2_length_386_cov_20.766840
282 C low-110 [C/G] high-141 C
42233_TGCAGGGATACATCAGTACTCATCACAATAGACACTCAC_NODE_2_length_386_cov_20.766840
273 T low-110 [T/C] high-141 [T/C]
42233_TGCAGGGATACATCAGTACTCATCACAATAGACACTCAC_NODE_2_length_386_cov_20.766840
269 C low-110 [C/G] high-141 -
42233_TGCAGGGATACATCAGTACTCATCACAATAGACACTCAC_NODE_2_length_386_cov_20.766840
209 T low-110 [T/G] high-141 -
42233_TGCAGGGATACATCAGTACTCATCACAATAGACACTCAC_NODE_2_length_386_cov_20.766840
366 C low-110 - high-141 [C/T]
42233_TGCAGGGATACATCAGTACTCATCACAATAGACACTCAC_NODE_2_length_386_cov_20.766840
357 A low-110 [A/G] high-141 A
42233_TGCAGGGATACATCAGTACTCATCACAATAGACACTCAC_NODE_2_length_386_cov_20.766840
321 G low-110 [G/C] high-141 [G/C]
42233_TGCAGGGATACATCAGTACTCATCACAATAGACACTCAC_NODE_2_length_386_cov_20.766840
284 C low-110 - high-141 [C/T]
42233_TGCAGGGATACATCAGTACTCATCACAATAGACACTCAC_NODE_2_length_386_cov_20.766840
117 A low-110 [A/C] high-141 [A/C]
42233_TGCAGGGATACATCAGTACTCATCACAATAGACACTCAC_NODE_2_length_386_cov_20.766840
133 C low-110 [C/T] high-141 [C/T]
32248_TGCAGGTTTGAGTGCAGAGACGACGCCGACGTTGAGTTG_NODE_2_length_196_cov_6.494898
146 C low-110 - high-141 [C/T]
6871_TGCAGGAGATAGATGGGGATAACAAGAGCTGACTGGGAG_NODE_1_length_424_cov_7.665094
231 G low-110 [G/A] high-141 [G/A]
6871_TGCAGGAGATAGATGGGGATAACAAGAGCTGACTGGGAG_NODE_1_length_424_cov_7.665094
130 A low-110 [A/G] high-141 [A/G]
2289_TGCAGGGAAAATGTCACATTCATGTCATTGAATTAAATT_NODE_1_length_356_cov_20.558989
271 C low-110 C high-141 [C/T]
28581_TGCAGGTCCAACCTTTTATTTCCCAGATGTGTTTCCGTG_NODE_1_length_221_cov_11.809955
22 A low-110 C high-141 C
43677_TGCAGGTACATGGCCATCATCCATCCCCTCAAGCCTCGT_NODE_1_length_320_cov_23.803125
197 G low-110 [G/A] high-141 -
43677_TGCAGGTACATGGCCATCATCCATCCCCTCAAGCCTCGT_NODE_1_length_320_cov_23.803125
128 C low-110 [C/T] high-141 [C/T]
43677_TGCAGGTACATGGCCATCATCCATCCCCTCAAGCCTCGT_NODE_1_length_320_cov_23.803125
190 T low-110 [T/G] high-141 -
43677_TGCAGGTACATGGCCATCATCCATCCCCTCAAGCCTCGT_NODE_1_length_320_cov_23.803125
181 T low-110 [T/C] high-141 -
43677_TGCAGGTACATGGCCATCATCCATCCCCTCAAGCCTCGT_NODE_1_length_320_cov_23.803125
198 T low-110 [T/G] high-141 -
43677_TGCAGGTACATGGCCATCATCCATCCCCTCAAGCCTCGT_NODE_1_length_320_cov_23.803125
249 G low-110 [G/A] high-141 [G/A]
36549_TGCAGGAACAGGGACATGAAGGTGCAGAGGACAGCGTAG_NODE_1_length_417_cov_19.988010
348 A low-110 [A/G] high-141 [A/G]
36549_TGCAGGAACAGGGACATGAAGGTGCAGAGGACAGCGTAG_NODE_1_length_417_cov_19.988010
373 C low-110 [C/T] high-141 [C/T]
36549_TGCAGGAACAGGGACATGAAGGTGCAGAGGACAGCGTAG_NODE_1_length_417_cov_19.988010
370 C low-110 [C/T] high-141 [C/T]
21361_TGCAGGTTTTGCTCTTCTCAGTAATCTGCGCGTCCAGTG_NODE_1_length_278_cov_7.949640
254 T low-110 - high-141 [T/C]
21361_TGCAGGTTTTGCTCTTCTCAGTAATCTGCGCGTCCAGTG_NODE_1_length_278_cov_7.949640
239 C low-110 [C/G] high-141 [C/G]
38832_TGCAGGACGTTAAGATTATCCTTTGCAGGGTCATTAGGT_NODE_1_length_413_cov_5.622276
335 T low-110 [T/A] high-141 T
38832_TGCAGGACGTTAAGATTATCCTTTGCAGGGTCATTAGGT_NODE_1_length_413_cov_5.622276
316 G low-110 [G/A] high-141 A
38832_TGCAGGACGTTAAGATTATCCTTTGCAGGGTCATTAGGT_NODE_1_length_413_cov_5.622276
242 G low-110 [G/A] high-141 -
5727_TGCAGGGCCCTATCCCCCCACACCCGTCCACACTGGGGC_NODE_1_length_283_cov_10.060071
226 G low-110 [G/+ATA] high-141 [G/A]
36316_TGCAGGCCGATAGGGCCTCATTTTTTCTAAACTATGAAA_NODE_1_length_311_cov_9.491961
230 T low-110 [T/A] high-141 T
31437_TGCAGGAGTCTGTACATGAGGCTGGTGAACCACGGAGCC_NODE_1_length_356_cov_8.418539
273 T low-110 [T/C] high-141 -
18746_TGCAGGTCCATCCAGCTCTGCTCAGCGAAGGAGAGAGTT_NODE_1_length_358_cov_15.846369
185 G low-110 G high-141 -G
18746_TGCAGGTCCATCCAGCTCTGCTCAGCGAAGGAGAGAGTT_NODE_1_length_358_cov_15.846369
186 T low-110 T high-141 -T
18004_TGCAGGCTGCGGCGCAAACCGTAGAGCTCCGCCCCCAGA_NODE_1_length_143_cov_10.839161
90 C low-110 [C/T] high-141 [C/T]
18004_TGCAGGCTGCGGCGCAAACCGTAGAGCTCCGCCCCCAGA_NODE_1_length_143_cov_10.839161
157 low-110 +T high-141 +T
31783_TGCAGGTGAGCCCGAGTTCAAGTACATCGCCAACATGCA_NODE_1_length_283_cov_21.802120
117 C low-110 [C/T] high-141 C
31001_TGCAGGCCAACGCACACGGCCACGTTTCTGTGTCATGCC_NODE_1_length_362_cov_10.207182
233 A low-110 [A/G] high-141 [A/G]
31001_TGCAGGCCAACGCACACGGCCACGTTTCTGTGTCATGCC_NODE_1_length_362_cov_10.207182
161 A low-110 [A/G] high-141 -
31001_TGCAGGCCAACGCACACGGCCACGTTTCTGTGTCATGCC_NODE_1_length_362_cov_10.207182
106 C low-110 [C/G] high-141 [C/G]
31001_TGCAGGCCAACGCACACGGCCACGTTTCTGTGTCATGCC_NODE_1_length_362_cov_10.207182
167 C low-110 [C/T] high-141 -
7792_TGCAGGTTTTCCTCCATCTGCTCTGTGTCCCGCCACATC_NODE_1_length_370_cov_13.354054
272 G low-110 [G/C] high-141 [G/C]
7792_TGCAGGTTTTCCTCCATCTGCTCTGTGTCCCGCCACATC_NODE_1_length_370_cov_13.354054
127 G low-110 [G/+C] high-141 [G/+C]
7792_TGCAGGTTTTCCTCCATCTGCTCTGTGTCCCGCCACATC_NODE_1_length_370_cov_13.354054
225 C low-110 [C/G] high-141 [C/G]
7792_TGCAGGTTTTCCTCCATCTGCTCTGTGTCCCGCCACATC_NODE_1_length_370_cov_13.354054
298 A low-110 [A/G] high-141 [A/G]
7792_TGCAGGTTTTCCTCCATCTGCTCTGTGTCCCGCCACATC_NODE_1_length_370_cov_13.354054
253 C low-110 [C/T] high-141 [C/T]
7792_TGCAGGTTTTCCTCCATCTGCTCTGTGTCCCGCCACATC_NODE_1_length_370_cov_13.354054
299 G low-110 [G/C] high-141 [G/C]
7792_TGCAGGTTTTCCTCCATCTGCTCTGTGTCCCGCCACATC_NODE_1_length_370_cov_13.354054
79 T low-110 [T/C] high-141 [T/C]
7792_TGCAGGTTTTCCTCCATCTGCTCTGTGTCCCGCCACATC_NODE_1_length_370_cov_13.354054
119 A low-110 [A/G] high-141 [A/G]
7792_TGCAGGTTTTCCTCCATCTGCTCTGTGTCCCGCCACATC_NODE_1_length_370_cov_13.354054
99 C low-110 [C/T] high-141 [C/T]
7792_TGCAGGTTTTCCTCCATCTGCTCTGTGTCCCGCCACATC_NODE_1_length_370_cov_13.354054
136 G low-110 [G/C] high-141 [G/C]
7792_TGCAGGTTTTCCTCCATCTGCTCTGTGTCCCGCCACATC_NODE_1_length_370_cov_13.354054
278 G low-110 [G/A] high-141 [G/A]
7792_TGCAGGTTTTCCTCCATCTGCTCTGTGTCCCGCCACATC_NODE_1_length_370_cov_13.354054
216 A low-110 - high-141 [A/T]
7792_TGCAGGTTTTCCTCCATCTGCTCTGTGTCCCGCCACATC_NODE_1_length_370_cov_13.354054
125 G low-110 [G/C] high-141 [G/C]
7792_TGCAGGTTTTCCTCCATCTGCTCTGTGTCCCGCCACATC_NODE_1_length_370_cov_13.354054
148 C low-110 [C/T] high-141 [C/T]
7792_TGCAGGTTTTCCTCCATCTGCTCTGTGTCCCGCCACATC_NODE_1_length_370_cov_13.354054
157 A low-110 [A/G] high-141 [A/G]
7792_TGCAGGTTTTCCTCCATCTGCTCTGTGTCCCGCCACATC_NODE_1_length_370_cov_13.354054
126 T low-110 - high-141 [T/C]
18516_TGCAGGTTCTGGGCTTCATCCCCAAGAAGGAAAGGAAGA_NODE_1_length_251_cov_15.047809
188 T low-110 [T/C] high-141 T
12652_TGCAGGGGACAAAACCAGAAAGTGCTCAAGCCTCCTTTG_NODE_1_length_408_cov_21.897058
319 C low-110 C high-141 [C/A]
34696_TGCAGGAAATGTCAAAAAACCCGTTGGCTTCCAGTAATA_NODE_1_length_294_cov_16.044218
201 A low-110 [A/G] high-141 -
34696_TGCAGGAAATGTCAAAAAACCCGTTGGCTTCCAGTAATA_NODE_1_length_294_cov_16.044218
199 G low-110 [G/C] high-141 -
24106_TGCAGGCTTCCTGAATGCATCATCTTTACATTAGTAATG_NODE_1_length_418_cov_13.543062
363 A low-110 [A/G] high-141 A
21216_TGCAGGAATAGAAAAAAATGTTAGGAACACATCAGATAT_NODE_1_length_428_cov_21.334112
306 T low-110 T high-141 [T/C]
21216_TGCAGGAATAGAAAAAAATGTTAGGAACACATCAGATAT_NODE_1_length_428_cov_21.334112
275 T low-110 T high-141 [T/C]
40384_TGCAGGATCGTCTGGAGATGTTTGCCAGTGAGGAGGACC_NODE_1_length_458_cov_17.679039
275 T low-110 [T/C] high-141 C
27888_TGCAGGCTGGATGGTGAGGTGAGTCTGAGCAACATCCCT_NODE_1_length_476_cov_24.067226
373 T low-110 [T/C] high-141 [T/C]
27888_TGCAGGCTGGATGGTGAGGTGAGTCTGAGCAACATCCCT_NODE_1_length_476_cov_24.067226
420 T low-110 [T/C] high-141 [T/C]
29937_TGCAGGAAGGTCGTGCGTCCTCACTTTGTATCTATGCTC_NODE_11_length_88_cov_4.909091
51 A low-110 [A/T] high-141 [A/T]
13410_TGCAGGTGAATCTTTGCCTCCTTCAGGCGTCTGTGGAGG_NODE_1_length_438_cov_13.819634
326 A low-110 [A/G] high-141 G
40351_TGCAGGTGCTGTCACACACACACACACACACACAGCGGC_NODE_1_length_384_cov_13.296875
93 T low-110 C high-141 [T/G]
40351_TGCAGGTGCTGTCACACACACACACACACACACAGCGGC_NODE_1_length_384_cov_13.296875
220 C low-110 [C/T] high-141 C
9103_TGCAGGCTTTCTCTCTCTCTGGTCCAAGGACTTGGTGAT_NODE_2_length_447_cov_23.319910
354 A low-110 A high-141 [A/G]
34034_TGCAGGCATGAGCCATATTGACGTGAGGAGACTTGGGCT_NODE_1_length_301_cov_21.524918
274 A low-110 [A/T] high-141 [A/T]
34034_TGCAGGCATGAGCCATATTGACGTGAGGAGACTTGGGCT_NODE_1_length_301_cov_21.524918
272 A low-110 [A/T] high-141 [A/T]
34034_TGCAGGCATGAGCCATATTGACGTGAGGAGACTTGGGCT_NODE_1_length_301_cov_21.524918
276 T low-110 - high-141 [T/A]
34034_TGCAGGCATGAGCCATATTGACGTGAGGAGACTTGGGCT_NODE_1_length_301_cov_21.524918
225 T low-110 T high-141 [T/C]
34034_TGCAGGCATGAGCCATATTGACGTGAGGAGACTTGGGCT_NODE_1_length_301_cov_21.524918
142 A low-110 A high-141 [A/G]
34034_TGCAGGCATGAGCCATATTGACGTGAGGAGACTTGGGCT_NODE_1_length_301_cov_21.524918
196 A low-110 A high-141 [A/G]
4539_TGCAGGCTTTGATGTACCAAGATCCTGAGCGCTGGGGCA_NODE_1_length_348_cov_22.816092
294 T low-110 [T/C] high-141 [T/C]
4539_TGCAGGCTTTGATGTACCAAGATCCTGAGCGCTGGGGCA_NODE_1_length_348_cov_22.816092
347 C low-110 T high-141 [C/T]
37273_TGCAGGTGTGTGAGGCTCGTTGAATCTGCAGCAGATTGA_NODE_2_length_331_cov_22.628399
231 A low-110 [A/-A] high-141 A
37273_TGCAGGTGTGTGAGGCTCGTTGAATCTGCAGCAGATTGA_NODE_2_length_331_cov_22.628399
182 G low-110 C high-141 G
37273_TGCAGGTGTGTGAGGCTCGTTGAATCTGCAGCAGATTGA_NODE_2_length_331_cov_22.628399
273 A low-110 T high-141 A
37273_TGCAGGTGTGTGAGGCTCGTTGAATCTGCAGCAGATTGA_NODE_2_length_331_cov_22.628399
229 A low-110 [A/-A] high-141 A
37273_TGCAGGTGTGTGAGGCTCGTTGAATCTGCAGCAGATTGA_NODE_2_length_331_cov_22.628399
230 C low-110 [C/-C] high-141 C
37273_TGCAGGTGTGTGAGGCTCGTTGAATCTGCAGCAGATTGA_NODE_2_length_331_cov_22.628399
187 C low-110 T high-141 C
25520_TGCAGGACTCCATTCAGGGTCTCCAAAAAGGCAGAATAC_NODE_2_length_245_cov_12.322449
128 G low-110 [G/C] high-141 [G/C]
25520_TGCAGGACTCCATTCAGGGTCTCCAAAAAGGCAGAATAC_NODE_2_length_245_cov_12.322449
142 G low-110 - high-141 [G/T]
25520_TGCAGGACTCCATTCAGGGTCTCCAAAAAGGCAGAATAC_NODE_2_length_245_cov_12.322449
183 C low-110 [C/T] high-141 [C/T]
25520_TGCAGGACTCCATTCAGGGTCTCCAAAAAGGCAGAATAC_NODE_2_length_245_cov_12.322449
129 C low-110 [C/T] high-141 [C/T]
25520_TGCAGGACTCCATTCAGGGTCTCCAAAAAGGCAGAATAC_NODE_2_length_245_cov_12.322449
107 G low-110 [G/A] high-141 [G/A]
25520_TGCAGGACTCCATTCAGGGTCTCCAAAAAGGCAGAATAC_NODE_2_length_245_cov_12.322449
158 G low-110 [G/A] high-141 [G/A]
25520_TGCAGGACTCCATTCAGGGTCTCCAAAAAGGCAGAATAC_NODE_2_length_245_cov_12.322449
200 A low-110 [A/T] high-141 [A/T]
25520_TGCAGGACTCCATTCAGGGTCTCCAAAAAGGCAGAATAC_NODE_2_length_245_cov_12.322449
186 G low-110 [G/A] high-141 [G/A]
25520_TGCAGGACTCCATTCAGGGTCTCCAAAAAGGCAGAATAC_NODE_2_length_245_cov_12.322449
151 T low-110 [T/A] high-141 [T/A]
25520_TGCAGGACTCCATTCAGGGTCTCCAAAAAGGCAGAATAC_NODE_2_length_245_cov_12.322449
157 T low-110 [T/A] high-141 [T/A]
25520_TGCAGGACTCCATTCAGGGTCTCCAAAAAGGCAGAATAC_NODE_2_length_245_cov_12.322449
140 G low-110 - high-141 [G/A]
25520_TGCAGGACTCCATTCAGGGTCTCCAAAAAGGCAGAATAC_NODE_2_length_245_cov_12.322449
113 C low-110 [C/G] high-141 [C/G]
26111_TGCAGGTAAACACAAACATAAAAGGTATGCGGTAGGCTG_NODE_1_length_480_cov_21.289583
274 C low-110 [C/T] high-141 [C/T]
26111_TGCAGGTAAACACAAACATAAAAGGTATGCGGTAGGCTG_NODE_1_length_480_cov_21.289583
237 G low-110 [G/C] high-141 [G/A]
26111_TGCAGGTAAACACAAACATAAAAGGTATGCGGTAGGCTG_NODE_1_length_480_cov_21.289583
33 A low-110 [A/C] high-141 [A/C]
26111_TGCAGGTAAACACAAACATAAAAGGTATGCGGTAGGCTG_NODE_1_length_480_cov_21.289583
63 T low-110 [T/C] high-141 [T/C]
26111_TGCAGGTAAACACAAACATAAAAGGTATGCGGTAGGCTG_NODE_1_length_480_cov_21.289583
322 G low-110 [G/A] high-141 [G/A]
26111_TGCAGGTAAACACAAACATAAAAGGTATGCGGTAGGCTG_NODE_1_length_480_cov_21.289583
166 T low-110 - high-141 [T/G]
26111_TGCAGGTAAACACAAACATAAAAGGTATGCGGTAGGCTG_NODE_1_length_480_cov_21.289583
246 C low-110 [C/G] high-141 [C/G]
26111_TGCAGGTAAACACAAACATAAAAGGTATGCGGTAGGCTG_NODE_1_length_480_cov_21.289583
252 A low-110 A high-141 [A/G]
26111_TGCAGGTAAACACAAACATAAAAGGTATGCGGTAGGCTG_NODE_1_length_480_cov_21.289583
233 A low-110 [A/T] high-141 [A/T]
26111_TGCAGGTAAACACAAACATAAAAGGTATGCGGTAGGCTG_NODE_1_length_480_cov_21.289583
283 G low-110 [G/T] high-141 [G/T]
26111_TGCAGGTAAACACAAACATAAAAGGTATGCGGTAGGCTG_NODE_1_length_480_cov_21.289583
259 C low-110 - high-141 [C/T]
26111_TGCAGGTAAACACAAACATAAAAGGTATGCGGTAGGCTG_NODE_1_length_480_cov_21.289583
57 A low-110 [A/G] high-141 [A/G]
26111_TGCAGGTAAACACAAACATAAAAGGTATGCGGTAGGCTG_NODE_1_length_480_cov_21.289583
273 G low-110 [G/C] high-141 [G/C]
26111_TGCAGGTAAACACAAACATAAAAGGTATGCGGTAGGCTG_NODE_1_length_480_cov_21.289583
61 C low-110 C high-141 [C/T]
26111_TGCAGGTAAACACAAACATAAAAGGTATGCGGTAGGCTG_NODE_1_length_480_cov_21.289583
268 C low-110 [C/T] high-141 [C/T]
26111_TGCAGGTAAACACAAACATAAAAGGTATGCGGTAGGCTG_NODE_1_length_480_cov_21.289583
220 G low-110 [G/A] high-141 [G/A]
26111_TGCAGGTAAACACAAACATAAAAGGTATGCGGTAGGCTG_NODE_1_length_480_cov_21.289583
243 A low-110 [A/G] high-141 [A/G]
26111_TGCAGGTAAACACAAACATAAAAGGTATGCGGTAGGCTG_NODE_1_length_480_cov_21.289583
150 A low-110 [A/G] high-141 [A/G]
26111_TGCAGGTAAACACAAACATAAAAGGTATGCGGTAGGCTG_NODE_1_length_480_cov_21.289583
223 G low-110 [G/A] high-141 [G/A]
26111_TGCAGGTAAACACAAACATAAAAGGTATGCGGTAGGCTG_NODE_1_length_480_cov_21.289583
11 G low-110 [G/A] high-141 A
26111_TGCAGGTAAACACAAACATAAAAGGTATGCGGTAGGCTG_NODE_1_length_480_cov_21.289583
131 A low-110 [A/G] high-141 [A/G]
26111_TGCAGGTAAACACAAACATAAAAGGTATGCGGTAGGCTG_NODE_1_length_480_cov_21.289583
239 G low-110 - high-141 [G/A]
26111_TGCAGGTAAACACAAACATAAAAGGTATGCGGTAGGCTG_NODE_1_length_480_cov_21.289583
245 G low-110 [G/A] high-141 [G/A]
26111_TGCAGGTAAACACAAACATAAAAGGTATGCGGTAGGCTG_NODE_1_length_480_cov_21.289583
287 T low-110 [T/C] high-141 T
26111_TGCAGGTAAACACAAACATAAAAGGTATGCGGTAGGCTG_NODE_1_length_480_cov_21.289583
267 G low-110 [G/A] high-141 [G/A]
26111_TGCAGGTAAACACAAACATAAAAGGTATGCGGTAGGCTG_NODE_1_length_480_cov_21.289583
294 T low-110 [T/A] high-141 [T/A]
26111_TGCAGGTAAACACAAACATAAAAGGTATGCGGTAGGCTG_NODE_1_length_480_cov_21.289583
46 C low-110 [C/T] high-141 [C/G]
26111_TGCAGGTAAACACAAACATAAAAGGTATGCGGTAGGCTG_NODE_1_length_480_cov_21.289583
275 G low-110 [G/A] high-141 [G/A]
26111_TGCAGGTAAACACAAACATAAAAGGTATGCGGTAGGCTG_NODE_1_length_480_cov_21.289583
290 T low-110 [T/C] high-141 [T/C]
26111_TGCAGGTAAACACAAACATAAAAGGTATGCGGTAGGCTG_NODE_1_length_480_cov_21.289583
126 G low-110 [G/T] high-141 [G/T]
26111_TGCAGGTAAACACAAACATAAAAGGTATGCGGTAGGCTG_NODE_1_length_480_cov_21.289583
197 G low-110 [G/A] high-141 -
26111_TGCAGGTAAACACAAACATAAAAGGTATGCGGTAGGCTG_NODE_1_length_480_cov_21.289583
203 C low-110 [C/G] high-141 [C/G]
26111_TGCAGGTAAACACAAACATAAAAGGTATGCGGTAGGCTG_NODE_1_length_480_cov_21.289583
251 A low-110 [A/G] high-141 [A/G]
26111_TGCAGGTAAACACAAACATAAAAGGTATGCGGTAGGCTG_NODE_1_length_480_cov_21.289583
326 T low-110 - high-141 [T/A]
26111_TGCAGGTAAACACAAACATAAAAGGTATGCGGTAGGCTG_NODE_1_length_480_cov_21.289583
248 C low-110 [C/T] high-141 [C/T]
26111_TGCAGGTAAACACAAACATAAAAGGTATGCGGTAGGCTG_NODE_1_length_480_cov_21.289583
114 A low-110 [A/G] high-141 [A/G]
26111_TGCAGGTAAACACAAACATAAAAGGTATGCGGTAGGCTG_NODE_1_length_480_cov_21.289583
209 A low-110 [A/T] high-141 [A/T]
26111_TGCAGGTAAACACAAACATAAAAGGTATGCGGTAGGCTG_NODE_1_length_480_cov_21.289583
62 G low-110 [G/A] high-141 [G/A]
26111_TGCAGGTAAACACAAACATAAAAGGTATGCGGTAGGCTG_NODE_1_length_480_cov_21.289583
270 C low-110 C high-141 [C/G]
26111_TGCAGGTAAACACAAACATAAAAGGTATGCGGTAGGCTG_NODE_1_length_480_cov_21.289583
242 A low-110 [A/G] high-141 [A/G]
39607_TGCAGGAGGCACTGAAGGAGAAGCAGCAGCATATTGAGC_NODE_1_length_453_cov_22.423841
416 T low-110 [T/+A] high-141 +A
21208_TGCAGGAGATTGATCTCCACTTTGGTAATTAAAGGTTGA_NODE_1_length_435_cov_15.119540
308 T low-110 T high-141 [T/A]
21208_TGCAGGAGATTGATCTCCACTTTGGTAATTAAAGGTTGA_NODE_1_length_435_cov_15.119540
158 C low-110 C high-141 [C/T]
21208_TGCAGGAGATTGATCTCCACTTTGGTAATTAAAGGTTGA_NODE_1_length_435_cov_15.119540
134 A low-110 [A/G] high-141 [A/G]
25243_TGCAGGGAATTAAACAAGTGAATCATCAATTTAGACAGC_NODE_1_length_308_cov_15.165585
252 A low-110 [A/C] high-141 [A/C]
13879_TGCAGGGCCCACTGGCCACAACCTCTCCTCTCACTATTA_NODE_1_length_288_cov_16.395834
241 A low-110 [A/T] high-141 A
9322_TGCAGGACATTATGTCGTATTAGCACTGATCACCGCAGT_NODE_1_length_434_cov_11.923964
407 C low-110 C high-141 [C/A]
36493_TGCAGGAAACGAGGTACGCAAAGACTTTGACACCCGCCA_NODE_1_length_386_cov_5.463730
237 G low-110 - high-141 [G/A]
36493_TGCAGGAAACGAGGTACGCAAAGACTTTGACACCCGCCA_NODE_1_length_386_cov_5.463730
244 A low-110 [A/C] high-141 [A/C]
36493_TGCAGGAAACGAGGTACGCAAAGACTTTGACACCCGCCA_NODE_1_length_386_cov_5.463730
91 A low-110 [A/T] high-141 [A/T]
18742_TGCAGGCCTCCCTGTTCCACTCAGCGATGCCTAACTGCG_NODE_1_length_466_cov_18.386267
246 A low-110 [A/C] high-141 [A/+C]
12949_TGCAGGTGGGATGACGGTGTGACGAGCTGGGCCTGCTTC_NODE_1_length_466_cov_11.716738
270 G low-110 [G/T] high-141 [G/T]
37765_TGCAGGGGAACGTGAGGCAGGTGTGTTCGCTCACTCTAA_NODE_3_length_170_cov_15.776470
62 T low-110 T high-141 [T/A]
1217_TGCAGGAATATGGATTCCAACAAAAAAATGTATCCGTTG_NODE_1_length_421_cov_10.904988
91 A low-110 [A/C] high-141 -
1217_TGCAGGAATATGGATTCCAACAAAAAAATGTATCCGTTG_NODE_1_length_421_cov_10.904988
58 T low-110 [T/A] high-141 -
11908_TGCAGGTAGTAATCTAAATGAAAAGGACACCAATATAAT_NODE_1_length_378_cov_22.013227
63 G low-110 [G/A] high-141 [G/A]
11908_TGCAGGTAGTAATCTAAATGAAAAGGACACCAATATAAT_NODE_1_length_378_cov_22.013227
53 C low-110 [C/T] high-141 [C/T]
11908_TGCAGGTAGTAATCTAAATGAAAAGGACACCAATATAAT_NODE_1_length_378_cov_22.013227
70 T low-110 [T/C] high-141 [T/C]
11908_TGCAGGTAGTAATCTAAATGAAAAGGACACCAATATAAT_NODE_1_length_378_cov_22.013227
78 A low-110 [A/G] high-141 [A/G]
11908_TGCAGGTAGTAATCTAAATGAAAAGGACACCAATATAAT_NODE_1_length_378_cov_22.013227
107 C low-110 C high-141 [C/T]
11908_TGCAGGTAGTAATCTAAATGAAAAGGACACCAATATAAT_NODE_1_length_378_cov_22.013227
174 T low-110 [T/C] high-141 [T/C]
11908_TGCAGGTAGTAATCTAAATGAAAAGGACACCAATATAAT_NODE_1_length_378_cov_22.013227
106 A low-110 [A/G] high-141 [A/G]
11908_TGCAGGTAGTAATCTAAATGAAAAGGACACCAATATAAT_NODE_1_length_378_cov_22.013227
23 C low-110 [C/T] high-141 -
11908_TGCAGGTAGTAATCTAAATGAAAAGGACACCAATATAAT_NODE_1_length_378_cov_22.013227
100 G low-110 - high-141 [G/A]
11908_TGCAGGTAGTAATCTAAATGAAAAGGACACCAATATAAT_NODE_1_length_378_cov_22.013227
128 T low-110 [T/C] high-141 [T/C]
11908_TGCAGGTAGTAATCTAAATGAAAAGGACACCAATATAAT_NODE_1_length_378_cov_22.013227
259 C low-110 [C/A] high-141 [C/A]
11908_TGCAGGTAGTAATCTAAATGAAAAGGACACCAATATAAT_NODE_1_length_378_cov_22.013227
192 C low-110 [C/A] high-141 [C/A]
11908_TGCAGGTAGTAATCTAAATGAAAAGGACACCAATATAAT_NODE_1_length_378_cov_22.013227
51 T low-110 - high-141 [T/C]
11908_TGCAGGTAGTAATCTAAATGAAAAGGACACCAATATAAT_NODE_1_length_378_cov_22.013227
47 C low-110 [C/T] high-141 [C/A]
11908_TGCAGGTAGTAATCTAAATGAAAAGGACACCAATATAAT_NODE_1_length_378_cov_22.013227
184 C low-110 C high-141 [C/G]
11908_TGCAGGTAGTAATCTAAATGAAAAGGACACCAATATAAT_NODE_1_length_378_cov_22.013227
163 C low-110 [C/G] high-141 [C/G]
11908_TGCAGGTAGTAATCTAAATGAAAAGGACACCAATATAAT_NODE_1_length_378_cov_22.013227
302 G low-110 G high-141 [G/A]
11908_TGCAGGTAGTAATCTAAATGAAAAGGACACCAATATAAT_NODE_1_length_378_cov_22.013227
173 G low-110 [G/A] high-141 [G/A]
11908_TGCAGGTAGTAATCTAAATGAAAAGGACACCAATATAAT_NODE_1_length_378_cov_22.013227
224 C low-110 [C/T] high-141 [C/T]
11908_TGCAGGTAGTAATCTAAATGAAAAGGACACCAATATAAT_NODE_1_length_378_cov_22.013227
187 A low-110 [A/G] high-141 [A/G]
8391_TGCAGGGACCCTGCTGAGCCGTACACTCTCTCTCACCCT_NODE_4_length_173_cov_14.687861
160 C low-110 [C/G] high-141 [C/G]
5574_TGCAGGCTGTCTGATCCATGCTGTCCAGTAGCTGCTAAG_NODE_6_length_227_cov_7.281939
155 T low-110 T high-141 [T/C]
5574_TGCAGGCTGTCTGATCCATGCTGTCCAGTAGCTGCTAAG_NODE_6_length_227_cov_7.281939
210 C low-110 C high-141 [C/T]
5574_TGCAGGCTGTCTGATCCATGCTGTCCAGTAGCTGCTAAG_NODE_6_length_227_cov_7.281939
199 G low-110 [G/+T] high-141 [G/+T]
5574_TGCAGGCTGTCTGATCCATGCTGTCCAGTAGCTGCTAAG_NODE_6_length_227_cov_7.281939
176 C low-110 [C/G] high-141 [C/G]
5574_TGCAGGCTGTCTGATCCATGCTGTCCAGTAGCTGCTAAG_NODE_6_length_227_cov_7.281939
135 G low-110 [G/T] high-141 [G/T]
5574_TGCAGGCTGTCTGATCCATGCTGTCCAGTAGCTGCTAAG_NODE_6_length_227_cov_7.281939
60 C low-110 - high-141 [C/T]
5574_TGCAGGCTGTCTGATCCATGCTGTCCAGTAGCTGCTAAG_NODE_6_length_227_cov_7.281939
154 G low-110 G high-141 [G/A]
5574_TGCAGGCTGTCTGATCCATGCTGTCCAGTAGCTGCTAAG_NODE_6_length_227_cov_7.281939
179 T low-110 [T/C] high-141 [T/C]
5574_TGCAGGCTGTCTGATCCATGCTGTCCAGTAGCTGCTAAG_NODE_6_length_227_cov_7.281939
177 T low-110 [T/C] high-141 [T/C]
5574_TGCAGGCTGTCTGATCCATGCTGTCCAGTAGCTGCTAAG_NODE_6_length_227_cov_7.281939
141 C low-110 [C/T] high-141 [C/T]
5574_TGCAGGCTGTCTGATCCATGCTGTCCAGTAGCTGCTAAG_NODE_6_length_227_cov_7.281939
151 G low-110 G high-141 [G/A]
5574_TGCAGGCTGTCTGATCCATGCTGTCCAGTAGCTGCTAAG_NODE_6_length_227_cov_7.281939
164 A low-110 [A/C] high-141 [A/C]
36831_TGCAGGGAAAATCAAGTGTTTATTCGTGGGTCTGTGGGC_NODE_1_length_255_cov_8.576470
224 G low-110 A high-141 [G/A]
19811_TGCAGGCTGACATCAGAAGGTCTGTAGAAGAAAGGATAC_NODE_1_length_443_cov_22.250565
393 C low-110 [C/T] high-141 [C/T]
19811_TGCAGGCTGACATCAGAAGGTCTGTAGAAGAAAGGATAC_NODE_1_length_443_cov_22.250565
228 C low-110 [C/T] high-141 [C/T]
19811_TGCAGGCTGACATCAGAAGGTCTGTAGAAGAAAGGATAC_NODE_1_length_443_cov_22.250565
256 T low-110 [T/C] high-141 -
19811_TGCAGGCTGACATCAGAAGGTCTGTAGAAGAAAGGATAC_NODE_1_length_443_cov_22.250565
386 C low-110 [C/T] high-141 [C/T]
19811_TGCAGGCTGACATCAGAAGGTCTGTAGAAGAAAGGATAC_NODE_1_length_443_cov_22.250565
260 C low-110 [C/T] high-141 -
19811_TGCAGGCTGACATCAGAAGGTCTGTAGAAGAAAGGATAC_NODE_1_length_443_cov_22.250565
277 T low-110 [T/+GT] high-141 [T/+GTG]
2849_TGCAGGTGGCTCAATGCGCTTCGATCAAATGCACCTAAT_NODE_1_length_313_cov_15.530352
243 T low-110 [T/C] high-141 [T/C]
2849_TGCAGGTGGCTCAATGCGCTTCGATCAAATGCACCTAAT_NODE_1_length_313_cov_15.530352
256 T low-110 [T/C] high-141 [T/C]
12003_TGCAGGGTGGAGAAGTAGTTGACGGCCGCAAACTCGATC_NODE_1_length_436_cov_15.483945
240 G low-110 G high-141 [G/A]
12003_TGCAGGGTGGAGAAGTAGTTGACGGCCGCAAACTCGATC_NODE_1_length_436_cov_15.483945
293 T low-110 - high-141 [T/C]
41007_TGCAGGAAAGCGAGAGAAGAAAAAGAGTCTCGCTCGAGT_NODE_1_length_400_cov_16.407499
279 A low-110 [A/-A] high-141 A
3415_TGCAGGACAAGGGTAGGAGAGGGCCAGAGAGAGAGACAT_NODE_2_length_474_cov_13.208860
274 G low-110 [G/T] high-141 [G/T]
22361_TGCAGGAAACGACTGGTGGAGAGCCGCTCCACGCCGCGG_NODE_5_length_215_cov_17.474419
144 G low-110 G high-141 [G/A]
9060_TGCAGGTGAACCCCCTCGTAGAGGCCTTCGGAAACGCCT_NODE_1_length_386_cov_18.875648
334 T low-110 G high-141 T
9060_TGCAGGTGAACCCCCTCGTAGAGGCCTTCGGAAACGCCT_NODE_1_length_386_cov_18.875648
186 C low-110 T high-141 C
10079_TGCAGGTGGCTTGTGCATTGTAATGCTCTGAGTTGCTTC_NODE_2_length_166_cov_30.246988
128 T low-110 [T/C] high-141 T
15333_TGCAGGAAGGAGACAGAAGGCTGAACAAACCTGTTGAAC_NODE_1_length_455_cov_9.450549
413 A low-110 [A/G] high-141 -
15333_TGCAGGAAGGAGACAGAAGGCTGAACAAACCTGTTGAAC_NODE_1_length_455_cov_9.450549
349 A low-110 [A/G] high-141 [A/G]
15333_TGCAGGAAGGAGACAGAAGGCTGAACAAACCTGTTGAAC_NODE_1_length_455_cov_9.450549
256 T low-110 [T/G] high-141 [T/G]
15333_TGCAGGAAGGAGACAGAAGGCTGAACAAACCTGTTGAAC_NODE_1_length_455_cov_9.450549
167 T low-110 [T/C] high-141 C
32265_TGCAGGGTGGTTTATTATGAGTAACAGCACAAAAACACT_NODE_1_length_231_cov_24.354979
93 C low-110 [C/T] high-141 [C/T]
32265_TGCAGGGTGGTTTATTATGAGTAACAGCACAAAAACACT_NODE_1_length_231_cov_24.354979
188 G low-110 [G/T] high-141 [G/T]
17353_TGCAGGCTGTCTGATCCATGCTGTGTAGTAGCCAAGAGA_NODE_1_length_291_cov_11.120275
35 T low-110 [T/A] high-141 [T/A]
17353_TGCAGGCTGTCTGATCCATGCTGTGTAGTAGCCAAGAGA_NODE_1_length_291_cov_11.120275
63 G low-110 [G/T] high-141 [G/T]
17353_TGCAGGCTGTCTGATCCATGCTGTGTAGTAGCCAAGAGA_NODE_1_length_291_cov_11.120275
129 T low-110 [T/C] high-141 T
17353_TGCAGGCTGTCTGATCCATGCTGTGTAGTAGCCAAGAGA_NODE_1_length_291_cov_11.120275
93 T low-110 [T/C] high-141 -
17353_TGCAGGCTGTCTGATCCATGCTGTGTAGTAGCCAAGAGA_NODE_1_length_291_cov_11.120275
36 C low-110 [C/T] high-141 [C/T]
17353_TGCAGGCTGTCTGATCCATGCTGTGTAGTAGCCAAGAGA_NODE_1_length_291_cov_11.120275
75 T low-110 [T/G] high-141 [T/G]
17353_TGCAGGCTGTCTGATCCATGCTGTGTAGTAGCCAAGAGA_NODE_1_length_291_cov_11.120275
134 C low-110 [C/T] high-141 -
17353_TGCAGGCTGTCTGATCCATGCTGTGTAGTAGCCAAGAGA_NODE_1_length_291_cov_11.120275
156 A low-110 A high-141 [A/T]
17353_TGCAGGCTGTCTGATCCATGCTGTGTAGTAGCCAAGAGA_NODE_1_length_291_cov_11.120275
250 G low-110 [G/C] high-141 [G/C]
17353_TGCAGGCTGTCTGATCCATGCTGTGTAGTAGCCAAGAGA_NODE_1_length_291_cov_11.120275
41 T low-110 [T/C] high-141 -
17353_TGCAGGCTGTCTGATCCATGCTGTGTAGTAGCCAAGAGA_NODE_1_length_291_cov_11.120275
115 G low-110 [G/C] high-141 [G/C]
17353_TGCAGGCTGTCTGATCCATGCTGTGTAGTAGCCAAGAGA_NODE_1_length_291_cov_11.120275
258 T low-110 - high-141 [T/C]
17353_TGCAGGCTGTCTGATCCATGCTGTGTAGTAGCCAAGAGA_NODE_1_length_291_cov_11.120275
52 T low-110 T high-141 [T/A]
17353_TGCAGGCTGTCTGATCCATGCTGTGTAGTAGCCAAGAGA_NODE_1_length_291_cov_11.120275
60 C low-110 [C/T] high-141 C
17353_TGCAGGCTGTCTGATCCATGCTGTGTAGTAGCCAAGAGA_NODE_1_length_291_cov_11.120275
278 G low-110 [G/C] high-141 G
17353_TGCAGGCTGTCTGATCCATGCTGTGTAGTAGCCAAGAGA_NODE_1_length_291_cov_11.120275
56 C low-110 [C/T] high-141 C
17353_TGCAGGCTGTCTGATCCATGCTGTGTAGTAGCCAAGAGA_NODE_1_length_291_cov_11.120275
73 T low-110 [T/C] high-141 [T/C]
17353_TGCAGGCTGTCTGATCCATGCTGTGTAGTAGCCAAGAGA_NODE_1_length_291_cov_11.120275
76 T low-110 [T/G] high-141 [T/G]
17353_TGCAGGCTGTCTGATCCATGCTGTGTAGTAGCCAAGAGA_NODE_1_length_291_cov_11.120275
62 C low-110 C high-141 [C/T]
29599_TGCAGGACAAAAGGACAGGACACACTGGCACAGGACAAG_NODE_1_length_270_cov_20.274075
228 A low-110 A high-141 [A/G]
29599_TGCAGGACAAAAGGACAGGACACACTGGCACAGGACAAG_NODE_1_length_270_cov_20.274075
266 T low-110 A high-141 [T/A]
29599_TGCAGGACAAAAGGACAGGACACACTGGCACAGGACAAG_NODE_1_length_270_cov_20.274075
262 A low-110 C high-141 [A/C]
38767_TGCAGGGCTGCATGCCTTCTGACCCCCAGGGTCATTCTG_NODE_2_length_130_cov_6.015385
124 C low-110 - high-141 [C/A]
38767_TGCAGGGCTGCATGCCTTCTGACCCCCAGGGTCATTCTG_NODE_2_length_130_cov_6.015385
114 T low-110 - high-141 [T/G]
20548_TGCAGGCAGTTTGACAACGAGAAGCTAAGGAGGAGGAGC_NODE_1_length_265_cov_9.113208
121 C low-110 [C/G] high-141 C
20548_TGCAGGCAGTTTGACAACGAGAAGCTAAGGAGGAGGAGC_NODE_1_length_265_cov_9.113208
113 A low-110 [A/C] high-141 A
22854_TGCAGGTTCCTGACGGAGACCTCTCCTTTCATGTGGGCC_NODE_1_length_456_cov_20.217106
401 G low-110 [G/A] high-141 [G/A]
22854_TGCAGGTTCCTGACGGAGACCTCTCCTTTCATGTGGGCC_NODE_1_length_456_cov_20.217106
246 C low-110 [C/T] high-141 [C/T]
22854_TGCAGGTTCCTGACGGAGACCTCTCCTTTCATGTGGGCC_NODE_1_length_456_cov_20.217106
436 C low-110 [C/A] high-141 -
22854_TGCAGGTTCCTGACGGAGACCTCTCCTTTCATGTGGGCC_NODE_1_length_456_cov_20.217106
320 T low-110 [T/C] high-141 [T/C]
22854_TGCAGGTTCCTGACGGAGACCTCTCCTTTCATGTGGGCC_NODE_1_length_456_cov_20.217106
241 G low-110 [G/A] high-141 [G/A]
22854_TGCAGGTTCCTGACGGAGACCTCTCCTTTCATGTGGGCC_NODE_1_length_456_cov_20.217106
378 C low-110 C high-141 [C/A]
22854_TGCAGGTTCCTGACGGAGACCTCTCCTTTCATGTGGGCC_NODE_1_length_456_cov_20.217106
341 T low-110 [T/C] high-141 T
35224_TGCAGGCTGGTACAACGCTTCCCAAGAAGCCTCTCAAGG_NODE_3_length_185_cov_18.524324
52 A low-110 A high-141 [A/G]
7564_TGCAGGTCGGCCGCTCCAAATCTGAAAAACGATGCCCCC_NODE_1_length_343_cov_13.215743
265 T low-110 G high-141 [T/G]
36693_TGCAGGGATCAGCAGTTGTTTTAACTGCTTCTCTCCAGC_NODE_3_length_245_cov_16.555101
137 C low-110 [C/G] high-141 [C/G]
29257_TGCAGGAGACTCCATTATGTCAATTTGACCTTTACGTGT_NODE_1_length_307_cov_15.736156
214 A low-110 [A/G] high-141 -
19369_TGCAGGAGAGAGTTACAGTAGTCCAGGTGGAGATGACAA_NODE_1_length_341_cov_18.536657
57 A low-110 [A/G] high-141 [A/G]
22412_TGCAGGTGGATGGGAAGACAACAACAACAAAAAGTAATA_NODE_1_length_285_cov_9.607018
203 G low-110 [G/T] high-141 [G/T]
38315_TGCAGGCCCTTCAGGTGTGAGCCACCAGGTTCATGCCTG_NODE_1_length_364_cov_21.818682
266 C low-110 [C/T] high-141 -
28480_TGCAGGCACACTGGCGTTACCTGTGCGGAAGTCCCGCCT_NODE_1_length_384_cov_22.898438
189 T low-110 [T/A] high-141 [T/C]
40074_TGCAGGTGAACAACTTGCACTCGCCTCGCTGTGCTGGTC_NODE_2_length_205_cov_28.219513
32 T low-110 [T/G] high-141 T
8518_TGCAGGTATGCGGCCGTGCTGCGCTCTCCTCCTGGTGTT_NODE_1_length_428_cov_6.453271
313 A low-110 [A/G] high-141 [A/G]
26965_TGCAGGAGGAGTTGATATGAGGAAAGCAAGTTCATCTTC_NODE_1_length_445_cov_8.449438
274 T low-110 [T/G] high-141 [T/G]
26965_TGCAGGAGGAGTTGATATGAGGAAAGCAAGTTCATCTTC_NODE_1_length_445_cov_8.449438
190 A low-110 [A/G] high-141 A
26965_TGCAGGAGGAGTTGATATGAGGAAAGCAAGTTCATCTTC_NODE_1_length_445_cov_8.449438
181 T low-110 [T/A] high-141 [T/A]
26965_TGCAGGAGGAGTTGATATGAGGAAAGCAAGTTCATCTTC_NODE_1_length_445_cov_8.449438
210 A low-110 [A/G] high-141 [A/G]
26965_TGCAGGAGGAGTTGATATGAGGAAAGCAAGTTCATCTTC_NODE_1_length_445_cov_8.449438
185 C low-110 [C/T] high-141 C
26965_TGCAGGAGGAGTTGATATGAGGAAAGCAAGTTCATCTTC_NODE_1_length_445_cov_8.449438
282 T low-110 [T/C] high-141 [T/C]
26965_TGCAGGAGGAGTTGATATGAGGAAAGCAAGTTCATCTTC_NODE_1_length_445_cov_8.449438
138 A low-110 [A/G] high-141 [A/G]
26965_TGCAGGAGGAGTTGATATGAGGAAAGCAAGTTCATCTTC_NODE_1_length_445_cov_8.449438
307 A low-110 [A/G] high-141 [A/G]
26965_TGCAGGAGGAGTTGATATGAGGAAAGCAAGTTCATCTTC_NODE_1_length_445_cov_8.449438
349 G low-110 [G/C] high-141 -
26965_TGCAGGAGGAGTTGATATGAGGAAAGCAAGTTCATCTTC_NODE_1_length_445_cov_8.449438
393 C low-110 [C/A] high-141 [C/A]
26965_TGCAGGAGGAGTTGATATGAGGAAAGCAAGTTCATCTTC_NODE_1_length_445_cov_8.449438
383 A low-110 [A/T] high-141 A
26965_TGCAGGAGGAGTTGATATGAGGAAAGCAAGTTCATCTTC_NODE_1_length_445_cov_8.449438
293 C low-110 [C/G] high-141 [C/G]
26965_TGCAGGAGGAGTTGATATGAGGAAAGCAAGTTCATCTTC_NODE_1_length_445_cov_8.449438
140 G low-110 [G/A] high-141 [G/A]
22624_TGCAGGGGGTGAACGGGCCGGACACAAATGACCCTACGC_NODE_1_length_306_cov_4.741830
104 G low-110 [G/C] high-141 [G/C]
22624_TGCAGGGGGTGAACGGGCCGGACACAAATGACCCTACGC_NODE_1_length_306_cov_4.741830
100 G low-110 [G/C] high-141 [G/C]
22624_TGCAGGGGGTGAACGGGCCGGACACAAATGACCCTACGC_NODE_1_length_306_cov_4.741830
110 A low-110 [A/C] high-141 [A/C]
11992_TGCAGGTTTAATACAGAAACATCGAACTACTAAGGAAGA_NODE_1_length_289_cov_6.702422
59 C low-110 [C/T] high-141 C
11992_TGCAGGTTTAATACAGAAACATCGAACTACTAAGGAAGA_NODE_1_length_289_cov_6.702422
252 T low-110 [T/A] high-141 -
11992_TGCAGGTTTAATACAGAAACATCGAACTACTAAGGAAGA_NODE_1_length_289_cov_6.702422
73 C low-110 [C/G] high-141 C
11992_TGCAGGTTTAATACAGAAACATCGAACTACTAAGGAAGA_NODE_1_length_289_cov_6.702422
86 C low-110 [C/A] high-141 C
11992_TGCAGGTTTAATACAGAAACATCGAACTACTAAGGAAGA_NODE_1_length_289_cov_6.702422
96 A low-110 A high-141 [A/T]
21334_TGCAGGTCGGTTCTCATCGTGTCAAACTCTCGAGGGGAT_NODE_1_length_450_cov_6.162222
349 G low-110 [G/T] high-141 [G/T]
21334_TGCAGGTCGGTTCTCATCGTGTCAAACTCTCGAGGGGAT_NODE_1_length_450_cov_6.162222
378 C low-110 T high-141 [C/T]
42394_TGCAGGAAAGAGTGCGTGTGTGTGAGAGAGAGCAGTTAT_NODE_1_length_455_cov_14.340659
367 T low-110 T high-141 [T/-T]
42046_TGCAGGATATGATAGTTATGGTAGGACGAATAATGAGCT_NODE_2_length_175_cov_4.645714
139 A low-110 - high-141 [A/G]
16217_TGCAGGACCAACAGCCACCTTGTTCTCACCTGACCTGTT_NODE_1_length_445_cov_20.723595
336 T low-110 [T/C] high-141 T
30055_TGCAGGTAAAGAAGAGTGAAGGCTACTGTATTGTCGGAG_NODE_1_length_288_cov_16.993055
146 G low-110 [G/+A] high-141 G
31170_TGCAGGTCTGAGGACAAAAAAAACAAACGTGTTTAACAA_NODE_1_length_263_cov_8.011407
214 A low-110 [A/C] high-141 -
37954_TGCAGGTTTCGCCAGTCCGACCTCAGGTATGGCAGTGCA_NODE_1_length_336_cov_15.419642
284 T low-110 - high-141 [T/G]
37954_TGCAGGTTTCGCCAGTCCGACCTCAGGTATGGCAGTGCA_NODE_1_length_336_cov_15.419642
157 C low-110 [C/T] high-141 [C/T]
29389_TGCAGGTGTCCACAGGAGGCAGTGGTCAGAGTTTGGGTT_NODE_2_length_217_cov_18.271889
166 A low-110 A high-141 [A/G]
32893_TGCAGGTTTAACGGCGCCGGTGGTATTTAATGGCCGGGA_NODE_1_length_310_cov_13.380645
225 A low-110 [A/G] high-141 A
32893_TGCAGGTTTAACGGCGCCGGTGGTATTTAATGGCCGGGA_NODE_1_length_310_cov_13.380645
201 T low-110 [T/C] high-141 [T/C]
17154_TGCAGGTACACCGAGGCCGTGTTCTCTGTACCTTTTATT_NODE_1_length_231_cov_20.701298
42 A low-110 - high-141 [A/T]
17154_TGCAGGTACACCGAGGCCGTGTTCTCTGTACCTTTTATT_NODE_1_length_231_cov_20.701298
71 A low-110 [A/G] high-141 A
38724_TGCAGGTTGCCCAAACACAAGAAAGAAGTGGTTCGGAGG_NODE_2_length_255_cov_9.427451
158 G low-110 [G/T] high-141 [G/T]
38724_TGCAGGTTGCCCAAACACAAGAAAGAAGTGGTTCGGAGG_NODE_2_length_255_cov_9.427451
168 G low-110 [G/C] high-141 [G/C]
28495_TGCAGGTGGGCCGTGAGAGGCAATTTACAATAAATAAAT_NODE_1_length_370_cov_5.275676
155 A low-110 A high-141 [A/G]
28495_TGCAGGTGGGCCGTGAGAGGCAATTTACAATAAATAAAT_NODE_1_length_370_cov_5.275676
225 A low-110 [A/G] high-141 [A/G]
28495_TGCAGGTGGGCCGTGAGAGGCAATTTACAATAAATAAAT_NODE_1_length_370_cov_5.275676
227 A low-110 A high-141 [A/T]
28495_TGCAGGTGGGCCGTGAGAGGCAATTTACAATAAATAAAT_NODE_1_length_370_cov_5.275676
193 T low-110 [T/C] high-141 [T/C]
28495_TGCAGGTGGGCCGTGAGAGGCAATTTACAATAAATAAAT_NODE_1_length_370_cov_5.275676
301 A low-110 [A/C] high-141 [A/C]
28495_TGCAGGTGGGCCGTGAGAGGCAATTTACAATAAATAAAT_NODE_1_length_370_cov_5.275676
297 T low-110 [T/A] high-141 -
28495_TGCAGGTGGGCCGTGAGAGGCAATTTACAATAAATAAAT_NODE_1_length_370_cov_5.275676
290 T low-110 [T/C] high-141 [T/C]
28495_TGCAGGTGGGCCGTGAGAGGCAATTTACAATAAATAAAT_NODE_1_length_370_cov_5.275676
221 A low-110 [A/G] high-141 [A/G]
28495_TGCAGGTGGGCCGTGAGAGGCAATTTACAATAAATAAAT_NODE_1_length_370_cov_5.275676
233 G low-110 [G/A] high-141 [G/A]
28495_TGCAGGTGGGCCGTGAGAGGCAATTTACAATAAATAAAT_NODE_1_length_370_cov_5.275676
272 G low-110 G high-141 [G/T]
28495_TGCAGGTGGGCCGTGAGAGGCAATTTACAATAAATAAAT_NODE_1_length_370_cov_5.275676
339 A low-110 [A/T] high-141 T
28495_TGCAGGTGGGCCGTGAGAGGCAATTTACAATAAATAAAT_NODE_1_length_370_cov_5.275676
261 C low-110 [C/A] high-141 [C/A]
28495_TGCAGGTGGGCCGTGAGAGGCAATTTACAATAAATAAAT_NODE_1_length_370_cov_5.275676
194 A low-110 [A/G] high-141 [A/G]
28495_TGCAGGTGGGCCGTGAGAGGCAATTTACAATAAATAAAT_NODE_1_length_370_cov_5.275676
210 C low-110 [C/A] high-141 [C/A]
28495_TGCAGGTGGGCCGTGAGAGGCAATTTACAATAAATAAAT_NODE_1_length_370_cov_5.275676
228 C low-110 [C/A] high-141 -
28495_TGCAGGTGGGCCGTGAGAGGCAATTTACAATAAATAAAT_NODE_1_length_370_cov_5.275676
250 A low-110 [A/C] high-141 [A/C]
28495_TGCAGGTGGGCCGTGAGAGGCAATTTACAATAAATAAAT_NODE_1_length_370_cov_5.275676
176 G low-110 [G/A] high-141 [G/A]
28495_TGCAGGTGGGCCGTGAGAGGCAATTTACAATAAATAAAT_NODE_1_length_370_cov_5.275676
258 A low-110 - high-141 [A/G]
28495_TGCAGGTGGGCCGTGAGAGGCAATTTACAATAAATAAAT_NODE_1_length_370_cov_5.275676
308 C low-110 [C/T] high-141 [C/T]
28495_TGCAGGTGGGCCGTGAGAGGCAATTTACAATAAATAAAT_NODE_1_length_370_cov_5.275676
231 G low-110 [G/A] high-141 [G/A]
28495_TGCAGGTGGGCCGTGAGAGGCAATTTACAATAAATAAAT_NODE_1_length_370_cov_5.275676
172 A low-110 [A/G] high-141 [A/G]
28495_TGCAGGTGGGCCGTGAGAGGCAATTTACAATAAATAAAT_NODE_1_length_370_cov_5.275676
337 A low-110 [A/G] high-141 [A/G]
27099_TGCAGGCTGCAGCCAATTCATCCGATATTTACAACTTCC_NODE_1_length_436_cov_9.665137
322 G low-110 [G/C] high-141 C
21039_TGCAGGGCTTTGATCTGCCGGCTGCGCTGCTCCCTCAGA_NODE_1_length_411_cov_4.698297
296 T low-110 G high-141 [T/G]
21039_TGCAGGGCTTTGATCTGCCGGCTGCGCTGCTCCCTCAGA_NODE_1_length_411_cov_4.698297
244 C low-110 T high-141 [C/T]
21039_TGCAGGGCTTTGATCTGCCGGCTGCGCTGCTCCCTCAGA_NODE_1_length_411_cov_4.698297
352 A low-110 +T high-141 [A/+T]
24353_TGCAGGAGAGCATACGACAGAACAGTCCCAACACCACCA_NODE_1_length_452_cov_16.831858
393 T low-110 [T/A] high-141 T
23665_TGCAGGTTCAATGGACACAAAACACACAAGTTATTCACA_NODE_1_length_439_cov_38.020500
396 A low-110 [A/G] high-141 [A/G]
37984_TGCAGGTGGTTCCATCCCTTTTTTTTGTTGCAAATACCT_NODE_2_length_150_cov_10.393333
105 C low-110 [C/A] high-141 -
37984_TGCAGGTGGTTCCATCCCTTTTTTTTGTTGCAAATACCT_NODE_2_length_150_cov_10.393333
55 G low-110 [G/C] high-141 [G/C]
37193_TGCAGGGCCGTAACCGTCTTTACCGTCCTGACCCTGAGA_NODE_2_length_240_cov_15.237500
29 A low-110 [A/G] high-141 [A/G]
38195_TGCAGGTGAGATGCCGTCGTAAATCTATCTAGTGTAGGT_NODE_1_length_335_cov_20.671642
278 A low-110 A high-141 [A/G]
2685_TGCAGGAGATCTCCGGCTCGCTGCGCAACTCCAAACCGT_NODE_3_length_400_cov_22.245001
199 T low-110 [T/-T] high-141 [T/-T]
24419_TGCAGGTTTTGCAGCGTGGGATGTCCCCCAGGCCGAATT_NODE_1_length_400_cov_5.997500
244 G low-110 [G/T] high-141 T
35509_TGCAGGGGCACGTGGAGCTGCATCTGCAGGAGCGGCCCG_NODE_5_length_218_cov_9.880733
90 G low-110 A high-141 -
35509_TGCAGGGGCACGTGGAGCTGCATCTGCAGGAGCGGCCCG_NODE_5_length_218_cov_9.880733
216 A low-110 A high-141 [A/T]
9095_TGCAGGCCAACGAGAGGTGATCGTTTCACATGTGACTGA_NODE_1_length_425_cov_12.654118
328 C low-110 [C/T] high-141 [C/T]
9095_TGCAGGCCAACGAGAGGTGATCGTTTCACATGTGACTGA_NODE_1_length_425_cov_12.654118
340 C low-110 - high-141 [C/A]
9095_TGCAGGCCAACGAGAGGTGATCGTTTCACATGTGACTGA_NODE_1_length_425_cov_12.654118
341 A low-110 - high-141 [A/G]
9095_TGCAGGCCAACGAGAGGTGATCGTTTCACATGTGACTGA_NODE_1_length_425_cov_12.654118
299 A low-110 [A/C] high-141 [A/C]
9095_TGCAGGCCAACGAGAGGTGATCGTTTCACATGTGACTGA_NODE_1_length_425_cov_12.654118
293 T low-110 [T/A] high-141 [T/A]
9095_TGCAGGCCAACGAGAGGTGATCGTTTCACATGTGACTGA_NODE_1_length_425_cov_12.654118
235 G low-110 - high-141 [G/C]
9095_TGCAGGCCAACGAGAGGTGATCGTTTCACATGTGACTGA_NODE_1_length_425_cov_12.654118
247 G low-110 - high-141 [G/A]
23485_TGCAGGACTAATGTGTGTTGTAATTTGCATTCATGGTAT_NODE_1_length_141_cov_5.567376
33 T low-110 T high-141 C
23485_TGCAGGACTAATGTGTGTTGTAATTTGCATTCATGGTAT_NODE_1_length_141_cov_5.567376
90 A low-110 [A/T] high-141 T
23485_TGCAGGACTAATGTGTGTTGTAATTTGCATTCATGGTAT_NODE_1_length_141_cov_5.567376
143 T low-110 [T/C] high-141 C
37185_TGCAGGTACAGGTGCACACACACACACACACACACACAC_NODE_2_length_282_cov_10.078014
59 G low-110 [G/C] high-141 [G/C]
37185_TGCAGGTACAGGTGCACACACACACACACACACACACAC_NODE_2_length_282_cov_10.078014
63 G low-110 [G/C] high-141 -
37185_TGCAGGTACAGGTGCACACACACACACACACACACACAC_NODE_2_length_282_cov_10.078014
121 A low-110 [A/C] high-141 C
26636_TGCAGGTGGGGATGAATTTTGGAAAACGGAAAAGCCAGA_NODE_4_length_190_cov_13.178947
131 T low-110 [T/A] high-141 [T/A]
26636_TGCAGGTGGGGATGAATTTTGGAAAACGGAAAAGCCAGA_NODE_4_length_190_cov_13.178947
142 T low-110 [T/C] high-141 T
26636_TGCAGGTGGGGATGAATTTTGGAAAACGGAAAAGCCAGA_NODE_4_length_190_cov_13.178947
188 T low-110 T high-141 [T/A]
26636_TGCAGGTGGGGATGAATTTTGGAAAACGGAAAAGCCAGA_NODE_4_length_190_cov_13.178947
107 T low-110 [T/A] high-141 [T/A]
26636_TGCAGGTGGGGATGAATTTTGGAAAACGGAAAAGCCAGA_NODE_4_length_190_cov_13.178947
106 T low-110 - high-141 [T/G]
26636_TGCAGGTGGGGATGAATTTTGGAAAACGGAAAAGCCAGA_NODE_4_length_190_cov_13.178947
110 T low-110 [T/A] high-141 -
26636_TGCAGGTGGGGATGAATTTTGGAAAACGGAAAAGCCAGA_NODE_4_length_190_cov_13.178947
126 G low-110 [G/C] high-141 [G/C]
26636_TGCAGGTGGGGATGAATTTTGGAAAACGGAAAAGCCAGA_NODE_4_length_190_cov_13.178947
147 G low-110 [G/T] high-141 [G/T]
26636_TGCAGGTGGGGATGAATTTTGGAAAACGGAAAAGCCAGA_NODE_4_length_190_cov_13.178947
161 C low-110 [C/A] high-141 [C/A]
26636_TGCAGGTGGGGATGAATTTTGGAAAACGGAAAAGCCAGA_NODE_4_length_190_cov_13.178947
120 G low-110 G high-141 [G/A]
26636_TGCAGGTGGGGATGAATTTTGGAAAACGGAAAAGCCAGA_NODE_4_length_190_cov_13.178947
194 T low-110 [T/G] high-141 [T/G]
26636_TGCAGGTGGGGATGAATTTTGGAAAACGGAAAAGCCAGA_NODE_4_length_190_cov_13.178947
199 G low-110 [G/C] high-141 [G/C]
26636_TGCAGGTGGGGATGAATTTTGGAAAACGGAAAAGCCAGA_NODE_4_length_190_cov_13.178947
160 T low-110 [T/C] high-141 [T/C]
26636_TGCAGGTGGGGATGAATTTTGGAAAACGGAAAAGCCAGA_NODE_4_length_190_cov_13.178947
202 T low-110 - high-141 [T/G]
26636_TGCAGGTGGGGATGAATTTTGGAAAACGGAAAAGCCAGA_NODE_4_length_190_cov_13.178947
135 C low-110 [C/G] high-141 [C/G]
26636_TGCAGGTGGGGATGAATTTTGGAAAACGGAAAAGCCAGA_NODE_4_length_190_cov_13.178947
109 T low-110 - high-141 [T/G]
26636_TGCAGGTGGGGATGAATTTTGGAAAACGGAAAAGCCAGA_NODE_4_length_190_cov_13.178947
163 G low-110 [G/C] high-141 [G/C]
26636_TGCAGGTGGGGATGAATTTTGGAAAACGGAAAAGCCAGA_NODE_4_length_190_cov_13.178947
151 A low-110 [A/C] high-141 A
3589_TGCAGGGCAGACGTGGTGCAAACCCTCGAGTGCGGACAA_NODE_2_length_280_cov_14.725000
83 G low-110 - high-141 [G/A]
3589_TGCAGGGCAGACGTGGTGCAAACCCTCGAGTGCGGACAA_NODE_2_length_280_cov_14.725000
101 T low-110 [T/G] high-141 [T/G]
3589_TGCAGGGCAGACGTGGTGCAAACCCTCGAGTGCGGACAA_NODE_2_length_280_cov_14.725000
211 A low-110 [A/T] high-141 [A/T]
43107_TGCAGGAGTCTGGGAGTGCACTTCTCTAAGGTCCGGTCT_NODE_1_length_222_cov_18.923424
93 T low-110 T high-141 C
4770_TGCAGGTGGCTGATGCTCATCGCGGACTTCAAGCGGCTC_NODE_1_length_243_cov_3.106996
102 C low-110 [C/A] high-141 [C/A]
4770_TGCAGGTGGCTGATGCTCATCGCGGACTTCAAGCGGCTC_NODE_1_length_243_cov_3.106996
108 T low-110 [T/C] high-141 [T/C]
19604_TGCAGGTGGGTGATCTACAACGACCACAAAGTGTGTTTG_NODE_1_length_407_cov_20.597052
163 A low-110 G high-141 A
12482_TGCAGGAGGAAGAGTGCGTTGTATAAGCCTGGCAGTGAC_NODE_1_length_463_cov_18.505400
189 T low-110 [T/+A] high-141 [T/+A]
6826_TGCAGGTGCTGTGTGTGTGCGCGTGCGAGTCAAGTTCTT_NODE_1_length_411_cov_5.936739
189 G low-110 [G/A] high-141 [G/A]
6826_TGCAGGTGCTGTGTGTGTGCGCGTGCGAGTCAAGTTCTT_NODE_1_length_411_cov_5.936739
204 C low-110 [C/A] high-141 [C/A]
6826_TGCAGGTGCTGTGTGTGTGCGCGTGCGAGTCAAGTTCTT_NODE_1_length_411_cov_5.936739
181 G low-110 [G/A] high-141 [G/A]
6826_TGCAGGTGCTGTGTGTGTGCGCGTGCGAGTCAAGTTCTT_NODE_1_length_411_cov_5.936739
234 T low-110 [T/C] high-141 [T/C]
6826_TGCAGGTGCTGTGTGTGTGCGCGTGCGAGTCAAGTTCTT_NODE_1_length_411_cov_5.936739
70 C low-110 [C/T] high-141 [C/T]
6826_TGCAGGTGCTGTGTGTGTGCGCGTGCGAGTCAAGTTCTT_NODE_1_length_411_cov_5.936739
263 G low-110 [G/A] high-141 [G/A]
6826_TGCAGGTGCTGTGTGTGTGCGCGTGCGAGTCAAGTTCTT_NODE_1_length_411_cov_5.936739
80 C low-110 - high-141 [C/+G]
6826_TGCAGGTGCTGTGTGTGTGCGCGTGCGAGTCAAGTTCTT_NODE_1_length_411_cov_5.936739
324 G low-110 [G/A] high-141 [G/C]
6826_TGCAGGTGCTGTGTGTGTGCGCGTGCGAGTCAAGTTCTT_NODE_1_length_411_cov_5.936739
375 A low-110 [A/G] high-141 [A/G]
6826_TGCAGGTGCTGTGTGTGTGCGCGTGCGAGTCAAGTTCTT_NODE_1_length_411_cov_5.936739
349 T low-110 [T/A] high-141 [T/A]
6826_TGCAGGTGCTGTGTGTGTGCGCGTGCGAGTCAAGTTCTT_NODE_1_length_411_cov_5.936739
318 C low-110 [C/G] high-141 [C/G]
6826_TGCAGGTGCTGTGTGTGTGCGCGTGCGAGTCAAGTTCTT_NODE_1_length_411_cov_5.936739
329 G low-110 [G/T] high-141 [G/C]
6826_TGCAGGTGCTGTGTGTGTGCGCGTGCGAGTCAAGTTCTT_NODE_1_length_411_cov_5.936739
149 G low-110 [G/A] high-141 -
6826_TGCAGGTGCTGTGTGTGTGCGCGTGCGAGTCAAGTTCTT_NODE_1_length_411_cov_5.936739
333 G low-110 C high-141 [G/C]
6826_TGCAGGTGCTGTGTGTGTGCGCGTGCGAGTCAAGTTCTT_NODE_1_length_411_cov_5.936739
283 C low-110 [C/T] high-141 [C/T]
6826_TGCAGGTGCTGTGTGTGTGCGCGTGCGAGTCAAGTTCTT_NODE_1_length_411_cov_5.936739
156 T low-110 [T/C] high-141 [T/C]
6826_TGCAGGTGCTGTGTGTGTGCGCGTGCGAGTCAAGTTCTT_NODE_1_length_411_cov_5.936739
210 C low-110 [C/T] high-141 [C/T]
6826_TGCAGGTGCTGTGTGTGTGCGCGTGCGAGTCAAGTTCTT_NODE_1_length_411_cov_5.936739
228 A low-110 [A/G] high-141 [A/G]
6826_TGCAGGTGCTGTGTGTGTGCGCGTGCGAGTCAAGTTCTT_NODE_1_length_411_cov_5.936739
273 C low-110 [C/-C] high-141 [C/-C]
6826_TGCAGGTGCTGTGTGTGTGCGCGTGCGAGTCAAGTTCTT_NODE_1_length_411_cov_5.936739
253 C low-110 [C/T] high-141 [C/T]
6826_TGCAGGTGCTGTGTGTGTGCGCGTGCGAGTCAAGTTCTT_NODE_1_length_411_cov_5.936739
323 C low-110 C high-141 [C/A]
6826_TGCAGGTGCTGTGTGTGTGCGCGTGCGAGTCAAGTTCTT_NODE_1_length_411_cov_5.936739
199 A low-110 [A/G] high-141 [A/G]
6826_TGCAGGTGCTGTGTGTGTGCGCGTGCGAGTCAAGTTCTT_NODE_1_length_411_cov_5.936739
176 T low-110 T high-141 [T/C]
6826_TGCAGGTGCTGTGTGTGTGCGCGTGCGAGTCAAGTTCTT_NODE_1_length_411_cov_5.936739
184 C low-110 [C/A] high-141 [C/T]
6826_TGCAGGTGCTGTGTGTGTGCGCGTGCGAGTCAAGTTCTT_NODE_1_length_411_cov_5.936739
254 G low-110 [G/A] high-141 [G/A]
6826_TGCAGGTGCTGTGTGTGTGCGCGTGCGAGTCAAGTTCTT_NODE_1_length_411_cov_5.936739
278 A low-110 [A/G] high-141 [A/G]
6826_TGCAGGTGCTGTGTGTGTGCGCGTGCGAGTCAAGTTCTT_NODE_1_length_411_cov_5.936739
357 G low-110 [G/A] high-141 G
6826_TGCAGGTGCTGTGTGTGTGCGCGTGCGAGTCAAGTTCTT_NODE_1_length_411_cov_5.936739
164 T low-110 [T/A] high-141 -
6826_TGCAGGTGCTGTGTGTGTGCGCGTGCGAGTCAAGTTCTT_NODE_1_length_411_cov_5.936739
229 T low-110 [T/G] high-141 [T/G]
6826_TGCAGGTGCTGTGTGTGTGCGCGTGCGAGTCAAGTTCTT_NODE_1_length_411_cov_5.936739
284 G low-110 [G/A] high-141 G
5634_TGCAGGTCAGCTAACACACACACACAGACACACACAGAC_NODE_1_length_418_cov_15.875598
259 T low-110 T high-141 [T/G]
106_TGCAGGATTTTTGGAAGGGTTGCCTGGATGTTTTTTTAA_NODE_1_length_407_cov_10.110565
204 A low-110 - high-141 [A/C]
106_TGCAGGATTTTTGGAAGGGTTGCCTGGATGTTTTTTTAA_NODE_1_length_407_cov_10.110565
142 A low-110 [A/T] high-141 [A/T]
106_TGCAGGATTTTTGGAAGGGTTGCCTGGATGTTTTTTTAA_NODE_1_length_407_cov_10.110565
248 G low-110 [G/T] high-141 [G/T]
106_TGCAGGATTTTTGGAAGGGTTGCCTGGATGTTTTTTTAA_NODE_1_length_407_cov_10.110565
361 T low-110 [T/C] high-141 [T/C]
106_TGCAGGATTTTTGGAAGGGTTGCCTGGATGTTTTTTTAA_NODE_1_length_407_cov_10.110565
243 G low-110 [G/A] high-141 [G/A]
106_TGCAGGATTTTTGGAAGGGTTGCCTGGATGTTTTTTTAA_NODE_1_length_407_cov_10.110565
244 C low-110 C high-141 [C/A]
106_TGCAGGATTTTTGGAAGGGTTGCCTGGATGTTTTTTTAA_NODE_1_length_407_cov_10.110565
354 G low-110 [G/T] high-141 [G/T]
106_TGCAGGATTTTTGGAAGGGTTGCCTGGATGTTTTTTTAA_NODE_1_length_407_cov_10.110565
132 A low-110 [A/G] high-141 [A/G]
106_TGCAGGATTTTTGGAAGGGTTGCCTGGATGTTTTTTTAA_NODE_1_length_407_cov_10.110565
351 T low-110 [T/C] high-141 [T/C]
106_TGCAGGATTTTTGGAAGGGTTGCCTGGATGTTTTTTTAA_NODE_1_length_407_cov_10.110565
187 C low-110 - high-141 [C/T]
26921_TGCAGGACAATCCTGCATCCGAGTGCAGAGTTACAATAA_NODE_2_length_157_cov_5.445860
149 C low-110 [C/T] high-141 [C/T]
26921_TGCAGGACAATCCTGCATCCGAGTGCAGAGTTACAATAA_NODE_2_length_157_cov_5.445860
34 C low-110 [C/A] high-141 A
26816_TGCAGGCAGAGGAGGACAAAGTCAACACTCTGACCAAGG_NODE_1_length_376_cov_15.742022
53 A low-110 - high-141 [A/C]
26816_TGCAGGCAGAGGAGGACAAAGTCAACACTCTGACCAAGG_NODE_1_length_376_cov_15.742022
289 A low-110 [A/T] high-141 [A/T]
26816_TGCAGGCAGAGGAGGACAAAGTCAACACTCTGACCAAGG_NODE_1_length_376_cov_15.742022
263 A low-110 [A/G] high-141 -
26816_TGCAGGCAGAGGAGGACAAAGTCAACACTCTGACCAAGG_NODE_1_length_376_cov_15.742022
188 G low-110 [G/A] high-141 [G/A]
26816_TGCAGGCAGAGGAGGACAAAGTCAACACTCTGACCAAGG_NODE_1_length_376_cov_15.742022
193 G low-110 [G/A] high-141 [G/A]
26816_TGCAGGCAGAGGAGGACAAAGTCAACACTCTGACCAAGG_NODE_1_length_376_cov_15.742022
315 C low-110 [C/T] high-141 [C/T]
26816_TGCAGGCAGAGGAGGACAAAGTCAACACTCTGACCAAGG_NODE_1_length_376_cov_15.742022
375 C low-110 [C/T] high-141 -
26816_TGCAGGCAGAGGAGGACAAAGTCAACACTCTGACCAAGG_NODE_1_length_376_cov_15.742022
161 C low-110 [C/T] high-141 [C/T]
26816_TGCAGGCAGAGGAGGACAAAGTCAACACTCTGACCAAGG_NODE_1_length_376_cov_15.742022
273 C low-110 [C/A] high-141 [C/A]
26816_TGCAGGCAGAGGAGGACAAAGTCAACACTCTGACCAAGG_NODE_1_length_376_cov_15.742022
108 A low-110 [A/C] high-141 -
26816_TGCAGGCAGAGGAGGACAAAGTCAACACTCTGACCAAGG_NODE_1_length_376_cov_15.742022
114 T low-110 [T/C] high-141 [T/C]
26816_TGCAGGCAGAGGAGGACAAAGTCAACACTCTGACCAAGG_NODE_1_length_376_cov_15.742022
377 G low-110 [G/A] high-141 [G/A]
26816_TGCAGGCAGAGGAGGACAAAGTCAACACTCTGACCAAGG_NODE_1_length_376_cov_15.742022
52 G low-110 - high-141 [G/T]
26816_TGCAGGCAGAGGAGGACAAAGTCAACACTCTGACCAAGG_NODE_1_length_376_cov_15.742022
191 A low-110 [A/G] high-141 [A/G]
26816_TGCAGGCAGAGGAGGACAAAGTCAACACTCTGACCAAGG_NODE_1_length_376_cov_15.742022
49 T low-110 - high-141 [T/G]
26816_TGCAGGCAGAGGAGGACAAAGTCAACACTCTGACCAAGG_NODE_1_length_376_cov_15.742022
117 A low-110 [A/T] high-141 [A/T]
26816_TGCAGGCAGAGGAGGACAAAGTCAACACTCTGACCAAGG_NODE_1_length_376_cov_15.742022
260 A low-110 [A/T] high-141 -
26816_TGCAGGCAGAGGAGGACAAAGTCAACACTCTGACCAAGG_NODE_1_length_376_cov_15.742022
284 A low-110 [A/T] high-141 [A/T]
28777_TGCAGGCAGAGCGGGATGTAAAGCCGTGGAACCTCTGGG_NODE_1_length_479_cov_16.187891
214 A low-110 G high-141 [A/G]
43720_TGCAGGGAGTCACTTCAGCTTGTTGAGACAGATGAACGG_NODE_1_length_417_cov_11.294964
318 T low-110 [T/G] high-141 [T/G]
43720_TGCAGGGAGTCACTTCAGCTTGTTGAGACAGATGAACGG_NODE_1_length_417_cov_11.294964
297 A low-110 A high-141 [A/+TTT]
7295_TGCAGGGTCAGAAGTGTGATGAATGTCTGATGTGCAGAA_NODE_1_length_345_cov_21.857971
217 T low-110 [T/G] high-141 [T/G]
24339_TGCAGGAGAAAAGGTCATATAAAATAGTGGGTGGGAAGC_NODE_1_length_463_cov_14.375810
277 A low-110 [A/-A] high-141 A
23575_TGCAGGAGGGTAGTCAGTTACTCAACGGGGGGATTCACG_NODE_1_length_473_cov_22.727272
296 C low-110 [C/T] high-141 C
23575_TGCAGGAGGGTAGTCAGTTACTCAACGGGGGGATTCACG_NODE_1_length_473_cov_22.727272
396 G low-110 [G/A] high-141 [G/A]
4244_TGCAGGAGTGTGTGACGCGGAACAGGTTGATTTTTGAAT_NODE_1_length_461_cov_17.405640
345 T low-110 T high-141 [T/C]
4244_TGCAGGAGTGTGTGACGCGGAACAGGTTGATTTTTGAAT_NODE_1_length_461_cov_17.405640
317 C low-110 C high-141 [C/T]
4244_TGCAGGAGTGTGTGACGCGGAACAGGTTGATTTTTGAAT_NODE_1_length_461_cov_17.405640
311 A low-110 A high-141 [A/C]
4244_TGCAGGAGTGTGTGACGCGGAACAGGTTGATTTTTGAAT_NODE_1_length_461_cov_17.405640
316 T low-110 T high-141 [T/G]
29122_TGCAGGAGGATACCTGCGAGGACAGACGACGAGGACACA_NODE_3_length_251_cov_15.470119
121 T low-110 [T/A] high-141 [T/A]
25315_TGCAGGCTCTGGGGATCTGGCTGCTCTGGGGATTCTAGA_NODE_2_length_297_cov_63.218857
112 C low-110 [C/G] high-141 [C/G]
25315_TGCAGGCTCTGGGGATCTGGCTGCTCTGGGGATTCTAGA_NODE_2_length_297_cov_63.218857
191 G low-110 [G/T] high-141 G
25315_TGCAGGCTCTGGGGATCTGGCTGCTCTGGGGATTCTAGA_NODE_2_length_297_cov_63.218857
162 A low-110 A high-141 [A/G]
25315_TGCAGGCTCTGGGGATCTGGCTGCTCTGGGGATTCTAGA_NODE_2_length_297_cov_63.218857
66 A low-110 [A/G] high-141 [A/G]
25315_TGCAGGCTCTGGGGATCTGGCTGCTCTGGGGATTCTAGA_NODE_2_length_297_cov_63.218857
157 G low-110 [G/A] high-141 [G/A]
25315_TGCAGGCTCTGGGGATCTGGCTGCTCTGGGGATTCTAGA_NODE_2_length_297_cov_63.218857
107 A low-110 [A/C] high-141 A
1693_TGCAGGAGAGAGTCACAGTAGTCCAGGAGGGAGAAGAGC_NODE_1_length_400_cov_25.290001
279 A low-110 [A/G] high-141 -
1693_TGCAGGAGAGAGTCACAGTAGTCCAGGAGGGAGAAGAGC_NODE_1_length_400_cov_25.290001
297 G low-110 [G/A] high-141 -
1693_TGCAGGAGAGAGTCACAGTAGTCCAGGAGGGAGAAGAGC_NODE_1_length_400_cov_25.290001
277 T low-110 [T/C] high-141 -
12947_TGCAGGCTCAGGACCTCAGCAAAGAGTTGCGCACAAAGC_NODE_1_length_439_cov_25.250570
247 A low-110 A high-141 [A/T]
1431_TGCAGGGAGAAGAAGAAGAAGAAGAAGAAGAAGAAAGAT_NODE_2_length_207_cov_7.328502
34 C low-110 [C/A] high-141 [C/A]
10868_TGCAGGATGTTTTCATGAGCTCAGCTAACCTCTGGGAAC_NODE_1_length_466_cov_17.148069
32 G low-110 [G/C] high-141 [G/C]
10868_TGCAGGATGTTTTCATGAGCTCAGCTAACCTCTGGGAAC_NODE_1_length_466_cov_17.148069
309 A low-110 [A/C] high-141 [A/C]
10868_TGCAGGATGTTTTCATGAGCTCAGCTAACCTCTGGGAAC_NODE_1_length_466_cov_17.148069
119 G low-110 [G/T] high-141 [G/T]
10868_TGCAGGATGTTTTCATGAGCTCAGCTAACCTCTGGGAAC_NODE_1_length_466_cov_17.148069
324 G low-110 [G/A] high-141 [G/A]
10868_TGCAGGATGTTTTCATGAGCTCAGCTAACCTCTGGGAAC_NODE_1_length_466_cov_17.148069
166 C low-110 [C/T] high-141 [C/T]
10868_TGCAGGATGTTTTCATGAGCTCAGCTAACCTCTGGGAAC_NODE_1_length_466_cov_17.148069
125 G low-110 [G/T] high-141 [G/T]
10868_TGCAGGATGTTTTCATGAGCTCAGCTAACCTCTGGGAAC_NODE_1_length_466_cov_17.148069
222 T low-110 [T/G] high-141 [T/G]
10868_TGCAGGATGTTTTCATGAGCTCAGCTAACCTCTGGGAAC_NODE_1_length_466_cov_17.148069
120 G low-110 [G/C] high-141 [G/C]
10868_TGCAGGATGTTTTCATGAGCTCAGCTAACCTCTGGGAAC_NODE_1_length_466_cov_17.148069
83 A low-110 - high-141 [A/G]
10868_TGCAGGATGTTTTCATGAGCTCAGCTAACCTCTGGGAAC_NODE_1_length_466_cov_17.148069
250 G low-110 [G/T] high-141 [G/T]
10868_TGCAGGATGTTTTCATGAGCTCAGCTAACCTCTGGGAAC_NODE_1_length_466_cov_17.148069
305 T low-110 [T/-T] high-141 [T/-T]
10868_TGCAGGATGTTTTCATGAGCTCAGCTAACCTCTGGGAAC_NODE_1_length_466_cov_17.148069
184 T low-110 [T/-T] high-141 [T/-T]
10868_TGCAGGATGTTTTCATGAGCTCAGCTAACCTCTGGGAAC_NODE_1_length_466_cov_17.148069
135 C low-110 [C/A] high-141 [C/A]
10868_TGCAGGATGTTTTCATGAGCTCAGCTAACCTCTGGGAAC_NODE_1_length_466_cov_17.148069
112 G low-110 [G/T] high-141 [G/T]
10868_TGCAGGATGTTTTCATGAGCTCAGCTAACCTCTGGGAAC_NODE_1_length_466_cov_17.148069
215 T low-110 [T/A] high-141 [T/A]
10868_TGCAGGATGTTTTCATGAGCTCAGCTAACCTCTGGGAAC_NODE_1_length_466_cov_17.148069
172 C low-110 [C/A] high-141 [C/A]
10868_TGCAGGATGTTTTCATGAGCTCAGCTAACCTCTGGGAAC_NODE_1_length_466_cov_17.148069
89 G low-110 [G/-G] high-141 [G/-G]
10868_TGCAGGATGTTTTCATGAGCTCAGCTAACCTCTGGGAAC_NODE_1_length_466_cov_17.148069
148 C low-110 [C/A] high-141 [C/A]
10868_TGCAGGATGTTTTCATGAGCTCAGCTAACCTCTGGGAAC_NODE_1_length_466_cov_17.148069
285 G low-110 [G/T] high-141 [G/T]
10868_TGCAGGATGTTTTCATGAGCTCAGCTAACCTCTGGGAAC_NODE_1_length_466_cov_17.148069
104 T low-110 [T/A] high-141 -
10868_TGCAGGATGTTTTCATGAGCTCAGCTAACCTCTGGGAAC_NODE_1_length_466_cov_17.148069
78 A low-110 - high-141 [A/T]
10868_TGCAGGATGTTTTCATGAGCTCAGCTAACCTCTGGGAAC_NODE_1_length_466_cov_17.148069
121 T low-110 [T/C] high-141 [T/C]
10868_TGCAGGATGTTTTCATGAGCTCAGCTAACCTCTGGGAAC_NODE_1_length_466_cov_17.148069
42 G low-110 - high-141 [G/C]
[truncated: 7,401,004 more chars]
