# Supplementary material for: Local De Novo Assembly of RAD Paired-End Contigs Using Short Sequencing Reads
Source: PLoS One. 2011 Apr 13;6(4):e18561. doi: 10.1371/journal.pone.0018561 (PMC3076424; doi:10.1371/journal.pone.0018561)
Supplement: File S5 — Stickleback fosmid contigs. This text file lists in fasta format the assembled contigs from the partial-digest RAD-PE prep of stickleback fosmids. (TXT) [file pone.0018561.s005.txt]

>1_CATGTGGCTCTTCCACTTTATACATTTCAAATACAATCAA_NODE_1_length_235_cov_14.906383
CCCCCCCCCTCCCCGCGATGAGCTGCTGTGCGTTTCCATTGATGCCTCCGCCCTCCCTGCGCCGCTGCTCTCTGGCCTACTTACAGGCTTCAGCATCACGCTTTCACACTCGCTTTTATTTTTCCACCACGCCGCGTCCGTCTCTCCTCTTCTTCTTCGGTCCTTGTTCGCTCTCGCTCTCCCCCCGACACCCCCCCTCTTCTTTTCTGTGATGCTTTATCCGTCTTGACATCGGTGGGTGTTTTCCGCATCACTACATCTGCGC
>1_CATGTGGCTCTTCCACTTTATACATTTCAAATACAATCAA_NODE_2_length_216_cov_11.069445
GCCCCAAAGGGATGCCCCACAGAAATAGCCTCCAGGTAGAGGACTTGTGTGTGTTTCACTCTCACTCTCCTCCCGTCATCTATCACACACACAGCCTTACCCTGTACAAAATGTAATAATAACAATAATGCATTTTATTAACAACGCACTCTTCATCAACTGAGTGCGACAGAGCCAGCAAAACACAGTTAAAATATAGTGAAACATAGGGAAACAAATAAAGTTCCCCCCCCCCCCCCCCCCCGA
>2_GATCATATCATTTCCTTGTCATAAACATGCTTATATGTTT_NODE_1_length_87_cov_12.126437
CGACTTGATCACCGTCCACCACGAGATGGGCCACGTCCAGTACTTCCTGCAGTATAAGGATCAGCCCGTGGCATTCCGTGAGGGCGCTAACCCTGGTTTCCACGAGGCCATCGGCGA
>2_GATCATATCATTTCCTTGTCATAAACATGCTTATATGTTT_NODE_2_length_496_cov_14.167338
CATCGGCGATGTTCTGGCCTTATCCGTGTCTACACCCAAACACCTGAAGACCATCGGCCTCCTGGACAAAGTGGAGAACAATCACGGTGAGTTAGCAGAAACTGAAATGTATATGTGGATACACACAAAGAACTCCTCCTGTTGACCTTCCAGAGAGTGACATCAACTTCCTGATGAACATGGCGCTTGATAAAATCGCCTTCCTACCTTTTGGCTACTTGATGGACCAGTGGAGATGGAAGGTGTTTGATGGTCGCATCCCACCATCTGAGTATAATAAAGAGTGGTGGAACCTCAGGTAAGAAAATCCCTGTTTGAGAACCGCTGAGGAACATTAATGGTTGTTTTTGAAACGCAGGATGAAGTACCAAGGGCTGTGTCCGCCCGTCCCCCGCACAGAAGATGACTTTGACGCAGGAGCAAAGTTCCACATCCCTGCTAACGTTCCATACGTGAGGTGAGTGTTGTTCTAATCCATCACTGATTAATCGACAAACATATAAGCATGTTTATGACAAGGAAATGA
>3_CATGTCTGACTTAAGAAAACATTTGCTTGTAAATCTAGTA_NODE_1_length_517_cov_12.206964
TCTCTGCATAAACGTTAAGTGACCAATTTGTGATATTTCTAAATTCACCATCACCAAATGCATTTGTTCTATTTTACATTAACTGATCCAAGGCATTATCTAAAGAAATACAGTATGCAATATATTTATGCAGACATTAATTACAGCAAGTTTAATTTAAGATTCCATCTGGAAAAGTGCACGACTTTGGTTTCAGTGAATATGTGAAAACATAGAAATGTGGGAAAGGAGCACGAATCACAGGTAAAAGCTTCTCTTGAATAAACTGAAGCCGTAGACACTTACATCACATCGCCCGCGTAGTGTCGGATGCGAAAGTCTCTGTTGAACTCCAAACTCTTGTCTGCGGGTGAGAGCTGCAGAGACGGGACGACAGCAACAGTAAAGAACCATCTCACACAGTATTACTACTGTATACTGAAAGGAACAATGTGTCCTTCCTCAATTCAGATTTGTGTGATACGAGTCCCAGTATGAAGTTCTACGCATTACTATGGAAATGTTTGTCAAATAAAAAGTAAATGGTAGATTCCAACCAGAAACAAAA
>4_CATGAATGCGTTCATGGTCTGGGCTCAAGCCGCAAGGAGG_NODE_1_length_424_cov_7.096698
CGTTTTGCCCGTTTTTCACGGACTTTCTCCGCCTGGGCTGATATTTGTAGTCGGGGTGGTCCTTCTTGTGCTGGACTCTCAAACGCTCAGCTTCTTCCACAAACGGGCGCTTCTCTGCTTCATTGAGCAATCTGAAAATATCACGGATAATTGTACATTCACATTAAAACGCGTTCAATTGGCAGCAAGCACGACATACATTGATTATTTTAATGTTCGAGAAAAGCAGCCACAAAAAAAGTTTGCGCATTCTAAGCCCAGACCAGCTGGATAGTAAAACAAGCAGTTATATATAGATAAAACCGCAATAATTAGTAATGTAATTTTAAAAGCTGTAGTCAAATTACAAGGCAGATTGAAGCAGCTGTACACGAAGTGGCGCATCGCATCGGAGAAATAGTTGTTCCCGCACACGGCGGCGCGTAAATACGCACGAGTTATTGCGAAT
>5_GATCTTGATCGGTGTTCCTGTGAGTTAATAAACCCTGTTA_NODE_1_length_462_cov_14.491342
AAGAAAAAAACAAGGAAAAACTAACATTTTAAAATATCTGAATACTTCACTGCACTCACCAATAGTCAGTCTGTGACCGAAGCACTGCATCCTCAGCCACTTGTTCAGCTCAACCGCTTTGACGATGTTGCTTTCGTTGTCGGTAGTTATAGATACCAAATGCAGACGTTGTTGCTTCCTCCATGTTTGTTGACGTGTGTCTCCCTGCCCCTCCCCCCTCTGCGCGTGAAAGAGGATGGGCGGGGCGAGGGCAAGAAGCAGGGCAGAGAGCTCCGGGTCGGCAGCTTGCTTGCAGAGCGCAAATTGAAATCTATCGATGTATGCCAAATTGTCTAATTCCATATGCCATTAAAAAAATATATCGATATATTAGTTTATATATCGCCCAGACCTACTATGAATCAAGTCTCATAATTGATATTCACTCCTTGAGAGTGAAGATGTTGGAAGGAGTTAAGTTCGAGCACTAGCGATGTATGTCAACGGTCACCA
>6_GATCACTCTTCATGGACAAACATCTGGGTTCAGGAGACTT_NODE_1_length_657_cov_12.622526
AAGCCCCTCTGTGTGGGGAACATGACAGCCAGACCAAAGCTCAGAGGTGAGAGGACCATCTCCAACTGTCTTCCACTCGTCTCCATGTCCCAACGTCTCTGACTCACTGACTCTGCTTCTACATGTGTGACCAGGACCCATCAGAGACCAGGACCTGGACCTGGACCCAGCTGTGTGTCCATGAAGAGTAACCGGTCTATGGATCGTCCTCCAGACTTCAAAGATGTTGGTCCCTCTGTTGATGCAAGGTGAGGGTCTCAGGCTGATGATGAGGTGTTTCTACCAGACTCTCTGGTGGAGGTTCTGGGTTTCTTGCTCCAGGGCCCTTCAGCAGTGTCCAGTGAGGGAGGGAGAGCTCCATGGAGGACTTGGTGAGACCTGTTGGGACTAAACCAAACTGACTGGTGAAGAAAACAGTGAGCTGAAAGACTTAGCTGTTGATTCTCAGTGGGACCAGCAGGACCAGTAGACCTAAACCACTACAGGGAGTCATGTGGTCCACATCCAGACCTCACGTCATGGACCTTTACCTTGTTTTGGTCTCTGTGAGGACAGACACCATGTGAGCTGATGCTTCATGATTAGATGATGTGATGATGTAATCTCAGTGTTTCTTTCAGTTCACATCCGCAGAGAGGAAAGTCTCCTGAACCCAGATGTTTGTCCATGAAGAGTGATCAGATCGGA
>7_GATCTCCACAGAGAAGATAGAGAGGCGGAGGAGGGTTGTT_NODE_1_length_486_cov_7.012346
AGTTTTGGCAAAAGTCCTCTTGGTCACCTTTTTCTGAGTTGAAATGATGGGATTTCCCCTCACCAGCCCATGTGCCACTTTTCCTGGGCCGCGATGCACGTCTCTATATATCCAGTTACATTGACTCCAGGGTGTACTGCGATGAACTCATCAATCTCGAGTGGACTTTGTTGATACAGATAGCTGTGCCTAATTGTAAGTGTTGCAATTGTTTTTAATTGATCCAATTTAAATCTTCAGTAATGAGTCTCTATTTTTTTTAGAGAAAAAAAATGTGAGTAAAACAATATTTCAGTAGTTTGGAAAGTGGCTTTTACTGATGCATGCCCAAACCATTCACTTTTTGTGGTCTTAAAAAGGACCCTCATTGGTTTTTGTGTTGCTCAGATTTAGATTTCAAGCCTTAAAAATAAAGTTTTCTCACTCCGGCTCTCCCAGACTTCCCAGGCTTCCCCTTTATCCCAAACACTGGCCAGATGGCCGGAAAGTTGACTTTATTTAAATCTGGTA
>8_CATGCGAAAAAATTGAAAGAAAAACTTCTCGCAGTGAAAA_NODE_1_length_454_cov_14.781939
ATTTCGAGGTTGTGACTTTTTACTAAGTATAGCCTTACTTTTTGTCAGAGAGTGTGAGATAAGTTTAAACTTTTCATCACAGCTAAAATGTCAATGAAACCAGGGTTTATAAGGGGAAAACACCTCTTCTCTACTGTGACTGTGGTTTCGCTGTTGTTGACTGCATCAATCCCTCAGAGCAGAGTCATATTACGTCTCCGCCTACCACAAGTTTTCCCCCAATCAGTTCGCGGCCGTCAAACATAAATCCGGGCTTCGCCTCCTGCGTCTCTAGACTCTTCAGCGACGCTCCAGGAGCAGACATCTCAGCCACATTTCTCCTTAAGTCACAGTTGCAACGCTGAGCATTAGAAAGAGAAACAGATTTCCCTTCTTCGCTTGTGAAAGTCGACGGATCGTCAAAAACTTTTATTTTTGACATTTTTTTTGTTGTGTGTGTGTGTGTTTTTTTTAAAAAAAGGATTCAAGTTTGCCCGTCAAGCCG
>9_CATGGCAGGGCTCCCTGCTCGATGTCTCACCGTCTCATTC_NODE_1_length_191_cov_3.031414
TGATCATCATGAAAACCAGATGCTGAAGACTGTCGATGGACCGTTTATTAGTTGAGTGACAGTTAGTCATCAGTTTCATCTGTTTTTACTTCTTACTGTGGGTCAGAAAAACAACGTCTGCAGACCTCTGCATCGAAGATACAAATTCTAATGAAAGTACTGCAAAGCTCTTCAGACGGTCCTCTGACCTGTAGAAGTCTCCT
>9_CATGGCAGGGCTCCCTGCTCGATGTCTCACCGTCTCATTC_NODE_2_length_150_cov_2.373333
CTCTGACTCTTTCAAAGTCACATTCACAAACATATGAATTCAACAAAGTAGCATGAATTCACCATCAACTGGCTGCTTGCACTTGGACTACTGGTTATGTTTCATGTCCCGTATCGTATATTCTTTTATAATACGGGTGAAATCAAGCGCTCTGATTGGTGG
>10_CATGTTCATCAGGAAGTTGATGTCACTCTCTGGAAGGTCA_NODE_1_length_403_cov_16.714640
AATATTATGAGGAGTAATTTTTTTTTTTTTTACCTGCACCAAGGGCTGGGATGCCAAAAGAATGTTCCAGGAATCCGATAACTTTTTCACCTCTCTGGGGCTGCTGCCAATGCCAAAAGAGTTCTGGGACAAATCCATGCTGGAGAAGCCCACCGACGGACGCCAAGTGGTCTGCCATGCTTCGGCATGGGACTTCTATAACAGAAAAGACTTCAGGTAAAATAGAACCACCCATGTTTGAAAATGTGATACGACTAAACATATGTCACGTAACCCAGAATCAAACAGTGCACCGTCGTGACCATGGACGACTTGATCACCGTCCACCACGAGATGGGCCACGTCCAGTACTTCCTGCAGTATAAGGATCAGCCCGTGGCATTCCGTGAGGGCGCTAACCCTGGTTTCCACGAGGCCATCGGCGATGTTTTTG
>11_GATCTTGCAGTCATGTTATCTTTTGGCTCTCAAATCCAGC_NODE_1_length_273_cov_4.282051
CAAAGGGCTCTAAACCCTTTCTCTTAGAGATTACACAAAGCAGTGGCGCTGTTTGGACCATCTGCATTGTATTAAAACCCAATCAATCAGCATTTAAATTCAATTCTTCTGACATTTTGCTCACCAAAAAAAAGTTGTAATGAATGTGAACTTTTAATGCATTTTATTCAGAAAGTTACTTTGAACCCTGAGGCTTAAATGGCGGCGAGGTGTATTTATGGATTTTTACAGCTTTCTGTGTACTGTCTTTCTTTGTAAAAAACTCATGTGCACGTGCGGCTTATAGT
>13_CATGCTCCATGCACACGGACGGCCGGAGGGGGGGAGGGGA_NODE_1_length_241_cov_13.601660
GGGGGGGGGTCTCTAATCCTCTGAACCTGCAAAGTTATCGTCTACCGGCCATAACTACCGGCACTCTTAAAGCTGCAAGAGACTGAGGTGCAGCTCTTTGCGCTCCCTTGATCTCTAGAGAAATCCCCCAAATATTCTGCTGTACACAACGATTTGGCAAGCATAAAAAACCATAACCTCTCCATAGCAACGGATGTGTGGCTCACAGCCAAAGTTCAGTTTGTTCGGTGTATTTAGATTCTTTATTTCCTCTCTGATCATTTGTGAGACT
>13_CATGCTCCATGCACACGGACGGCCGGAGGGGGGGAGGGGA_NODE_2_length_129_cov_7.914729
GTTGATGAGAGGCTACTTCTGTCTCAGGGAGTCAGCTGGGGGCTCAGAGGAAGGTCCTAAAGGATAAAGTGCATTTTTGTTGTTGTTTGTGTTGCAAATAACTTGTTTTCTCAATGCAATAAATTGTGCAGTATAACTGGCTGGGGGGGGGGGGGGGGT
>14_CATGTGGGGGTATTTGGGCCAGTGTGGAGGGGGTCTTAAG_NODE_1_length_422_cov_11.954976
AAAAAAAGTATAGCTTACAAGCATTCAAAACATCCCAAACATTGAACAAGAAAAAAAAGGCGCGCCAAAAATGACGATTTCCCGCAAAATCACATTCAAAACTATTTTTTTTCTTCTAATATATTTGACCATGTACTCCGAGACGTGGACTGTGTGGCCGAGCTGGCCCAGGGTCAACTTGGGTTCACAGCTGTCCACTCCTCACCCATATATTTCTTTTGTGTTTACAGCAAAGCTCACCATTTGAGGCCCAGTCCAGACCCGGTGGGTCTACGGTCCGGACAGCTGCTGGAAGTCTTTCCGTCGTCGCGTCGGCCTTACCGAGGAGCTCTCGACCTCCACCTCAACCCGAATCGTTGCCCTTCCCGAGAGACCGGCGCTGACACTGTCCTGTTGACTGTCGACCGAGGTAAAAGTCTCACTGGGACCTCAGCACCAAGTGATTTTTTTTT
>14_CATGTGGGGGTATTTGGGCCAGTGTGGAGGGGGTCTTAAG_NODE_2_length_173_cov_10.687861
TTTTTTTTTCTCACCGTGCAAGGATCAAATTCAAGTTCAATAGTTCACCTTCACTCCACTTGTTCATATTTAGAGATAACGTGAAGGGCCCACACGTTCACGCGCGTTTGTCTTCAGCACAAATGGTTCTCCGGGCGAGGACCACACATGTCGGGCGCTGCGGCCAAGGGGGTCAACTCTGGGAGATCACATGACCTCTTGAT
>15_GATCAAATGTTGACAGCGGGCATGAAGAGCTTGAAGTGTT_NODE_1_length_454_cov_12.477974
ATTAAATAATTTATTGTGAAAAAAAAAAAAATATATATATTAGATTAATGATGCCAAATTAAAAGGAATTAACAGTTTACTGTGGTATTAAAACAAATTTTTTGTTTTTTTCGTAAACATAAAATAGTAAAATTAAAAATTGTTTGATTGGTTAATTGAACACGTCCTGTGTAATTTTATTACATAAATGGTTAAGCATAGTAAATATTTTAAATATTATGTAAAATCAAAATAAATAATTTCATTATTTAATACGCTATACAGCATAATTAGTCAATTTAAAACGGCTAGTGGAGCACTAACCTGTGCATAACAGTGTCAAACTGCCCTCTACTGGCCTTTCACTGTCATTACATGTCTTTCTATCTGCAGACTTTGCCGTGGGAGCTCCATTCCACGACACGGGCAAGGTTTATATCTGGATGGGAAGTAAAGAGGGAGTCTCGGCACAACCCAGCCAGGTAATGTGGTGAACACTTCAAGC
>15_GATCAAATGTTGACAGCGGGCATGAAGAGCTTGAAGTGTT_NODE_2_length_107_cov_3.439252
AGCCGTTTATATCTATATGAATGAGAATGGCTCCTTCCAGGACGTTTCTACTATGGTGCTTAAGGGCCCGGCATCCTCCGCATTTGGCAACGCAGTGGCCGCCATTGGTGACATCAACCAGGACGGATTCCAAGGCG
>16_CATGTAAATTAACTTTGCTCTTGTTCTACTGCGTCACAGA_NODE_1_length_509_cov_13.455795
GCGGACACCTGATGACAAGCGAGCTCACACACACACACACATTACACACCATGGCTAGTGGTGCGCAACGTACACCCGAGATTGGCTTCTCTAGGCTATCACACTCCTTTCACACCTCACAGAATTCCATTACAGGGGGAGCCACATTCAATTATTTGGGGATTGGAAGACTGCAAAAAAATCACTTGCAGAAGACGCGCAGACTGAGACACATGCTCACACTCGGAATACAAAACAGCAGTAAACACTTTATGACTTCCCACCTGCTGCTCTGTTGGCAAACTTAACCGTTGGCTGCGTACATGCGGACACTCATACTTTCTAGCTATCAACCAGCGATCAGTTTATCAGTCGCGCAGGATGCACTCTGTCAATAAGTTGCCATTTATGTTCAGGTGTTTCCATAGACATCAGCAAGACTGCGCAGATAAGGCCTATCATTGTCAAAAAGTCATGATAAAGATTTATAGAGCACGATGGAAGATCTACTTTGAGATCAGCCAGTGTGTTTTCAACCCAAAGATAAGCCAATGTGGCCA
>17_GATCCACAGGGTTCAATTCTAGGGCCTTGTTCTTTTTGTA_NODE_1_length_695_cov_12.011511
AGTGCAGTCAGTATTCTTCGCTTGTAACTCGATCAGGCTGACATGGATGAAATCGAATTGCAGGAGAAAATCATCAAAGATTAATGTGCTCAATCTAATAATTTGCCAGTTCCTTCTTGGTTTGCATGCAATGAGATTAGAGCAAGGTGAAATGCATTTTGCACAGGTTCTTCAAGATTCTGGGAGTCCTTGAGTGGAGATTTTTTTTTTTCTTCATAATCCCAACGCAAATTAAACATGTATTTTTGGGATTCTTACAAGGTCTCTCACTTGCTCTTCAGGTCTCGGGTTTGCGAAAAGCCAGGAATGTTTAGCCTGAGGAGGAAGGTGTGGCTCGGAACTCTCCCACTGTCCAGTGGCACCTGTTTTTGGGTTTAGCTTTGGGCCTGACGGAAAAAGAGAGCTGGGAGTCAGTGGGACACACTCAGCATGTTGTGGAAACAAAACATCTTGTGTTATTACTACAGTACAAGGTACAAGTCAGACCATAAAAACAATCTCAGGGTCAACGTTACAAATGAGCAGTTTCCAATTTAAATAAATAAATCCTTGACCAATAAATTAGGATTTATTTATTTATCATAAGAGGTTTTGAGGAAAAGGCATATTTATTTTTCAGCGGCACAAATCTAGAAAGGAAATCCAATGTTTTCTCAAGATGAAACCCTCAGTCGGCAAATACAAAAAGAACAAGGCCCTAGAATTGAACCCTGTGGATCAGATCG
>18_GATCAACCGTTTCCACAAGGCGGAGGACCGGGCCTTGCTC_NODE_1_length_541_cov_11.996304
CTATTATTATCTAAACTGTTGATAATAAGGTTTTTGGTTGAAGTTAATGTTTTAAGTCTTCAGAAAGCTTTTATCTGGGACTTCTAATACGTTTCTTGCGGGACAAAAAATAACCTGTACACTCTAATCCATGAATACAATAAAGCATTATAACTAACAGCTTCCCTGAAATATATATTCAAATATGTTAATAGTTCAGTGTTTTTCACAATGGAAAGTTAAATTAGGTTCATTATGAGAAGCCTGTTCAGTATAATCCTCTTACTGCGTCTTCAATAATTAAACTATTCATACATTTTATTCTTAGAGCCTCTTTCTCATATACAGCACGGCCTGCGTCTGACACATTGTAATTAAACTTGGCTGGAAGTAGTTTAAATCACTGATGATCATTAGGTGTTTCTCTATTCAATTCATTTTAAAAGCTTTCAACCTTCTATTAAACCCAAATACGCACTGAAGAGCTGCTTAAAGCCGTCTAGCCATGTTGTGTGTTTGCAGGAATGGAGTGCTCCATACGTTGTAGAGGGGGGTGCTCTTCATGGGCTTGTACTGCTTCAGGGGGTTCATT
>19_CATGCCAATGGGGGGGAAAAATATCCAAGGTTTAGCAATC_NODE_1_length_503_cov_5.757455
AAACCCCACGCCGAGGAGCACCGAGATTTCGTTTTTCTTAGTTTGATCAATCGCTTCAATTATACTCGGCTTTAAAATGTATTCAAAAGGAGAATGACATGTACAATTTCACTTTGGCATGCAGCACAATTGCTTTTGATTTTTGACATCGGTTTGTTTGCAAGCATTTGTTCAGGTAAGTATTTTATTCACCTTTTGCATGCAATGCATGCTAATTGAATAATTTAAATACAGTTTTTACTATTTTAGTATATAGCCAGGCACAGTGTTAATATTGCAGCTTCATGTTAAAGTTAATATTATTGGGAATGAAACTATACTGCTGTATTTTAATGTTGATCATTAAGGCTGAATTACCAGAACATAAGCAACTCTAGTGAGGTGAAACAGTTTACAAAATGGATCTTGCTAAATCTAAATCGACAATTTATTGTTGTATATTGTTGTATATTTAAAATAACAAATATTCACATTCATTTTCATGGATTGTATCGGTGAACTCAATAACATTTTTAACATTTTTTT
>20_GATCAACAGAGGAAGGCTAATAACTCTGGATACAGCTATT_NODE_1_length_246_cov_14.211382
GTTGTGTCTGGGGGTAATGTTGCAGACAGGGGAAGCGGTTGCCTGTTAAATCATGAGCCAGACCGCTTTAATGTGACGCCCAACAGCATTAAATAATTGAGTTTAATGTAACCTGAAAACATTCCAAAACAGATGATTTATCTCACGATCAAGAGTTGAAATATATAAAAAATGAGGCGGCCCGACCTGAATTAAGGCCTTTTTTCATTCCACTCGGATTCAGGAGGTGCTCAAAAAGCAATAAGTGATCAGACCAGCTAATCATTTTTATTTTAG
>20_GATCAACAGAGGAAGGCTAATAACTCTGGATACAGCTATT_NODE_2_length_250_cov_9.960000
ACAGAACAATGCAAAAGCAGGAGGATGACGTCACAGCTGCCATGGGCACACAAACACACACAAAGAAAACACACACACACACACACACCCCATCTGAGTCACATGCATTGTTAGGACTCCCACACATGACGGCATGCGAGCGGATTCCTGAAGAGCTGGTGCGCTCACTGCTTCAGTGACCGAGGCTCAGATTGGAGGTAAGAGTGTTGCATGAATGCATTGTGTCTCTTGTGTGTTTGTGTGAGTGTGTGTGGAGGCAGGACTCATTGGAGGGTGGGGT
>21_CATGAGGCGCTGAAGCAGCAGCCAGAAAGAGAGGCTGACG_NODE_1_length_356_cov_3.019663
CAGGTCCTTCACAAAGCTTCAATCTGACCTGGTCATCGGACAAGCCCCCCTTGACCCCCCGAGAGAAGAAAGACCCCTGCACCGCTTGCAAAGTGTTTGTTCTTACTGTCAGCCTTCAATTGAGGATAATTGTCTCTTTTAGATCTCGAGGGCCTGTGATCTGCCATCCGTTGAGCCCAAAAGGAGGTTATGTTTCACCTAAGGAAGGGTGGAGGTGGGGAGGGGGTCCAAGAAGGGCCGCCTTGACATTGATGTAAACATAGCATCGACATCAGAAGGTTAATACGAGATTCTTAAGACAAATCGTTGGATCATATTTTGTGGAATGCAGTCATTCGGTACGCCGTATTAAATATCTCAAATGTTTC
>22_GATCTTCTGTACAAAAATTGTTGGGTGTATATTAAAAGAA_NODE_1_length_358_cov_14.360335
TTAAAAGCTTATCTTTTGTATTATATTGTTTGCAATAAAAACAAAACACTGAGAAATATGCAATTGTCTGGTGCCATTAATTCTTAATTATAACACAGTATTAAGTTTTCCTTAAACCAGTGCAAAGTGAAACAGAAAACCAGTACATGCACATTGTTGCACTGGGAACAGTAGTTTTGCTTCTGGCTTCTCGGACCATGAAGTCACAGATCAATTATTACTACAGAATATTGAAAAGAGGTATGTCCACACCCCCCCCCCCTCTCACTCCTTTGCCTGTATACACCATGTTTAAAGAAACAAACTGGACATTGAATATTGTTTATTCATTACTTGCCGAGTAATATAGGAATAGAGCTGACCTTAATAAATCAGCGGCAGGGTAAAA
>22_GATCTTCTGTACAAAAATTGTTGGGTGTATATTAAAAGAA_NODE_2_length_73_cov_4.356164
CCTCATTTTGTATTCTGTATCATTAGTTCTCATCTTGTCATCTCCTAATGCAGTTTCCGTAGGTAAATGGCATTGTCTTAAAAGCTTATCTTTTGTATTATAT
>22_GATCTTCTGTACAAAAATTGTTGGGTGTATATTAAAAGAA_NODE_3_length_111_cov_10.477477
GTGTAAACACAATCAGGTACCATAGCTTTGTGTTGAAACTTGAGGCACATTTACAGATGACGTCTCTTTCCTCACATCAACTCCACTGAACCTTTCTCTGCCACCCACCACTGCGCCTCATTTGATTGTGATGACTGGACG
>23_GATCAACAAGAGAGGATTCATGAGCATTCTATACGAAGAA_NODE_1_length_397_cov_14.236775
CAGTGTAAAGGAGAGTGGCCTTATGGATGGAGGGAGATGTGTTATGTGCTTTTGCATACATTGTACGTTATACATTTTCAGCAAGTGGATTTAGCTTTTAGATTTATTTGTGGCCAAAAAAAAGCAGCACTACCTTATCTGTTCTCCGTGGAGTTACGGCAAATGTTGGCTTTGAAAACTCATAGTTACATTTAGTCATCGCTGACTACAATTTCAAGGACACATTTAGTCTTCAACAGTGTGCTTCTGTGGTTTTCGGGGTTGCAGACGGCACATTCTATATACAGGCACATACAGTTTTACCGATTGGAAATCCTTTTTTATTGTTGTAGAGAGAGAGAATCTCAAAACACATGAATCCTTTCCAATATCTCCTTACTTTTAGCCTTGCATTTAGCAATGCTTGGGATGAGCCCACAGATGTTCT
>23_GATCAACAAGAGAGGATTCATGAGCATTCTATACGAAGAA_NODE_2_length_188_cov_9.585107
GAATAAATACTCCCTATTGGGTTTACAAAACGACTGAGGTTGACGTGAACCCGACTGACTAGGAACGCTTGGCTTTGTGACAACTTTTCAGCGAAAGACAAACAGAGCCCCTTTGGAAAAAGTCCCGTGTTTGTCCACAGTTGCGTTATTTGACGCGTTGGGAGTGAGAATGAGTCACCAACAGTTACATGAGTGGCAGGAACAAAGTCAGCAGGCGG
>24_CATGTCGAGCCCACCATCACGTGTTTTGGTTCTGTGAGAT_NODE_1_length_635_cov_12.560630
ACAAAACTCTGCATGCTGACTTTTTTTCTTTTTGTTTTACACATTTTAATTTATATGTTGTTGTGTGATTCTGTAAGCTTCTGTATGTTGTTTCCCTTTAAATTTGTTAAGTATTAAAACGTTTAAAATAATTAAAAGTTAGTTAAGTTCATTTGTAAATAGTTAAACGTTTGTTTTTGCACTAATTTATTTTTTTATCACTCTGTAGAGTGTATAAATAAAAGTGTATTTATATAAAAACATTTGATAGTGTTTTTTTTACATTAGTAATTCATATTGCGCATAATTTTACATTATTGTTGGTGATAAATTAATTTAAGCACCAAAAAATCAGAAGAGCCATTTGGGAGCCGAAAGAGCCGGTTCTCTAAAAAGAGGCGTAATTCCCATCACTACCGGGTAAAAGAGGACGTCTGCTTTGTCTCTGACTTCTGGCCCTGATCTGCTTAGAGGGCGTGGCATCACGTGAGGGGCGTGTCCTCAACTGTGTTGCTTTCAGGAAACGTCGGCACTGTGAGAACTATGAATCCACACTTTCTATCCACCATATTCACATTTCAACTTTGATAAACACGACCTTTTTAAACAGATGTGAGGAAAGAGAAGAACGTTTAATCTCACAGAACCAAAACACGTGATGGTGGGCTCGACATGAGATCGGAAGA
>25_GATCCGCTAACTGGCTGCGTCCCTCCGCCACCGCTAAGCC_NODE_1_length_511_cov_12.835616
CGAGGGTGAGCGGGTTCAGGAGGGGATCACAAGGGAGGGAATCTCACTTTGAAATGTGTTAATGACTGACATGGCTGAGACATTAAGATGCAGGGTCTCTGCTTTTTTTTTAGAAATATAAAACAGGACCGAATAAAAAGCTCACTGTCAGAAAAACTGATTTCACTGTAATAATGCAGCGAATTCAACCAATTATGTGCATGGGAAAATGTGAAAGATTTTTTAAAGTAATTTAAAGGTTTTAAAATGAAAATATATGAAAAACAAAAAAACACAATCACAATGTCTACGTTGTTCTTTTCCAAGCGATGTTTTGGAGTGCAAGATAAAGCAGCTGAATGAGGATAGCCACTTTCTTGTTTAATCAGAATAGTGTGTCACCAAATCATTACATCGAGTTACAACAGGATTGAGGCTTTCCCCGGTTGACATGCTGACTCATTTGTTTTCTGCTTTTTCTGCCACCGACAGCCTCGCCCGGTAGCAGTCACCATTTAATATGATTCATACGTGCTGTATTAAAGGCAAGGCAAATGAGAAG
>26_GATCTTCTGAAACTAGTCTTTGGTCCTTTTCACAGAGTCT_NODE_1_length_579_cov_13.053540
GCTGCCTTTAGAAGTGATTATAATTTATTAAGGGAAAACTGCGTAGGTTGTTTTATAAGTCTGAATATTTCTGTGCGTACGCACGTCCTACGTTTCATCCGTACGCCACTTCTGGAGCAAATCCTGGTCCCCCTGGTCTAACACATGCGCTCACTCACAGAGTGCGACCCCCAGTGGACTGATTAGGAATAGCAGCTACTTTTATAGAAAAGCTATTTGTGTCTTTGTGTAATTCTCACAATAGTAAAGTCATCCAGCGGGCTGCACTGGACCCCCCGCAGACCAGATTTGGCCCTCGGGCCTTGAGTTAGACACCCATCATCTAACTGGTCTATGTGTGTTTAAGTGTGAATCATTGACTGTAAACATCCTCAGATATAAACACAATGTGAGCTAGTTCCTCCACATCAGGATCAGCAGAGGTCACATCTGGAGGCAGCTGCAGGTTTCTGGAGACAGATGACTGGGACTGAACATGTGATTAGAATAAACTCAGTGCTCTGTGGATCAGCTGACGTGGTCTCTGGACTCCATGCAGAGGTTTGGACAAAGTATCGTCAGTAGACTCTGTGAAAAGGACCAAAGACTAGTTTCAGAAGATCAGATCGG
>27_CATGCATGAACAGACGGAGGGCTCCAGGAAATACCTGTAA_NODE_1_length_554_cov_12.306859
ATGCACATCTTTGTCCCGCTTCACTGAGATGAGACAGTGATGCTAATAATCTTCCGCTCGGAAAGGCAATGTGTATCGGTTTGCCACTTTTTGTCGACTCCTCAAAGTGGAGGCGGGACGTAGATAACAGTAGGGGGCACTGTAATTGACCGGGGTTCAGGTTCTGACATTAAATAAACAATGATATCATTCATTTGGAAGAATAGTGTGCATGTCTCTCACACTTTAGAAAGTATGGTGGCTTTTATTTCAAAGAGGATAAAGAATATATGCCTGTGAGTATTGTCACACAGGTTACACATTACGTTTGTGTGGACTCCAGAATGGCTGAATATGCACAAAGAGGCGCTAAATGCACACTAAGACACGCAGACGCTCCACTTTGCCTGAGGCGGGACAATTTACCGAGCCCAGCTGTTTTACCTGCAGCTACGGAAAAAAAATCTCACCCAAATGAAGTCATTTAAGCAATTTAAACCTTAAAACGGTGCAATGTTTTTTCTTAATCATATATTTCAATAACTTATAAACAGAGAATGTGTTTTTTTCTCACAACAGTTTAGTAGTGGAAAAGAATATGGCTG
>28_GATCATTTCCACTTCACACTGAGTGAAGTTACGTTTCTTC_NODE_1_length_640_cov_13.496875
CACATGTTCAGTCCCAGTCATCTGACTCCAGAAACCTTCAGCTGTCTCCAGATGTGACCTCTGCTGATCCTGATGTGGAGGAACTAGCTTACATTGTGTTTACATCTGAGGAAGTTTACAGTTAATGATTCACACTTAAACACACACAGACCAGTTAGATGATGGGTGTCTAACTTAAGGCCCGAGGGCCAAATCTGGTCTGCCGGGGGGTCCAGTGCAGCCCGCTGGATGACTTTACTATTGTGAGAATTACACAAAGACACAAATTTCTTTTCTATAAAAGTAGCTGCTATTCCTAATCAGTCCACTGGGGGTCGCACTCTGTGAGTGAGCGCATGTGTTAGACCAGGGGGACCAGGGGCCTCATTTATAAAAGCTTGCGTAGGATTTGCTCCAGAAGTGTCGTACGGATGAAACGTAGGACGTGCGTACGCACAGAAATATTCATACTTATAAAACGTCCTACGCAGTTTTCCCTTAATAAATCACAATCACTTCTAAATGCAGCGCCGCTTTTGCGGCTTCATGTCACGCCCATAGTTGCCCTTATATAGTCTGTGGAACGCCCACAAATTAATATTCAGCGATTGCGAAATCATGACAAACACTGAGAAGAAAACGAAGAAACGTAACTTCACTCAGTGTGAAGTGGAAATGATCAGATCGGAAG
>29_CATGCTTAGTGTGCGTTCTGTGTGGGTGATGTGATGTTAA_NODE_1_length_464_cov_14.385776
GTGAACCGGATAAGGAGAAAGTCTTCTCTGATCCGCGCTCAGTGTCTTCCAGTTCCTCAGTAGATACACACATCAATATGTAATTAGTGTGTTCCTAACAGCTGATTTCAGTATAGTTTAAAAGAAAGGGCGGCGCAAGTCTCCACTCGGACACAAGAGGGCATCAGCTGTCAGAGAGAGAAAGAGAGACGGGCTGACTCGACACTTTGCACAAGTGATGTCACTGGCAGCCAATGGTACGGAGCTGGTGTTTATACTGCGGTGCAGGAGGACGATGAATCTAATTAATGAGGAGAAACTGGGTGATACATTTCAGGCCAGTGGTCTGTAGATCTGTAGATATGATTACTCAAAGCAATGAGGCTGGAAGAGATGGATCGTGTTCTCTCTGCCTGTCTCACTCGCTTTGTGTCTGCCTGTCTCGCTCTTTCTCTGTCCGTCTGTCTGTCCAAATCATTCTTGTGATCACAATATTCTGCTCCTGAACATATTCA
>30_CATGTTTGAGGCTAACAGGCAAGGTCTCCTTCAGGCCTGG_NODE_1_length_119_cov_4.201681
GGGAGACCCCGTTCATACAGCCATCTGTCTGATGGTGGTAATACAGCAGGGCTGTAGTGGCACAAGTGAGTTGTCCAATATGCCAACAGTTGGAGAATGGGCAGTGGAAAAATCTGTAAGTGTGTGTGTGT
>31_CATGTCCTTGATGGTAACTCTTCTCCTTACTCACTCGAGC_NODE_1_length_436_cov_15.630733
TTTTTTTTTTTTTTTTCTTCAAAACCGCAAACAGACATCTCACTTTGGTCGCTTGACTTTTTTTCCTCCCTCCACGCATGATTAAACAGATCAGCCACCATAAACAGGTTTGTCCTCGCTTTCTTCCTACAGATAATAAATGTGGGGCTGTCGCGTCCACCGCCATTTCAAAGGTCGATGTGTTAAAAGGCGTGTCAAAATGTACATGGCAAAAAGATTTTCACACGGCATTCAGTTTTTTTTCTCCAAATAATCTAGTTTTGCCAACCTTTCGTGAGGTTTTTCTTTTCTGCACGTGGCTCATTTTTCACGCTGCTGTCGTCTTTGTATACAATCATACACCATGACAAGACTGCGATGTAATCTTGTCATCTTTATCTGCAACTCTGTGTGTGTCTGCTTGTGTGTGTGTGTCCAGGCTTCTAGCAGGAGCGCCCAAAGAGAAATCCTTATCGCTGACAAATGT
>31_CATGTCCTTGATGGTAACTCTTCTCCTTACTCACTCGAGC_NODE_2_length_132_cov_4.984848
GAACGTGTTTGCATTAAAATTCCTTTTTGCGTTTTATTGCTTTGTAATCTAAAAAAATAAAAATAGATCTGTCTTTGCCCACAAAAGACTTTGGAGAGGACGTAGTTGTGTCTAGCTTTTGCTGATAAGATTGCAGGTGTCTGGGCTTTTTTTTTTTTTTTT
>32_CATGTCATGTGATACTGGACTGTTTTACTGACTTCTGGAC_NODE_1_length_548_cov_14.520073
CCTGCAGGTCTCCTGCTACCACCATTCCACCTCTGCAGCTCATCCACAATGCAGCAGCTCCACTGCTCTTTAACCTTCCTAAGTCCTCTAAACATGGTGCTCACGTACCGTGCTGTGAATGGATGGGGTCCAGCTTACATCCAGGACCTGGTCCAACACGACACCCCGACCTCTGACCTCTCCGCTCTGCATGTGATAAACTGCTTGTTCCTCCTCACTGAGAGCAAAACACTCGACTAGATCTCCACTCTTTGCTGTCCTGCTCCTAAATGGTGGAAGGAGGTCTCTGAAGACATCAGGACCACAGAGAGCCTTCACATCTTCAGACTAAAGACACACCTCTTCAGACTCTACCTCCACTAACACACTAACTAACTGTAGCACTTACATTGGACTTATAATGGTTCTTATCTACAGCGAGTTGTAAAGCGGCTTATTTGATGAAAGTGCACTTTGTTGTTTCTTGTTCTTCTGGGTTTGTGTCCTTATGGTTGAAACGCTCTTATTGTAAGTGGCTTTGGATAAAAGCGTCAGCTAAATGACATGTAATGATTTAAAAGATGAACATTAGCACTCAT
>33_CATGGTCGCACTTTTCAATTCTAATACAACCTGCATACAC_NODE_1_length_315_cov_14.149206
ACCAGCATGAATATAATCAGAAATATGATATATAGATCGGTGACCGTGCAGGTGTTTCATCACATTGTCTATTATTAAATGCCTGCTTCTGTGATGCATTAATACAAGCAGATACTCAATATTAACTGCAGAGGCAAATGTCTCGTATAACTCCTATAACAAGGATTTGTGGAATATTTCCATTCTACGAAATATCATCAGGACTTAATGACACCGGCCTTGTTTGTGTTGATGCAAATGTTAGTTCCCTTTGTGTTTATGTAAATATCTGCATGGATAGCAGAGCTCCTCTCTTTGTATCTCCAGCTGGGACGTCTGATAAGACCCCCCCCCCCCCTCATGTAA
>33_CATGGTCGCACTTTTCAATTCTAATACAACCTGCATACAC_NODE_2_length_133_cov_11.736842
CCCCCCCCCCCATCATGTAAACCATTGTTCCCTCCATGTGTCTACAAGTGGGCAGCTTGGTGTGTGTGTGTGTTTGTGTGTGTGAGAGACAAAGCCCTCTGTTTGACATCTGAACAATGGAGCGAGCACACAGCAGCCTCCTGCCTGATGGGGGGGGCACAAT
>34_CATGGTTCTCGGAGCCGCCAACTTGTCTCCTGAAGAAAGA_NODE_1_length_280_cov_15.932143
AAAAAAAAAAAAAAAAATGAGAGTGCTTGGGAAACACTGAGCTATGTTGCAGACAAAACATCAGGCCATTGTTCCCAGTGCACCCCACAGTTCAACACTATGAGCGCGCTGTTGTTCCAGCGTTGTACTCAACATTCAAAACACTTCCTCTGTGAAGTAACTTTGCCCATCCTGTTACTCTTACAGGAACCGATAAGAAGACTTTTTCCTCCGCGAACCTCCTCAACCGCCGCAATCGATTTTACTCACGGGGCTCCAGGCTCCAGCTGACGTTTGGCTGCGGATGCACTTTGGCCGTGGAATAAATACT
>34_CATGGTTCTCGGAGCCGCCAACTTGTCTCCTGAAGAAAGA_NODE_2_length_95_cov_5.736842
AAATAAATAAATTAAAATTAAAATTAAAGTACATTAAATAATACATAAATATAATCAGATATTAAATCACAATTTTGAGGGTTCAAATTTAAATTGGTTTGGCCAATTAAAAAAAAAAAAAAAAA
>35_CATGAAACCAAATGTATCTACATTGAGTGCATTGGAATGT_NODE_1_length_565_cov_12.552213
AAGAGAGACCGTCCGTAGTTGTGTTCTTGAGAAGGGTTGAGGGTAGGTTTCTTCAGGAGAGGGTTAACTCTTGCCTCCTTCAGAGAATTGGGAAAACAGCCAGATATCAGAGCATTGTTGATGAGACAGGTGAGGAAAGGAAGAAGGTCAGGAGCGATAGATTGTAGAAGATGTGATGGAATGGGGTCAAGAGGGCAGGTGGTCAATGTTAGGGTTTCGGAAAGCTCTCAAGGGAAGCCTCACTCCTTTTGTTCTCGTCCCGGCCGGAAACGAAGACACAAATGAGTCAATTCGTTTAAATTCAAAAATCAAAAGTAATTTAATAACTGAACAACGTTATAAGGAATGCAATTACAAAGTGAAATACTAAGCGAACAGTGGAATATTTCGCAAAATAGAGAATCCTCTGAGCAAGTCTAAAGTGACTTATCAACGCGGCTGCAGGAGAAACAGTCTTTCCCCCGCCATGGTCCTTTGAAAACTCTTGAGGTGTGTCTTCCTTGGTGCATTTGAATGTCATTGGCCTCTTCTCCAAACGGTCACCTCCTCCATTGTCCCTTTCACGTCGAGGTGTGAAGCTGCAGCTGTAACCTGA
>36_CATGAAGCATCAGCTCACATGGTGTCCGTCCTCACAGAGA_NODE_1_length_448_cov_12.051339
TATTATTTATGTTTTGGGGAAGTTTTGGTTATTTATTTTTCTCTATTTGGTAATATTGGGTTTTGGGGAAAATTAATTATTGTATTTAAATAAACAAGGGCGTTGCCCTATTTATTTTACTTTTGTTAAAAGAACATCCATCTCTGGGTCTCATTTATTTTTTAAATAGCTTCTTGCTAAAAGGTTTTACGATACATCGAACCCAAGCACCCCCCATTCTCACGTGAGTGACTCACAGAGTGGTGATACGGGTGCTACAGGTGTTTCTACCAGACTCTCTGGTGGAGGTTCTGGGTTTCTTGCTCCAGGGCCCTTCAGCAGTGTCCAGTGAGGGAGGGAGAGCTCCATGGAGGACTTGGTGAGACCTGTTGGGACGAAACCAAACTGACTGGTGAAGAAAACAGTGAGCTGAAAGACTGAGCTGTTGATTGTCAGTGGGACCATCAGGACCAGTAGACCTAAACCACTACAGGGAGTC
>37_CATGGGGTCACACTGCATTAGGGGTCAGGGAGAAACAGAC_NODE_1_length_409_cov_12.144255
CAATAGGGAGTATTTATTTTTTTGCCGTAACTTCCTGCAGTTTATTTTGAAGCCATTGACACCCAAACTAATGCTAGACGGTTTAGGGAGAGCCTCGTGATTTGAAAACTGAGTCCACCTGAAGAAGCCGGCTTATCTGATAAATTGGCTTGAGAACGCGTTGCATGGTGACGTGGTCGTCACGAGCTGCAGTCCACTAGGTTTTTCTGTCATTCAGAAACAGAGAAATCACCTTTCAGAGTTACAGGGTTCCCCGTCTGATGGAAATACTTCACCTTTCCCTCCCCCTCCCCTCCCTGCCTCCCTCCCTCCCAGTCATTCGCTCGGCAGCATCGCACGGTTCCCCCTGTAAATCATACTGTCACTTCTCACACGCCGCACCTCTAGAGCGTGAGCCCTCGAGCTGGTTTCAATTTGAGCCCTGAGCAAAGTTAATAAG
>38_CATGAACATGAGGCCGTGTGCTAATTACCGTTGGGCCGGC_NODE_1_length_322_cov_3.211180
AACTCTTTTAGGTACCACTAGAGGGTGCTATTCCGACTTTGTTTGGAATTGAATTTTTATTCTGTGTTCGTGCAACCTAATCTGAATTTTTGTGAAGGAAACATTGATATTTACTTCCTTATTTTTACATTGCTGTATTTTTGCAAAAGGTAATTTTTAAAAAAACATCATTATATGACATTTTTCTAATATTTTGTATTGTACATTTATTTGTACTGCATTAGACCTAACAAGTCTGGATCTCATTTCTTATGAATTATGCTATTTTCGCACATGATGCATTTTGATACGGACCCCTTCAAAGTTGATTACCGCTGAGCTTCGCCAATATAAAAT
>39_GATCTGAGGTTTCATTGTGGACAGATAATGCACTTCAAAA_NODE_1_length_668_cov_11.994012
ATTCAAGTGGTCCGTTTTCAACATTGGCATGTAAAGTATTGTGCATATTTTGAGTTAAATGACAACATGCAAACTGTAATACTTTGAAACATTATAAGGCAATTGAAAAATTAGTCTCAAACAAATAAGTCCAAATAAGTAATATGAAACATGCAGTGTCAGGCATTTCTTTTTACAGTGTAAAGAAATGGTGTATGCTTTCAAAAGCCAAGTAGCCTGACACACATAAATGCAAATGACAAGCTGTTAAGTATCAAACCAGACTGCGTTGCGACCGATGAAATTAATCTTTGGCAAACCCTTGTGCAACCCTGCCATGAAATGGCCACTGAATTCAGAATCTTGCTCAATGTAGGTGCAGTTCTTTTTGTACGAAAGCCTTTATTTTCAAGTCCGAACCTTTTTTTTTGCAGTTGAATCGTCGTGGGTGATTTTGTGAATAAAGTTGACTTTGTCTTGTTCCTGTGGGTGGCCTTTGTAAATAAAGCCAACTTTTGAGTGCTGATTCTTGACTGGGTGTGGAATGTGTCCTTTCCTCATGCCATTTCGGCTCCTCTTCCTGCCTGCAAATCACGCATCACCATTAATTGTTTGTTAGTAACTTCAATTGCCATGAGAATGTGACAACCATACATGAACTCACCACATTTTGAAGTGCATTATCTGTCCACAATGAAACCTCAGATCAGATCGGAAGA
>40_CATGACACAGCACTATCAAGTCAAGATATCCTATCGCTGG_NODE_1_length_498_cov_14.477912
GCTCCCCCTGTAATGGAATTCTGTGAGGTGTGAAAGGAGTGTGATAGCCTAGAGAAGCCAATCTCGGGTGTACGTTGCGCACCACTAGCCATGGTGTGTAATGTGTGTGTGTGTGTGAGCTCGCTTGTCATCAGGTGTCCGCCATAATTCATTTTGGTGCCCCCCCCACCTTGTGTCAGGCTGATTTTTTATCTGAGGTTGCCATTGGACAATTTAGACATTTGAAATTTGATTTACGTAATGTATGTTGCTCAGAACAATTAAATGCTCTTAAATGATAGTCTCACTATAATAACTTTTGACTTTTCTTGGACTTTTCTTCCTTCTCTCCTCAGGGCAGTCTAACCTCAAGCACCTTGAGAACACCAACTGGGTGCTGGCGGAACTGCAGGTGACCGACATTGGGACTGTGACAGGTGAAAGGTGAGTTTGTTCTCCAAACTATGAGCCACACGTGGCTCAGGATGGATGACTAGATAGATGGATGTTTCAAAAAGGTCGCAGCAGCGTGCCGTGCAGACTTGTGTG
>41_CATGCCACCATCTTGACCTTTCGTTTATTCGTCACGTGCA_NODE_1_length_530_cov_13.494340
GACAAGATGTAATTGCTCTCGAGCGACTTGGGAACATTTTGGTAACACTGTCCAGGAGAAACTTCCCATCTTAAAGACAAGTATGAAGAGTAATGTCGTGAAAATTAACTTGGCATTTGAAACTTTTTTTTTTTTTCTTCAGTACTTTAGTACATCCACCTTGTCATTTGCTAGCCTTGTGAAAACAGCTAGCAATCAATCCGGGCATGCCTGAGCTTGGCCCATGTTGGGAGTTCCCGTTCTGCCACCCTTTTTTCTCTTTGAAAAAAAACCCCATCCAATTTGGAAATAAGGCAAAGTGTGACTAAAAACACTAGTTGTTATTCTCAGGCAGGTGATGATGACTTCAAGTGCTCATCCAGGATAAAAACAACCCACAAGGACTAATGACTTTTTCAGCCTAGAATAGTCGCTACTCACAGGGGGTGCACAGAAAAAAAAAACGATCTGAAGGAAGAGTGGTGAGCGATGGGACCCAAATCTGTCCCCACATGTGAAGTTGCGAGAGCTGCGCCTTAAATAAACATTGCAGGACGTGAAGTCATTGTGTGGGCTTCACG
>42_CATGTCCTTTGTGATTTGGCAGGCGGCTTCAGACTGATAC_NODE_1_length_377_cov_14.737400
TCAATGATGTCATTCGACCAATCACAGCTGCACTTACTGAGCTCGTAGACATGAACTTCCTCAGTGAGCAGCTCTCTTCTGTCCTCAGCAGGTCCGTGTAGAAAAGGAGCTCCGTGCTTCACTTCAGCTTCCATCAGACGGAGTGAAGTGTTGCAGCTTGTTAGAGCTTGTTGTCCTTCATCAGAGAGGGTGTGTCCTCACGTCACCATCAAAGTATGCAGTCTGACTGGTTGACTGAGTCTCAGTCTGAGCTGTTAACAGGGTCAAAGGTCCTCGTGAACAAAATCCTCCTCACGGCTCAACAAGAGTCTTTCAGGATCAAAACCAGCATCTGTGAAACGATCCTTTCACCTTGTAAAGAGTTGCTATGACAACAGACTGGATGCTGTTGTTGGGCCAGATGGGTC
>42_CATGTCCTTTGTGATTTGGCAGGCGGCTTCAGACTGATAC_NODE_2_length_169_cov_11.846154
CTGGATGCTGTTGTTGGACCAGATGGTTCAGAGGACCCGTGCACGCCCCTCTTTGTCACCTGGTCTCCTTCTACATGTAGACTAGTAGGGAACACGTGATGAAGCAGAAACCTTTGTAACAAATGTAGTGAAGAGTTTATATTGAATAAAAACATCCACTAAGACAACAGAGTCTGAGCTGAGAGTGTTTTTATTCTTC
>43_GATCCAGTGGGTGACATTGGCCGGTTTCTCTGCAGACCTC_NODE_1_length_477_cov_7.589098
CCACCCATTCCTGAGGGCTACCCAGAAGATATTGGTGAGAACCAAAAGTTCTGGAACCAGACGACATAGAAATCCTTCACGGTAGATTTCCTTAATTGTTGTCCGTGCAGATAAAAATACAGATGAGCTTGATGCCAAGAATCTTCTGGATGAGTATAACAGTACAGCTGAAGTGGTATGGAACGCTTACACGGAAGCCTCCTGGGCGTATAACACGGACATCAATGAAGCCAACAAGCAGATCATGGTGAGGCCTTGGCTCTCTCTCCGAATGGAACCGCTGCTAAATAAAAGCTAATTTTGTCCACCAGCTTCAGAAGAATCTGGAAATGTCAGCCCACGCTTTAAAATACGGCCAAATGGCACGGCGCTTCGACACGGAAGACTTCCAGAACGATGCCGTCAAACGTATCGTTAAGAAACTCAGCGACATCGAGAGGGCTGCATTGCCATCAGCGCAACTTGAAAAGGTTTTTTGTGTCTTACAAACATTTGTGACAGTCAAGC
>44_GATCATGTGATGAGATGGGAACGGATCCTTCGGTCTCCGG_NODE_1_length_218_cov_10.288991
GAGCAGGCGGGCGACGTCGGGAGGAGGCCATCTGACACAAGCTCCACTTCTGCTGCTTCTTCTTCTTCTTCTGCTGCCTTTGGTGTCATTGTTTCTTACCACCGTGACGCCCGACTTCACTCCTCTCACACGACGTAATGTGTCATAGAAGGTTTGATTACAGAGGACTTAAGGCACAATTGAAATAAAATGTGGCGCTTTATGCGACTGGTTATCAATACTTCTCACCCAAACGTGTCCATAAAAGT
>44_GATCATGTGATGAGATGGGAACGGATCCTTCGGTCTCCGG_NODE_2_length_205_cov_7.043902
CCCCCGCGCTCTCCCAGGAGACTCCTCCCCGTAGGCCCGATCCCCCGCGATCCGCCAGCGAAAACGTCCAGTCTCGCCACAAGAATTTCCATACGAGCGTCTGTAATCCGAAACACACTTTAGAGCTCTTACATAAACACGGGCTGCGCTCGCGTGGTTCTATAACCCTCAGGAACGAGCCGGCTCACAGACACGTCTCACTCTGTACCCGCGGCCCCCGAGCAGGCGGGCGGCG
>45_CATGTCTTTATTGATCACATAGTGTCAGAATCAGGGCTGT_NODE_1_length_296_cov_16.570946
GGAGGTAGAGTCTGAAGAGGTGTGTCTTTAGTCTGAAGATGTGAAGGCTCTCTGTGGTCCTGATGTCTTCAGAGACCTCCTTCCACCATTTAGGAGCAGGACAGCAAAGAGTGGAGATCTAGTCGAGTGTTTTGCTCTCAGTGAGGAGGAACAAGCAGTTTATCACATGCAGAGCGGAGAGTGGGGATGTCGGGTTGGACCAGGTCCTGGATGTAAGCTGGACCCCATCCATTCACAGCACGGTACGTGAGCACCATGTTTAGAGGACTTAGGAAGGTTAAAGACCAGTGGAGCTGCTGCATTGTGGATGAGCTGCAGAGGTGGAA
>45_CATGTCTTTATTGATCACATAGTGTCAGAATCAGGGCTGT_NODE_2_length_152_cov_12.559211
GGGAGGGACTCCGTCCTCTGGGTCGTCAGTCTGATTCATAGCAGAGTCCACACCTTTACACCTTCATTACATCACATGTCAATTAGCTGACGCTAATAAGCCGCTTTACAACTTGCTGTAGATAAGAACCATTATAAGTCCAATGTAAGTGCTACAGTTAGTGTGTTAGTGGAGGGGGGGGG
>46_GATCTTACTGGTCATCTTAACTCACTGAACAAGAGCCTAC_NODE_1_length_507_cov_13.410256
AGACGGCTGTCGCTCATTTTGGTTCTCAATCTGCTTTTGTTCAGAGTTAACAGAGAAAATGTTTGCTCGCATATGTATGTTGTGCCAAACAGACTGGTCATTCTTTTTGCGTGGCGTCGCATCAGAGGAAACTTGGCCTTTTCCAAGCTCCGGTAGAAGTCGGGTAGGGAGAGGAGCTGCATCTCGATGAGTTCTAGTTGCAGACTCTCTTCCACTTCTTCTGCATCCAGCAGGAAGGGAGTTGAGAACAGCTTGATTTCTTTCTCAATGACAGAAACATCTTGGAAGCGCTGATTGAATTGTGTCATAAGAGTTGTGATCACAGAAACATATTTCCCCTTTTTAGCAGAGAGGTCGGCCTTTAGATGAGCACGTTTGATTTCGGACAGCGTAGGGAAGTGTGCAAGGTTGAAGTTGCGTAGTTGTGTCTCAAAAAGATGAAGCTTCGCACAGAAAGTTGTGGTACAAGCCGGTCTTTGCCTTGTAGGCTCTTGTTCAGTGAGTTAAGATGACCAGTAAGATCAGATCGGAAGAGCT
>46_GATCTTACTGGTCATCTTAACTCACTGAACAAGAGCCTAC_NODE_2_length_85_cov_8.682353
GCACTTAATGGGAGCAGTGATGCTGCTCTGGACTGAAGGACGGCTGGCAGGTCACGAGTAAGTTTGCTGGTTGAGATGTGAAGGACATCACAGAGACGGCTGGCGCTCATTTTGG
>47_CATGGCAGAGGCAGGTTACATGTACGCTGTTGGGCAACAC_NODE_1_length_480_cov_7.700000
CCTGGAGTTAGATGAAGATAATGAGTTCCGTCCTGATGGATCGTCATGGAAACAACATGTTAAACAATGAACAAACATTTATGTAATTCATGACTGAGGATCAGAACAGTTCTTCATCTGTTTAAGAACTTACTCTGGGTCATACGAACGGCGTCCATCTTTGAAGTTAATCACAGCATCTTTAGACCGATCACTCTTCATGGACAAACATCTGGGTTCAGGTCCAGATTGCAGACCAGGTTCAGGATCAGGTCCAGCTCCAGGTCCTGGTCTCTGATGGATCCTGGTTACACATGTATGTATTAAATGTATTGATCACAACATTAAAGCTACTCTCACATCGGGAATTAAGAATTAAAGCAATTAAAGCGTCTGTCTATGTCTAGCTGTATCTCACCCTTTTGTTGTGACACAATACTAATCATGGTTATTATTATTTTTTATCTTTCATCGTAGGCGTTGGACAACAGTACTTTCTGATTGATGTTGTCTTCATGGACAGATGTGAAT
>48_GATCCATAGACCGGTTACTCTTCATGGACACACAGCTGGG_NODE_1_length_577_cov_11.639515
GACTGTCTGTGGGATAAACAATGCTTCATTTACTTGCACATAGAGTTTGATATTCTTAATATTGATATTCAGCATGTCAATTCATGAAATAATTTTTTTTTTTTTAACATAAATAATGTCCTGATGGACCGCTGCCTCCTGCCAAAGGAAAGCGCTTAAAAGAAACACGACATTTATAGGATGAGAATTTAAAATGACGTCTCTTGACACGTTGTCTCAAGACAACAACACAAAGTGTCCCATGAGAGTTTTAGTGTTGAGGTGAATGAGCTCTGTGTGTTTGTCCTGATGAAGATAATAACGTGTGAGCTCTCCCAGCAGGTTGGTGTGAAGGTGTGAAGGTGTGGACTCTGCTATGAATCAGGCTGAGGACCCAGAGGACGGAGTCCCTCCCTCTGAAGCCCCTCTGTGTGGGGAACATGACAGCCAGACCAAAGCTCAGAGGTGAGAGGACCATCTCCAACTGTCTTCCACTCGTCTCCATGTCCCAACGTCTCTGACTCACTGACTCTGCTTCTACATGTGTGACCAGGACCCATCAGAGACCAGGACCTGGACCTGGACCCAGCTGTGTGTCCATGAAGAGTAACCGGTCTATGGATCAGAT
>49_CATGTGCACTGATATTTTATCTGGCGAGGACAGTCGATTT_NODE_1_length_313_cov_10.335464
CGGGTGCAGCGGTGGGATTGTGTGTGTGATGTGAATAAGGCCACACATAATCAGCACAATAAACACATGCACGTTTCCACAAATGCTGTAATTCCGAGGCCTGGATGAAGGACCACCACAGGTGTACTGTTTTTCTGATATTTTTGGTCCACATAAGTGTAAGTCGCTGACACACAGCAAGGCCCGGCAGCCGGAAGGCCATCGCTTTAGTCCGGCTTTGGCTAATGCCTGGAAGATTTAACAAAATACCTTCAGCAGAAACCTTTACAACATATCTAAACCGCTGTCAGACGTGATGTGAACTCAATCTTCAGTGGGTTTGGAATCTTACTTTAAT
>50_CATGGTTGGTGGAAAGCAGAGGCTTGACAGGCTGAGGGAA_NODE_1_length_130_cov_7.353846
GTTCTGTTGAAGCACAGCGGTTCATTCGGTTTTATTGAGGAAAGCGGCATTTTTGGGTGATTATCTGTGACGCAGTAGAACAAGAGCAAAGTTAATTTACATGTCAAGGCCGGGAAATATTCAGGCCGACACGTGCGCTGTCATCGGTGGGGGAAATAAA
>50_CATGGTTGGTGGAAAGCAGAGGCTTGACAGGCTGAGGGAA_NODE_2_length_302_cov_13.288079
GTGGTGTAAATCAAAAGTGTTATTCGATGTGCGTTATGTTAAACATTAATGAGCCCTAACAATGATCATTATTATCATTTATCCTTTCTCATGATGTGTTTATGATATTTTAGTGGACAGTAAATACGAGAAAATAAAAATAATATTTACACAGTACAACGGTCCTTTTAGTTTTCAGCGACAGGTCACAAGAGTAGATAACATTTCAAAACAAAGTCTTTTTTTCATAGCACAAAAAGGTGGGATTTGAATATCAACTTGAATTTTAAATATCCACTTTTTTAGGTGACACAAAACATTTGAATAGCAGATTATGTTCTTCTAAATTAACT
>51_GATCACACAAGTATAGCAATAATATGTAGAACCACTGTAG_NODE_1_length_481_cov_11.160083
TGTTTTGTTACAATCATTCTCAGCACCAACGACCTGCGTATTGTTGAAAAAAGGCATTTCGAAACACACCGTAGACCCTGATGCCACAAAACTCAAACTTGGCGGCAACCACTGCTGAGACCCTGGATTGGTTCACTTTCCAATGAACACATTTGTCGCTATTTGCATTGGTTTGTTCTGAGTGTGTGAGAAAATGACTGAGATCTTTTTTTAGGGGTGAACAAGGTCCGGACAAAGTGTAGAGGTCGGGCTTCACTTTTATGACATGGTTCATGCATCCCAAAGGTTTGTTTTTTACATTAATCTCCATCACTGCTGCCTGAAAATTAAGATTTTTACAAGAAGGTCATGGTTGGTGTGAGGGTGTTAGTAGAGCGGCGTTTAAATAAACAGGTTGTCATTATTTGCCAGAAGTTAGAGATATCAAAAAGTTGCATTTTCTACTGTGAACATATGCAAGGTCAAGGGGAGTGAAAATTGAGGAGGAGAAAAATGAAACATTCTTCTACTG
>52_GATCTTACATGGAACTAACGGCATTTTTTGTTCAGTCATG_NODE_1_length_660_cov_12.515152
CAAACTGACTGGTGAAGAAAACAGTGAGCTGAAAGACTGAGCTGTTGATTGTCAGTGGGACCATCAGGACCAGTAGACCTAAACCACTACAGGGAGTCATGTGGTTCACATCCAGACCTCACGTCATGGACCTTTACCTTTTTTGGTCTCTGTGAGGACGGACACCATGTGAGCTGATGCTTCATGATTAGATGATGACGTGATGATGTAATCTCAGTGTTTCTTTCAGTTCACATCAGCAGAGAGGAACGTCTCCTGAACCCAGATGTTTGTCCATGAAGAGTGATCAGTCTATTGATCGATATTTTGACTTCAAAGATGGACACCGTTCTAATGACACAGAGTAAGTAGGGCCCCATGAAATCTGTTACATTTTTTCTCAAATTCCGGTTTATTTTTTCCCACAATTTTTTTTTTTTTAATTTTTTGAGAATTCGGTTTTTAACATTTTACGCAGAGACAGTGAATTAAGAACTGAAATGTAGAAAATATATTCAGTTAAAACTGAAAACTTCCATACATAGAACCTTATTTCAGGCAAAAACATGCTGCATGATAAAAACATGGCAATATCTTTTCTTGTGTGTCCAAACAGAACAGTCACTCAAAAAAAAATTGTTAGTTTAAATTAAACAAAATACATGACTGAACAAAAAATGCCGTTAGTTCCATGTAAGATCAGATCGGAAG
>53_CATGGATGAGATCTGCCTGCTAGAAAGAGAAGATGCTACT_NODE_1_length_485_cov_10.443299
TGATCGATATTTTGACTTCAAAGATGGACACCGTTCTAATGACACAGAGTAAGTAGGGCCCCATGAAATCTGTTACATTTTTTCTCAAATTCCGGTTTATTTTTTCCCACAATTTTTTTTTTTTTAATTTTTTGAGAATTCGGTTTTTAACATTTTACGCAGAGACAGTGAATTAAGAACTGAAATGTAGAAAATATATTCAGTTAAAACTGAAAACTTCCATACATAGAACCTTATTTCAGGCAAAAACATGCTGCATGATAAAAACATGGCAATATCTTTTCTTGTGTGTCCAAACAGAACAGTCACTCAAAAAAAAATTGTTAGTTTAAATTAAACAAAATACATGACTGAACAAAAAATGCCGTTAGTTCCATGTAAGATCAAACTAAGTAAGAATAGTCCTGTCAATATCTACTAACAAAGGTGCATAACAATTGCAACAGCCCGTGCAGTAAACAATAAAACATTTTGGAAATTCAACTTAACTTTGGTGGAAATATCAAAAACATTGT
>54_CATGGAGGAAGCAACAACGTCTGCATTTGGTATCTATAAC_NODE_1_length_618_cov_13.022654
CAGCTGTATGAAAAAATGCTGACAATCCTCTTGCACAGAGAAATGGCCCGGGTGACGCGCTTGTCATTCATGCCATGTCCTATCAGAATCATAAAAAACTATTAACAAATGTTCTCAAGCGAGAAACTCTACTCTGGTTTCACTTTAACACACTCGTACAACAAAGTATTTTCTAAAATCAAGCTTTAGAAATATTCTACTTCTATTATTATTTCTCGTTTCATAGGTTACATTTTTTTATCTTACGTTGATGATATCAACAGGCTAACCCAGCATTTTAAAGTCATAATTACGTCACCTACCAGCTGTAACATAAAAGTGGTAAACACATCAATGCATCACTAATTCTTATCCAATAACCTAATAAATATGGTTCGGAAATTACTTTACTTTTAGCACTTTAGGTTTTGTATTTTATTCATCTTTTTAACAATACATTTCATTTTTCAACAGAGACTTGGCCAATACAGCAATATTAAACACCAATATGCAGACAGGCACATAAAGAAAAAAACAAGGAAAAACTAACATTTTAAAATATCTGAATACTTCACTGCACTCACCAATAGTCAGTCTGTGACCGAAGCACTGCATCCTCAGCCACTTGTTCAGCTCAACCGCTTTGACGATGTTGCTTTCGTTGTCGGG
>55_GATCCCCTCAAACACACACTGGAACTTCTTCTTCAGGTTG_NODE_1_length_201_cov_15.855721
GTTCTGTTCCAGCTGCTGGAGGAGAACATCCTCACTTTTGTGAAGAATGAGCTAAAGAAGATCCAGAAGGTTGTCAGTTCAGATTACCCAGAAATCTTAGAGAGTCCGAGGGAGGAGAAGGATTTGCTGGATGAAGAGCAGAGGAGGAGCAGAAAGGCATTGGTGAAGATATCCGTGCACTTCCTGAGGAGAATGAAGCAGGAGGAGCTGGCTGAGCGTCTGCAGAGCAGT
>55_GATCCCCTCAAACACACACTGGAACTTCTTCTTCAGGTTG_NODE_2_length_195_cov_14.282051
GTTCTGTTCCAGCTGCTGGAGGAGAACATCATCACTTTTGTGAAGAACGAGCTGAAGAAGATCCAGAAGGTTATGAGTTCAGATTACCCAGAATGCTTAGAGAAAGAGGATGGGGAGGTGCTGGATGAGGAGCAGAGGAGGAGCAGAGAGGCATTTGTGAAGATCTCAGTGCACTTCCTGAGGAGAATGAAGCAAGAGGAGCTGGCTGAGCGTCTGCAGAGCAGT
>55_GATCCCCTCAAACACACACTGGAACTTCTTCTTCAGGTTG_NODE_3_length_75_cov_9.813334
CACACCTGGACTCCATCTTCATGGTGTGTACATGTACAACTACTTTAACATCTCTCAGGTCACCATCATCTCCATGCTGCACTTTGTAGACCAGTGGATTGTCCG
>55_GATCCCCTCAAACACACACTGGAACTTCTTCTTCAGGTTG_NODE_4_length_164_cov_4.341464
AGACTTACCATGCTGATAAATGAGACCTTCACTAATGTCTTCAGAGACGGACAGAATATATTCATAGTCATTCTCTGAGGAAAGACATGTTTATATCTGTTCTGTGACTCATGGATCTTCTTTGTTGTCTTCATCCAGAACTTCCTGCTGCAGTTTGTCAGCGTGAACTCAAATCCAACCTGAAGAAGAAGTTC
>55_GATCCCCTCAAACACACACTGGAACTTCTTCTTCAGGTTG_NODE_5_length_73_cov_6.506849
GCTGCACTTTGTAGACCAGTGGATTGTCCGCCTGTCTAACATAGACCTGATGGTGGCTTCCATGTTCTAGTTAGTGTCATTCATAGAATGTTCTGTTCCAGCT
>55_GATCCCCTCAAACACACACTGGAACTTCTTCTTCAGGTTG_NODE_10_length_73_cov_9.945206
GCTGCACTTTGTAGACCAGTGGATTGTCCGTCTGTCCAACATGGACCTGATGGTGGCTTCCATGTTCTAGTTGGTGTCATTCATAGAATGTTCTGTTCCAGCT
>56_GATCCATGAAGGACTACGGAAGGCACCTGAAGTGGCCAAC_NODE_1_length_618_cov_10.893204
GCAGGGCCTCCTCTGGAGAGAGGCCTTTGATCAGCGTCCACGCCCACCACCTGGAGGCACACAGAGAGACCTGAGAGCGCCGCTCTCCATTCAGACGCCGGACCCCGGCAGTCGGGTGTGCGGGGGGTGCCGGCGCAGCGGGGCATGCGTTGGTACCCCAGCTGCGCTTATTGGCCCCTAACTCGCACATCCTGACAGCCAACAACATTCTCTGGGAAGGCTGCTTCTGGTACGCCGCCCGGCTTCACATGGAGAGAAGCAGGCAAACCGACGTCGGGATGAAAGGCAGCGGCGGGTCGTTGGTGGAGGAAGAAAGATCAATGAACCCAGTGTGAGCCCGAGGAAGAAGGAAGCTTGTGTTCTGGTTGCTTCAGATGGGACTCATCTGGATGGGAAATAACCCTCGGGGGCTCAAGCGTTTGCTCCACATGTGCATCGGTTTTGAAAGTTAACGGATATTTTAGGATTTTAAAGGTAGTTTGTACAACAAGTCAAGGAGTAAAAGCGGCTTCTTGTTTGTGCTTGAAAAGCTGCTGACGGCACTATTTAAAGAGGAAGCTACGTTACCTGTTGTAGATGCTCTTGAGGGCCTCTTCGAACTTGCGCAGGACCTTTGGGGGCGTTGGCCACTTCAGGTGCCTTCCGTAG
>57_CATGACATCCGTCAAATATATATATATATATACGTTTACT_NODE_1_length_376_cov_5.327127
AAAGTGAAGCCCGACCTCTACACTTTGTCCGGACCTTGTTCACCCCTAAAAAAAGATCTCAGTCATTTTCTCACACACTCAGAACAAACCAATGCAAATAGCGACAAATGTGTTCATTGGAAAGTGAACCAATCCAGGGTCTCAGCAGTGGTTGCCGCCAAGTTTGAGTTTTGTGGCATCAGGGTCTACGGTGTGTTTCGAAATGCCTTTTTTCAACAATACGCAGGTCGTTGGTGCTGAGAATGATTGTAACAAAACATTGCAACGCCAGAGAAGGCTTTGGGTAATCGAGGGCTTTCACAGCAACCCGAGCAAATAGATGAGCTTGGGAATCCTGCAGTGTCGACAGAAAAACAGCGACTCTACTGTTTTTGTTTTTGTGCCAGAGTCCT
>58_CATGTTTAGGGGACACGTTTAATACGCTTGTAGGGAAATG_NODE_1_length_322_cov_15.158385
CCGGCTTCGCCTACAGGCAGACCTACCCTCGCTTCCTGCAGAGGTACCTTTTTGAATAAACACACTAGCAATCGACTTCTCCCTCCCCCTCAGGCTTCATCTTCATCGACTAATCTGCTGTTTATTTTTTACGTATGTGACACAAACCTCCACTTTAGGGCGGTGACTACCCAAATTTTAGACACATTTGATAAATAAATGTGTCCTTTAATCATGCTGGGGTCATGAATAGAAGTTTGAATATGTCTCTAATGCGACCAGCTTTACAATCTGATCAACAGGCTGAACCTCTAAAGCTGTTCAACGAGCAGCCGTGAAGGATTCTACACCGCTGGGTGTAAATCCGAGTCGT
>58_CATGTTTAGGGGACACGTTTAATACGCTTGTAGGGAAATG_NODE_2_length_141_cov_6.687943
ACTGACGCGCCGCCTCCTTCCGCAGGAACCCTACTACGTCCGCTGCATCAAGCCCAACGACGTCAAGTCCCCGCTGCTGTTCGAGCAGGAGCGCTGCCGCCACCAGGTGGAGTACCTCGGGCTGCTGGAGAACGTCAGGGTGCGACGCGCCGGCTTCGCCTACAGGCAGAC
>59_CATGTCACTTGTTGTTTATTTGAAATAAGAATCGTTTTTA_NODE_1_length_383_cov_10.214099
CTGAATTTACTTTGATACTAGAGGCGAAAGCATTTTACTCACTTTATTGTTAGAGGCATCTATTGGTATATGTACTTGTACTTTATTCTTCTTTCTTTTATTTATTTCAAGCAGGAACTACAGGCTAATTTGCATATTGGGAAAAAACCTGTCCCCCGATTGACAAGTCACTTGCTTTGCCGACAAAAAGTCAAAGAATCTGACTCTGAATCTCAAAGTTGGGGTTTCAGGTAAAGTCGCCACGATCAATTGGAAACCTGTTTCTCCTTTCTACATTCGAGTAGTTCTCATTTGGAAACTGGGGACGTTTTTTGATGGTATTTTCTTCTACTCTTCTTTTGGAATAACGCGGGTAGCTTTGTGCACGGAGACAATCCCGTGAGCCGCATCCCCGTCGCCTCTCGGCTCGATGC
>60_CATGAGAATGTGACAACCATACATGAACTCACCACATTTT_NODE_1_length_387_cov_10.408269
CTTGGTTCTGTTGAATATATAGTGGTGTTTCGTTCGACGCTTTCATGCAAACTTTTGAATTTGCTTTTTTGTGATTGTTGCTAATTATCCAAACCAAATATTCGTCCACTTTCGATATTTATCTACTCCAGGTTGTGACAAACTCATACCTAAAAAACGTTTGCTGCTAGATGTTAATTGGCTTTACTCTGCCATGATGGTGAAGTTCGTGCAGCAACTACGATGCTGCAACTACACGGACGATGAGATAATGTCCCGTTTTGAGCAAATTCATTGCCAAGAGTAAATTTGAATAAATTTTATTTGACCATAATGACGTTGTTCGTGTTGTGAATACGATGCTGTAGCTACATGCAACGCTTGCCCCCCCCAAACTGGCAATTTAATTCGTGCCTGTTTTACACCAGTATGTACGCA
>61_CATGTTTCCAGGGGATCCCCTCCCGTTGGTACTCCTCCTG_NODE_1_length_517_cov_13.079304
CAGAGTCCACGGGAAGAACACCGTCATCGGGGTGCTGGACATCTACGGTTTTGAGATTTTCCAGAACAACAGGTCAGGATTCATTTTTTTGTTCAAGCAGATAAGATAAAAAAATTTATTTCCCGAGTTGAAGCTAAACAAAAAGGATCATAATGCTTCGGTCGGTTTACATGAATAAAATCTGAAGTGGTCAGAAGCTTTCCTTTAAAGCCACACATTGAAACTGGTATTTTTGGAGATGTGTCACAAAAATCCACCCACGCTTGATTTAAATTAGATTTTAGGACTTTAGAAGAATCAAAAAGCAAAATATCAAGGTTCTTTTGTAGAAGTTTCCATCGTGCAAACGTCTCTGCATTCTTCTTATCTTGACTTATTTTTTCTTCAATTTTTAAAGTTTGGAAGATTTTTTTCCCTCTTAACAAATGACTTCCCGTTGGTGGTAACCCACGGCGATGAGGACGTACACAACAAGTCAATCGCGTAGCTGCACCTTCATGCATTCCGTCCCCTCTGTGTCTCTGCAGCTTTGAACAGTTCTGCATCA
>62_CATGTGGTGTTTGTCTCTGGGAAGGTGGGCTTGCACCAAT_NODE_1_length_149_cov_15.738256
AGCATCGACATCAGAAGGTTAATACGAGATTCTTAAGACAAATCGTTGGATCATATTTTGTGGAATGCAGTCATTCGGTACGCCGTATTAAATATCTCAAATGTTTCTTTCCAAGGTTCAGAACGTAAGCGGTGCTTTGAGTTACAAATGACCCAACATAAGAGATTTTTTTTTTTTTT
>62_CATGTGGTGTTTGTCTCTGGGAAGGTGGGCTTGCACCAAT_NODE_2_length_415_cov_13.498796
TTTTTTTTTTTTTTGGTCTTACTTTCCAAACTTGAATGTCGCCCTCCTCCCACTATTTGGGCAACCTCTCCATCTCCCTATCAGCGCCAGGTCGTCATCCTCTCTTTCTGGCTGCTGCTTCAGCGCCTCATGTGGGGACAATGTGTGCGCTGTGCTGTGGCAGAGGAGACAGCCGTCAGTCTGTAAAAAGAGGAAGTGGTGCTGTTTACCCCAGAGGAGTAGGAGTGCTTATCCTGACTCGCCGACTTTGATCTTTTACTGTTAATCACTTCCTGCAGCGCCCTGTATGTGAACTACATTAAGGGCCCAGCTGCCATCTTGGGTTCTTCAATGCATAGAAAGCAAATCCATCCAAGTATTAGACTCCTAATCATCACACATTGACATCTGATTTTTTTCCATTGGTTTCCCCTCTCATGTATAAAAGTATTTAACGTCGCATGAA
>63_GATCAACCCGTGGGCTTCCGTCGCGGGGCCAATCCAGGAT_NODE_1_length_511_cov_14.019569
AAAAACACTTTTTGCAGTAGATAAAATAAGATGCTACCTGATGTACGGCGTGTTTCCAGGTATGTGGTATTTTGCGCCGGCATCAAAATGCTCTTCGGTGCGCTTGGTGGGTGGGCAGATGCCTTGATATTTTGTCCTTGAGAGAAGAAATAAAAAACAGATGGATCGAGGAACCAGTCATGGAAAGTTACTCAGTGTAAACATTTGTGCTAGCTTTGCAAAACTGAATGCTGAAAGAAAATGTTCATTTAAGCCTTTGTGATACATTTGAATAGGAATAAGATTCACCTACCTAAGGTACCACCATTCAGAGTTGTAACGCTCCGGAGGAGTGTTGCCCCCAAACACGCCCCATCTCCATTGGTCGATAAGGTAGCCAAAAGGAAGGAAGGCTATCTTCTCCAGTGCCATCTTCAACAGGTAGTTAATATCAGATTCTGAAGGAGCACAATGTGGAATTTGAGTTGAACATTTTTCCATTTCATGATCTGATTGTCGTCGTCTCTTATACCAGGGTCAGACGTCACCGACTCCAACAGTC
>64_CATGTCTTAATCATTTAAAATAGTCAGATCTTGTGCCGTG_NODE_1_length_405_cov_9.074074
CTAAACCTTTCTCTCAAGGATACTATTTTTACACAAGGTATAAAATCCCAGTGTTTTAAAAACATATATATATACACACAGATATGCTCTGTATGAATTTGTGGTTTGTTTTTCTATATAACAGCAGCACAGGTTTCTTGGCCTCCATTGCAAGGTGAGGAGCTAGAATTAATCTCCTCTCCCAGCTGATTAAATTGATCCTTTCTTTTCATGGCTCTGTGTTCTCCTTCCCTTTCGCCAGCAGACCACCGAGCAATGAACAACCAACCTGCAAGTACCGTGACCAGACAACTCCAACAAACTAGCCTGTAATAACGACCAGGGGAAGGGGGAAAAGAGACCCGCGTTAGTACGCAAGGGAGGTCTTCAGGTCTTTGGGGGATCTTCTTTGTGTTTTCCATAGACTTAAATCATGTCAGGAGCTCACGCATGC
>65_CATGGAGAGAAGCAGGCAAACCGACGTCGGGATGAAAGGC_NODE_1_length_390_cov_13.717949
ATGAGGTACCGGCGGATGAGAGCGGCCCTCATCATCCTGCGGGCCTACCGGCGCTACAAAGTGAAGTCTTACGTCCGCGAGGTCACCCGCCGCTTCAAAAACGTCCGATCCATGAAGGACTACGGAAGGCACCTGAAGTGGCCAACGCCCCCAAAGGTCCTGCGCAAGTTCGAAGAGGCCCTCAAGAGCATCTACAACAGGTAACGTAGCTTCCTCTTTAAATAGTGCCGTCAGCAGCTTTTCAAGCACAAACAAGAAGCCGCTTTTACTCCTTGACTTGTTGTACAAACTACCTTTAAAATCCTAAAATATCCGTTAACTTTCAAAACCGATGCACATGTGGAGCAAACGCTTGAGCCCCCGAGGGTTATTTCCCATCCAGATGAGTCCCATCTGAAGCAACCAGAACACAAGCTTCCT
>65_CATGGAGAGAAGCAGGCAAACCGACGTCGGGATGAAAGGC_NODE_2_length_79_cov_2.556962
TCCTATTTCATTTTTTGCTACTTTAACACCTCATTGATTAGAGTTACATGCGTGCTGATGACGCGACGTGTCTGCAGGTGTGGAGGGGCACCATCGCCCGGATGAGGTA
>66_GATCTCTAGCAGTGGAAGTCAGATAGTGTTTGTGATTCCG_NODE_1_length_427_cov_12.299766
CATCGCGGCCCAGGAAAAGTGGCACATGGGCTGGTGAGGGGAAATCCCATCATTTCAACTCAGAAAAAGGTGACCAAGAGGACTTTTGCCAAAACTAAGCACTCTAAAATTAAGAACAAAACAATGTGTCAGGCAATGATTGATCAGACTCTGGTGTTTTGTCAAAATTCAGTCGTCTTTGCAGTCCCACCTCCAGGCACTTCCTATAATCAAAGGCATTGCCCACCCATGGCTAATTAGACATTAAGCAAACGTCAAGAGGGCCTGATTTAAAGCAGCCACCCTAGACCTGAGCAAAACAAAGAGAGCGTGGTGGGGAAATGGGAGAGATCAGATCAATATTGAGCGGAACTTTTGTTTGCTAAAATGCCACAGAGGCCTAAATAAATCAGATAGAGGAGGGAGAGAAGGGCCGGAACTCGCTTTCTCACGGCTCCCCGGGCACTGCACTGAGAAT
>67_CATGTTAATTGTTGCTTTTTTTTATATACACATAGTCACA_NODE_1_length_449_cov_11.623608
GGGGTCTCATGTCTATTGTTCACCTGAAGCAGAGGGATGGGAAAGGGGGCGGGGTGACACGTAGTCTTTGCGGCTTTGTGAACGCACACTTGACAGTTGACTTTGTTGAGGTTATTGGTCAGACAACATGGGGAATAGTTAATTTTTGACACTTACATAACACGGGTTCGACATATCCAGTCAACTATTTGAACTTCAGGTTTTATTTGACATTCCTTTCCTATCTGTTTAAAAGAAAAACATGTTTGCTCATGGCTGACTGCTAGTGATATGCCAGCATTGATCAGTGAGTGTGACTCACTGGCTAATTGCATTCTTGTCCATGTGCAAACAGACTTAATCCTGGACACCGATAACCTCCCGAAGGCAAATAACACCAGTAAAACACTGTCTTATGGGTTAAATTAATGCTGCATTGATGTACTTAAAAACTGATAAATCGAGAAGGTTAAAGTGTGGTTTGCTGTAGTGATGCCAAC
>68_GATCGATCTGCAGCGTAAAACAAACAAATACAAATTAACA_NODE_1_length_475_cov_10.793684
AGGTTGCAGAGCAACGCTGCAGCCTCACAACCTCGGACCGGAATATAGAAAAACTGGTCTGACATCAAAGTGGATGCAAATAAGTGTTTAGCGCGCCATCGCCAAAGTGTGTCTCCACGGGGGGCAAAGGGACACCGGAGCTGTCCCCTTCAGATGAGAGACTGGGGGCAGTGATTGGGGATCGGGGACAGGGTCTGGGCCAACATCGGCGTCAGGCGGTCGAGGCACGTTTGGAAGCTGTGCCACATCATGTAGCACAGCACACGCAGCACGATGTTTCACACCTTTTCAGGAGTAAACAACAACCTCCCTCCAGCGCAGTCGAGGCAGCGCCATCTGCCCTTAAACAGGCCGATGGTGCGCTGCACTACAGCGCCAATCCTTCCATGTGCCACATCTTCTAAGAGCGAAGATCAGCCATCAGCGTCATTACGCATTGTGACGGCATCATGGCGTTTTATTACCGTCCATCTGATTGCATCTGACAAGCAACAGCTGTGTGTTG
>69_CATGTGGTCCACTTCTTGAGTGTCAGTCCACTGAGGATGT_NODE_1_length_548_cov_14.423358
TGGGCTCGGTAAATTGTCCCGCCTCAGGCAAAGTGGAGCGTCTGCGTGTCTTAGTGTGCATTTAGCGCCTCTTTGTGCATATTCAGCCATTCTGGAGTCCACACAAACGTAATGTGTAACCTGTGTGACAATACTCACAGGCATATATTCTTTATCCTCTTTGAAATAAAAGCCACCATACTTTCTAAAGTGTGAGAGACATGCACACTATTCTTCCAAATGAATGATATCATTGTTTATTTAATGTCAGAACCTGAACCCCGGTCAATTACAGTGCCCCCTACTGTTATCTACGTCCCGCCTCCACTTTGAGGAGTCGACAAAAAGTGGCAAACCGATACACATTGCCTTTCCGAGCGGAAGATTATTAGCATCACTGTCTCATCTCAGTGAAGCGGGACAAAGATGTGCATTGGTTAAAGTCCCAGTTAAAGTTAAAGTCCCAATGATCATCGTCACACACACATCTGGGTGTGGTGAAATTTGTCCTCTGCATTTAACCCATCCCCATGTGATTTTGATCCATCCCCTGGGGGAGCGGGGAGCAGTGAGCAGCAGCGGTGCCGCGCTCGGGAATG
>70_CATGGAAAGCTTGGATTGTCAGCTTACTTTCACTGGTCCG_NODE_1_length_88_cov_11.545455
GGCTGCAGAAAGGCCCCAATAACGAAGCAAACAGAGATGAGTGGAAACTTTCACAAGCGGCCTCCGTGCCGTCACGAGGAAAAACGTCACCACCGTGAGTAAGTGTGCTGTTGGGTCG
>70_CATGGAAAGCTTGGATTGTCAGCTTACTTTCACTGGTCCG_NODE_2_length_285_cov_11.603509
TCAAGTAGCTCCTCAGCAGCCTTCAAACCCCCAGTGCCTGTTAAAGGGGCTCACTCCCCCTCACCTCCACCCGCCCGCCCCTGTCTTATAAAACCATGAGCCATAAAACCACCTCAGGGCTCATTCTTAATCTGTGTTTCCCCAAATGGACGTAAATGTCGTGATGATATTCGGAATGTGATCGCTTTGAATGGGAATTTGTATTCGGAAATATGCGTGAAGAAGATCAGAGGTCAAAGGACATATGCTGCAAAAGATGCTTCTCCGACGTGTGATTTGCTATGCAAACTGGAGAGGAGGGGGTTTTTTTTTCAG
>71_CATGAAGTTATAGAGAAATGGGTGGGATGCTGCGCTCCTA_NODE_1_length_317_cov_15.627760
TTTTTTTTTTTTTTTTTAACCTATCCTTCCTATCTCGCTTTTTCTCACTCCTGCAGTTGACTCTCGGGCCTCTCCAAACACTTTTGAATGACAATACCAGGCAGCAGGGAGCCTTTTCATTTAAATGAACTCAAGTGTGATGTCCTGGAAAAACATTGCATAAAAACATTAAGGAGACAGTCTGGTGATGGGATTAGTCCCTTAAAAAACAAACAAGAACAGTCTACTACCTTTAAAGTTGTGAAAATGAAATACAGAATTAGTGTAGTTGCAGGATGGATGAAGTCTCTAAAGAGCTTCAAATGTTGTGATTTCTCACCGCGAACAGGTAAATGCAAATGGATCAT
>71_CATGAAGTTATAGAGAAATGGGTGGGATGCTGCGCTCCTA_NODE_2_length_223_cov_7.242153
TTCATCACATTTAGTAGAGTGCGCTGCAGGTCAGAATTTCACCATGAAAATAATAGTAGAACTCAGAATTAAATTTAGCTTTAAATATTATTAGCTAAACTTAATCAACATTATATAACCATTCCACCTTTTTAACACGTCCATTTGTCCCACCCACACCCCAGAAAAAAAGCAAAACACACACCCGGCACACTGGCGAGGAATTCACCCTGGGGGATGCATCAGCTGAAGCAACCTTTTTTTTTTTTTTTTT
>72_CATGTGTACCGAATCAAGTGTCCTTTCGGTGGGTATTGCA_NODE_1_length_488_cov_10.700820
ATCCAAGTATTAGACTCCTAATCATCACACATTGACATCTGATTTTTTTCCATTGGTTTCCCCTCTCATGTATAAAAGTATTTAACGTCGCATGAAGTAAAATGCCCTTTTTTTTTCAATTTGAGTTTGTCCCCTATGCTAGCTGTCATTGGTGCAAGCCCACCTTCCCAGAGACAAACACCACATGTCTCAACCCCCTGAGCATCTGAGAGCATTTAAAAGGACTTTTGAAACGGGACGGCCGACACCCCACGACTGAAATTTAGAAGTGCACCCAAGGACTTTCTACCTCACATATGACTGCGTCTGACCTCTAGTTAGACCATTGGATGATGGCTTGTCATGCATAGAAAGGCGGGTTTTGAAAGACTGATGATGAAAAGTATCCGTGTTTGTGTGTGAGTCGCTTGTACGTAGAGTCAATGGCGTGCGGCTTGACGGTGAGTTCATGCAAAGTTGGGGAGTGGGATTATTCGTTGACTGTGGTGGCGCATCTTTGTGTTTAGACATTGAGCAAT
>73_CATGTTTTTGCCTGAAATAAGGTTCTATGTATGGAAGTTT_NODE_1_length_471_cov_15.250531
TGCTCCAGGGCCCTTCAGCAGTGTCCAGTGAGGGAGGGAGAGCTCCATGGAGGACTTGGTGAGACCTGTTGGGACGAAACCAAACTGACTGGTGAAGAAAACAGTGAGCTGAAAGACTGAGCTGTTGATTGTCAGTGGGACCATCAGGACCAGTAGACCTAAACCACTACAGGGAGTCATGTGGTTCACATCCAGACCTCACGTCATGGACCTTTACCTTTTTTGGTCTCTGTGAGGACGGACACCATGTGAGCTGATGCTTCATGATTAGATGATGACGTGATGATGTAATCTCAGTGTTTCTTTCAGTTCACATCAGCAGAGAGGAACGTCTCCTGAACCCAGATGTTTGTCCATGAAGAGTGATCAGTCTATTGATCGATATTTTGACTTCAAAGATGGACACCGTTCTAATGACACAGAGTAAGTAGGGCCCCATGAAATCTGTTACATTTTTTCTCAAATTCCGGTTTATTTTTTCCCACAATTTTTTTTTTTTTA
>74_CATGTGTGTGTGTGCGCCTTGAGGCGTTTCTACACACAAA_NODE_1_length_538_cov_14.130112
CCCAGAACCTCGTCGACCTTTTGTTTTTCCAACCACTTGATAATGGGATCAAAGTATCTCATCAATGAACCTGCGTCCAGTTTGTTTGTACCCAAAGCCTCTTGGAGCACTTCAGGCCAAGGCTTGGAGGAACCGGCCTGAAGAACTTTCCTAGAAAGATGTTTTGTTAAACAGCAGCAGCTCTCCTGAAATTAACCCGCCTCGTGATATAACACTTACTTTAAAATGGCCCCCGCTTCTGCAGAGCGGTAGATGTCGCATGTGTGCAAGTCTCCCGTGTGTTTGGCTGCCTGGCACAGTTTTTCGTGGAATTGGAACTGCAGGATGAAGCTAACAAAATACCTGGAAGACCAATAACAAATTGCATTGCTTCCTTCAAGCATAACCCACAAATGACATCTGACTAAAAACAAAACAATCCTTTCAAGTTGGAAATGAAAATGCCTCATCTAGCACTTGTTGTTTTCTTTTGTAGTTAACTAAGTGCAGCTGGTATCCATGCAGAGAGTTTCCTGTTATTGTAAAGCTTTGGTATTGTCGAAAATCCCATTACCGGCCTTTCTGATGA
>75_GATCTCTGTTATAATGTCCGTACTGTCTGAAGCTGTTCGG_NODE_1_length_284_cov_8.070422
CCCAGTCATGCCACAAGCAAGTTCTTGCAGCTACAAGACTTTAAGTGGACTTTGCCCCTGAAAGAAGCTCTCTTCCTTCATCCAAGCGTGGATTTATCCCAGCAAGGGAGTCCCCCCTCCCAACCCAACCCCCCCTTCCACACAAGCATGAGTACCGAGCAGCTCTACGAGAAGAAAATCTCCAGTATTCTGACCGACCTTCCCGGATCTATGAGCTCCCACCCGAGCTCCAAGGACTCTCCGACTCTGCCTGAGTCCTCCGTGACGGACATGGGCTACTACAGCACGGCGCAGTCGGCCCA
>76_CATGTAATGACAGTGAAAGGCCAGTAGAGGGCAGTTTGAC_NODE_1_length_364_cov_14.799451
TGTCCGCAGCCCGTTCAAGGTGTTTGCTATGATATCATGGCCAAATCACCTTCTGCCTCTTCTTTTCATGCATGAATCAAACTTTATGGAGGCTGACAGTTGGGCACAAAAATTGACATTCTAAGGCAGATTTTTGTTTTCCTGTGTTTGCAGTTGGAACGACTTAATTGTTGGTGCCCCGTTTTACTTTGACCGCAAGAAGGATGAAGGAGGAGCCGTTTATATCTATATGAATGAGAATGGCTCCTTCCAGGACGTTTCTACTATGGTGCTTAAGGGCCCGGCATCCTCCGCATTTGGCAACGCAGTGGCCGCCATTGGTGACATCAACCAGGACGGATTCCAAGGCGAGCAGATTAAATTTATTAAATAATTTATTGTGAAAAAAAAAAAA
>76_CATGTAATGACAGTGAAAGGCCAGTAGAGGGCAGTTTGAC_NODE_2_length_189_cov_14.788360
AAAAAAAAAAAATATATATATTAGATTAATGATGCCAAATTAAAAGGAATTAACAGTTTACTGTGGTATTAAAACAAATTTTTTGTTTTTTTCGTAAACATAAAATAGTAAAATTAAAAATTGTTTGATTGGTTAATTGAACACGTCCTGTGTAATTTTATTACATAAATGGTTAAGCATAGTAAATATTTTAAATATTATGTAAAATCAAAATAAATA
>77_CATGATATCATAGCAAACACCTTGAACGGGCTGCTGACAG_NODE_1_length_561_cov_14.723707
CACCGGACTATAAGCCGCACCAGCTAAAATTCAGGGATATTTTAGTTTTTTTCTTACATAAGCCGCACCGGACTATAAGCCGCACGTGCACATGAGTTTTTTACAAAGAAAGACAGTACACAGAAAGCTGTAAAAATCCATAAATACACCTCGCCGCCATTTAAGCCTCAGGGTTCAAAGTAACTTTCTGAATAAAATGCATTAAAAGTTCACATTCATTACAACTTTTTTTTGGTGAGCAAAATGTCAGAAGAATTGAATTTAAATGCTGATTGATTGGGTTTTAATACAATGCAGATGGTCCAAACAGCGCCACTGCTTTGTGTAATCTCTAAGAGAAAGGGTTTAGAGCCCTTTGACGCAGGTCACCTAGCGTGCATTCCTACTAAAGCTCATAATAGTCACAAGCAACAAAGCCAGAATAAGCAGCAGCCATAGTAGTGTTTCAAAATAGTATTTTTGTTGTTTTTTTCTTCAAGGTACCGCACAACAGTGGTCCACAGCCTTTTGACGAGTGTATAAAAGTGATCAAGTCATCACAAAAATCACAAAAAAAAATCTTATATAAGCCGCACCTGACTATAAGCCGCA
>78_CATGGAGACCAAATATAGCGTGGCCGAGGTCTGCAGAGAA_NODE_1_length_287_cov_13.700349
ATAGAGCGGCTCGAGTTCCTTCCAAAGGCTCTCCAGGTCCTGCTCAAAAGTGGGCGTTTCATACAGAGAGCGCCAGAAAGCGCCATTGTCGCTGTGACCTAGAGAGAAGAATACGATTGTATAATCGACTTTTATAATATGGTCCTCTTCAGGTCTTACCGTTAAGTCTGGCAGCTTGGTTGGCCAGTTCGACGTACTGCTGGTAATCCGAGCGAAGCACTTTGCCGGCCGCATCTCGCCAGCCTTTCCAGGCGAATAAGAGTTCATCGTAATCTCTGGACTCTGCCATGATCTTCTGAAGGTCTGAAAGATAACGT
>78_CATGGAGACCAAATATAGCGTGGCCGAGGTCTGCAGAGAA_NODE_2_length_187_cov_12.973262
CGGAATATTTGTGCCCACACAAAAGAAACATTTGACTGGAGTGTGAATTCCACAGCGGACTAGCTTGTGGTTTTTCTGATTAAATGAAAGGTCCAGCTAGGTTACCTAGCAAGTGCGCAGGTATGGGTCCCTTCAGGTTGATGCGCTTCGGGCCGTACTTATTGTACAGACCCCTGCGAACATAGGCGTGGACGTTGAGATAGAGCGGCTCGAGTTC
>79_CATGTTGAAAATCGATTCGTTTACTCATTGATCCTTGTTG_NODE_1_length_501_cov_14.796407
AGTCTAGAGGAAGTCGACACTCATCCAGACCGTCAAAGATGAACACAACCTGGAACTCTTCAAATCTGCAGATTCCTGCTGCTCTGGTTTCACTGAAGAAGTGATGAACAAGTCCCACCAAGCTGAACTTCCTCTCTCTCAGCACATTCAGCTCTCTGAAGGTGAATGGAAATGTGAACTGTATGTCCTGGTGGTCTTTGTCTTCAGCCCAGTCCAGAGTGAACTTCTGTGTTAAGACTGTTTTCCCAATGCCAGCCACTCCCTTAGTAATCACTGTTCTGATTGGTTCCTCTCCTCCAGCTGAGGCTTTGAGGAGGTCTTCTTGTCTGATGGTTGTTTCTGGTCTGGCTAGTTTCCTGGATGCTGTTTCAATCTGTCTGACCTCATGTTCTTCATTGACCTCTGCAGTCCCTCCCTCTGTGATGTAGAGCTCTGTGTAGATCTCATTCAGAAGGGTTGGGCTTCCTGCTTTCGCGATCCCCTCAAACACACACTGGAACTTCTTCTTCAGGTTGGATTTCAGTTCACGCT
>80_CATGTCATTAGTCGTTTAATTGAAACCAGCAAGTTCAAAT_NODE_1_length_507_cov_9.826430
TTGCAGTCAGCAAGTGTGGAGAGTGACACTGATCCCCTCAAGTGGTGGAAGGATCATGAAGTTGTCTTTCCAGGTCTGAGCCGCCTGGCAAAAAAGTATCTCTTGGTTCCAGCTACCAGTTCACCCTCTGAAAGGGTTTTCAGCTGCAGTGGCAATATCGTGACCTGCCACAGAGCATCTCTGAAGCCGCATACCGTTGACAGGCTGGTGCTTCTCGCACAAAATCTTTGAACAAAGGAGGACAATAGGGGGGAAATGTTTGAGTTCTTAAACTAAGCACTTTATTTTGTTCTTGCTGCCCCTACTATTGTTTTTCTTATATTATTTTGTAATGTTCATTGTTTGCATCTGTGGATTTGTTATAGTTATAGTTGTCAAATGTTCATATTTGACTTTTCTCAAATATATAAATAGGCACTATTTCTGAAAAAGAATGTCAAATTTTATAGCATTTTCTTTACGGTATTTTTTTATTTATATGTGCACCCTATGGAGCTTTGTTTACAAAAAGAATACTCCTGTTATACACTTTATGTT
>81_CATGTGAAGTTGCGAGAGCTGCGCCTTAAATAAACATTGC_NODE_1_length_356_cov_13.671349
CATAAGAGGTTTTGAGGAAAAGGCATATTTATTTTTCAGCGGCACAAATCTAGAAAGGAAATCCAATGTTTTCTCAAGATGAAACCCTCAGTCGGCAAATACAAAAAGAACAAGGCCCTAGAATTGAACCCTGTGGATCCCCTAAAGAACAACACACTTTGAAGATCACAGACAGTTTTCAACACTTATAGTTCATATTTGGGTATAATTGTAACTTTTTAGACTATTTTCTAATAAGAAAATGAGGTCAAATGTTTGGTTTGACACAAAGCGCAAAAACCAGACAATAGATTCTCTATCTACCTCTGCATTACCAGTGAAAAGAATGTGTCATGAGTTAATGATTTATTGTAAGAAAAAAAAAAATAAGTGCCATGGTGCTTTGG
>81_CATGTGAAGTTGCGAGAGCTGCGCCTTAAATAAACATTGC_NODE_2_length_140_cov_12.971429
CGGTGTTTAATCATTAGGGGAGTTGCTCAAGACCAAATTCCTCCTTCTCTTATTCTAAATGAATCACACTGTAGATTGCGAGGGGGAGTTTTATATGGGCTGTGGACAAACTAGGAGAAGGAGTGGGTGGTCGTGTCTGTGAAGCATGCCCCCATCTTGACCTTTCGTTT
>82_GATCCCCACACATGACATGTCCACGTTGGCGTGCCACTTG_NODE_1_length_214_cov_4.901869
CATTTTCCGTGAATGTTTAATTTGCAAATAATTTTTTTGAACACCGAATGTGACAAAATGGTTACAAACCTTTCCTCTGCAAATATAGCCCAAAAAAATCGCATCTGAATTTGTCCATTGCCTCCCAGTCGACACGCGAACAACCCAGACCCCAAAACATTTAGCAAGCATTAATTTCTCTGCTTTCCAGTTGGATTAGACACTAAGTCATTCTATGTTGCATGAATG
>83_GATCTGCAGCTGGGCTGCTTACACACGGCTCCCGCTTCCC_NODE_1_length_236_cov_3.593220
TTTAAAATATATTCATAAATGTTTTTATGTTAGGCTTGATTACATTTCAATCATTAAACACTGAATGGGTCTGAAGACAAAACTATCCTGCACGCTAACAATCTGTATGACAATATAGGAGATAACGTTATCGGATTAGGAGAGGGGGGGAGGCAGGCCGCCCACAGCAGTAAAACTCAAGGACGCGCGTGATGTCATGCAAACACGTTCACGACAGCAACAAGCCTGACAAGAGGAACTTGGAATCTTGAG
>83_GATCTGCAGCTGGGCTGCTTACACACGGCTCCCGCTTCCC_NODE_2_length_149_cov_4.033557
CTTGAGATTAGCATCCATTGTTTATCGGGTGGATGTGCCATGTAGGGCCGGTCTCTGCAGGACCCCCCTCCCCGCTAGAGTCTGAGCAGACAGAGCTTCTGGTTATGTCATCTTCATTTAGATGACGAGCATCACGAATGACAATGTTGTTCGGCTATAAAAACC
>83_GATCTGCAGCTGGGCTGCTTACACACGGCTCCCGCTTCCC_NODE_3_length_90_cov_2.088889
TACATGCTTTTTTTTAATGTCTGCCTGCATGCTTCCTCTGCCCGAGGCCACCCTTTAATGGTACCGAGCTCAGTCTCCTCCATTCAAATGGCGCTGCGGGACGTTT
>84_CATGTTACATGATCTGAGGGAGCTGTGAGGGCTGGAAGGT_NODE_1_length_636_cov_12.866352
AGTCCAGGCTGCCCCATGTTCCATGTCGAAGTGTCAAGAGCAAGACACCTAACCCCTAATTGCTCCCCAGGCAAAAATGTGATTTAAAGTGTAATGTAAGTCGCTTTAGATAAAAGTGTCTGCTAAATGACCTGTAATGTAATTGTTGATTGTTGTCTCTTCAGACTGAGTGTCTGTAACCTCTCAGAGAGAAGCTGTGACGCTCTGTCCTCAGTTCTCAGCTCCCAGTCCTCTAGTCTGAGAGAGCTGGATCTGGGTAACAACCACCTGCAGGATTCAGGAGTGAAGCTGCTGTCTGCTGGACTGGAGATTCCACACTGTGAACTGGAGACTCTCAGGTCAGGATTCAATTAAAGTCCACTTGGTGTCTTTATTTACATCCATGGTACATTTCTGACCTTCATAAGATTCTTTCTGCTTGATTTAAATCAAATATGTAACTGTTTCGATAAAATATGTTTATTTTCAATATAATGTAAATATTTTACATTATAGAGTTAGTAGTAATGTTATCAGGTTGTTGATGTACATTAGTGGGTGTTTAGTTGTGACTGGAAACAAGTCAGTAACCATGTAAATGTGACCCCTCTGTACCTGATAGTATCTCAGTACTGCAGTGACCTTCCAGCCCTCACAGCTCCCTCAGATCATGTAACATGAGATCGG
>85_GATCGGACGTTTTTGAAGCGGCGGGTGACCCCGCGGACGG_NODE_1_length_275_cov_10.316363
CAGTAAAAAACGTCCCTCCGTTCCTTCCTCCGGTGCTGAAAATGGAACTCGGGTCATTTTATGTGGAGGTCATTCGTCCTCAAACTTAGTAGTAGCAGTGATGCTGCCCAAGGTTCTATTCTATTGCCGGGCATCATGGGTAATGTGGCAGCTTAAACAAAAGCACCGCATGCAAAAACATAGTTTTTCATGCAAAAATCCTATTTCATTTTTTGCTACTTTAACACCTCATTGATTAGAGTTACATGCGTGCTGATGACGCGACGTGTCTGCAGGTGTGGAGGGGCACCATCGCCCGGATGAGG
>85_GATCGGACGTTTTTGAAGCGGCGGGTGACCCCGCGGACGG_NODE_2_length_166_cov_5.807229
CATCTTAAATACACATTGATTTTTATATCAATATGCCACAGGGTTTATAGTTTCTGTACATTTATTTTCATTTTAGTGCAGAAGTCGTAGCTTTTTATAGTCAGTGTTTTACCACCGGTGTATAAGAGCTTAAAATAGCCGGGTTAGTGATGGCTATTCCATCAAATAAATAATTAAAATCTAGATATGGCAGGGG
>86_CATGTGAGAATATTTCTTCACGACTGTGAACGTGCATTCA_NODE_1_length_421_cov_13.296912
CCTTCAGGCCTGGCAGCTCTCACTGCAGTTCTCTGTGGTCCGACATACGATGTTTGCTTTGCTGCAGGGCGGGTAGCTACCATCTCTCTGGGTAAAGAGTAAGCCAAATTCCCCCCAATCCCTTATATTGTGTCTTTAGGCATTTGAAAAAGCTATTCTTCTGTCAGCACACGCGCTGCAGTGCTTCCACCTTAACCGCGCGCTGGTCGAGGTTTGACTCCGTCCTCGCCACACACACACACACACACACTTACAGATTTTTCCACTGCCCATTCTCCAACTGTTGGCATATTGGACAACTCACTTGTGCCACTACAGCCCTGCTGTATTACCACCATCAGACAGATGGCTGTATGAACGGGGTCTCCCGCTGTGTGGCCCCCAAAAAATCCTGGCATCTGACATCCAGTACATCCCACAAGCACGGTGCGGTGTTTTTAGTCTCCTGACC
>87_GATCAGGTGTCACAAAGGCGATAACAAGATCACTGATGAA_NODE_1_length_191_cov_4.507854
CGGCCTCTCGTACAGCTCGCGGCCCCTGTACTGCTCCACCACCTCGCGCCCGTAGACGTTCATGGCGCGGTACGGATTGACGGACACGACCACCTCGCCGATGTATGTGTAGATCCGCCCCTTCTCGAACCTGAGGACACGCCAGGGGGGACGTTTAGTATCAGATGTTCTTCTATTTGTCACAGTGACTCCAGAGAAGCGGTTG
>87_GATCAGGTGTCACAAAGGCGATAACAAGATCACTGATGAA_NODE_2_length_130_cov_2.800000
GTTGTCTCTGTAACTGTTACTGGGTTCAAGCAGATTAAAAAAAACTAAGTAAAAATAAAACAACCCCTAGTCATTCTATTCAATGACTTTAATACATTAGGGAGAAGACATAGCAGCATTACTCATCAATAAAGTCATAGCTTA
>88_GATCCCATTACAGACATGTATGAGGTATTATGGTGAAAGA_NODE_1_length_512_cov_13.255859
GCTGTTCCCCTGAGGGAGAATTCGCTTCCCGTCACTCAGCCAGACAACTGCTGGCTGGACAGCTCTATCGTGCTGCCACGCGGGCCGCGTAACACTCAACAACTGATCACCATTTTACAGTTGTCTTGCCAATTACTGCTTGTCTTTTGCAAAATGTGAGGGATTGCATATGAACGAGTACAATAGTCTAAGCCAGCAGCAAATGTGTGTGTGGGTGTGTGTGAGCACAGGCTGCTTCGGAGGGACGGGTCAGTGAAGTTACCACTTCGATATCAACTGTCTTGCAGCTGCGGTGAAAACATGGAAGGTTAAGTCTGAAAGAAATCAGCAAGCCGATAAATCATAGTGTGCATGTTTGGGTGTTGTTTGTAACCGCTCATGGCCACTCCTGCTTGCTTGCCACTATTAACTAACATCTTGAGCAATAAAGGCAGAGGCAACTAGGGTAGAACCCAAGTTGTGAGAAATGCAAATGTTCCTCCTTTTCATGCCAATTAGAGGTGTGTTTTTTTTTTAGCTTCTTGTGATTTTTCCAAAGTCAC
>89_CATGCAACACAGCTGGAGACAGATTAAGACTTCGGTCTAT_NODE_1_length_299_cov_9.418060
TTCGTGATGCTCGTCATCTAAATGAAGATGACATAACCAGAAGCTCTGTCTGCTCAGACTCTAGCGGGGAGGGGGGTCCTGCAGAGACCGGCCCTACATGGCACATCCACCCGATAAACAATGGATGCTAATCTCAAGATTCCAAGTTCCTCTTGTCAGGCTTGTTGCTGTCGTGAACGTGTTTGCATGACATCACGCGCGTCCTTGAGTGTTACTGCTGTGGGCGGCCTGCCTCCCCCCCTCTCCTAATCCGATAACGTTATCTCCTATATTGTCATACAGATTGTTAGCGTGCAGGATAGTTTTGTCTTCAGACCCATT
>90_GATCATATCTTTCTTGTGGTAGTGACAGGATAGTTGGGAC_NODE_1_length_121_cov_6.462810
TATTATCTGTAGGAAGAAAGCGAGGACAAACCTGTTTATGGTGGCTGATCTGTTTAATCATGCGTGGAGGGAGGAAAAAAAGTCAAGCGACCAAAGTGAGATGTCTGTTTGCGGTTTTGAAGAAAAAAAAAAAAAAA
>90_GATCATATCTTTCTTGTGGTAGTGACAGGATAGTTGGGAC_NODE_3_length_93_cov_4.677419
GATTATTTGGAGAAAAGAAACTGAATGCCGTGTGAAAATCTTTTTGCCATGTACATTTTGACACGCCTTTTAACACATCGACCTTTGAAATGGCGGGGGGGGGGGGGGG
>91_CATGAGTAAAAAATTCCCATTTCTTCAGTCTGACCTTGTC_NODE_1_length_446_cov_10.008968
TAAATACACACTTGTCACTCTCCACTAGCCATGCATGGGAAAATTTATTTTGACAAACGTTGCCCCACAAGACTTAAGTGTCCCCGGCTGACGCCAACAGATAAATACCTCTGGATTAGGAAATGGGTTGAGTTTAGCCAAAGTATGCTTTTAAAACATGGATTTCTCCTTATCCCTGTGACGTATCTAAGGTCAATAAACAGTCAATGAGTGACACGTCTAATTGCTTAATCTAATTGTGTTGCTTTAAATGTCTGACTACTGTACCTTAAGGTGAAGCAGCTAGTTAAAATATAGAATGAATGTAGGAAAGTGTGTGAGAATTCAAATCAGAGAAAGACAGAAAGAATGGGACAATTAGAAGGACCAGAAACGCCGTACTGCACATACATGCTGTCGAAACACCTCAGTCAACTAAACATTACCGGAAAGCACGTTCCTTGTGCGCGTACAGTAGTGTGCATGCATGTGTCTGT
>92_GATCAATAATACCCATTTTTGCCCTAAAATGTGGTATCAC_NODE_1_length_561_cov_12.634582
ACGGTGACATCGTGCAGGGCCGCGGATGGGACTTTTCGTGTGTCGCTGTTCCAGGGAGCTGCTATAGTCAGAGTCAGCCAGCCTGACTCAGCAATAAATGCCCCAAACACGACAGAATCTATGACGAAAGAGAGTTTCACAACTTCTCCGCATTTCTAGTCAAAACTGCCACGAGATTGGGGGTCATATGTTGGAATAATTTGTCATCATACGACTTACTCGTCGTTCACACACAAGAAGATGTGTGAATTGATCTTTTTTTTTTTTACGTGCCCTTGGCAAGGTGGTGGAAGAATGACAGAATTACGTATTATGCTTGATGGTCAAGTACGAAGAAACATAATCAAAAATAAAATGAAAAGGATTTAAGTCTGAGACATTTGCAATTGAACTCTTGTGACTAGAGTGGGTAGGAAGGTTGTTTGTGTTAACAATTGTTTGTGTTAACAATTGGATAACAACTTAGAGCTGGAATATTCCACTTCTGCCGGGCAGCGGTTTCTGTGGTCTCTGTGGCCTCAAGTTGCAGCTACTGCATCATAATGTGTTGAAATGAAGTACATTGAAGTTCATTTTCCAAAATGTCATCAC
>93_CATGGTGTTAATATTCATCCGCGGTAACCTTTGGCAACTG_NODE_1_length_425_cov_13.894117
ACTGCTGACTGGTTTGGCAGTATTTGGCTCAAACGGACCCTTTTCCAGTTGTCAGATTCTTTAATTGGCGAAGTCCGACCACCTACGTAAATTTATTTTATGCGTGTGCATGCAGCCGACCGACCATCGTGTTTATGTAGTGGTAATTGGTGGACAGGTGGGATGAAGGCCTGTTGTTTTGCTTAACCTTCTCTGTGGTAATTCAGAACCCGGCTAGACCTTGTTTAACCCCCTGACTTTAGCCCCCAATCAACACATGGATATTAGGCACCGTGTAACCTCTGCCTTTGTGTATCTGAGAACTGGTTTGTGGTAAAAACCTGTCAAAATATCCCACTCTCGTTTCAATTCGGCGACAGCAACAAGACCTCTACAGTAATTTCCAGAAATCTGTCCAAATTGCTTAAGTCTTAAATTATCTATAATTGGCCCCTGCGTTGGGTTTCTGGGGATAG
>94_CATGTAGCTACAGCATCGTATTCACAACACGAACAACGTC_NODE_1_length_444_cov_13.702703
TAATGTGAGTTAGCTCACTCATTAGGCACCCCAGGCTTTACACTTTATGCTTCCGGCTCGTATGTTGTGTGGAATTGTGAGCGGATAACAATTTCACACAGGAAACAGCTATGACCATGATTACGCCAAGCTATTTAGGTGAGACTATAGAATACTCAAGCTTGCATGCCTGCAGGTCGACTCTAGAGGATCCCACTCTCTTTCTTTCTTTCCCACGTGGTGTTTTTTACTGGGGCTTAAATGGAAATGTTTGTATCACACATCGTCCGCGTTTCTTGGTTCTGTTGAATATATAGTGGTGTTTCGTTCGACGCTTTCATGCAAACTTTTGAATTTGCTTTTTTGTGATTGTTGCTAATTATCCAAACCAAATATTCGTCCACTTTCGATATTTATCTACTCCAGGTTGTGACAAACTCATACCTAAAAAACGTTTGCTGCTAGATGTTAATTGGCTTTACTCTGCCATGATGG
>95_GATCAAGTCATCACAAAAATCACAAAAAAAAAATCTTATA_NODE_1_length_243_cov_5.436214
AGAAACGTCCTGGAAGGAGCCATTCTCATTCATATAGATATAAACGGCTCCTCCTTCATCCTTCTTGCGGTCAAAGTAAAACGGGGCACCAACAATTAAGTCGTTCCAACTGCAAACACAGGAAAACAAAAATCTGCCTTAGAATGTCAATTTTTGTGCCCAACTGTCAGCCTCCATAAAGTTTGATTCATGCATGAAAAGAAGAGGCAGAAGGTGATTTGGCCATGATATCATAGCAAACAACTTGAACGGGCTGC
>96_CATGTGATCTCCCAGAGTTGACCCCCTTGGCCGCAGCGCC_NODE_1_length_621_cov_12.022544
CAAGTCTTCACCCTCCAATGTCATGATTTATGCGATGGAGACTCGCTCTTTGTTCCCGGAAGGGTTGGATGGGAGTCACTATGATGTGGATCTTTTTATGACTTAGTCGAACGATATCCAACAAAAAAAAGTATAGCTTACAAGCATTCAAAACATCCCAAACATTGAACAAGAAAAAAAAGGCGCGCCAAAAATGACGATTTCCCGCAAAATCACATTCAAAACTATTTTTTTTCTTCTAATATATTTGACCATGTACTCCGAGACGTGGACTGTGTGGCCGAGCTGGCCCAGGGTCAACTTGGGTTCACAGCTGTCCACTCCTCACCCATATATTTCTTTTGTGTTTACAGCAAAGCTCACCATTTGAGGCCCAGTCCAGACCCGGTGGGTCTACGGTCCGGACAGCTGCTGGAAGTCTTTCCGTCGTCGCGTCGGCCTTACCGAGGAGCTCTCGACCTCCACCTCAACCCGAATCGTTGCCCTTCCCGAGAGACCGGCGCTGACACTGTCCTGTTGACTGTCGACCGAGGTAAAAGTCTCACTGGGACCTCAGCACCAAGTGATTTTTTTTTTCTCACCGTGCAAGGATCAAATTCAAGTTCAATAGTTCACCTTCACTCCACTTGTTCATATTTAGAGATAACGTGA
>97_GATCCATGATGCCAGACCACGTCTGCGCCCACATATTACC_NODE_1_length_610_cov_13.181967
CAGAAGATCATGGCAGAGTCCAGAGATTACGATGAACTCTTATTCGCCTGGAAAGGCTGGCGAGATGCGGCCGGCAAAGTGCTTCGCTCGGATTACCAGCAGTACGTCGAACTGGCCAACCAAGCTGCCAGACTTAACGGTAAGACCTGAAGAGGACCATATTATAAAAGTCGATTATACAATCGTATTCTTCTCTCTAGGTCACAGCGACAATGGCGCTTTCTGGCGCTCTCTGTATGAAACGCCCACTTTTGAGCAGGACCTGGAGAGCCTTTGGAAGGAACTCGAGCCGCTCTATCTCAACGTCCACGCCTATGTTCGCAGGGGTCTGTACAATAAGTACGGCCCGAAGCGCATCAACCTGAAGGGACCCATACCTGCGCACTTGCTAGGTAACCTAGCTGGACCTTTCATTTAATCAGAAAAACCACAAGCTAGTCCGCTGTGGAATTCACACTCCAGTCAAATGTTTCTTTTGTGTGGGCACAAATATTCCGCAGTTGGCTGTAGATGTCTTTGGAATTGGGAAGGATTTTCTTTTCTTTCAAGAAACGTCAAGCGTGAGATTGTGTGTGACACTTTCACATAGTTAGGAATGAAAGAATTCAGCTTGGTGAATAAACACGACAGAGCGGAGGTG
>98_CATGAAATACAGTAGCAATGAATGACAGTACTAGCAGTAG_NODE_1_length_276_cov_7.445652
AATTTAAGACTTAAGCAATTTGGACAGATTTCTGGAAATTACTGTAGAGGTCTTGTTGCTGTCGCCGAATTGAAACGAGAGTGGGATATTTTGACAGGTTTTTACCACAAACCAGTTCTCAGATACACAAAGGCAGAGGTTACACGGTGCCTAATATCCATGTGTTGATTGGGGGCTAAAGTCAGGGGGTTAAACAAGGTCTAGCCGGGTTCTGAATTACCACAGAGAAGGTTAAGCAAAACAACAGGCCTTCATCCCACCTGTCCACCAATTACCACTACATAAACACGAT
>99_CATGCGGAGAAGCCTGTTATCATTGCTATTTAGAGAGTTC_NODE_1_length_425_cov_7.941176
GTCAAAATATCCCACTCTCGTTTCAATTCGGCGACAGCAACAAGACCTCTACAGTAATTTCCAGAAATCTGTCCAAATTGCTTAAGTCTTAAATTATCTATAATTGGCCCCTGCGTTGGGTTTCTGGGGATAGCCTCCAATCATGTGGTGGGAAGCAGAAAGGGCTCTAGTCACTTCCAGCTGCTAAATGATGTCCAAACGGGTGCTTACCAACATAACGCCAGTTGCCAAAGGTTACCGCGGATGAATATTAACACCATGTGAGGTTTGTTTTACTAAATGGCGCCGACACTTCTGCGTGGCGAGCCTCACTCCATGAATGATATATGTATTGGTGCAATGCTAACTCGTCTGACCTATCAATTTCTGATGTACGATCGCATCATCTCACGTTTGGGAATAAGACCGAGCAGTTTCTGCGTTCAGAAGCGGCTCTTCGATTGAAGATT
>100_GATCTCATTTCTTATGAATTATGCTATTTTCGCATATGAT_NODE_1_length_307_cov_7.201954
TTCCCCAGCGACCTAGCAGGGTGCAGGTGGTCCACATGGACACCTCTATACGGGTTCTGACCCGGGTTCAAAGGTCACACCCCTGAAATGACGACCTTCCTCACCGCCCCTAATTGCCCTGTTTATTTTTAGTCCACACCGGCCTGTGTTGAGCTATTATAAGAAACATGAACATGAGGCCGTGTGCTAATTACCGTTGGGCCGGCAGACCCCCACTTTCGCTGATTGCTCCCATATGCCGGCCCACTCGGAGCACGGGCTCGTCTGTCACCTTCACTGTCTCTCAGTGCTGCGACGGGATGGCACAAGTGTGCATTATTACCAA
>101_CATGAAGCGTCGTCAGTCTGACTACTGTAACTCTCTCCTG_NODE_1_length_233_cov_9.575108
TGGAGGTAGAGTCTGAAGAGGTGTGTCTTTAGTCTGAAGATGTGAAGGCTCTCTGTGGTCCTGATGTCTTCAGAGACCTCCTTCCACCATTTAGGAGCAGGACAGCAAAGAGTGGAGATCTAGTCGAGTGTTTTGCTCTCAGTGAGGAGGAACAAGCAGTTTATCACATGCAGAGCGGAGAGTGGGGATGTCGGGTTGGACCAGGTCCTGGATGTAAGCTGGACCCCATCCATTCACAGCACGGTACGTGAGCACCA
>101_CATGAAGCGTCGTCAGTCTGACTACTGTAACTCTCTCCTG_NODE_2_length_189_cov_5.989418
GCTGTCATGTTCCCCACACAGAGGGGCTTCAGAGGGAGGGACTCCGTCCTCTGGGTCGTCAGTCTGATTCATAGCAGAGTCCACACCTTTACACCTTCATTACATCACATGTCAATTAGCTGACGCTAATAAGCCGCTTTACAACTTGCTGTAGATAAGAACCATTATAAGTCCAATGTAAGTGCTACAGTTAGTGTGTTAGTGGAGGGGGGG
>102_CATGGCACACAGCAGTGATGTCACAGGCTTAATTTTAAGT_NODE_1_length_367_cov_9.329700
TGATTAATAATTATCGAGTCTGTTTTCTGCAAAAGAATACAAATTTACATTTTTTGCTTGGGATTGGTGATAAAGAAGTGAAATTTATCTTTGAAACTGAGCAAAGCTTAAAAAACTGTATTAGTGTACACGGTGTCGTAGCGTGTCTGTTTCACATCATTACTACACCTGACTCTTCTTGCCTTTTTAAACTGTCATCCCACCGGCAGCCCGCACTTCACTGGCTGCCTTTCATCTTGCCATCCTTCTTTGAGCGAGACCCCACACTGACAGAGTAATGTCCCTAATTAAAGCCCCCATTAAAAAGAGGGTCATGGGTCAGCCAGAAGGCCACAGGACATCAGGCGCTCATTAATGCTAATTGTTGGCTTCTGATCATCCTCCTTCTTCAGAAAAA
>103_CATGTTTTAATAATTATTTTTTCTACTTATTGCTGTGCCT_NODE_1_length_398_cov_14.881909
AAATACCGCATCAGGCGCCATTCGCCATTCAGCTGCGCAACTGTTGGGAAGGGCGATCGGTGCGGGCCTCTTCGCTATTACGCCAGCTGGCGAAAGGGGGATGTGCTGCAAGGCGATTAAGTTGGGTAACGCCAGGGTTTTCCCAGTCACGACGTTGTAAAACGACGGCCAGTGAATTGTAATACGACTCACTATAGGGCGAATTCGAGCTCGGTACCCGGGGATCCCACACCTGCGCTGTGATGTTTGTTGACACGTCTGGGAGAGAATTCTGAAGTTTTCACAGCTATCATAAATCAAGAGAGGGCATGGTTTTTCCCAGGGTCAGGAGCTTCGTCTCACTTGCCCTTGGCCAATGCCAGTGGGCCACTGAGAGCCACGAACTGCTTTATTACCATGGCAACCAGAGTGTGCTCCTCTGCAGCTTG
>104_CATGATTAGTATTGTGTCACAACAAAAGGGTGAGATACAG_NODE_1_length_508_cov_14.576772
ATGACTTGGATTGAAGCGTTGATGACAAGTAGCTTGCGAGCTGATAAAGTGTGGGCTCCCCTGTGTTAGACCTTTTAGACCACAGCGTTCCTCCAGGCAGCAGCGCCCGCTTGGAAATGACGGCCCCCCGTCGACCGGACCATCGCCTAAGATTTTACTGGTCCGGCCCACTTGAGATCAAAGTGGACAGTATCTGACCCAAACCTAAGATGAGTTTGACACCCTGGAGTTAGATGAAGATAATGAGTTCCGTCCTGATGGATCGTCATGGAAACAACATGTTAAACAATGAACAAACATTTATGTAATTCATGACTGAGGATCAGAACAGTTCTTCATCTGTTTAAGAACTTACTCTGGGTCATACGAACGGCGTCCATCTTTGAAGTTAATCACAGCATCTTTAGACCGATCACTCTTCATGGACAAACATCTGGGTTCAGGTCCAGATTGCAGACCAGGTTCAGGATCAGGTCCAGCTCCAGGTCCTGGTCTCTGATGGATCCTGGTTACACATGTATGTATTAAATGTATTGAT
>105_CATGTTCATGTTTCTTATAATAGCTCAACACAGGCCGGTG_NODE_1_length_535_cov_9.699065
GAAAGGTCAGGACGGGGCAACCTTTGCTACTTCTTTTGGTGCCAAGTTGTGTTTGAGAGTTGCCAGGTGTGAAAGGTTTTTACTTTTTGGAGGCGGGACTCTGATGTGAACATCTGCGCCAATGCAAGAGGAGCAGGATTCATGCTGAAGCTCAAATGTGGACTCATTTAGATGAAAACACATTTGTGGGTGAAAAGGTTTTTGAGTTTTTTAAAAAAAAAAATTACCTGTAAAAGAAAAAGCTGAAACCTTTGGAGTTGTAGTTAGCTCGCTATGACAACAACCAGAAAATGTATCTTCGTTGCTGGCCAATTTCTGCTCTTAATTATAATCAAATTCCCTTTGTATTGACCAGAACTTTTTATGTGAGCCATTAGCAAGTGCATAACTAGCCGTTGCTAGTTTGGTTGCATCCAAAACACAGCCCGCTTTCAGTCTCTTGATATAAATAGACAATGTTTACTCACACGTCCAGTTTAGCCAACAAGCGTCTAACGTTGCGCCTGACCCCTAACATAAACACGACATGGCTTCTTTCCCCAGCGACCTAGCAGGGTGCAGGTGG
>106_GATCAGACTGAGCTCCTCTTCTTCATCACAGCGTCATCAT_NODE_1_length_503_cov_13.755467
CTACATTTGTTACAAAGGTTTCTGCTTCATCACGTGTTCCCTACTAGTCTACATGTAGAAGGAGACCAGGTGACAAAGAGGGGCGTGCACGGGTCCTCTGAACCATCTGGTCCAACAACAGCATCCAGTCTGTTGTCATAGCAACTCTTTACAAGGTGAAAGGATCGTTTCACAGATGCTGGTTTTGATCCTGAAAGACTCTTGTTGAGCCGTGAGGAGGATTTTGTTCACGAGGACCTTTGACCCTGTTAACAGCTCAGACTGAGACTCAGTCAACCAGTCAGACTGCATACTTTGATGGTGACGTGAGGACACACCCTCTCTGATGAAGGACAACAAGCTCTAACAAGCTGCAACACTTCACTCCGTCTGATGGAAGCTGAAGTGAAGCACGGAGCTCCTTTTCTACACGGACCTGCTGAGGACAGAAGAGAGCTGCTCACTGAGGAAGTTCATGTCTACGAGCTCAGTAAGTGCAGCTGTGATTGGTCGAATGACATCATTGATGGTTGTGAAGGGGTGATTGTTTAAAG
>107_GATCCTTGCACGGTGAGAAAAAAAAAATCACTTGGTGCTG_NODE_1_length_577_cov_12.733102
GTTTACATCGCTGCAGATGACATTATGTTGACTTACACGCTCTCTCTGGAGACTTCCCCAAACCATAATCACTACTTTGCATCTCCATCTCAAGTCTTCACCCTCCAATGTCATGATTTATGCGATGGAGACTCGCTCTTTGTTCCCGGAAGGGTTGGATGGGAGTCACTATGATGTGGATCTTTTTATGACTTAGTCGAACGATATCCAACAAAAAAAAGTATAGCTTACAAGCATTCAAAACATCCCAAACATTGAACAAGAAAAAAAAGGCGCGCCAAAAATGACGATTTCCCGCAAAATCACATTCAAAACTATTTTTTTTCTTCTAATATATTTGACCATGTACTCCGAGACGTGGACTGTGTGGCCGAGCTGGCCCAGGGTCAACTTGGGTTCACAGCTGTCCACTCCTCACCCATATATTTCTTTTGTGTTTACAGCAAAGCTCACCATTTGAGGCCCAGTCCAGACCCGGTGGGTCTACGGTCCGGACAGCTGCTGGAAGTCTTTCCGTCGTCGCGTCGGCCTTACCGAGGAGCTCTCGACCTCCACCTCAACCCGAATCGTTGCCCTTCCCGAGAGACCGGCGCTGACACTGTCCTGT
>108_CATGGGCTGGTGAGGGGAAATCCCATCATTTCAACTCAGA_NODE_1_length_477_cov_12.696016
CAATATCTCCTTACTTTTAGCCTTGCATTTAGCAATGCTTGGGATGAGCCCACAGATGTTCTTCGTATAGAATGCTCATGAATCCTCTCTTGTTGATCTCTAGCAGTGGAAGTCAGATAGTGTTTGTGATTCCGGTGGAGCATGCCTGTGTGCATGCTCATCCCTCCCCTCTTCCTGGGCTTTGTTAGACCAGGTGTGCCTATTCTCAGTGCAGTGCCCGGGGAGCCGTGAGAAAGCGAGTTCCGGCCCTTCTCTCCCTCCTCTATCTGATTTATTTAGGCCTCTGTGGCATTTTAGCAAACAAAAGTTCCGCTCAATATTGATCTGATCTCTCCCATTTCCCCACCACGCTCTCTTTGTTTTGCTCAGGTCTAGGGTGGCTGCTTTAAATCAGGCCCTCTTGACGTTTGCTTAATGTCTAATTAGCCATGGGTGGGCAATGCCTTTGATTATAGGAAGTGCCTGGAGGTGGGACTGCAAAGACGACTGAATTTTGACAAAACACCA
>109_GATCATCAGTGATTTAAACTACTTCCAGCCAAGTTTAATT_NODE_1_length_634_cov_13.684543
ACAGCCTCACGTGCTGTGTGCATGTAGCAGCTTTAATTAAAGCAGCCAATCGTAAAGCTGAATGTGATGTTTGCATATTGACAGGCTGCCATAACGGGCTGCTGAGAAGTGGAAACCAGAGATAATACGACTATCACATGAAGCAGGCTGCAAGAAGAAATATAAACCCATCCTATAGTTTATGGCTTACTGCTTAAGGAAACATTGATGTTGTTAAGCTTTAGAAACAAAAAATGTATCACTTCTGCTCATTAATTGACCTTAAAGGTCTATTATTATCTAAACTGTTGATAATAAGGTTTTTGGTTGAAGTTAATGTTTTAAGTCTTCAGAAAGCTTTTATCTGGGACTTCTAATACGTTTCTTGCGGGACAAAAAATAACCTGTACACTCTAATCCATGAATACAATAAAGCATTATAACTAACAGCTTCCCTGAAATATATATTCAAATATGTTAATAGTTCAGTGTTTTTCACAATGGAAAGTTAAATTAGGTTCATTATGAGAAGCCTGTTCAGTATAATCCTCTTACTGCGTCTTCAATAATTAAACTATTCATACATTTTATTCTTAGAGCCTCTTTCTCATATACAGCACGGCCTGCGTCTGACACATTGTAATTAAACTTGGCTGGAAGTAGTTTAAATCACTGATGATCAGAT
>110_GATCTTGCTAAATCTAAATCGACAATTTATTGTTGTATAT_NODE_1_length_617_cov_11.758509
AACCTTGTCATATTAAAGAGTTTGTCACTGGAGGGCGAGATGACCGAGGCCAAGATGGGCCGGGGATTTAGTTTTTTGTTTTGACGTCACTGTTTTCTCTAGAAGCGTCACACTGAAAACCTGACGCCAACAATGAGACCGAATACCGAGCACTTCATCACACGTGTAGCTTGGCGTGAATGGTTGACACATCACGCCAGCCCTCTCGGCGAGGCAACGGTTTGAGTCTGAGCAAGCCCGTTTTGAGAAAGGCGCAGCCTCCCGTCAGCTCGGGGCCAAGATTGATGGCCAGGAAGGAGCTACCTGAGGCAGAGATCAAAGTCAGACAGGATACATACGCCTTGACATTTAACTCTTTCATCTCCAACCTTTTCTACACGAGTCACGACCTCTCACCTGTCTATCTGCTTGACCTCCCAGTGATGAATGCTGAAGCCTATTGGGCTATGAAAAGGTGCTTTTGCATGCCAATGGGGGGGAAAAATATCCAAGGTTTAGCAATCCTCAACATAACTTCTTTGAAGAAGCGCTGGAAAATACAAGCCCACTCCAGTCCTGTAGGTGGCAGTAATGTGCATTACTGGTGATCTTAATTTCACAGCAGCTTCACTTGCTGAAAAAAAATGTTAAAAATGTTATTGAGTTCA
>111_GATCCACAGAGGAAGTTCATAAGGCGTCTCCACCCGAGCC_NODE_1_length_572_cov_13.082168
GTTTCTGATGTCATGTCTCCGTCTGCTCTGCTTCCTTCCCCACGTTCCTTTTGCAGTTGTCAGAAAATGCAGCGAAACGCGTGAAAAGGCAGATTGAGTCGGACGATCAGACGATAGAGCCGCAAGCGACCCTCTCGCTGCTCACGCCGCGAAAACAATCGGCCCTGTTGGTGAGTTGACTTGGTGAGTTTCCCCCCCTCTTCATGTACTGACGTTTCCTCTTTGTGTTTTTCAGGAATGCTCCAAGGGCACGGCGAGATGCGTGACCTTTACGTGTCCTTTGTTGAACATGACCAACTCAGCCAAGATTCACGTCCGTGCTCGTTTATGGAACAGCACCATGCTGGAGGTACTTTTATCAGCTACAACAATAATAATCAATATTTACACGAGAGCAGTAACAAAGATAGAAATATATGATGTGTACCTTTCAGGACTTTGCCAATGCTTTGTGGATCAAAGTTGTAGGTAAAGCCACACTGAAACTCATGACGGACTCCCCCACCCTGAAAATGGAAAGGCAGAGCACTCTGGTAAGGCACGTCAAGTCGAAATTATCAACCGTCATTAACAGCTAGACTTAAAATGGCTGCCGTCTTTCA
>112_CATGATGGATCGAGCAGCCTTTGCTGTGGTAGGCGTGCAG_NODE_1_length_501_cov_12.832335
AGGTAATTTTTTTTTTTAAAAAACTCAAAAACCTTTTCACCCACAAATGTGTTTTCATCTAAATGAGTCCACATTTGAGCTTCAGCATGAATCCTGCTCCTCTTGCATTGGCGCAGATGTTCACATCAGAGTCCCGCCTCCAAAAAGTAAAAACCTTTCACACCTGGCAACTCTCAAACACAACTTGGCACCAAAAGAAGTAGCAAAGGTTGCCCCGTCCTGACCTTTCACCTCTTGTGATGTCAATGAACCTCTCGTCCAATTAAATGATGGAAGCGTCCCTTGGACGTGTCAAGCACAAAGACAAATGATTCCATTAGATGAATCTTTTTTTTTCTCTTAATGGCAAGCAGAGAAACGCAAAACGTTTCTATTACTGGAAGTCATTTGTGCGTTTTTTGTTGTTGTTTGGTGCCTGAGTGACTCCAGAAAAACAGCAGCAGTTTGTCAACATGATTCAATGGCAGACTCAAATGTGATTGACTGTGAACAGAGCTGGCAAGGTGCAATGACAAGGAATCATATTGTGTT
>114_CATGTCCCTCCATATTAAAATATTTTTTCTCCTTATAATA_NODE_1_length_578_cov_14.484429
TCCAGTTCTTCCACATCGTTCTCCCTCCAAACTGGAGTGGAACCAAAACAAAAACCAACTTCTCCAAACATGCATTTATTTACTTGACTGATTTGGGTTTGTTGGAACTGTTGTGTTGATGCAAGATATCATAATACCAGTATGCTAAGCAAAGTTACCCGAGGAGAGTTTGCTTGTTTTACGCGGCCTTTTAAAAAGTTTCTGTGGGATTAGAAGAGGTTTGATGCACTGCTATTTCCCTTTAGGCAGGAGAGGAGGAACCTTTCCACTCTCGGCTCGAACACTCCAACGCTAGTCACGCAAGCCTCATCAAAAACACACACAGACATACACGTACACACATAAGGAGTCGCAGGAAAAAGACCCAGACGAAACCTCACACTCGAACGGAATGAGTCAGAGTTGCAACCCGGGATGGCAAAGTCTTATATTGTGTAAGGTTGTGTTTGTGTTTTATGTGGCGATTTGAAACTCTAACCACATGTTACTGTTACAACTATGTGGTGTTTGTTACATTGCGATTCGGAGGTTACTCTCTCATTTCATGTATTTATTTACATGCCAGGAATGTACAGTGTGTTGCGTGATCCAACAAAATCAAATACAAA
>115_GATCCCACCTACAGCATCCGGGCACCGTGCACCACCCCGT_NODE_1_length_513_cov_11.828460
ATGACTACAATTAAAAAAAAATCACCATATAAAGGGGCTGAACACAACGTGCAATTAACATTTTTATTCAAAGGACAAGAAGGCAACGAGTGAGCAAACGACATGAATATAAAATGACTTCTACAGGGAGAACCACAATCGTGTAGCTCCAACAAATATGATCAAAATAGTGGTTCTATATCAACACGTATTTACAGCCTTTGACGCTTTGTACAAATCCTTATAAATATAACCTGAGTTTAATTAATGTGACGCTTGGCATGAGTTATTGAAAGTAGGGAAATTATTTCTGTTATTGCGTGGTTACACTTTAACAAAAATAAAGTTGCATATCTTTACAAAAAAAAAACATGGGGAATATAACAGAGGTGATAAATTATTTTTAAAAAAAAACAACACGTCAGATGTCCTTTAAATACGTCGCTACAAGTGATCACAAATCCCTTTTTGTGAATGGAACAAGAAAATGTTCTGGTGTGGATGACTGGATCATCTTCAGGCTTGTTCCCGGTCCAAATGTTCAATGCATTCTTTGGTAGACCT
>116_CATGTGAGGCTATCCACATGCTGACACTATCCGATGAAAA_NODE_1_length_398_cov_12.190955
TCAGTCTCCTCCATTCAAATGGCGCTGCGGGACGTTTCCCGTGAGGCCAGGAGCTCCGGGTGCTAATGGGGAAACGGGAGCCGTGTGTAAGCAGCCCAGCTGCAGATCAGGTGACCGAGCCTCTTTTCTTTGCTGACGGAGATTGCAGCATTCCACCACACCCATTATGCATTTTAGAACCCTGATGCAGAACCTGCTTACGCTTTATCTGATGTGAAAATCTGTGACCTCGCCTAAAAAAGGCGATGATTGGGAGGAAAAGTGAGTGAGAAGTAGAGAAAGTAAAACCAACCACATAGTTACGACATTACTCAGCACGCCGTCTCAGAGAGGCACTGGGATTGCTGTGTGGTTAAAACTACTTATTTACAACTTTATTATGGGTTCAAATGTAAAATCAATCCTTACTTACTAAAATTGAATAAAGG
>117_GATCACTGTTGCCACCTGGACATCTGTCGTGAGCCACCTG_NODE_1_length_614_cov_13.744300
ATTGTTGGGTCAGAAGGAATGTTGCATTAAACCCAAGCAACAATGACCACCAACAAAAGCAAAAGAACCAAACCCGACTTAGGTACCGCCCCCTGGACATACAATGCCGTTGCGTTACCTCAATACTCAACCTGCCCCTCCAATTCGACCCAACCCTTGCCCCCCTGCCAAGCCAAGAATGCTAGAGGACAGTGACCTTTTCACCCAAGAAGTCCCAACATGGTTTCTCAGGAAGATTATCTCGGGGAAAAGGTACCAGGTGTAGTACTCAATCCTAGTTGGAGAGTATTCCAGTATTCTGGAGGTGGACCAGACACCAAATTAGGAGAACTCATGTCTTGGATGTCATGATGTATTGAAACAACCTTGCAAGCTTTTTATCTTTCACTGGTTTGGCCATCATTCAAAAATGTGAAACCAATTTTGTAGTGAGGCAGCAGGTTTCTATTACCAGCCCTTCCAATATGAAGAACCAAACTCGGTCTCATTTAAGGGGCTTTTCCTCAATGGCAGCAGAGATCACAAACAGAAAAACGAGGCACTGGGTTTTATTTCGAAAGTTCCGTTGACTTCTGTGTTGTTGTTGGACTGATGCCCAAAAGCGTTTGGGAGGCTCCTATGAGGACGGTGCCACAGGGGGCGAA
>118_CATGCGAGCGGATTCCTGAAGAGCTGGTGCGCTCACTGCT_NODE_1_length_445_cov_12.856180
CTGTGTTGTGACTCTGATAACAATAATACTATTATTGGTAGTAACACTACCAAAAAGCCTGTGTTCTAATTTAGATCAACAGAGGAAGGCTAATAACTCTGGATACAGCTATTAGGGCATTTTACTGCTTTTAGGACTTTAAATAAGGGCTTTTCGGGTGATCGTACTGGAAAATTGATTTTCCTAAAATAAAAATGATTAGCTGGTCTGATCACTTATTGCTTTTTGAGCACCTCCTGAATCCGAGTGGAATGAAAAAAGGCCTTAATTCAGGTCGGGCCGCCTCATTTTTTATATATTTCAACTCTTGATCGTGAGATAAATCATCTGTTTTGGAATGTTTTCAGGTTACATTAAACTCAATTATTTAATGCTGTTGGGCGTCACATTAAAGCGGTCTGGCTCATGATTTAACAGGCAACCGCTTCCCCTGTCTGCAACATTACCCCCAGACACAACCTCCAATGAGTCCTGC
>119_CATGTTCAGTCCCAGTCATCTGACTCCAGAAACCTTCAGC_NODE_1_length_539_cov_15.198516
CTTCACACTGAGTGAAGTTACGTTTCTTCGTTTTCTTCTCAGTGTTTGTCATGATTTCGCAATCGCTGAATATTAATTTGTGGGCGTTCCACAGACTATATAAGGGCAACTATGGGCGTGACATGAAGCCGCAAAAGCGGCGCTGCATTTAGAAGTGATTGTGATTTATTAAGGGAAAACTGCGTAGGACGTTTTATAAGTATGAATATTTCTGTGCGTACGCACGTCCTACGTTTCATCCGTACGACACTTCTGGAGCAAATCCTACGCAAGCTTTTATAAATGAGGCCCCTGGTCCCCCTGGTCTAACACATGCGCTCACTCACAGAGTGCGACCCCCAGTGGACTGATTAGGAATAGCAGCTACTTTTATAGAAAAGAAATTTGTGTCTTTGTGTAATTCTCACAATAGTAAAGTCATCCAGCGGGCTGCACTGGACCCCCCGGCAGACCAGATTTGGCCCTCGGGCCTTAAGTTAGACACCCATCATCTAACTGGTCTGTGTGTGTTTAAGTGTGAATCATTAACTGTAAACTTCCTCAGATGTAAACACAATGTAAGCTAGTTC
>120_CATGTGCTGGACTTTGTCCTCTCGCTCAGCAGCAGTGTAG_NODE_1_length_505_cov_14.302970
CCCTTCGCGGAGCTCAACTGTCCTCAGTCAGCTGGAAGCTGATGACCAACGCCCATCAAACAGTAACACTGGTTTTCTGGGCAGACTAATTTAGCGTGTTGATATGAACTTGATGTTTATTTGATTTGTTCAGTCATAACGTGGTACGATAGAGTCCGGATCAACGAATCCGCTACCTTTGATTTATGTTTGAATGTGTACCTGCAAATGTCGTAATGTCCCCTGTTGATCTGATGCTGTGATACGTTTGCTGTAAGAGAGTGAAAGCGCCGACTGTGTTACGCTGTTGAATGATGTCTCATGGTCAGAATAGTTCCTTATTTTCTTTTCTTTTCCCGGGTCTCCGCCGTGAGATCCGTTTGCCTGTGGTTTCATTTCGTATCAAATAAGTATTAAGTATTAAATAAAAAAATTCCGCGACGACAAAATGGCAGAACCAAAGAAACGCAAGATAGCAAGTGAATGCAGAACATTTCAAACACGGTGGGAAAATGAATATTTCTTCAAAGAAGTCAAGGAGAAGTGTGTCTGGTTG
>120_CATGTGCTGGACTTTGTCCTCTCGCTCAGCAGCAGTGTAG_NODE_2_length_115_cov_2.243478
TTCAAAGAAGTCAAGGAGAAGTGTGTCTGTTTGATTTGCAATGAAACGGTTGCAGTGATGAAAGAGTCCAATGTACGACGACACTACGAAACCAAGCATCCGACCTTCACGTCCTACACTGCTGCTGAGCGAGAGGACAAAGTCC
>121_CATGTTAAATGCATAAAACTCAACTGGTGCAGATAGACCG_NODE_1_length_280_cov_13.192857
ACAGCTATCATAAATCAAGAGAGGGCATGGTTTTTCCCAGGGTCAGGAGCTTCGTCTCACTTGCCCTTGGCCAATGCCAGTGGGCCACTGAGAGCCACGAACTGCTTTATTACCATGGCAACCAGAGTGTGCTCCTCTGCAGCTTGATACCAAGGGCCTCTCCCTCTCGTCTGCTCGGGTTTAAGCTTAACCATTATGACATTTTCAAGGTAAAGGGAGAAAACTGGTGCAACAGGCACAGCAATAAGTAGAAAAAATAATTATTAAAACATGCAGTCTGGCATTTGAGACACTGGCTTTTTGGGACAAG
>121_CATGTTAAATGCATAAAACTCAACTGGTGCAGATAGACCG_NODE_2_length_142_cov_14.535212
CTTTAGGGCACAAGTTGATCAAACTTCTGCCTCCTCCTGATGTCTCCTTGGAATTTCACAGCAAGTTACAGAGCGTGACAAGATAAAGAAACACATCCATCCGCATTGGCTCAGTACTTTACCACCGCACTCATTCATTTATTGAAATCCCACTATGTGATCATACTGCCCC
>122_GATCGTTTTTTTTTTCTGTGCACCCCCTGGGAGTAGCGAC_NODE_1_length_351_cov_4.991453
TTGATGTTGTCTCTCTCGTGGTTCAGGAAACTCCACCCTGAATCTGAGCATGTTTCGACTCGGGACAAGATGTAATTGCTCTCGAGCGACTTGGGAACATTTTGGTAACACTGTCCAGGAGAAACTTCCCATCTTAAAGACAAGTATGAAGAGTAATGTCGTGAAAATTAACTTGGCATTTGAAACTTTTTTTTTTTTTTCTTCAGTACTTTAGTACATCCACCTTGTCATTTGCTAGCCTTGTGAAAACAGCTAGCAATCAATCCGGGCATGCCTGAGCTTGGCCCATGTTGGGAGTTCCCGTTCTGCCACCCTTTTTTCTCTTTGAAAAAAAACCCCATCCAATTTGGAAATAAGGCAAAGTGTG
>123_GATCCCACGCGTGGACAAGAGATTAATTTGGGCATCACTT_NODE_1_length_357_cov_5.812325
GAGAGTGGAAAGGTTCCTCCTCTCCTGCCTAAAGGGAAATAGCAGTGCATCAAACCTCTTCTAATCCCACAGAAACTTTTTAAAAGGCCGCGTAAAACAAGCAAACTCTCCTCGGGTAACTTTGCTTAGCATACTGGTATTATGATATCTTGCATCAACACAACAGTTCCAACAAACCCAAATCAGTCAAGTAAATAAATGCATGTTTGGAGAAGTTGGTTTTTGTTTTGGTTCCACTCCAGTTTGGAGGGAGAACGATGTGGAAGAACTGGACTTGGTTACAAGTAGACTAGAATCAGGCCAAACAAAAGAAACTCAGGGTGGTAGCAAGCCGCTCTTACCGCAAAGGGCAAGTCAAGTCGGGCCACTCTTCAC
>124_CATGTTTTCACACCACAAATGAATGTGAAATCCCTCACTG_NODE_1_length_556_cov_10.447842
CCACTCTCCGCTCTGCATGTGATAAACTGCTTGTTCCTCCTCACTGAGAGCAAAACACTCGACTAGATCTCCACTCTTTGCTGTCCTGCTCCTAAATGGTGGAAGGAGGTCTCTGAAGACATCAGGACCACAGAGAGCCTTCACATCTTCAGACTAAAGACACACCTCTTCAGACTCTACCTCCACTAACACACTAACTGTAGCACTTACATTGGACTTATAATGGTTCTTATCTACAGCAAGTTGTAAAGCGGCTTATTAGCGTCAGCTAATTGACATGTGATGTAATGAAGGTGTAAAGGTGTGGACTCTGCTATGAATCAGACTGACGACCCAGAGGACGGAGTCCCTCCCTCTGAAGCCCCTCTGTGTGGGGAACATGACAGCCAGACCAAAGCTCAGAGGTGAGAGGACCATCTCCAACTGTCCTTCACTCGTCTCCATGTCTCAACGTCTCTGACTCACTGACTCTGCTTCTACATGTGTGACCAGGACCCATCAGAGACCAGGACCTGGACCTGGACCCAGCTGTGTGTCCATGAAGAGTGATCGGTCTAAAGGTCGACTGACTTCAAAGATGGACGTG
>125_GATCCAGAGGTTCTACAGAGGTCTTCACCTCCTTCAGAGA_NODE_1_length_475_cov_12.545263
GAGATCGATCCTTTGGCGCGATCTCTTCTTATGAACTTGAGGTCCATAAATAAATGTCACTGTCCTCGGCCAATGGGAGCGCTCGGTGTTCTTTCGTACGTCCTCTTTTTATGGCCAAGGGGGTCTGGAGAGCTGCAGGGGTCCTGTTATCAGCCCCTGGCATCAGGCCACGGGGGACCCCTATATGTTTGTGTTCTTCCTTTGTCCTCAGTGAAGAAACACGTGGTGAGGTTCATTAGCAGGGTGGAGGCCCAACATCCCCTTTGCATTAAAAGGTCACAGACATTTGTTTGTTTCTGATAACACATGTTACTAATTATGTGAATATTGTGCACGCGCATCCGCCCATCCCCCATTAAGCCACCATACTTATTCTACTCATTTCCAAGACAGGAGGACATCAGCATCCTTCATCTATAAACAGAGACTCTGGGGAACCGGAGGAGGAAATCCTCTCTGAGCTCGTTTGAAGGTTTAAAAGTGAGATTTGAGTTTAGTATCAAAC
>126_GATCGCTCTCACATAAAGAATCACTGTTCGTCATGTTTGA_NODE_1_length_515_cov_13.844660
GATGGAGGCAGTGGGGTGGCTCAATAAAGTTTGCAATGCAAGTGCAGGGACTGTTTCAGCTGCTGTGGTTTGTGAAACAGTTTGAATCTTCTCAGGAGGGTTTAAACTGTCTGAGCTATAGGAGCTAAATGGTGAGGAGCTTCCTCCTGCATCACTGGAACAATTTAAAAAGCTGTTGTCCCCATTTAACAGAAACGTCGTTAACCTCTGTGGTGATAGCAGAGCTTTTGCTTTCAGAACTTTCTCTCACTGTGTTGTTGTTGCTCTAAAATGACTCTTATGTTACGCTGTCCTTGATTTTTCTCCAACAGTCCAGAGTGATTTTCCAACAGGAAGGAGAGCGGAGCTTTCATTCATTCTACCAGGTATGTGTGTGTCTACACAGTGCGTGTGCGCTCGCGCTCGCTTATGTTAGTCTGCGCGTGTGAAAGACTGAACTGCCGCAGAAGGAAGTCAGAATCCGGGCAGAATTTCTGAGTCATCAACGGACTTCTTGTTCCTCCATGCAGGAGCGTAGTGAGCCAAAGTGAGGTCACAGTTTGTGA
>127_CATGTTAACCTAGTGATAGAGGCAAAAAAAAAAAAAAGTC_NODE_1_length_421_cov_14.916864
AGATCCAAACTCAGCTGCTGCTGTCGACGTAAGGGCTTAAATGTTGACGCTATGATAATAATGATAAAAATGAGAAAGGCTTGAATGAAACGCTGTCATTTGATTGGTTTCTTTAGTCTCAGTGAGCAGAACGACCTGTTTCCTGTGCCAGTCAGCCTGCTGATTGAGAATACCATCCTCCCCTCCTTCTCCATGTGAGTCGAATACAACAAAAGAAAAAAAAAATCTTTATTTTTATCTATTTTTTGGACCCATTTTTATTTTTTTACCTCTTTCCGTGCAGTGTAAATGCACTCATCCAGACTAAATTTGGCGGCACGGTGATGGGCGAGTCGGCCATGGTGAATAGCAGCAACGTGGGAAGTCTACTTGAGTTCACCTTCAATGTGAGTCACCCTCAACCACTCAGCTCTACTCCCTCGTTGACGCCTTGGACTGTCAGATGGTTAAT
>128_GATCGCTTGAAGAATTCAAGCTGGGGAGAAAAGAAGTGAC_NODE_1_length_472_cov_15.139831
CTGATCCAGCCCTCTGAGACAGAGAGGCTGACTGAGGACTACTGAGACCCACTATGGGTCCACAACTGCACACACCAGTGGGGCTTTTGGGTAATAGAACCCTTGCCATGAATGGATTTAACTTTTCTAGTGATGGTCTGGCCTCCTCGCTCTTTCTGACGCCTTTGCTTCTGCGTAATTATGTCGTAATGTCAATTAACATCTCCTCGCTTCCTTTTCAGGCTGGAACTTAAGCTGCTTGTGTGAATGCTGAGAGTTTTGCTAAAATGCACCAAAAAGTCGTTTCGTATTTAATTTTGGTGTAAATAAAAAAAAGTTTAAATATTTACCTTTATTCAAAATAATAATAAGCTTGAAGATAATAATAAATGAACACTTTTATAATTTTCTCTAAAAGCTCTCAGCATTTACATGCATTCTAATGGGAATGAGTGTTTTCTGTATACCTCGCTTGTGCTTTCTTTCCACGTTTTTCCCGAGTGGGGGTAGTCGGGGTCACCCC
>128_GATCGCTTGAAGAATTCAAGCTGGGGAGAAAAGAAGTGAC_NODE_2_length_141_cov_6.304965
GTGGGGGTAGTCGGGGTCACCCCTCGCTCTTTCCCGACGCTCCGTCTCTGTAAAGAATCTAAATCTCCTAAATGTGGTTCTCAAGCCGCCTTTAAATCTTCACTGTGCCTTAGTCTCTCGTGTCACTTCTTTTCTCCCCAGCTTGAATTCTTCAAGCGATCAGATCGGAAG
>129_GATCGAGCAGCCTTTGCTGTGGTAGGCGCGCAGCTCCGAG_NODE_2_length_255_cov_2.972549
CGTCCCTTGGACGTGTCAAGCACAAAGACAAATGATTCCATTAGATGAATCTTTTTTTTTCTCTTAATGGCAAGCAGAGAAACGCAAAACGTTTCTATTACTGGAAGTCATTTGTGCGTTTTTTGTTGTTGTTTGGTGCCTGAGTGACTCCAGAAAAACAGCAGCAGTTTGTCAACATGATTCAATGGCAGACTCAAATGTGATTGACTGTGAACAGAGCTGGCAAGGTGCAATGACAAGGAATCATATTGTGTTGCTTTGCATACGAA
>130_CATGGACCTTTACCTTTTTTGGTCTCTGTGAGGACGGACA_NODE_1_length_430_cov_10.183721
GACAGGACTATTCTTACTTAGTTTGATCTTACATGGAACTAACGGCATTTTTTGTTCAGTCATGTATTTTGTTTAATTTAAACTAACAATTTTTTTTTGAGTGACTGTTCTGTTTGGACACACAAGAAAAGATATTGCCATGTTTTTATCATGCAGCATGTTTTTGCCTGAAATAAGGTTCTATGTATGGAAGTTTTCAGTTTTAACTGAATATATTTTCTACATTTCAGTTCTTAATTCACTGTCTCTGCGTAAAATGTTAAAAACCGAATTCTCAAAAAATTAAAAAAAAAAAAATTGTGGGAAAAAATAAACCGGAATTTGAGAAAAAATGTAACAGATTTCATGGGGCCCTACTTACTCTGTGTCATTAGAACGGTGTCCATCTTTGAAGTCAAAATATCGATCAATAGACTGATCACTCTTCATGGACAAACATCTGGGTTCAGGAGACGTTCCT
>131_CATGATGCCGTCACAATGCGTAATGACGCTGATGGCTGAT_NODE_1_length_79_cov_14.708860
GACAGGGTCTGGGCCAACATCGGCGTCAGGGGGTCGAGGCGCGTTTGGAAGCTGTGTCACATCATGCAGCACAGCACATGCAGCACGATGTTTCACACCTTTTCAGGAG
>131_CATGATGCCGTCACAATGCGTAATGACGCTGATGGCTGAT_NODE_3_length_138_cov_9.782609
TTATATAGTCTGTGGAACGCCCACAAATTAATATTCAGCGATTGCGAAATCATGACAAACACTGAGAAGAAAACGAAGAAACGTAACTTCACTCAGTGTGAAGTGGAAATGATCATTGGGAGGTGGGAAGGAGAAGTAAGATGCTCTTTGGAGGACACAGTGTGGACA
>131_CATGATGCCGTCACAATGCGTAATGACGCTGATGGCTGAT_NODE_5_length_132_cov_14.090909
AAACTGGTCTGACATCAAAGTGGATGCAAATAAGTGTTTAGCGCGCCATCGCCAAAGTGTGTCTCCACGGGGGGCAAAGGGACACCGGAGCTGTCCCCTTCAGATGAGAGACTGGGGGCAGTGATTGGGGATCGGGGACAGGGTCTGGGCCAACATCGGCGT
>131_CATGATGCCGTCACAATGCGTAATGACGCTGATGGCTGAT_NODE_6_length_133_cov_9.774436
AAACTGGTCTGACATCAAAGTGGATGCAAAAAAGCGTTTAGCGCGCCATCGCCAAGGTGTGTCTCCACGGGGGGTAAAGGGGACACCGGAGCTGTCCCCTCTTGATGAGAGACTGGCAGCAGTGATTGGGGACCGGGGACAGGGTCTGGGCCAACATCGGCGT
>131_CATGATGCCGTCACAATGCGTAATGACGCTGATGGCTGAT_NODE_9_length_79_cov_10.189874
GACAGGGTCTGGGCCAACATCGGCGTCAGGCGGTCGAGGCACGTTTGGAAGCTGTGCCACATCATGTAGCACAGCACACGCAGCACGATGTTTCACACCTTTTCAGGAG
>132_CATGAAGCCGCAAAAGCGGCGCTGCATTTAGAAGTGATTG_NODE_1_length_518_cov_14.158301
TTCTGAAACTAGTCTTTGGACCTTTTCCCAGAGTCTACTGACGATGCTTAGTCCAAACCTCTGCATGGAGTCCAGAGACCACGTCAGCTGGTCCACAGAGCACTGAGTTTATTCTAATCACATGTTCAGTCCCAGTCATCTGACTCCAGAAACCTTCAGCTGTCTCCAGATGTGACCTCTGCTGATCCTGATGTGGAGGAACTAGCTTACATTGTGTTTACATCTGAGGAAGTTTACAGTTAATGATTCACACTTAAACACACACAGACCAGTTAGATGATGGGTGTCTAACTTAAGGCCCGAGGGCCAAATCTGGTCTGCCGGGGGGTCCAGTGCAGCCCGCTGGATGACTTTACTATTGTGAGAATTACACAAAGACACAAATTTCTTTTCTATAAAAGTAGCTGCTATTCCTAATCAGTCCACTGGGGGTCGCACTCTGTGAGTGAGCGCATGTGTTAGACCAGGGGGACCAGGGGCCTCATTTATAAAAGCTTGCGTAGGATTTGCTCCAGAAGTGTCGTACGGATGAAACGTAGGACGTGCGT
>133_CATGAGCCATAAAACCACCTCAGGGCTCATTCTTAATCTG_NODE_1_length_296_cov_6.560811
GGTGGAGTGAGAACACAGAGCACAGCGGGTCGAGGGTGCGGGTTGGTCTGATATCCGACCCAACAGCACACTTACTCACGGTGGTGACGTTTTTCCTCGTGACGGCACGGAGGCCGCTTGTGAAAGTTTCCACTCATCTCTGTTTGCTTCGTTATTGGGGCCTTTCTGCAGCCGCCTCTCTGCGACTATTTAACTGGCACCGTGTTACACACATTGTCTCTGATATAAAAATCACCTCCTCTCCAGTTTGCATAGCAAATCACACGTCGGAGAAGCATCTTTTGCAGCATATGTCCTTTGACCTCTGATCTTCT
>133_CATGAGCCATAAAACCACCTCAGGGCTCATTCTTAATCTG_NODE_2_length_90_cov_2.233333
TCAGTAGTTTCTTTTTTCCATTTAAACTGTCATGGAAAGCTTGGATTGTCAGCTTACTTTCACTGGTCCGCCCCGTGAGGAGTTGGTGTTAGTGGCGGAGTAAACGGG
>134_GATCAAGCAGCTCCTCCGTGATGCAAAAGTCATCGTCAAC_NODE_1_length_545_cov_13.600000
TAAAAAAATTCCGCGACGACAAAATGGCAGAACCAAAGAAACGCAAGATAGCAAGTGAATGCAGAACATTTCAAACACGGTGGGAAAATGAATATTTCTTCAAAGAAGTCAAGGAGAAGTGTGTCTGTTTGATTTGCAATGAAACGGTTGCAGTGATGAAAGAGTCCAATGTACGACGACACTACGAAACCAAGCATCCGACCTTCACGTCCTACACTGCTGCTGAGCGAGAGGACAAAGTCCAGCACATGGCAGCTAACCTGCAGGCTCAACAACAGTACTTTTACCCTGCTAACAACACACAAGAAAACGCTACAATAGCTAGCTATGAGGTAGCTCAACTCATAGCGCGCCGCGGGAAAGCTTTCTCAGACGCTGACTTGGTTAAACAGTGCCTCATTAAAGTCGCTGGAATAATGTGCCCGGAAAAGATGCAGGAATTCAACAACGTGAGCATGTCCACAAACACAATTGTGCGTTGAATGGAAGACTTGTCAGCTAACATACAGAATCAAGTGTCACATAAAGCTTGTGCTTTTGACTTTTACTCCATTGCATGTGATGAAAGATGCAAC
>135_CATGCATCAGTAAAAGCCACTTTCCAAACTACTGAAATAT_NODE_1_length_101_cov_2.118812
AGTTCCGCTCAATATTGATCTGATCTCTCCCATTTCCCCACCACGCTCTCTTTGTTTTGCTCAGGTCTAGGGTGGCTGCTTTAAATCAGGCCCTCTTGACGTTTGCTTAATGTCT
>135_CATGCATCAGTAAAAGCCACTTTCCAAACTACTGAAATAT_NODE_2_length_264_cov_4.272727
AGGAAGTGCCTGGAGGTGGGACTGCAAAGACGACTGAATTTTGACAAAACACCAGAGTCTGATCAATCATTGCCTGACACATTGTTTTGTTCTTAATTTTAGAGTGCTTAGTTTTGGCAAAAGTCCTCTTGGTCACCTTTTTCTGAGTTGAAATGATGGGATTTCCCCTCACCAGCCCATGTGCCACTTTTCCTGGGCCGCGATGCACGTCTCTATATATCCAGTTACATTGACTCCAGGGTGTACTGCGATGAACTCATCAATCTCGAGTGGACTTT
>136_GATCTATATATCATATTTCTGATTATATTCATGCTGGTAA_NODE_1_length_473_cov_14.756871
TTTTTCTTTTGGCTGTGGTCTCCTCATAGAAGGAAGATGGGGACAAACGTGATTCGTGGGCGCTATTTATAGGCTTCGATGTGGAGGGAGAGAAACAGCTGGGCACCACTGGGCTTTTCTTTCATTCAAGCTCTGCCTGCGTTGCTCTGACCTCTGCACTGAGGAATGTTTTCTTATTGGGCGGGACAATAAAAACCATAATGACGGACTGAGACTCCAGATTATCAAATTTGTACAAATATCCCCCTGACGTGAGCTTGAACGAGGTAATCAGCGAAACGCAATGTCATGCAAATGGCATATCCAGCAATCTCTCTGTGGTTGAATTTCTTGTCCATTCTGTAGTTAATAAGTACGTGAAATTGCACCTGTCACAATGCTCAGGAGTGTGTTTTGAGTTACAACCATTTTAATGCAAATGCATATTGTGATAAAAATCCTCAGTCATGTGTGCATCAGTGATGCTTTGAGTGCTGGCTGAGGCTGGGGGACTAAGGCTTTTG
>137_CATGGGCAGCCCGGGCAGCTACTTGTGGCAAGGGGAGTCC_NODE_1_length_340_cov_7.200000
AACCCTTGGACTCGTACCTGGGGGATCCCGTCACCACTGTGTAGTCGTTAATACTCAGCAGGCGCTTCTCTTCAAGGACGGAATAACCTGCAGGGCAAAGATTTCAAATTGGACCTATATATAAAACTCCAGGGTGTAATAATAATAGTAATTATTTGTATTTCATTACAAAAAAAAGAAAAAAAGGCTTAGAGCAGATCCTTGATGCACCTCAATAAATTTCCTAATTGAGCTATAATGACTTTTTTAATATGAAACAAACATTTACCCATATAGTAGAGTTTATTTTTCAGATTATATTGTTGTTTCAGAGAGCCAAAGTCTTTTTCGATGGAGTCCCATGAATTGGCAGGATCAGGATTTC
>137_CATGGGCAGCCCGGGCAGCTACTTGTGGCAAGGGGAGTCC_NODE_2_length_158_cov_4.892405
GGTAACATATAGATCAAATATTGTGATTTTATGACCACATACTTGTCATTATTGAGATCGGTGACAGCCAGACTGCTTCCAAAATACGAGCCCACTTGTTCACCAGGGATGATGAGCGCCGTCTCGATGTTGTTGTCAGTCTTCACCCCGAGAACCACGGAACCCTTGGACTCGTACCTGGG
>138_GATCTCTCTTCTTCCCTTTTTGTCCAAAACTCTTGAACGT_NODE_1_length_533_cov_11.962477
GACAGTCAAGTCCTGGGTCGGAGAGTCTTATCCTGGAAAGAGAAGTAGTTCAGTCTTGTCGGGTTGATTTTCAGGTGGTGGGCGGATCCACTCAGAGATGTCAGTCAGACAGGCAGAGATCCGAGTGAGGGAAGGAGAGAATTAGTTGTGTGTCATCGGTATAGCTGTAGTATGAGAAGCCATGCGAGCGAATGACAGCTCCAAGAGAGTTGGTGTAGAGCGAGAAGAGGAGGGGACCCAGGACGGAACCCTGAGGAACTCCAGTAGTAAGAGGAAAATGTTCTGACGCAGATCCTCGCCAGGTTACCCGGTAGGTGCGTCCGTCGAGGTAGGATGGGAGAAGGGAGAGAGCAGAGCCTGAGACACCAAGTTCCTGAAGGGAGGAAATAAGGATCTGGTGGTTGACTGTGTCAAATGCAGCAGAGAGGTCCAGAAGGACGAGGACAGAGGAGAGAGAGGAGCACTAGCAGTGTGGAGTTGCTCTGAGACAGCAAGGAGAGCAGTCTCTGTGGAATGGCCTTGAAGCCTGACTGGTGGGGGTCAAGGAGGTTGTTATGGTGGGG
>139_GATCATCTCTCACATCAAGACCTCACGAAGCCTCCACATC_NODE_2_length_279_cov_18.333334
AGATTGACACCAGAGCTGAAGAAGGTCAGATGGACATGAAGAGCAGCCAGAAACTCCTGAACACTCAGATGGACGAAGCAGAACACCTTGTCCTGGTACAGTCCTCTCTCCTCTCTAAAGATCTGAGTGAACACTCCTGAGTACACTGAGGCTGCTCTGATATCGATGCCACACTCTGTCAGGTCGGATTCATAGAAGATCAGGTTGCCTTTCTGCAGCTGATCAAAGGCCAGTTTTCCCAGAGACTCGATCATTTTCCTGCTTTCTGGACTCCAGTGTGGATCCGTCTCAGCTCCTCCATCGTACTTG
>139_GATCATCTCTCACATCAAGACCTCACGAAGCCTCCACATC_NODE_3_length_77_cov_3.155844
CCTTCTTCACTTTGGACTGAACCACCAGGAAGTGGATGTACATCTCAGTCAGGGACTTGGGCAGCTCTCCTCCCTCTCTGGTCTCCAACACCTCCTCCAGAACTGTA
>139_GATCATCTCTCACATCAAGACCTCACGAAGCCTCCACATC_NODE_4_length_159_cov_3.924528
GTCTCCAGGGAAAGACCCAGGAGGAAGCGGAGGAACAAGTCCAGGTGTCCATTAGGACTCTGTAAGGCCTCGTCCACAGCACTTTGGTAGAGACGCATTGGTTCAGGTTCGTCTTTAGAGAATTTAGACACCGGCGAGGTTGTTTGTTCTTCTGACAGTAGATTGACACCAGAGCTGAAGAAGGTCAGA
>139_GATCATCTCTCACATCAAGACCTCACGAAGCCTCCACATC_NODE_5_length_101_cov_7.396039
TCTGTAAGGCCTCGTCCACAGCACTCTGATAGAGACGCATTGGTTTAGGTTTGTCTCTAAAGACTTCAGACAACAGGGAGGTTGATTGTTCTTCTGACAGCAGATTGACACCAGAGCTGAAGAAGGTCAGA
>140_GATCAACCTTATCTATGGAGCCAGAAGATCTAATCTAAGA_NODE_1_length_284_cov_4.647887
TGAGAGGTTACAGACACTCAGTCTGAAGAGACAACAATCAACAAGAAAAATAACATTGGTGTTAAAATGAAATCCTATTTCATATTAAATCAGTTAAGTGTTTATACAAGTACTAGTGTAGACTAGACTACTAAAAATGGAAAGTGACTAAAAGGGATCTTTATTTGCTAATGTAATGTCAGTTACCATCTACACCTTAAATGAGCAACCATCAAACTCTAAGCAGATTATCACTGAAGCGCCAGAAATCCAAGTTTCAGTCTCTTTTACACCTCTGCTTTTCCCATTTTCCTCAATG
>141_CATGGTTACTGACTTGTTTCCAGTCACAACTAAACACCCA_NODE_1_length_454_cov_8.544053
TGTGCTGGGAAGCACAAGGTTGGTGGTTCGAGTCCAGGCTGCCCCATGTTCCATGTCGAAGTGTCAAGAGCAAGACACCTAACCCCTAATTGCTCCCCAGGCAAAAATGTGATTTAAAGTGTAATGTAAGTCGCTTTAGATAAAAGTGTCTGCTAAATGACCTGTAATGTAATTGTTGATTGTTGTCTCTTCAGACTGAGTGTCTGTAACCTCTCAGAGAGAAGCTGTGACGCTCTGTCCTCAGTTCTCAGCTCCCAGTCCTCTAGTCTGAGAGAGCTGGATCTGGGTAACAACCACCTGCAGGATTCAGGAGTGAAGCTGCTGTCTGCTGGACTGGAGATTCCACACTGTGAACTGGAGACTCTCAGGTCAGGATTCAATTAAAGTCCACTTGGTGTCTTTATTTACATCCATGGTACATTTCTGACCTTCATAAGATTCTTTCTGCTTGATTTAAATCAAATATGTAACTGTTTCGATAAAA
>142_GATCAGAGCAGCTGTCAAGCGCATTACCAGCGTGTGCCCA_NODE_1_length_424_cov_12.233491
TATGAACATTTGACAACTATAACTATAACAAATCCACAGATGCAAACAATGAACATTACAAAATAATATAAGAAAAACAATAGTAGGGGCAGCAAGAACAAAATAAAGTGCTTAGTTTAAGAACTCAAACATTTCCCCCCTATTGTCCTCCTTTGTTCAAAGATTTTGTGCGAGAAGCACCAGCCTGTCAACGGTATGCGGCTTCAGAGATGCTCTGTGGCAGGGCACGATATTGCCACTGCAGCTGAAAACCCTTTCAGAGGGTGAACTGGTAGCTGGAACCAAGAGATACTTTTTTGCCAGGCGGCTCAGACCTGGAAAGACAACTTCATGATCCTTCCACCACTTGAGGGGATCAGTGTCACTCTCCACACTTGCTGACTGCAAGTAACTTGACAGTTCATTTTCAATAGCCCCCCTCTTGTTTGGTGCTGCTGTGGTGGGGGGGGGGGGG
>143_CATGACAACAACGTTAGCCTGAAGGGATGCAACCAAATAA_NODE_1_length_618_cov_13.889968
CATCTGCCTCCTCCGGTCAGTCACATTAACTTGGAACTCATTAGTCATAATCGGCTCCCTGTAGGCCAGCCTTGAATAACCTCTGTCTGGCAAAAGGCATCGCTCCAAACGCTCCAAGCGAAATGTGTTTGACCCAGATACAAAAAAACACTTATCTGATGCATGGAGGTTTGGAACTTTTCCTGTATGGAAGTAGATTACAGATCTTGCTTGTGAGAACAAAACTGCTGCTTTGCAAAAAACTGCACATACACTGGGTGGGCTGTTTTGCAATTAATTGATAAACACAAACCAATGCATAAATCCACTGATAAAATGGTGGCTTAGTCTCTCATTTCCACAAAGCCACAGAGGCAAAGAGATGAGCAAGCAGTAACGGGAGGTTCGCAATTGACTTGAGGAATTTGGTCTCGCTTCACGGTGACGTGACCAACTGGTAGCGATAACGCTACAGAATGACTGATCCATCCCGCTCATACCGAAACAAGGAAAACAGTACTTCAAACACATCCATATTTCAGTGACAGCAAGCTCCAGGGTAAAACAACCCATTTACCTGTAATCTGTTTTCAAAGGCACCTAGGAGGAGCAAGGTGGACCTGTAACCACGACAAAGCCCGCCTAAGGAGAGCTCTGCCTTAGGAGACT
>144_CATGAATAATAGATATAAGTGGGACCCCAGGGAAGCATAA_NODE_1_length_427_cov_8.676815
TCTAATTAACAAAACCGCCAATAAGCCTTCAGAAGGCTCTGTTGCGTATCAGTGGAGGGCAGAGCTCACATGACACGTGGTGAGATAAACTCTTTAGATCCTTCGGTCTGCAGTGGAGGAGGATTTAAAAGTGACATTTCACGTGATGACATAATGCCAAAGAACAACGTGAACAACAAATATGCCGCCGACGTGGATGTGACGTTATCGCCTTAAAGTACGTGAAGTAATCTTCTGCAGTATCACTGCCTCATCCACACTTTTTAATATGCTAATTATTTTTAAAAATAAGCTGTTTCTTTGCCGCCGGCCTCCCCCACACCACAAAAGATTAAATATTCATGATTTCCATCATTACTTTGGTTTGCACCTCCAAGATATTTAGGAGGGAGTCTCCAGTGCAGCGTTCCCTTTGGTTTATGACGCTAAATCATCTCTTTTTGCTGATTATCG
>145_GATCATGAAGTTGTCTTTCCAGGTCTGAGCCGCCTGGCAA_NODE_1_length_438_cov_14.267123
GCAAGTTCAAATAAAATTAAATAAATAAAAATGAATAAATAATAAATTAAACAATAAACAAATGCTCAGCCGTTCAAATAATAATATGTAAACATAAAGTGTATAACAGGAGTATTCTTTTTGTAAACAAAGCTCCATAGGGTGCACATATAAATAAAAAAATACCGTAAAGAAAATGCTATAAAATTTGACATTCTTTTTCAGAAATAGTGCCTATTTATATATTTGAGAAAAGTCAAATATGAACATTTGACAACTATAACTATAACAAATCCACAGATGCAAACAATGAACATTACAAAATAATATAAGAAAAACAATAGTAGGGGCAGCAAGAACAAAATAAAGTGCTTAGTTTAAGAACTCAAACATTTCCCCCCTATTGTCCTCCTTTGTTCAAAGATTTTGTGCGAGAAGCACCAGCCTGTCAACGGTATGCGGCTTCAGAGATGCTCTGTGGCAGGGCAC
>145_GATCATGAAGTTGTCTTTCCAGGTCTGAGCCGCCTGGCAA_NODE_2_length_103_cov_10.417476
CTGTGGCAGGTCACGATATTGCCACTGCAGCTGAAAACCCTTTCAGAGGGTGAACTGGTAGCTGGAACCAAGAGATACTTTTTTGCCAGGCGGCTCAGACCTGGAAAGACAACTTCATGATCAGATCGGAAGA
>146_CATGACACATGTCATGTGATACTGGACTGTTTTACTGACT_NODE_1_length_472_cov_10.569915
TGCAGCAGCTCCACTGCTCTTTAACCTTCCTAAGTCCTCTAAACATGGTGCTCACGTACCGTGCTGTGAATGGATGGGGTCCAGCTTACATCCAGGACCTGGTCCAACACGACACCCCGACCTCTGACCTCTCCGCTCTGCATGTGATAAACTGCTTGTTCCTCCTCACTGAGAGCAAAACACTCGACTAGATCTCCACTCTTTGCTGTCCTGCTCCTAAATGGTGGAAGGAGGTCTCTGAAGACATCAGGACCACAGAGAGCCTTCACATCTTCAGACTAAAGACACACCTCTTCAGACTCTACCTCCACTAACACACTAACTAACTGTAGCACTTACATTGGACTTATAATGGTTCTTATCTACAGCGAGTTGTAAAGCGGCTTATTTGATGAAAGTGCACTTTGTTGTTTCTTGTTCTTCTGGGTTTGTGTCCTTATGGTTGAAACGCTCTTATTGTAAGTGGCTTTGGATAAAAGCGTCAGCTAAATGACATGTAATG
>147_GATCCGAGTGAGGGAAGGAGAGAATTAGTTGTGTGTCATC_NODE_1_length_618_cov_14.121359
TTCTTCCTTTCCTCACCTGTCTCATCAACAATGCTCTGTTATCCGGCTGTTTTCCCAATTCTCTGAAGGAGGCATAAGTCAACCCTCTCATGAAGAAACCTACCCTCAACCCTTCTGAAGAACACAACTACAGACGATCTCTCTTCTTCCCTTTTTGTCCAAAACTCTTGAACGTGCGATCTTTAACCAACTCTCCTCCTATCTCCACCATAACAACCTCCTTGACCCCCACCAGTCAGGCTTCAAGGCCATTCCACAGAGACTGCTCTCCTTGCTGTCTCAGAGCAACTCCACACTGCTAGTGCTCCTCTCTCTCCTCTGTCCTCGTCCTTCTGGACCTCTCTGCTGCATTTGACACAGTCAACCACCAGATCCTTATTTCCTCCCTTCAGGAACTTGGTGTCTCAGGCTCTGCTCTCTCCCTTCTCCCATCCTACCTCGACGGACGCACCTACCGGGTAACCTGGCGAGGATCTGCGTCAGAACATTTTCCTCTTACTACTGGAGTTCCTCAGGGTTCCGTCCTGGGTCCCCTCCTCTTCTCGCTCTACACCAACTCTCTTGGAGCTGTCATTCGCTCGCATGGCTTCTCATACTACAGCTATACCGATGACACACAACTAATTCTCTCCTTCCCTCACTCGGATC
>148_GATCATCCTCCTTCTTCAGAAAAAAACCTTTTTTACAATT_NODE_1_length_497_cov_12.676056
CAGATAGAGTTGCAAATGGGCACCTCTGTGAGTCAAAGCAGGTAGGGTGGGACACTGGACATCCCCCCCAGCGGGACGCCTTGTTCTCCCATTAATTGATCGCTACTTGATCTTGGACGGTGATTCAGGGGTACTCTCTAGGGCAGGCCAGCGGTCTCGGTGATATGTGTGGGAACTGTGTGGAGGCCACGAAGGTGCACCTGCTAAATGGCCATTTCGGCCTATTCCCCCAGCACCCTTCCCATTGTTAGGGATTTATATTCAGTTTCCTTCTCGGGTGGCCACACAGTGCAGGACCACTGAAGTAGGCTACTCTCTTTTCAGAAAAAAGGGGTCGCTTAAAAGACAGACCTTCTGAGGTGGGGAGTATTGAAAGAGTGACACAGGGAGAACTGGAATAGATTCGGAGCACAGGGGTGTCTCATGGCACACAGCAGTGATGTCACAGGCTTAATTTTAAGTTTAGACTCTCTGCTTCGCAGGGCAGACTTGCTGGTATGTTACAGGTGTTTAATGTGGAATGAAAA
>149_CATGCTGCCAGCTTTGCTTTTACTGCTTTGTTTTTGTACA_NODE_1_length_535_cov_13.257944
GAACACTCCAACGCTAGTCACGCAAGCCTCATCAAAAACACACACAGACATACACGTACACACATAAGGAGTCGCAGGAAAAAGACCCAGACGAAACCTCACACTCGAACGGAATGAGTCAGAGTTGCAACCCGGGATGGCAAAGTCTTATATTGTGTAAGGTTGTGTTTGTGTTTTATGTGGCGATTTGAAACTCTAACCACATGTTACTGTTACAACTATGTGGTGTTTGTTACATTGCGATTCGGAGGTTACTCTCTCATTTCATGTATTTATTTACATGCCAGGAATGTACAGTGTGTTGCGTGATCCAACAAAATCAAATACAAAATGATTCCTGAAGTTCCAGGTTAGCCCAAAAAGTCCCAAGACTTAAGAAATACAATATTATAAGGAGAAAAAATATTTTAATATGGAGGGACATGCTTGGCATTGGACAGCACTGATACGGCCATCATATTATGACTAAGAATATTCGAAAGTTCTCAGACAACTTCATCCTACAACCACTGCAATAAATCATTTTTGGATGAATACCCGTTTCTCATCTTTGAAATGGGAGAAT
>150_CATGTTCTTCATTGACCTCTGCAGTCCCTCCCTCTGTGAT_NODE_1_length_494_cov_11.582996
TACAACTACTTTAACATCTCTCAGGTCACCATCATCTCCATGCTGCACTTTGTAGACCAGTGGATTGTCCGTCTGTCCAACATGGACCTGATGGTGGCTTCCATGTTCTAGTTGGTGTCATTCATAGAATGTTCTGTTCCAGCTGCTGGAGGAGAACATCCTCACTTTTGTGAAGAATGAGCTAAAGAAGATCCAGAAGGTTGTCAGTTCAGATTACCCAGAAATCTTAGAGAGTCCGAGGGAGGAGAAGGATTTGCTGGATGAAGAGCAGAGGAGGAGCAGAAAGGCATTGGTGAAGATATCCGTGCACTTCCTGAGGAGAATGAAGCAGGAGGAGCTGGCTGAGCGTCTGCAGAGCAGTAAGAAGCTTTCTCTAAAGACTTACCATGCTGATAAATGAGACCTTCACTAATGTTTCAATAGATGGACATGTTGAAAATCGATTCGTTTACTCATTGATCCTTGTTGTCTTCATTCAGGACTTCTACCTGCAGATTGTCAGCGTGAACTGAAATCCAACCTGA
>151_GATCAATTATTACTACAGAATATTGAAAAGAGGTATGTCC_NODE_1_length_477_cov_12.406709
CCCATTCAGTTTCTACGCAATTTAGTAGTAGTACTTTATTCCTCTTTAAACATTGGTGCAGCACAGTAAAACAATTAAATACTGCTTCCTTTTTTCAGTAGGATTCAATACATTTTTAAGAGGAAGCCACACAGACTGATGTTACAATGAGGTATGAAGTATGTTGCGTTGGGTTCATTAACATCATTTGCCTTTTGAACTACATTCTACTTTCTCCAAAAGTAGAGCGTAGTTGGTAAAACTCGACAATAATCTCTGCATGATCTTCTGTACAAAAATTGTTGGGTGTATATTAAAAGAAAAGCCAAACGCGTCCAGTCATCACAATCAAATGAGGCGCAGTGGTGGGTGGCAGAGAAAGGTTCAGTGGAGTTGATGTGAGGAAAGAGACGTCATCTGTAAATGTGCCTCAAGTTTCAACACAAAGCTATGGTACCTGATTGTGTTTACACTGCCGCTGATTTATTAAGGTCAGCTCTATTCCTATATTACTCGGCAAGTAATGAA
>152_GATCAAATAACTTTCATAGAGAAACACGGCGAGCTGATAT_NODE_1_length_629_cov_12.608903
CTTCAGCATTCATCACTGGGAGGTCAAGCAGATAGACAGGTGAGAGGTCGTGACTCGTGTAGAAAAGGTTGGAGATGAAAGAGTTAAATGTCAAGGCGTATGTATCCTGTCTGACTTTGATCTCTGCCTCAGGTAGCTCCTTCCTGGCCATCAATCTTGGCCCCGAGCTGACGGGAGGCTGCGCCTTTCTCAAAACGGGCTTGCTCAGACTCAAACCGTTGCCTCGCCGAGAGGGCTGGCGTGATGTGTCAACCATTCACGCCAAGCTACACGTGTGATGAAGTGCTCGGTATTCGGTCTCATTGTTGGCGTCAGGTTTTCAGTGTGACGCTTCTAGAGAAAACAGTGACGTCAAAACAAAAAACTAAATCCCCGGCCCATCTTGGCCTCGGTCATCTCGCCCTCCAGTGACAAACTCTTTAATATGACAAGGTTAAACACCTTGAAGCTGCAGCTGAAGGTGCACGTCCAGGTCGGGGGTCAAAAGAGCAATTTAAATAGGCAGCTTGTTTATATTGTTGTGTCATCTTGTTTATGTTATTATTGTCATCTTGTTTCATTCAATGCAAAGCTCATTCTACTAAATTAGTGAGTACTGCTTTGAAATGTCTTCCTTGCAAACATCTTAGAAGAAGAAAAAAAAAAGCCTTCAAGACACA
>153_GATCAGAGCTGCTGCAGTTGTTTGGGAATGCACAAAGAAT_NODE_1_length_529_cov_14.260870
AAAGGCCTGCTGGGAACTGGAGCACTTCCCCGATCCTCAAAGCAGCCACTCAGCCAAAACAGTCCGCCAGGACAAAGCCACAAATTATTATTATCATGGAACAATTTCATTCACAAGTTGAAATTTTGAGGTCCTCTGAAATGAAGTGTTAACACAGATCTATCCTGTCACTGCATAGGAGCTGAGATGCCAATAGGAGAAAGGAATCCAGAACTTGGATTTCTGTACCAATTAACTAGAATCCCTAATTAGAAAATAGGGTTATGATGAGCACCGTAGACCTGACATTCAAAATGCACTTAATTTCTTACATGCAGGTCAGTCCTGCAAAATTCTCAACACCTACAAAATCTCCTAAATTATGTACGCACGCGCACATAGAGGAGGACGGGAGGGCCTGCCAGGCTTGTAATTATGTCTGGACAAGGAGCCAAGAACAAAGACGGGCCCTGCAGCCATGGGGAGAAGGGATGGGTCCACGCCATGTCTCTCTTAACACAAACATTTTCTAACCAGTCAGCGCTCCCGAACCTAGCCCAGACTCGGTGGCGGCTCCTCC
>154_CATGAACTCTTACCATCATCACCACCAGTTTAACCTGAAC_NODE_1_length_356_cov_14.533708
TTTTTTTATTTTTTGTTCTATATTGCTCCGGGTATCTTACCTGTGTTTGGGTCAGTCCCAGTTGAGCCGCGAGTTCGGCTCTCTCGGGCAGAGCCAGGTACTGTGCCTTTTGGAAGCGCCGCTGAAGAGCAGCGAGCTGATAGCTGGAATAGATGGTTCGGGGTTTGCGGATCTTTTTCGGTTTGCCGTTCACCATGCGGACCTCCGGCTCTGGCTCTTCTTTAACTAAAATATCAAAGCAACAAATGGGAATCACATTTAAATGGAAATAATAATAATCAGCCCTTGTGAACCACTAAACATGCATTTTTTTTTTCTCTTTTCAGTGGTCATTTCCTTACCTGAGCTGGGAGGTGACGCCTGCAGGTGATCTCTGTTATAATGTC
>155_GATCTGGTCAGCTCGAGTGAGTAAGGAGAAGAGTTACCAT_NODE_1_length_495_cov_12.468687
CCATATAACATGTACATTTCCTAGAGGAAACAGAAAAAAGTTATTCTTCATGCAAATAATCACTGTGAGAATAATCCATTTTGTTCCCGGCCGGCCGGGACTCACCTTGCCACAAGTAGCTGCCCGGGCTGCCCATGTAGATCTCGTCTTCCGTCATGCCGCCCGAGATGCCCATGTTGCACATGCCTTCGTCTTCCATATCGGAAGTGGGGTCGCACAACTCGTAGGTGTGAGTCTGCCAGTCGTCATTGAGGTCAAAGGTCAGGTCGTTACTCCTCACGTAGCACTTTCCGATCATCCGCCGCTGCTCCCCTGAGCCTCTTCCGAAGATCTTGACGTAGCGATGGCCGCAAGCCTGCACACCAAAGAACACACACAAGTGTATGGACACCGTGATTTTGTGACAGCATTGAATGGGAGACAATAAAAGATGGCCGCCGTCTCACCAGTATGCGTCCGGACGACCGGACTCTCTGGCTGGCCACAGTCACGCCGAGCCACATGCCCTCCACCATCTCCGACGGG
>156_CATGGTGAGGTGCGGGGGTCAGCAAAGGAAAAAAAAAGTG_NODE_1_length_409_cov_8.831296
ATGGTACATGGTAAATGGCCTGTACTTGTACAGCGCTTTTCTAGTCTTCCGACCACTCAAAGCGCTTTAACACTGCATGACATCATTCACCCATTCAAACACTGATGACAGGAGAACCATACACAGTGACACCTGCCATCAGTAACTACCATTCATACACTGTAGTCGCAGCTACAGGAGCAATGTTGGGTTAAGTGTCTTGCTCAAGGACACAACGACACGCGGGTTAGCCAGGACTGGGATCGAACCCACAACCCTCTAATTGGAGGACGGCCGTGCTCCCCACTCACCCACAGTCGCCCATGAAAAACAATGTAAATATAACAATTGTCTGCTACAACGACTTCTACACCTCGACTAACATGTAAAAGTAAAGTTCAGGACCAGATGCAAATTCCTGAGAGACACTGTGCATGAGCGAAACCAATTAATGACACAG
>157_CATGGGCCGAGCAGCTGCGCTTTCCATTGATGTGCCGGGC_NODE_1_length_537_cov_14.564246
CATTACTGGTGATCTTAATTTCACAGCAGCTTCACTTGCTGAAAAAAAATGTTAAAAATGTTATTGAGTTCACCGATACAATCCATGAAAATGAATGTGAATATTTGTTATTTTAAATATACAACAATATACAACAATAAATTGTCGATTTAGATTTAGCAAGATCCATTTTGTAAACTGTTTCACCTCACTAGAGTTGCTTATGTTCTGGTAATTCAGCCTTAATGATCAACATTAAAATACAGCAGTATAGTTTCATTCCCAATAATATTAACTTTAACATGAAGCTGCAATATTAACACTGTGCCTGGCTATATACTAAAATAGTAAAAACTGTATTTAAATTATTCAATTAGCATGCATTGCATGCAAAAGGTGAATAAAATACTTACCTGAACAAATGCTTGCAAACAAACCGATGTCAAAAATCAAAAGCAATTGTGCTGCATGCCAAAGTGAAATTGTACATGTCATTCTCCTTTTGAATACATTTTAAAGCCGAGTATAATTGAAGCGATTGATCAAACTAAGAAAAACGAAATCTCGGTGCTCCTCGGCGTGGGGTTT
>158_CATGACTCGAAACGTTACATTATCCTCAAATCATTTTGCA_NODE_1_length_390_cov_12.423077
CTTTCTTAATTTTTTCATTATGGAAGCTATACTTTGTGGAATCAGCATAGAGCGGCAGACAAATAGACGCTCCCGCTTTGCAGCTTTTACACCACTTTCTCAGCTAATTTTCAGGCTCGCAGGCATCCTCATGCAGAGAGGTTTGAGCTGTAATGCATGTGCTTGGCAGTCATTTCTCTGTTTGCTTCCAGATGTTGCTTGGCTGAAGCACCGCACACTTGTCAAATGAAACCTGGTGACGTTTCGGTGGCAATTACTCTCTTTGTGCTCATGTGGAACTACGCGCACGTGAACGCGCACGGGCACACACACCCACACTCGGCAAGAGATCCGCCAACAAATCTTCATTTGCCAGGAAGTAATTGTTTCCATGTAGCTTTACAAGATGCAAAGATCAACAGAATTTGCTAAATACAGAAT
>159_GATCTTTTTTACCTGCAGGGCAAGTTGGGATTTATTTTTT_NODE_2_length_156_cov_6.423077
ATTTATTGGTTCCCAGATCACGACAAGTCCCCCGCGCTGGAAAGCCGGGACATGCGTTTAAATGGCAAAGGGAAGAAGATCCGCAAACCCCGCACCATCTACTCCAGTCTGCAGTTGCAAGCTCTGCACCAGCGCTTCCAGCAAACTCAGTACCTGGCCCTGCCTGAGCG
>160_GATCATGGCAGAGTCCAGAGATTACGATGAACTCTTATTC_NODE_1_length_599_cov_12.484140
CATATTACCTGAAGCGACACAATTTCAGCGTAAGAATTCACCTCCGCTCTGTCGTGTTTATTCACCAAGCTGAATTCTTTCATTCCTAACTATGTGAAAGTGTCACACACAATCTCACGCTTGACGTTTCTTGAAAGAAAAGAAAATCCTTCCCAATTCCAAAGACATCTACAGCCAACTGCGGAATATTTGTGCCCACACAAAAGAAACATTTGACTGGAGTGTGAATTCCACAGCGGACTAGCTTGTGGTTTTTCTGATTAAATGAAAGGTCCAGCTAGGTTACCTAGCAAGTGCGCAGGTATGGGTCCCTTCAGGTTGATGCGCTTCGGGCCGTACTTATTGTACAGACCCCTGCGAACATAGGCGTGGACGTTGAGATAGAGCGGCTCGAGTTCCTTCCAAAGGCTCTCCAGGTCCTGCTCAAAAGTGGGCGTTTCATACAGAGAGCGCCAGAAAGCGCCATTGTCGCTGTGACCTAGAGAGAAGAATACGATTGTATAATCGACTTTTATAATATGGTCCTCTTCAGGTCTTACCGTTAAGTCTGGCAGCTTGGTTGGCCAGTTCGACGTACTGCTGGTAATCCGAGCGAAGCACTTTGCCGGCCGCATCTCGCCAGCCTTTCC
>161_GATCTTCTTCAGCTCGTTCTTCACAAAAGTGATGATGTTC_NODE_1_length_604_cov_13.205298
CAGAGGTTTGGACTAAGCATCGTCAGTAGACTCTGGGAAAAGGTCCAAAGACTAGTTTCAGAAGATCTAAGGAGACTTCTAGAGGTCAGGGGACAGACTAAAGAGCTTTGCAGTAGTTCCATAGGACTTTTTACCAGATGCAGAGGTCTGCAGACGTTGTTTTTATGACCCACAGTACGAACTAAAACCAGATGAAACTGATGACTAACTGTCACTCAACTAATAAACTGTCCGTCATCATCGACAGTCTTCAGCATCTGGTTTCCATCATGATCCATCATGACAGAAGCCAATATCTTTAACTGATGTTGTATTGGTGTTGATGGTCCAAACACCATGTGAGCTGATTGTTCATGTTCCTTCACAGAGAGGACCAGGAGAGCTCAGAGGTTCCCACAGGTCCGTCTGCCCAGCAGCATCAAACACACCTGGACTCCATCTTCATGGTGTGTACATGAACAACTACTTTAACATCTCTCAGGTTACCATCATCTCCATGCTGCACTTTGTAGACCAGTGGATTGTCCGCCTGTCTAACATAGACCTGATGGTGGCTTCCATGTTCTAGTTAGTGTCATTCATAGAATGTTCTGTTCCAGCTGCTGGAGGAGAACATCATCACTTTTGTGAAGAA
>162_CATGAGGCATCTGAGATTCATTACAATGAAGAAATTAAAT_NODE_1_length_459_cov_12.381264
TTTTTAGGGGTGAACAAGGTCCGGACAAAGTGTAGAGGTCGGGCTTCACTTTTATGACATGGTTCATGCATCCCAAAGGTTTGTTTTTTACATTAATCTCCATCACTGCTGCCTGAAAATTAAGATTTTTACAAGAAGGTCATGGTTGGTGTGAGGGTGTTAGTAGAGCGGCGTTTAAATAAACAGGTTGTCATTATTTGCCAGAAGTTAGAGATATCAAAAAGTTGCATTTTCTACTGTGAACATATGCAAGGTCAAGGGGAGTGAAAATTGAGGAGGAGAAAAATGAAACATTCTTCTACTGATTACTGCTTTTTTTCACCTTTGTTGTATTTTGTATTCATTTAACAAAATAATGCTAAGATATAAGCTACAGTGGTTCTACATATTATTGCTATACTTGTGTGATCATCGTTTACAGAGTCCTTTCCAGTACAGTGTGTGTGCAGAGGGATTTGTGGGTCTCCTCAGGGGGCATTTTCATTGATT
>163_CATGAGAGAGGAGCGGGATGTGCACGCTAAGGAGCCAAAG_NODE_1_length_361_cov_14.709142
GTGTGTGTGTGTGTGTGTGTGTTTAAAGAGGCCACACAATAGAAACAGAACAAGGTCAGAATGAGGATGTGCCACACACACTTATTATTATTCAGAAAAAAAATATTCATTACTTAGAGGACAGCAGATTGTTTTATAACCTTCAACAAGGACATACTGGTAGATAAACATTTTAAACAATAAGTCATTTAACATTTAACAAAAAACAATGATAATTCAGTGAAACCGAGCGACTCCATGAATGTAAAGCAGGGACGGAGAAAAGAGCCGAATCAGCAGGACGATCAATCCCTACAAAACAAAATACAACTAGCACGGTTATTATTTTTTAGATTAACAGTCTGTCAAATCATACATTTCCTAAAAGGGGATTGTTATCAGCTGAACAGCT
>163_CATGAGAGAGGAGCGGGATGTGCACGCTAAGGAGCCAAAG_NODE_2_length_129_cov_13.937984
CAATGAACCACACACACACACACAAACCAACATGTGCTACATGCACACATTTCTTGGCAGCTTTATTATCAGCACCTCTTCTGTGTTTGGGACTCAGCCTGGTGGCAAGACCAAGGGTGTGATGGAGAAGGCTGCGCGTGTGTGTGTGTGTGTGTGTGT
>164_GATCACTCTTCATGGACAAACATCTGGGTTCAGGCGACGT_NODE_1_length_452_cov_5.491150
CGTTGCCCTATTTATTTTACTTTTGTTAAAAGAACATCCATCTCTGGGTCTCATTTATTTTTTAAATAGCTTCTTGCTAAAAGGTTTTACGATACATCGAACCCAAGCACCCCCCATTCTCACGTGAGTGACTCACAGAGTGGTGATACGGGTGCTACAGGTGTTTCTACCAGACTCTCTGGTGGAGGTTCTGGGTTTCTTGCTCCAGGGCCCTTCAGCAGTGTCCAGTGAGGGAGGGAGAGCTCCATGGAGGACTTGGTGAGACCTGTTGGGACGAAACCAAACTGACTGGTGAAGAAAACAGTGAGCTGAAAGACTGAGCTGTTGATTGTCAGTGGGACCATCAGGACCAGTAGACCTAAACCACTACAGGGAGTCATGTGGTTCACATCCAGACCTCACGTCATGGACCTTTACCTTTTTTGGTCTCTGTGAGGACGGACACCATGTGAGCTGATGCTTCATGATTAGA
>165_CATGGACATGGATGACAACAGCTACCCTGACATTTTGGTG_NODE_1_length_496_cov_12.040322
CCCACACTGGCTCCAGTTTGTCCCTCACAAGGTCCTTAAAAGCAATTTTGAAAATGACAATCGATATCAAAATGATCTCATTCTGAGAACCATATAAAGAACGTACCACAACAGTCAAGCTGAGTTCATGACACTGAATTTGTGAGTCTGGCAGGGTCAACAGGCCCGTATACGTGTCATCACCGTTTTTCTGGAAACGAACCCGGGGGCTCCTTCTCCTATCAATGTCGGCCTCCACTGTGTACTTCACCACTGCCACGTGATCAAAAAGTGTGTTTATGTTCAAGTGAGACACACAATCATATGTGACTTACCGATGTTTTTCTTGAAGTTTTTGTTGCCGTTACTTAAGGTGAAAGACACGCAGACAGTGGCCATGATGCTGGGAAAGAAAGAAATTCAAATATATTAAAACACTTCAAATATCCACTTTGACCTTGACGCTCGCTCACCATGGTGAACTCCCTTCGCACTGATTAGGATCCACAATCTTTGGCTCCACATTGAAGTCCTTAGTTAAGTGGAC
>166_GATCATTTCTTTGCAATCCCCAGTTTTCTTTCCTATAAGG_NODE_1_length_116_cov_14.827586
TGTAGAGGCCATTTGTCCAATAAATTGAAAAAACGCACATGAATCAAAAGGTTTGTGGTTTACGCCGGCAAAAGACTTCTCCTTTCTGAGGGTTTATTTGGCCAAGCTAGACAAGCAAAAAGTGCCACGAAAAGACAATCTTACCA
>166_GATCATTTCTTTGCAATCCCCAGTTTTCTTTCCTATAAGG_NODE_2_length_268_cov_15.567164
TCTGGAATCCCTTTGCTTCCCCCCCCTCGTCCCCCCCGGTCTCCCTCAGGCTGCCTCCCTGACTTCCTTCCTCTCCAAAGAGGACCAGGACTCCGGCGTCTCTCCACAGAAGAATGGCCTCTTTCTTCCCAGCTGCCAAACCTCGCTGCTGCCTCTCAAACCGAGGCCTCCTAATAGGCCCACGTGAAGCCTTCGCGACGGCGGGTTTGAAGCGACTGCCAGATAAAATAAATCCATTGCCCGTATTTGCTTAAAGACTCGCCGCATATTGAGACGTTGCCCGTTCGGCGGGGGAGGC
>166_GATCATTTCTTTGCAATCCCCAGTTTTCTTTCCTATAAGG_NODE_3_length_82_cov_10.512196
CGGTAGAGCCACGAGGACGCCATTCGTCAACCCAAAGGGAAACATCGCGGACGGCCGTGATCCTCCTCGGGTTTATTGGCTGGGGGGGGGATTTGCCCCCCCCCCCCCCCCC
>167_GATCTGGGAAAACAACAAAGCTCGTCAACACTCGGCGAAG_NODE_1_length_161_cov_12.260870
CAGGTCTCTCTGTGTGCCTCCAGGTGGTGGGCGTGGACGCTGATCAAAGGCCTCTCTCCAGAGGAGGCCCTGCAGGTGAGGGCCAAGGTAGCCAGCCTGGAGGCCCTGAAGGGCCAGAGAGCCGACTTGGGACTGCAGAGAGCCTGGGAAGGAAACTACCTGGTAAGCTGGCGGGCCTGGGGGGGGGGCAC
>167_GATCTGGGAAAACAACAAAGCTCGTCAACACTCGGCGAAG_NODE_2_length_313_cov_16.102236
GCGGTCCTGGTGGGGTACCACTCTGATAATAGAGTAGAATATGCTTAAAATGGAACCAAAGCGCACTTGAATCGGTTAACAGAGGCAAATGTTTTGGTGCAGCACAGATGGGACACGTCCTTGTCTTTCTTAGCGGTTAGTGGAGCGTTTTGACAGCTTCTCTGTGTTGTTTGTGGCCAACAGAAGCGAGACAGCCCCGACACGGCCTCGTCCTTCACGCTGGTTTCCGGCGAGCTGCAGCGGAAAGACAAATTCATGAAGATTCTGTTCTCCGGTAACGTGCGCAAGGTATCTGAGCATTCATCCACTCCTTACACACACACACACACACACACACACACAC
>168_CATGATTAATGCTCTTCAAGTGCACTAAATTTAGTTCTTC_NODE_1_length_415_cov_10.826506
ATTCTCATGGACCACTGGTGCTGGCCCTCGTGTTGGGATTTGTTTCTGTTTTCACATGTTTCTGCAGGACTGGGAGGCTGGAGCCAGTCTGTGTGTCAGCATCCTGCTTGTGGAACAGACCTGGCAAATGGCCCACTAAGGACATTTGACCCTATGGATTTTTCGTTCTTCTGTGTGGTTTTTTTTTTGGGAGCTAGCGCTTTTCCTTTAGCAATGGCTAAAAGGCTCAGGAGGGTGGAAAGCAAAATATTTTTACAAATCTCCCGGACGCCAGGTTGCATAAAAGGTTCCAGGACTGCATCAAACCTGGACTGTTGAAACCACAGATTCTGTTTTGGTTGCCATAAAAGTTCCCTTTCCAAAAAAGTTCACATAGGTATATTCCATTTGCTTGAGTCGAACTAAGAAATCAAGTTAGCTCACCAAAAAGAAATGTTAGGCATAT
>169_CATGAAAATAATAGTAGAACTCAGAATTAAATTTAGCTTT_NODE_1_length_492_cov_13.945122
GGCATGACTGGGTGTCTGTGACATGAAGTTATAGAGAAATGGGTGGGATGCTGCGCTCCTATTGGCTCCACTGCACCCTCCACCACTACCCCACACTACTCCCCCCCTCCCTGCAGGCTTCAAGTCAAGCACGCCCGCACGCAAACCTCACCGTCTTGAATTTTTGAGTTTTTAATGATCCATTTGCATTTACCTGTTCGCGGTGAGAAATCACAACATTTGAAGCTCTTTAGAGACTTCATCCATCCTGCAACTACACTAATTCTGTATTTCATTTTCACAACTTTAAAGGTAGTAGACTGTTCTTGTTTGTTTTTTAAGGGACTAATCCCATCACCAGACTGTCTCCTTAATGTTTTTATGCAATGTTTTTCCAGGACATCACACTTGAGTTCATTTAAATGAAAAGGCTCCCTGCTGCCTGGTATTGTCATTCAAAAGTGTTTGGAGAGGCCCGAGAGTCAACTGCAGGAGTGAGAAAAAGCGAGATAGGAAGGATAGGTTAAAAAAAAAAAAAAAAGG
>170_CATGGTGACAGAGGTCAGAGGGTTCACTGACCCCCAGAAG_NODE_1_length_546_cov_14.954212
TTAGGTTTGTCTCTAAAGACTTCAGACAACAGGGAGGTTGATTGTTCTTCTGACAGCAGATTGACACCAGAGCTGAAGAAGGTCAGATGGACATGAAGAGCAGCCAGAAACTCCTGAACACTCAGATGGACGAAGCAGAACACCTTGTTCTGGTACAGTCCGCTCTCCTCTCTGAAAATCTGAGTGAACACTCCTGAGTACACTGAGGCTGCTCTGATATCAATGCCACACTCTGTCAGGTCGGATTCATAGAAGATAAGGTTGCCTTTCTGCAGCTGATCAAAGGCCAGTTTTCCCAGAGACTCGATCATTTTCCTGCTTTCTGGACTCCAGTGTGGATCCGTCTCAGCTCCTCCATCGTACTTGGCCTTCTTCACTTTGGACTGAACCACCAGGAAGTGGATGTACATCTCAGTCAGGGACTTGGGCAGCTCTCCTCCCTCTCTGGTCTCCAACACCTCCTCCAGAACTGTAGCAGTGATCCAGCAGAAGACTGGGATGTGGCACATGATGTGGAGGCTTCGTGAGGTCTTGATGTGAGAGATGATCCTGCTGGCCTGCTCCTCCTCTCTGAAC
>171_GATCAGTGTCACTCTCCACACTTGCTGACTGCAAGTAACT_NODE_1_length_296_cov_14.790541
GAGCAGGAAAGAGCACTGTCCAAAGTCCTGTCTGAGGACAAAAAGACCAGGTACCTTGTCCCTACCCGGCAGGATTAAGAGGTCCTAGAAGCAGTCCAAAAGGTCCTGAAACCGCTCCAGGACTTTACCGATGCTTCGTCAGCTGAGAAGTACGTCACTCTATCATATGTGAAACCTGTGTTGCACCTTTTTAACGAAAGTCTCCTGGCATGTGAAGAAGGTGATAACGACCTCTCTAAATCAATCAAGACCAACATTGCTGAGTACCTCAACAGGAAGTTTTCTGACCCAGACACCACTGACCTATTGGATATGGCTTTATTTTT
>171_GATCAGTGTCACTCTCCACACTTGCTGACTGCAAGTAACT_NODE_2_length_292_cov_9.736301
TGGATATGGCTTCATTTGTCGATCCACGGTTCAGTGCCACCTACATCCCAAGGGCAAAAGTCGATGCATTGAAGCACGGAGCTGTCTTGGAGGTGGATATGCTACTGGCTGATCAGAGCAGCTGTCAAGCGCATTACCAGCGTGTGCCCACTGTGCCTGAGCCAGCAGATGGAGATGCAGCAGTAGCACCAAAAGCTAAGACACTGGCAAGCTTCTTCAAGCAGCTCACACCCACCACCACAGCAGCACCAAACAAGAGGGGGGCTATTGAAAATGAACTGTCAAGTTACTTGCAGTCAGCAAGTGTGGAGAGTGACACTGA
>172_GATCGATAATACGACTCACTATAGGGTCTTCTTCAGAGTT_NODE_1_length_462_cov_3.850649
AAGTGAAACTCCGCCACCAGCACAGGGAGATGACAAACAAAAGCAGACACAACCTTCATCACCATCCTCACCAGCTTCCTCCCCAAAGGACCCTCTCCTTTCTAGTCCTCCTGACGACCACAAGCATTCACTGACTTCTCTGAGCTCAGCTTGTAGAAAGGAACGGAAGCAGCAGCCCAGTTCTTCACCCACCTTCCTGCATGCTGCCCCATCTTCCCCACCAGCACAGTCCCAGCATTCCTTGCAGCAGCCATGCCAAATGCCAGCAAAAAAGGAAGGTCTTACAAAGTCGCAGTCGCACACTGAGCCCAAGAAGAAATCTCAACAACAAAGTCAACCCAGCTCTGCCACAGACACAGGTAAAGAGATTTATTCTCGTTAACATTTCCAATTAGGCTCCTGGAAGAGACCACTTTCTGCTCTTAGGTTTAGCTCTAGTATCAGGCTGGTGTGTTGTAAACTCTGAAGAAGACCCTAT
>173_CATGGGTGGTTCTATTTTACCTGAAGTCTTTTCTGTTATA_NODE_1_length_177_cov_13.355932
AAGCTAGTCCGCTGTGGAATTCACACTCCAGTCAAATGTTTCTTTTGTGTGGGCACAAATATTCCGCAGTTGGCTGTAGATGTCTTTGGAATTGGGAAGGATTTTCTTTTCTTTCAAGAAACGTCAAGCGTGAGATTGTGTGTGACACTTTCACATAGTTAGGAATGAAAGAATTCAGCTTGGTGAATAAACACGACAGAGCGGAGG
>173_CATGGGTGGTTCTATTTTACCTGAAGTCTTTTCTGTTATA_NODE_3_length_152_cov_16.881578
GAATTCTTACGCTGAAATTGTGTCGCTTCAGGTAATATGTGGGCGCAGACGTGGTCTGGCATCATGGATCTGGTCATGCCTTATCCACACGCCACGCAAGTTGACGCCACGCCAGCCATGGTGGCAAAGGTACACGTCAAGTATAATGAAGAAATATTATGAGGAGTAATTTTTTTTTTTTT
>173_CATGGGTGGTTCTATTTTACCTGAAGTCTTTTCTGTTATA_NODE_5_length_79_cov_11.139240
TTTTTTTTTTTTTACCTGCACCAAGGGCTGGGATGCCAAAAGAATGTTCCAGGAATCCGATAACTTTTTCACCTCTCTGGGGCTGCTGCCAATGCCAAAAGAGTTCTGG
>174_CATGCATTTGGTCTGTCATCCTCATACCTGACTTTGGAGG_NODE_1_length_496_cov_10.572580
CCTGAGGGCGAGGAAGAAAACACACTCAAGCAACAATCCATCCTTGTTATGGGATAGCGCGCTGGCCGGTTCCATAGGAAATGCCTGCTTGAAGCATGTACATCCACCGTGACCAGATAAGCTGGCGCTGGAGCGTGTTGACCCCCGAATGCCCGCCCGCCTCCCAGATTGCCACTAGAGTGTTGTTGTACCTAGCAGATGAGCGGGAATCGGTCCTCGCAGGTTGATGTACTTGGCGCCGTACTGCTTGTAGAGTTGTCGGCGCACAAAGGCGTGCAGGTGCTGATAGAGAGGTTCGATTGTTTTATACAAGCCCTCGATGACTTCCTGGAAGTTGTCCGTCTCGTACCAAGAGCGCCAGTCTGCCCCCGTATCTTTAAATCCTACAAAAATTGTTTTATAATATCTTCTTGAACATTGTTGTATTTTTCTCACCATCAGCTTGAGAGGCTTTGTTGCTGAGCTGCACGAATTTCGGGTAGTGCTCCTTGAGGGGAACACCTGACACGTTATGCCAGCCCTCCCA
>175_CATGTTTAAATGCTGTACATGGTATTTGGGAACAGTTTAT_NODE_1_length_325_cov_8.347692
AGACGTAGGCAGCCCCAGGAGACTGCAGCGGAGCCAACCCCCCACCCTTGGGCTCTGTGGGGTGGAGGGATGAGGGCACAATAATCCAGGATCCATTAAAGTGTGACTGATGCCATTCTTTTTGGTTCTTATGACTGGATATAATCTTGCCAGTTGCAGCCTGAGGAAAGGTGGCTTATAACGTGGGACAGACAGACCCACAGCGGGCTGCTAGCGCTCCAGATCCTGGCCCTCAGACACTGACCTCACAGTGGAATCGACTTTTGCTGCCAAATTATTTTTTCCATTTCACTAATGGGTGGATAGCAATAACTTATTTAATATGACAGCTCGTCAGGATGGCGAAT
>176_CATGAGTTATTGAAAGTAGGGAAATTATTTCTGTTATTGC_NODE_1_length_525_cov_12.179048
GGCTTCAGTCACTTTTTATTTTTTAAACAACACTGAGGCTCTTAAATGTGTGCAAACTCATTTTAAAGCATTCTATCTCTCTCCTAGGTCAAGATCTGGTTCCAAAACCGGCGATCCAAATTCAAGAAGCTATACAAGAACGGCGAGATGCCCCTAGACCACAGCCCCAACGCCAGCGACTCCATGGCGTGTAACTCGCCGCCCTCCCCCGCCGCCTGGGACAGCGGCACCCCCCAAAGCGGCACCCCCCTCAGCCGAGCTCAGGTGCCGCAGCCGGCGCATAGCTCGTCGCCGCCATACATGGACGAATATAGCAACCACTGGTACCAGCAGGGATCCCACCTACAGCATCCGGGCACCGTGCACCACCCCGTCCCGCCACAGAGCGTGGGAGCTGTTTATTAACACGCCAAGACTTTTTTTTTTTTTTAAATCATCAAGGTCTACCAAAGAATGCATTGAACATTTGGACCGGGAACAAGCCTGAAGATGATCCAGTCATCCACACCAGAACATTTTCTTGTTCCATTCACAAAAAGGGATTTGTGATCACTT
>177_CATGAAGCATCAGCTCACATGGTGTCTGTCCTCACAGAGA_NODE_1_length_464_cov_12.030172
CTGCTATGAATCAGGCTGAGGACCCAGAGGACGGAGTCCCTCCCTCTGAAGCCCCTCTGTGTGGGGAACATGACAGCCAGACCAAAGCTCAGAGGTGAGAGGACCATCTCCAACTGTCTTCCACTCGTCTCCATGTCCCAACGTCTCTGACTCACTGACTCTGCTTCTACATGTGTGACCAGGACCCATCAGAGACCAGGACCTGGACCTGGACCCAGCTGTGTGTCCATGAAGAGTAACCGGTCTATGGATCGTCCTCCAGACTTCAAAGATGTTGGTCCCTCTGTTGATGCAAGGTGAGGGTCTCAGGCTGATGATGAGGTGTTTCTACCAGACTCTCTGGTGGAGGTTCTGGGTTTCTTGCTCCAGGGCCCTTCAGCAGTGTCCAGTGAGGGAGGGAGAGCTCCATGGAGGACTTGGTGAGACCTGTTGGGACTAAACCAAACTGACTGGTGAAGAAAACAGTGAGCTGAAAGACTTAGCTGTTGATTCTC
>178_GATCTTAATTTCACAGCAGCTTCACTTGCTGAAAAAAAAT_NODE_1_length_588_cov_12.214286
CACACATGGGCCGAGCAGCTGCGCTTTCCATTGATGTGCCGGGCTGCCTGGATGGCTGCCTGGCTGGAGGGAGATAGATTGGAGGGGAAATGGCTTAATTGTCCTCACTCTCACTGCTGGAATGCAAATAGCCCTCCGCTGCTAAGCCTCCTCGGCGAGGAAAACCCCACGCCGAGGAGCACCGAGATTTCGTTTTTCTTAGTTTGATCAATCGCTTCAATTATACTCGGCTTTAAAATGTATTCAAAAGGAGAATGACATGTACAATTTCACTTTGGCATGCAGCACAATTGCTTTTGATTTTTGACATCGGTTTGTTTGCAAGCATTTGTTCAGGTAAGTATTTTATTCACCTTTTGCATGCAATGCATGCTAATTGAATAATTTAAATACAGTTTTTACTATTTTAGTATATAGCCAGGCACAGTGTTAATATTGCAGCTTCATGTTAAAGTTAATATTATTGGGAATGAAACTATACTGCTGTATTTTAATGTTGATCATTAAGGCTGAATTACCAGAACATAAGCAACTCTAGTGAGGTGAAACAGTTTACAAAATGGATCTTGCTAAATCTAAATCGACAATTTATTGTTGTATATTGTTGTATATTTAAAA
>179_GATCTTGTGCCGTGGTTTCAGAGGGTACAGTACGGTCGAT_NODE_1_length_505_cov_11.691089
ATAAACTGCCTTATATAACTTCACACTCTCAAACATCATTGGAACATTTTCTTTAATTTTAGGTAACCAGTGAGGCTCATTAATGCAATGATTGATGGCTAAACCTTTCTCTCAAGGATACTATTTTTACACAAGGTATAAAATCCCAGTGTTTTAAAAACATATATATATACACACAGATATGCTCTGTATGAATTTGTGGTTTGTTTTTCTATATAACAGCAGCACAGGTTTCTTGGCCTCCATTGCAAGGTGAGGAGCTAGAATTAATCTCCTCTCCCAGCTGATTAAATTGATCCTTTCTTTTCATGGCTCTGTGTTCTCCTTCCCTTTCGCCAGCAGACCACCGAGCAATGAACAACCAACCTGCAAGTACCGTGACCAGACAACTCCAACAAACTAGCCTGTAATAACGACCAGGGGAAGGGGGAAAAGAGACCCGCGTTAGTACGCAAGGGAGGTCTTCAGGTCTTTGGGGGATCTTCTTTGTGTTTTCCATAGACTTAAATCATGTCAGGAGCTCACGCATGCTCTG
>180_GATCCAGAGGGAGAGGGAAAGGCACCTTAATTTCTAGTAC_NODE_1_length_476_cov_14.909664
TGGTCCTTCTAATTGTCCCATTCTTTCTGTCTTTCTCTGATTTGAATTCTCACACACTTTCCTACATTCATTCTATATTTTAACTAGCTGCTTCACCTTAAGGTACAGTAGTCAGACATTTAAAGCAACACAATTAGATTAAGCAATTAGACGTGTCACTCATTGACTGTTTATTGACCTTAGATACGTCACAGGGATAAGGAGAAATCCATGTTTTAAAAGCATACTTTGGCTAAACTCAACCCATTTCCTAATCCAGAGGTATTTATCTGTTGGCGTCAGCCGGGGACACTTAAGTCTTGTGGGGCAACGTTTGTCAAAATAAATTTTCCCATGCATGGCTAGTGGAGAGTGACAAGTGTGTATTTAATAAACCCTGATTTGTTTACGGGCTGAGCACTTAGGACCGTGGGCTCGCTGAGCAATGACGGCTTGGACAACGGTCAGATGCACGCTGGGATGCGATGTTACTTTCTGTGTGTACGTAGAAGTAAGGAGGCGGGGTT
>181_GATCTTTTTCGGTTTGCCGTTCACCATGCGGACCTCCGGC_NODE_1_length_483_cov_13.277432
CTGAAAGAAGCTCTCTTCCTTCATCCAAGCGTGGATTTATCCCAGCAAGGGAGTCCCCCCTCCCAACCCAACCCCCCCTTCCACACAAGCATGAGTACCGAGCAGCTCTACGAGAAGAAAATCTCCAGTATTCTGACCGACCTTCCCGGATCTATGAGCTCCCACCCGAGCTCCAAGGACTCTCCGACTCTGCCTGAGTCCTCCGTGACGGACATGGGCTACTACAGCACGGCGCAGTCGGCCCACGGCCATCCCGAGTACTACCAGGGTCAAGCGTACGGACAACCCATGAACTCTTACCATCATCACCACCAGTTTAACCTGAACGGAATGGGAGCCGCTGGAGTGTATGCTACCAAATCAGAGTACCCTTACACGAACAGCTTCAGACAGTACGGACATTATAACAGAGATCACCTGCAGGCGTCACCTCCCAGCTCAGGTAAGGAAATGACCACTGAAAAGAGAAAAAAAAAATGCATGTTTAGTGGTTCACAAGGGCTGATTATTATT
>182_GATCTCACATATTTGTTCTCTTTCACGCCGTTTGTTCCTT_NODE_1_length_306_cov_15.160131
CCAGTCACTGGACGTTTTCGCTGGCGGATCGCGGGGGATCGGGCCTACGGGGAGGAGTCTCCTGGGAGAGCGCGGGGGAACTAGAGTAACAACTACTTATACGTAAAACACCTCAGTTGGTCCGTCAGACCCGGTTCCTCCTCTCTCAAGTTTTCCCTTCAATCACAGCCAGAAGCTTTGAAGACCAACATTATCAGGTTCTGTCTGTAGCTGACTTTCAGCGAGAAGCCAGCGGGAGAACGTCGTCTATCTGAGCGCTCGTCTATAAATATTTCTCTTCCAGTCACTGACCACCGCTAGAAAGGAAAAAAAAAAAAACTATAATGAGCGGGTTGA
>182_GATCTCACATATTTGTTCTCTTTCACGCCGTTTGTTCCTT_NODE_2_length_102_cov_8.441176
TCTGTGAGCCGGCTCGTTCCTGAGGGTTATAGAACCACGCGAGCGCAGCCCGTGTTTATGTAAGAGCTCTAAAGTGTGTTTCGGATTACAGACGCTCGTATGGAAATTCTTGTGGCGAGACTGGACGTGTTC
>183_CATGTTGGGACTTCTTGGGTGAAAAGGTCACTGTCCTCTA_NODE_1_length_599_cov_14.777964
ATCCACTGATAAAATGGTGGCTTAGTCTCTCATTTCCACAAAGCCACAGAGGCAAAGAGATGAGCAAGCAGTAACGGGAGGTTCGCAATTGACTTGAGGAATTTGGTCTCGCTTCACGGTGACGTGACCAACTGGTAGCGATAACGCTACAGAATGACTGATCCATCCCGCTCATACCGAAACAAGGAAAACAGTACTTCAAACACATCCATATTTCAGTGACAGCAAGCTCCAGGGTAAAACAACCCATTTACCTGTAATCTGTTTTCAAAGGCACCTAGGAGGAGCAAGGTGGACCTGTAACCACGACAAAGCCCGCCTAAGGAGAGCTCTGCCTTAGGAGACTCTTGTCAAGTGTTAAAAAATAGAAAGACGAGAGGTGAGGTGAAGCTTCAATTGACCACAGCTTGACCTTATTTGGTTGCATCCCTTCAGGCTAACGTTGTTGTCATGTTGCTCGACACGAGAGTTACGGAAGTGTACGGTCACCTCCACCCCCGACATGCTTCTACCTTCCTGCTGTATAAATGAATTGTTGGGTCAGAAGGAATGTTGCATTAAACCCAAGCAACAATGACCACCAACAAAAGCAAAAGAACCAAACCCGACTTAGGTACCGCCCCCTGGAC
>184_GATCAGACTCTGGTGTTTTGTCAAAATTCAGTCGTCTTTG_NODE_1_length_472_cov_13.822034
TTCTATATACAGGCACATACAGTTTTACCGATTGGAAATCCTTTTTTATTGTTGTAGAGAGAGAGAATCTCAAAACACATGAATCCTTTCCAATATCTCCTTACTTTTAGCCTTGCATTTAGCAATGCTTGGGATGAGCCCACAGATGTTCTTCGTATAGAATGCTCATGAATCCTCTCTTGTTGATCTCTAGCAGTGGAAGTCAGATAGTGTTTGTGATTCCGGTGGAGCATGCCTGTGTGCATGCTCATCCCTCCCCTCTTCCTGGGCTTTGTTAGACCAGGTGTGCCTATTCTCAGTGCAGTGCCCGGGGAGCCGTGAGAAAGCGAGTTCCGGCCCTTCTCTCCCTCCTCTATCTGATTTATTTAGGCCTCTGTGGCATTTTAGCAAACAAAAGTTCCGCTCAATATTGATCTGATCTCTCCCATTTCCCCACCACGCTCTCTTTGTTTTGCTCAGGTCTAGGGTGGCTGCTTTAAATCAGGCCCTCTTGACGTTTGCT
>185_GATCGAATGTCGGCAGTGGCAAACAGAAGCATGCGCTCTC_NODE_1_length_309_cov_13.546926
AGAAAAATGTCATATAATGATGTTTTTTTAAAAATTACCTTTTGCAAAAATACAGCAATGTAAAAATAAGGAAGTAAATATCAATGTTTCCTTCACAAAAATTCAGATTAGGTTGCACGAACACAGAATAAAAATTCAATTCCAAACAAAGTCGGAATAGCACCCTCTAGTGGTACCTAAAAGAGTTGCTGTGTAAGTATAGTTCAGTTGTATTTAACTTTAAGATTCAATTTTTTTTAAATCTAATGTTGCTGACGTCAGTAAAAACGCAAACAAGAAAAATCCAATATTGGTATCTAATATCCAATATCATGTGACCCAGTAATGGCTGGGTGGGAG
>185_GATCGAATGTCGGCAGTGGCAAACAGAAGCATGCGCTCTC_NODE_2_length_151_cov_10.894040
TGGCTGTTTGAAAGCGGAAATCAAATAAAGAAGAGCACATTATCACAGAACCCGTTGTTGGAAAGGATCAGTAAATGCGCTCCAAGTATTTAAAGAGGCACTAAGTAATTGAGTCGATTTAGGCCTATTTGTGGTCTGAAGGTGGTTTGAAATAAAGCAGCCGAGGTGTCGGCGGCGCACG
>185_GATCGAATGTCGGCAGTGGCAAACAGAAGCATGCGCTCTC_NODE_3_length_95_cov_3.610526
GTATCAAAATGCATCATGAGCGAAAATAGCATAATTCATAAGAAATGAGATCCAGACTTGTTAGGTCTAATGCAGTACAAATAAATGTACAATACAAAATATTAGAAAAATGTCATATAATGATG
>186_GATCCACGCAGAGTGATTTAACCTTTGAACCCCTCCATGG_NODE_1_length_403_cov_15.454094
CTCATTAAGGGCGCCGTATCTCACAGCAGGAAGTACAAAGTGTGACCCTGAGCTTCTCTCCATGTGCGTCCTTTGACCCCCTCCGATTTATATGCGGGGGACAAAGAGTCGTGCCGTCCCTTTCTGCACCGCACCTCTTCTCCTCTAACAGGAGACCCATTGTTCCTCAGGACAGCAGGTGAGAGCACTTTGCTTGCACTTTCATGGTCAGGCCCCCGGAAACAGCAGGAAAACAGCGTCAACTTTCACTTCAGAAACGCTTTGCAACCCCTTGAGTTTATGTACCGATGCCCCCTTAGGCATTTGTTCCCCCGCAATTTTGAATATCAAATGCACGAGCCCATCTTCTCTGCACATAGGAGTCCCAACGCGGCTGGGAAGAGGCGCTGGAGGAAGCAATGTAACGTGAGGCGCAGAGGAAATGCCAGCTTTC
>186_GATCCACGCAGAGTGATTTAACCTTTGAACCCCTCCATGG_NODE_2_length_126_cov_10.230159
AGCCCTTCCAGTTATCTCCGGACTCGGCAGAGCCAAACGCTGACTCAGCTAGCGCTCACACTAATAATTGAACAGCTTACTTTAGTGCCCTAAGGTTTAGAAACCTGCGACATAAAAGGACATTTCAGCATCACCGATTCAAAGTGGCGGGGTCCT
>187_GATCCAAATGGCAGGTGCTCAAAACTTAATCTCACGGGCC_NODE_1_length_568_cov_12.404929
CCAAAATATTTTTCAGTGTTTAAGGAAGTTGATTGACCTAATAATAACATTCAAGGTTGACTCCATAAGGGTCCTTTGTACTTTCATTGAGTGTATTCAAAGCAACTCCTTCCGCTGTGTTTGTTTTTGCTTTGTAATCCTTTGTTATGACCTTAGAAGGCCATTGAGCCACTTGAGGAAAACAAAAGTCGCTTGACCCGTGCGCTTGAAGGTATTTATGAAGCCAAGCTCTATTTGCTTACCATCAGCGATGAGCTTTACTCGCCACGTGTTGTCTCAGTATTTCGCTTTGAGGAAGTTTTTTTTTTTTCATCTTTTTATCTCTGGAGCCGTTTGTAACGCCGCAGATTAGTTTTAAGCACGCTGGCATGACACGACAATTTAAGAAGCGCTTCTCTTCGTGGGTGGCAGAAAAATATCTCTGCCTTATTGTCTCGCTATTACCTCTCCCTGTTGAACTTGTTTTCCGTCAAGTCTGGTGGCAGTCCGTAGAACACAACGTGTACAGTTTCTGTTTTGACACCGGTTCCAAATTACACATGTAAATGATTAATCACCTGGTCTGGGCGAGGGCCGCTTAGCGTCGGGGGGGGGGCTT
>188_CATGGTCAATTACCGAAGTTTGATTGTGTCAGTAGTTTCT_NODE_1_length_280_cov_12.425000
CCCTCACCTCCACCCGCCCGCCCCTGTCTTATAAAACCATGAGCCATAAAACCACCTCAGGGCTCATTCTTAATCTGTGTTTCCCCAAATGGACGTAAATGTCGTGATGATATTCGGAATGTGATCGCTTTGAATGGGAATTTGTATTCGGAAATATGCGTGAAGAAGATCAGAGGTCAAAGGACATATGCTGCAAAAGATGCTTCTCCGACGTGTGATTTGCTATGCAAACTGGAGAGGAGGTGATTTTTATATCAGAGACAATGTGTGTAACACGGTGCCAGTTAAATAGTCGCAGAGAGGCGGCTGG
>188_CATGGTCAATTACCGAAGTTTGATTGTGTCAGTAGTTTCT_NODE_2_length_157_cov_12.859873
GAGGCGGCTGCAGAAAGGCCCCAATAACGAAGCAAACAGAGATGAGTGGAAACTTTCACAAGCGGCCTCCGTGCCGTCACGAGGAAAAACGTCACCACCGTGAGTAAGTGTGCTGTTGGGTCGGATATCAGACCAACCCGCACCCTCGACCCGCTGTGCTCTGTGTTCTCACTCCACCCGTTTACTC
>189_GATCGATAATACGACTCACTATAGGGTCCATAGACTCATA_NODE_1_length_152_cov_2.559211
TTTTGTAAACAATATCAAACTAGTTTTAAGATCTTTTCTCACCATCATTTCCCATGGAAGACAAGATCTTTTCTCTCTCCTCCCATGGCAAGGCACTAAGGGTAGGCATATCATCTGGGAACACGGCACGGTTGCGACCCAGAGCTACAGCTGCACGACGACACAC
>189_GATCGATAATACGACTCACTATAGGGTCCATAGACTCATA_NODE_3_length_229_cov_2.895196
GAGGAGTCACTTTCTTGTCCCTGCACAAGACAAACAAGTGAAAATTAACTTTGCTGCATTTACAAACCTGAAAATGTTTATCAAAGCAAAGGTGACAAAAGATAGGACATACCGGCAATTTGGGTTGATCACCAGGTTGTAACTCTCGCTTCTCTATCTTATTGAGCTGGGCTTTAGCTTTTTTCAGCAGTCTAACAACACGTCTGTCTGTAACAGGCTGCTTCTCGGCACGATCTAATATGA
>190_GATCAATTAATGGGAGAACAAGGCGTCCCGCTGGGGGGGA_NODE_1_length_465_cov_12.415053
AGTCTGTTTGCACATTGACAAGAATGCAATTAGCCAGTGAGTCACACTCACTGATCAATGCTGGCATATCACTAGCAGTCAGCCATGAGCAAACATGTTTTTCTTTTAAACAGATAGGAAAGGAATGTCAAATAAAACCTGAAGTTCAAATAGTTGACTGGATATGTCGAACCCGTGTTATGTAAGTGTCAAAAATTAACTATTCCCCATGTTGTCTGACCAATAACCTCAACAAAGTCAACTGTCAAGTGTGCGTTCACAAAGCCGCAAAGACTACGTGTCACCCCGCCCCCTTTCCCATCCCTCTGCTTCAGGTGAACAATAGACATGAGACCCCATGGCGCTCTTCCTGGTGACCTCATCGCTGCGCCGCCAATCGGACCTCACTGCATGCAAACAAAGATCGGCCCGGGGAAACGCCAGCGCCGGTTCTCACAGTCACCCCGATAATATCTCCACCTCCTCCAACCCCCCACACGCATTGACATGGAGCAG
>191_GATCAGCAGAGGTCACATCTGGAGGCAGCTGCAGGTTTCT_NODE_1_length_618_cov_12.244336
TGTTGGACAGACGGACAATCCACTGGTCTACAAAGTGCAGCATGGAGATGATGGTGACCTGAGAGATGTTAAAGTAGTTGTACATGTACACACCATGAAGATGGAGTCCAGGTGTGTTTGATGCTGCTGGGCAGACGGACCTGTGGGAACCTCTGAGCTCTCCTGGTCCTCTCTGTGGAGGAACATGAACCATCAGCTCACATGGTGTTTGGACCATCAACACCAATACAACATTAGGTAAAGATATTGGCTTCTGTCATGATTGATCACGATGAAAACCAGATGCTGAAGACTGTCGATGATGACAGACAGTTTATTAGTTGAGTGACAGTTAGTCATCAGTTTCATCTGGTTTTAGTTCTTACTGTGGGTCATAAAAACAACGTCTGCAGACCTCTGCATCTGGTCCAAAGTCCTATGGAACTACTCCAAACCTCTTTAGTCCGTCCCCTGACCTCTAGAAGTCTCCTTAGATCTTCTGAAACTAGTCTTTGGTCCTTTTCACAGAGTCTACTGACGATACTTTGTCCAAACCTCTGCATGGAGTCCAGAGACCACGTCAGCTGATCCACAGAGCACTGAGTTTATTCTAATCACATGTTCAGTCCCAGTCATCTGTCTCCAGAAACCTGCAGCTGCCTCCAGATG
>192_CATGAAAGTGCAAGCAAAGTGCTCTCACCTGCTGTCCTGA_NODE_1_length_352_cov_9.644886
CGTTTGTTGAGGCAGGGAGGGGGACGAGTGACATATTTACTAACTAAACACACACCACACTTTTTCTGAACCAGTAAAATCACCTTTCCTAGGACTATAATCAAAGAACTGATAAGCCGACATCAATAAGAGAACTGGCATCGAGGAAGCTGTAATGACACCCCTCCTTGTGCCTGACTGATACCGATACCTTACACAACCCCACTTCAAGAAACAGCCCTTCCAGTTATCTCCGGACTCGGCAGAGCCAAACGCTGACTCAGCTAGCGCTCACACTAATAATTGAACAGCTTACTTTAGTGCCCTAAGGTTTAGAAACCTGCGACATAAAAGGACATTTCAGCATCACCGATTCAAAGTGGCGGGGTCATTAAGGGGGGCG
>193_CATGATGGATCATGATGGAAACCAGATGCTGAAGACTGTC_NODE_1_length_481_cov_14.486486
AATAGCAGCTACTTTTATAGAAAAGAAATTTGTGTCTTTGTGTAATTCTCACAATAGTAAAGTCATCCAGCGGGCTGCACTGGACCCCCCGGCAGACCAGATTTGGCCCTCGGGCCTTAAGTTAGACACCCATCATCTAACTGGTCTGTGTGTGTTTAAGTGTGAATCATTAACTGTAAACTTCCTCAGATGTAAACACAATGTAAGCTAGTTCCTCCACATCAGGATCAGCAGAGGTCACATCTGGAGACAGCTGAAGGTTTCTGGAGTCAGATGACTGGGACTGAACATGTGATTAGAATAAACTCAGTGCTCTGTGGACCAGCTGACGTGGTCTCTGGACTCCATGCAGAGGTTTGGACTAAGCATCGTCAGTAGACTCTGGGAAAAGGTCCAAAGACTAGTTTCAGAAGATCTAAGGAGACTTCTAGAGGTCAGGGGACAGACTAAAGAGCTTTGCAGTAGTTCCATAGGACTTTTTACCAGATGCAGAGGTCTGCAGACGTTGTTT
>194_CATGGCTGAGACATTAAGATGCAGGGTCTCTGCTTTTTTT_NODE_1_length_199_cov_4.944724
TTAATGAAAAGATGCTTCTCATTTGCCTTGCCTTTAATACAGCACGTATGAATCATATTAAATGGTGACTGCTACCGGGCGAGGCTGTCGGGGGGAGAAAAAGCAGAAAACAAATGAGTCAGCATGTCAACCGGGGAAAGCCTCAATCCTGTTGTAACTCGATGTAATGATTTGGTGACACACTATTCTGATTAAACAAGAAAGTGGCTAACC
>194_CATGGCTGAGACATTAAGATGCAGGGTCTCTGCTTTTTTT_NODE_2_length_115_cov_3.278261
CTATCCTCATTCAGCTGCTTTATCTTGCACTCCAAAACATCGCTTGGAAAAGAACAACGTAGACATTGTGATTGTGTTTTTTTGTTTTTCATATATTTTCATTTTAAAACCTTTAAATTACTTTAAAAA
>195_CATGTAACAAAAAGTAGGTTCTGGGTTTTTATAGCCGAAC_NODE_1_length_454_cov_13.614537
GGACCGTCTACAGGAGCCATCCACACTCCCTCAAGTCCATGTCTACCTCCACCCAAAATCTGAAAAGGGTAGTTCCCCTGCATGCAACACAGCTGGAGACAGATTAAGACTTCGGTCTATGGAAGAAAACCCAGTAGCTTTGCTACAGAGATGTTACTCAATTTAAAATATATTCATAAATGTTTTTATGTTAGGCTTGATTACATTTCAATCATTAAACACTGAATGGGTCTGAAGACAAAACTATCCTGCACGCTAACAATCTGTATGACAATATAGGAGATAACGTTATCGGATTAGGAGAGGGGGGGAGGCAGGCCGCCCACAGCAGTAACACTCAAGGACGCGCGTGATGTCATGCAAACACGTTCACGACAGCAACAAGCCTGACAAGAGGAACTTGGAATCTTGAGATTAGCATCCATTGTTTATCGGGTGGATGTGCCATGTAGGGCCGGTCTCTGCAGGACCCCCCTCCCCGCTA
>196_CATGATAATAATAATTTGTGGCTTTGTCCTGGCGGACTGT_NODE_1_length_362_cov_14.930940
AAAAAAAAAAAAAAAACAGCGACTAAACACGTAGTCCGTGTGCACTAAATGACAACGTTTATAAAATAAATAAACAGTGATGGGGAAATTGAGAAAACGCGGATGTGGCAAAACAGGGTGGGAAAGTTGTGCAAACTCAGCAAAAAAAAAGGCACATACGCAAACAGAGGATATGAGTGTAAAAAACGGAATCTTCAAAATAAAAGTAATCCTGTGTTCATAAATGAGCAAATAGAAGAAAACACAGGGAAAAGTCTATTTGTACATCTAAATAGAGCCATCATGTGTTCGCGCCTATGTACAGTAAGATATGGTCGCATTCTCAAGAGCGTTTGGTGGGCAGAGCGTTGCTGCCGTGTTGTCCAAACCCATCATTTTGGTCAGGTCCTACT
>196_CATGATAATAATAATTTGTGGCTTTGTCCTGGCGGACTGT_NODE_2_length_190_cov_10.721052
CGACATTTTAAATGGCAAAATGTTGCGTCATTTCGTAATACACGCGCCGTATTTGCAGCTTCAGGTAACAAATAAATGCTAAATACATTTATTTTCATACGTGTTACGTGTTTGTTTTTTTCAACCACACCGTTCCCGTAACGGGAGAAAAAAAAATCGTGGCAGAATTACAAACGGACTCGCTGGCTTGCAAATATGTCACGCAAAAAAAAAAAAAAAA
>197_GATCCAATTCAATTGTTGGAGCAATATTTTTGGTTTATTA_NODE_1_length_507_cov_10.696253
GAAAAACATAAGTTTGATTATTTGATTATTTATTTTGCACAATTGCACAATTGCAAAGGAAATATTTCCATCCAAAATGCAACATGCAATACAACAAGTATTTCTGTGTGTTTCAGTCGAAGTTTGAGTTTTTGTGACGCGACCGTTGGTCTCAGTCGAGTCATCATGGAGCTCAGATCCTGATGTTTGTACTGGACCTGGTTACTTTAAAATGCTAAATGAGACGTGAAGTCTGGTGGCCTGCCTTCGCATTTCCTGGTTTCTGTGCCCGGGACTCCGCTTCCTGACTTACAAGTTCTTTCCAATACGAAACCCTCCAGACTCGCGTTCTCTCACGTTGTTTATTTAAAATGATTTGTTTCTATCGTCCACAAATACAATTGAGTTTTATGTGAGTAGCAGAGTGGACAACGTGAGTTCAAAAGACTGTGCCGATGTCCTGTCCAATACCACAGGAAGCCCCGTGACCCGGCCCCACCCCCTCTTATCCGCTGATCCTCGTCAGGTCAATCTAATAAAACATAAAGAAAGTTATTT
>198_CATGGCTGGCCAAGACTGGCCAGAGGTGACATGGCAATCA_NODE_1_length_336_cov_7.595238
TTTCCAAAAAAAAAAAAACACTTTAAAATAATATTGCACAATGACAGCACTGAGAAGAAAGAGAGGCATCATGCAGACAGTGTGCACACCCAGTGAGAAAGTGGAGGGAGGGAAGGAAAGCAAGTGCGGAAGGGATAGACAAAGTCATACTCTCCCTAAATGCCGGCTGCTTCGCCCTCACCGCATCTGCACCCGCCTCATGTAGGCCGGCCGTCACGGGCAAAGGTCTGCTGAAGGTTCGTTGGACTCTTCCTCTGCGTCGCACAACTGCAAAAAAAAAAACTGCACTCCGTTGCATGCGGTTCACTTCTGTCGACGTACTCGGTGACCGGCAGATGGTACTCATCATTTGAGGA
>200_CATGAGGAAAGGACACATTCCACACCCAGTCAAGAATCAG_NODE_1_length_474_cov_15.656118
AAGTGTTTTTTTTTTTTTTGGAAATACGTGGAGTGAACTGTAAAGTTTATACTGTAACTGAGGTTCTCTGTACCTGTATTAAATTGTGAACTGAATTCAAGTGGTCCGTTTTCAACATTGGCATGTAAAGTATTGTGCATATTTTGAGTTAAATGACAACATGCAAACTGTAATACTTTGAAACATTATAAGGCAATTGAAAAATTAGTCTCAAACAAATAAGTCCAAATAAGTAATATGAAACATGCAGTGTCAGGCATTTCTTTTTACAGTGTAAAGAAATGGTGTATGCTTTCAAAAGCCAAGTAGCCTGACACACATAAATGCAAATGACAAGCTGTTAAGTATCAAACCAGACTGCGTTGCGACCGATGAAATTAATCTTTGGCAAACCCTTGTGCAACCCTGCCATGAAATGGCCACTGAATTCAGAATCTTGCTCAATGTAGGTGCAGTTCTTTTTGTACGAAAGCCTTTATTTTCAAGTCCGAACCTTTTTTTTTG
>201_CATGATTTTGATTCATTGGTTGGACTTGATTAAGTTAAAA_NODE_1_length_225_cov_8.715555
GTACTATTAGTGCAGCAACACTCCAGCAAGCACAGTAACACAAAACAGTACCACTACTGTATCACCGCCTGTCCGTCAGCCGTATAGCAAACCGTATGCGAGCGCGCCAAGATCCCCGTCGTCACAACTGGCACCAAGTAGACCCGATGCAATTTCTCTAATTGTCGCCGTTTAAAATACGCGTGACCATGTGACACCACTATGCTCATTATTGCACAAGCTTATTGTGCCTAATTGATTCCAGAAG
>201_CATGATTTTGATTCATTGGTTGGACTTGATTAAGTTAAAA_NODE_2_length_126_cov_2.595238
AGTGTTGCATGCCAGCTTTTTTTTTGTTTTTTTTTGTTCTACCCAACCCACTTGGCACTGTGACCACGATTTACAATGGAAAAACATAGCGTATATTTCCCCCCCATGTTGAGCTGGTGAATCTGGAATGTGTGCTTTGGTAAGATTT
>201_CATGATTTTGATTCATTGGTTGGACTTGATTAAGTTAAAA_NODE_3_length_91_cov_5.483517
ATTTTGTGAAGCGCGTGAAAAAAAAACAAAAAAACTGAGCTGTAAACACCCAGCGTGGACCCAGACTAGCTTCTCTGTTCCAGATGTGGAGCATGCGTGCATGAGGCGGGACT
>202_CATGAAATCAACAACCTACATAGTGTTAAAAGCCAAAGAA_NODE_1_length_368_cov_9.600543
CTACCGCAGTGGAAATTAGTGGAAATTAAATTGGAGTTTTAATTGTTTAATTTTATTAAACAATTAAAACTTATAAGACAAGTATCTCTTTCTGGAGCTGAGCCCTGGGGTCTTTGGCCCCGGTTACCTGGTTGTGTTAACAGGTGGATGCATTTGTGTTTGCTGCCCGTCTCTTTGTGTTGCCCACGAGGGTCAGACAGGAAGCTGGCCAGACTGCGGTCAGCCTGAGCCAGCACTGGATGCTTTCAGCTTGGTGTGAGCGAGACTTGGTGACGTCACTGCTAATGGATAGTCTTCTGGCGAAGACGAGAAGGAGACCTGCTGCAAAACTATTTCCGGCTCAGGTTATATACACACCATTCTAGACACAAGTGCTGTTCTGATTCATAACGCATACA
>203_GATCAGAGTTGTAATTAAACGACCTGACGACCGGCCTAAA_NODE_1_length_166_cov_9.313253
GGGGTTCGAGGAGGTTGGGGAAGACCGAAAAGAGTTTTTTGGGGTTAGAAAATGAAGATTCGATTCTGGATTGGTAGAAAGAGCTTTTGGCAGCAGAGATAAAAGCAGAAAAAGAGGAGAGAAGAGATTGAAATTTAGGCCGGTCGTCAGGTCGTTTAATTACAACTCTGATCAGATCGGAAGA
>204_CATGTGCCGTGTTTTCAGCACAATAAGGCGCATAAGATAC_NODE_1_length_395_cov_15.777215
TGGCGGCAAAACACCAGCCGGTCTGCGAACTGGACGCATCGGTCTTAATGTGCCGGTAATGATGGTAAATGATGCTTGTAGCTGGTTGTCATCTACGCTCCACTACGGTTACATAAAGGTGGAGTTTGTGTTTTCACAACGTTTTATCTCATAATTTAGACTTTCTATCCCCTTTCTTCAGTGCGGAAATGGGCTTCTATAGTTGTGTGAATGCATCACTCCAGCCAATCCAAAGACGGGGTTTGTAACCAATCAGATGTAGAGACCGTGGTGACTGGCTCCGCCCCCTCACTGTCAAAAAGAACAACAGCGAGCGCATCGAAAACTCCTTCGAGCGCGAGCAGAGATTTTTCTCGCGAGCAACGAAGTTCACGTTTCGCAAGCGAGCAAATATCTTGCGCGAGATGGACTTTTGCCTGCGGATG
>204_CATGTGCCGTGTTTTCAGCACAATAAGGCGCATAAGATAC_NODE_2_length_164_cov_5.457317
ATCTTAACGGGGAAATAAGTTATTCTAAAAGCAGCCGAAGATTTAAGGCGTGGATGGCGAGGGGGGCGGCGAGAGCGGACGCACCTCACAGCATCGATCGGACCCTGAAAGCACCGTCTCCACCTCCCCACACCCCCCATCCACCCGCCCCGACGCCAAGCGTTTGACTGCTATGGCGGGAAAACACCAGCCGG
>205_CATGACGATCCATCAGGACGGAACTCATTATCTTCATCTA_NODE_1_length_423_cov_12.553191
AGTTTGCTTTTTATAAATACCAATTATTGCGTAGAGAGCGGCGTACGCCTTCTTTTGTGCGTACGCAACGTTTATAAATGAGGCCCCTGGTCCTTCACCAACGCAGTGCTGGTAGATCACCTAACATTGAAGAAAGAACCAGGTCAGGTCACCACGCATGCATCAGTGCAAGTCATGGAGTGAGGTAACGACCAAGAACGTCTGCAGTAACTTATTGTTGCTTGTTTCTTTGCATGGATTCGTTTTGTGCTCCCGGTCTGCAGCGCTGTTGTTGCCTTGGTTACCGCTGCTGCTCGTTGTTATTATTCGGGCGATCGCCATGACTTGGATTGAAGCGTTGATGACAAGTAGCTTGCGAGCTGATAAAGTGTGGGCTCCCCTGTGTTAGACCTTTTAGACCACAGCGTTCCTCCAGGCAGCAGCGCCCGCTTGGAAATGACGGCCCCCCGTCGA
>206_GATCTTTCCTGGCAACAAAGCAGGGCAGATTGCTGGGGTT_NODE_1_length_563_cov_11.245115
GTCTCTAATCCTCTGAACCTGCAAAGTTATCGTCTACCGGCCATAACTACCGGCACTCTTAAAGCTGCAAGAGACTGAGGTGCAGCTCTTTGCGCTCCCTTGATCTCTAGAGAAATCCCCCAAATATTCTGCTGTACACAACGATTTGGCAAGCATAAAAAACCATAACCTCTCCATAGCAACGGATGTGTGGCTCACAGCCAAAGTTCAGTTTGTTCGGTGTATTTAGATTCTTTATTTCCTCTCTGATCATTTGTGAGACTTTGTAGCTCATATTCTTCCAAGCTGGACGACTAACTCACAGTACGTTCTGCTTCCCTGACGGGCGAGAGCACGCGTTGTGTTCCCCTCCCCCCCTCCGGCCGTCCGTGTGCATGGAGCATGTCGCCGGGAAAAAGCAGCTTCACGTCCCCAGAGGATGTGGAGGCCGCAGTGCTGGTGACGGGTTGGTTGTTTTTTTTTATTGCCAGCACCGCAGGCTTTTTTATTGGCGCTCCAGTGCCGATGCTTCTAGATTAAAGGCATTAATTTGTAGGAAACTCTCCTGTTCTCTCCGTTCGACATGCCCCCGCTTCCCCCCCTCCTCTCAAGTT
>207_CATGTGTGCAAGTCTCCCGTGTGTTTGGCTGCCTGGCACA_NODE_1_length_546_cov_13.631868
ATGAACATTTTCTTTCAGCATTCAGTTTTGCAAAGCTAGCACAAATGTTTACACTGAGTAACTTTCCATGACTGGTTCCTCGATCCATCTGTTTTTTATTTCTTCTCTCAAGGACAAAATATCAAGGCATCTGCCCACCCACCAAGCGCACCGAAGAGCATTTTGATGCCGGCGCAAAATACCACATACCTGGAAACACGCCGTACATCAGGTAGCATCTTATTTTATCTACTGCAAAAAGTGTTTTTAAAATATTAGACATGTGTGTGTGTGCGCCTTGAGGCGTTTCTACACACAAAAAAACGTGCAAGGCAAAAAGGAAATAATGCAAAATGGGAATTGAACGTGTTATTGTACACGGTGATCTTAAAGCATTCATCAGAAAGGCCGGTAATGGGATTTTCGACAATACCAAAGCTTTACAATAACAGGAAACTCTCTGCATGGATACCAGCTGCACTTAGTTAACTACAAAAGAAAACAACAAGTGCTAGATGAGGCATTTTCATTTCCAACTTGAAAGGATTGTTTTGTTTTTAGTCAGATGTCATTTGTGGGTTATGCTTGAAGGAAGCA
>208_CATGGAATATTTCGAACCTCTCATTAAATGGCTGGAGCAA_NODE_1_length_528_cov_13.130682
TTAGTCTTTTTGCTTGAGCTCGATTGTTGATAGCGACCTGCTGGACCTCTTTGACTTCCTGTATCTGTAGGCTAGGAAGATGGTGGCAACCAGCAGGACCAGACCCAGGACCAACAAGACCCACTGGGCCGCAACTGCAGATGCACTGTCTACCTTCATTCCTAGGAAGTCCACCTTGGGCTCATCGTCTGGATGTGCAAAGAACAATGAGTAAGCATGTTGTTGTTATTGATCAGTCTTGACAGATCCGATACCAGCCAGCCGATACTTCATGCGAAATGAAAATCTGATGAGAAGGCAAGTTAGTGTGCTGACTAAACCCAAACTGCGTGTGTGTGCGTGTTGTCCAAACAAACAACAACAGCTGCTGTTGTCTCTCCCTGGCGCTTTCGTTCACTCCCATCAATCTAATCTGGCCACAAATTTTCAACAGGATCTCATCAGGAAAACAAGCAGGAGAAAGATTGCGTTGTAAACTGCAACCCCAAATAGTCTTCCAGCAAATCTTTTTACTAGTTCCTCTCGGAAGAAGATGCGCTTCCCATATGTCTGACTTAT
>209_GATCTTCTCCTTGATGTACTGGACTGTTCTCTGATTGGTC_NODE_1_length_86_cov_16.604650
TCTGACCTTCTTCAGCTCTGGTGTCAATCTGCTGTCAGAAGAACAATCAACCTCCCTGTTGTCTGAAGTCTTTAGAGACAAACCTAAACCAATGCGTCTCTATCAGAGTGCTGTGG
>209_GATCTTCTCCTTGATGTACTGGACTGTTCTCTGATTGGTC_NODE_2_length_115_cov_11.704348
AACCAATGCGTCTCTATCAGAGTGCTGTGGACGAGGCCTTACAGAGTCCTAATGGACACCTGGACTTGTTCCTCCGCTTCCTCCTGGGTCTTTCCCTGGAGACCAATCAGACTCTCCTACGAGGTCTGCTGACACAGAAAGGAAG
>209_GATCTTCTCCTTGATGTACTGGACTGTTCTCTGATTGGTC_NODE_3_length_216_cov_17.388889
GTCCCTGACTGAGATGTACATCCACTTCCTGGTGGTTCAGTCCAAAGTGAAGAAGGTCAAGTACGATGGAGGAGCTGAGACGGATCCACACTGGAGTCCAGAGAGCAGGAAGATGACCGAGTCTCTGGGAAAACTGGCCTTTGATCAGCTGCAGAAAGGCAACCTGATCTTCTATGAATCCGACCTGACAGAGTGTGGCATTGATATCAGAGCAGCCTCAGTGTACTCAGGAGTGTTCACTCAGAT
>209_GATCTTCTCCTTGATGTACTGGACTGTTCTCTGATTGGTC_NODE_7_length_86_cov_14.279070
TCTGACCTTCTTCAGCTCTGGTGTCAATCTACTGTCAGAAGAACAAACAACCTCGCCGGTGTCTAAATTCTCTAAAGACGAACCTGAACCAATGCGTCTCTACCAAAGTGCTGTGG
>210_GATCATATTTTGTGGAATGCAGTCATTCGGTACGCCGTAT_NODE_1_length_568_cov_12.929578
CGTTTCAAAAGTCCTTTTAAATGCTCTCAGATGCTCAGGGGGTTGAGACATGTGGTGTTTGTCTCTGGGAAGGTGGGCTTGCACCAATGACAGCTAGCATAGGGGACAAACTCAAATTGAAAAAAAAAGGGCATTTTACTTCATGCGACGTTAAATACTTTTATACATGAGAGGGGAAACCAATGGAAAAAAATCAGATGTCAATGTGTGATGATTAGGAGTCTAATACTTGGATGGATTTGCTTTCTATGCATTGAAGAACCCAAGATGGCAGCTGGGCCCTTAATGTAGTTCACATACAGGGCGCTGCAGGAAGTGATTAACAGTAAAAGATCAAAGTCGGCGAGTCAGGATAAGCACTCCTACTCCTCTGGGGTAAACAGCACCACTTCCTCTTTTTACAGACTGACGGCTGTCTCCTCTGCCACAGCACAGCGCACACATTGTCCCCACATGAGGCGCTGAAGCAGCAGCCAGAAAGAGAGGATGACGACCTGGCGCTGATAGGGAGATGGAGAGGTTGCCCAAATAGTGGGAGGAGGGCGACATTCAAGTTTGGAAAGTAAGACCAAAAAAAAAAAAAATCTCTTATGTTGGG
>211_GATCAACTTGGTGTTTTTGTATTTGCATAGCCCTGTTTCC_NODE_1_length_375_cov_14.880000
CCTGGCTAATATTAGAAGCTTAGTCCAGTATAACTACAGTCCCATAAAAACATTATCCATTTACAATCTATTCATTGCCACCTCAGGACATCTTTGACTGCTGGCCCAAATGTTGGTAAAAGCCCATTTTCAATTTGAGCATTTTATGCCTCGTGAGGGTTTATTTTATGGTGTATAATAAGACCCAACAAACCTTTAATTTCACATTAGTTTTGAAAATATTTTTGAATTTGACAAAAAAGTCGGGGAAAAAAAAGTCCTCATCTCAAGGCTTCTCGAGGGTTTCTCTGGGAAATCCCCCAGGCTGTAAGTTGTTTATTAAAACCAAAAGCATGACTGTTTTTGCAAGCTAACCACAATCCATCCATCACCCTACAGCAAGTAACTAAATGAGTCCCCCCCCCC
>211_GATCAACTTGGTGTTTTTGTATTTGCATAGCCCTGTTTCC_NODE_2_length_86_cov_10.732558
CCCCCCCCCCAGGGACCTAAAGGCAGAATATTCTGGGCTTCCTGTGTGCTCAGAGGGGATGAAGGTGTTCAGAGGGTGATGTTGCACAGACAAACATGTAAACACCATCACCATCA
>212_CATGCAACATAGAATGACTTAGTGTCTAATCCAACTGGAA_NODE_1_length_443_cov_7.952596
TGTGCATTAGGGAAGCTATATCTTCCATCGACTGAAAGCCCGACCCTCATGTTTGACTTTGCTACCACTCTACTGAAGTTACAGGTGCGACTCACCGCGTGGGACCTTCTCGGGTAAATGAGCACACAAATAAATCCCGTTTCTCACGATATTATTTTGCTTTTTGCAGGATTTCCACGCTCGAGGGACACAATAGCGTTGAGGTCTGAGCATATCGTGTCACAATTTATTTCCTTTTGTTTGATTTAGCACATTGAGCTTGTTTCTTTTTCCACTGAAGTGGTTTTTTTTGTGCTGCCCCGCCTGATTAAAATGTATTTCAAATGTTTTATATGCACATGTTAACTGCTCACCTCCCATTTTCTATTAATGTGGTGGCTTGTTCAGTCTAATGGAACTCATTTTCCGTGAATGTTTAATTTGCAAATAATTTTTTTGAACACCGAATGTGACAAAATGGTTACAAACC
>213_CATGTTCTAGTTAGTGTCATTCATAGAATGTTCTGTTCCA_NODE_1_length_446_cov_8.715246
CTCCTGGATGCTGTTTCAATCTGTCTGACCTCATGTTCTTCATTGACCTCTGCAGTCCCTCCCTCTGTAATGTAGAGCTTTGTGTAGATCTCATTCAGAAGGGTCGGGTTTCCTGCTTTAGCGATCCCCTCAAACACACACTGGAACTTCTTCTTCAGGTTGGATTTGAGTTCACGCTGACAAACTGCAGCAGGAAGTTCTGGATGAAGACAACAAAGAAGATCCATGAGTCACAGAACAGATATAAACATGTCTTTCCTCAGAGAATGACTATGAATATATTCTGTCCGTCTCTGAAGACATTAGTGAAGGTCTCATTTATCAGCATGGTAAGTCTGTAGAGAATTCCTCTTACTGCTCTGCAGACGCTCAGCCAGCTCCTCTTGCTTCATTCTCCTCAGGAAGTGCACTGAGATCTTCACAAATGCCTCTCTGCTCCTCCTCTGCTCCTCATCCAGCACCTCCCCATCCTCTTT
>214_CATGACATCAGAAACAAAATGAATGGCTTTGATGAAGCCA_NODE_1_length_449_cov_15.585746
TGAGTCAGATTACCATTCAGACTCAGTCCCAGAGCGAATGTCGACCGCCTGGAGACGTCATCAACCCGTTGAACTTAACCGTGAGCTTCCTTTTTTTAGCTTTATGCCTGTGTATCATTCATCCAGCCTTGAATCTGGATTTCAAACACAGTGTCAAACTCATTTTACAACATCACCCTTTAAACATAAATAGCTTTGAGAAGATTTGATTTCCACTAACGACCCAGGCTAAACTTAGCTTCTCCCCAACATATCAGATGTAGCATTCACAGCATACAGTGATGTCAATTACTACTTTCCTATTAGCTAGGACCATCTCATAGAAAGACATCCTGATTATGAGACGCAGGTGTGCCTAATGTAGTGGCCGGTGTGAGATGTTTCCACTCTGCAATCCCACCGCATGCATGATGTGTTAATAGCAGTGGTGCGCCTGTCTGAGCAGTGGTTTTGAAAGTGCTTCATATGCAAAAGCCTGT
>215_GATCTCATTGTTGTGGAAGTCCAGAGGAAGGCGACACTCA_NODE_1_length_601_cov_12.059900
TTCTCTGAGGAAAGACATGTTTATATCTGTTCTGTGACTCATGGATCTTCTTTGTTGTCTTCATCCAGAACTTCCTGCTGCAGTTTGTCAGCGTGAACTCAAATCCAACCTGAAGAAGAAGTTCCAGTGTGTGTTTGAGGGGATCGCTAAAGCAGGAAACCCGACCCTTCTGAATGAGATCTACACAAAGCTCTACATTACAGAGGGAGGGACTGCAGAGGTCAATGAAGAACATGAGGTCAGACAGATTGAAACAGCATCCAGGAGACCAGCCAGACCAGAAACAACCATCAGACGAGAAGACCTCCTCAAAGCCTCAGCTGGAGGAGAGGAACCAATCAGAACCGTGATGACTAAGGGAGTGGCTGGCATTGGGAAAACAGTCTTAACACAGAAGTTCACTCTGGACTGGGCTGAAGACAAAAACCACCAGGACATACAGTTCACATTTCCATTCACCTTCAGAGAGCTGAATGTGCTGAGAGAGAAGAAGTTCAGCTTTGTGGGACTTGTTCATCACTTCTTCAGTGAAACCAGAGCAGCAGGAATCTGCAGGTTTAAAGAGTTCCAGGTTGCGTTCATCTTTGACGGTCTGGATGAGTGTCGACTTCCTCTGGACTTCCACAACAAT
>216_CATGACTGCGGCGCACCTAGAAATGAAGTCAATGCGCGTC_NODE_1_length_416_cov_14.274038
CGCCCACACAATTATTGTAAAGTTGAATAGATTCAAATGGAACACGGAAGCGTTTACGTTTATTTATTTGTTGCACCTGATTCCGGTTTTGGATTTCATTTCTCACCAGCCGTCTCGTGAGATTCATGTTTGCGGATCCGACTCTCTCGAGGAGCATCTCCGAGTTCTCCGACTTGAAAGGCTTTTTCCAGCCTAGTCAACCCCTGCAGCAGACCGATCGTTCGCCCTCTGGTATTGATTCGTGTGACCTTGTGTTGTGCTCTTCCCACGAGTGATCCTTCCAGCTCTCCCCCAGGAGAGCCCTGCCTTCTGCCGGGGTAAGCAGGCCTCGGTAGCCGAGCGAAGCCTCGGAGGAATCACCCGCCCAAAAAAACAAAACAAACAAACATCACAAAGGTGTCGTAGCGGGGGCGTTCCATCCGGCCGTCTGTCGACGCTGAGCGCCC
>217_GATCTACTCAGTTTGAGGCTAATGATCAAACAAAATAGTG_NODE_1_length_613_cov_13.331159
TGCAGGTGACCGACATTGGGACTGTGACAGGTGAAAGGTGAGTTTGTTCTCCAAACTATGAGCCACACGTGGCTCAGGATGGATGACTAGATAGATGGATGTTTCAAAAAGGTCGCAGCAGCGTGCCGTGCAGACTTGTGTGTACGTCGCCCCGTCTGAATACAGTTAATCAGTGAGGGAGGAGACCCAGCGATAGGATATCTTGACTTGATAGTGCTGTGTCATGATGCATTTGTGTTCAAATTGCATGCAAGATGCATTCATTCATCAAGACGTCAGCTGGTCGCAGCCAGCGTAATGCTCGAGTTTCGCGTTAATATTTTCCACAAATGCGGCTTTTGCGTTGAGCTGTTTTGTGAGTGTGAAATGATGATTGATGGTTAGCAGATTCCGTTGGCGTATTTGCGGTTCTGACACAACTAACATCATGTCTGAAGTCATAGAGCGTGACTAATATATACACTGGAACGAGAGGAGAACTTGAAACATTTAAAAGGAAACAGGGAAGTCTCACGTCTGCTCGGGTGAAAGGTTAACTTTGACAATACTGATTTCTGAGAGAAGGCCCAAGATTAGATTAGATTAGATTAGAGTAGATTAGATGAGGGTGAAAACCACCAAAACAACACCAAGAGCTGTGACT
>218_CATGGTATTTGGGAACAGTTTATTCCAGATAATGTATTCA_NODE_1_length_471_cov_11.532908
AGATTAGTTACTAATTTGACAAAATTGAGGCCAATAAGTTGCATGACACAGCAGGGTCTGACCCTTGGGTGAGTAGCTATCATGCTGAGTCGGCCTACAGGCAAAAGTAAGGGGTCACAAGGGAAGACGTAGGCAGCCCCAGGAGACTGCAGCGGAGCCAACCCCCCACCCTTGGGCTCTGTGGGGTGGAGGGATGAGGGCACAATAATCCAGGATCCATTAAAGTGTGACTGATGCCATTCTTTTTGGTTCTTATGACTGGATATAATCTTGCCAGTTGCAGCCTGAGGAAAGGTGGCTTATAACGTGGGACAGACAGACCCACAGCGGGCTGCTAGCGCTCCAGATCCTGGCCCTCAGACACTGACCTCACAGTGGAATCGACTTTTGCTGCCAAATTATTTTTTCCATTTCACTAATGGGTGGATAGCAATAACTTATTTAATATGACAGCTCGTCAGGATGGCGAATGAAAGTCAAACTTGGAAGCTTAATCAAATA
>219_GATCACCGGGAAGCGCTCGTCCCCGTTGAATCCACGGCAC_NODE_1_length_261_cov_4.954023
AGATACAGTAAATTGCAAATTACATTCCACGTCTGTTCACGTGGGACTGAACTGCATTCAGGATGTTACCAGTGTACACACTGCCATGTTGTGTTGATAATCAATATAGAAATGCAGACGGGGTTTTGAGTCAGAAAAAAACTTTGGCTGCCCCCGTCAAGTTCTCTGTTAGGGGATTAAGGGTTTAATCACTTGTGCGGCCGATAGGTAGGCAGAGGCACAGAGCTCATGTGGAGGTGGGCCGCTTGGGTATTAATGGGAGAGCGAGAGAGAGAGAGA
>219_GATCACCGGGAAGCGCTCGTCCCCGTTGAATCCACGGCAC_NODE_3_length_111_cov_4.045045
GAGAGAGAGAGAGAAGGGAGGGGGGAGAGAGAGCGAGCAAGCGCTCACCTTCTCAATGCGTGTGCGAGCGCACGTCGGGATTGCAGCTATTGCATTGGGAGGTCCCTGCTGTCTTTTACCTATCGGCGA
>220_GATCGATTGAATGGCTTTGTACTCTTTTCTTTTGAATTCA_NODE_3_length_127_cov_6.078740
GTGTGTGTGTGTAGTCCTGACCCCTCGCCGACTCCCACCTGTCACGCGCGCTGGAGAGGCGTTTTCTGATGCATGTCCCCGCCTCTCGCCTCCAGCTCCCGACACACATGGCGTGATTAGTGGCTCGTTGTTGTTTAGATAAA
>221_GATCAGTTAAGTAAACTTCATCTGGCTGCTGTCTGCTCCA_NODE_1_length_538_cov_14.232342
GCACTTGTGCTTCATATGTTGCTGCAGGGGAACTCTTTAACAATGCAAGTCAGCACTTTCAGTTGTATTCTTCTAGCAGTTAAAGTAGTATTCATTTTTTGTGACATATGTACTAAAACCTTTAACAGTTGGGTCTGTATTAATGTTTATAAAGCCTGTTCACATAGTGGTGAACTTCTTGTGTTCATCTTGGTTCATATTTAGATTAGGTAAGAAATAATTGAAACAGATTACATTTGGCTTTTAACTCGTGAAGTATACAAATTGCGATACAATGCATTAATAAAAAAAAACGAGTTTACATGAGAATTTATTTTGTTAAATGTCATATGGAAACAGGAAGATATGGTTTGACTTTTACACAAAATGACACGATATCTATGGCCTATAAACGGTCGATGAAATCATGAAACACGATATATATTTTCTGTTATGTTGACTTTCGCAGAAGGGACTTGGACTACAAAAGTCTGCAATTAAAAGAAAACAGACACAGACTAACGTCTCAGTCCTCGTCTGTGCCAGCGCTGTGAGCCAAGAACAGGGGGAAACGAATCAGGGCACAGAA
>222_CATGGCCGACTCGCCCATCACCGTGCCGCCAAATTTAGTC_NODE_1_length_447_cov_14.145413
ACACCGTAGCAACACTTACACACATAGGCATGCATATGTTTATATTTAAATCTAAATAATTCATTTTTTTTGTTTAGGATCATGATGTTGAATGTCGCTATGACGGCACCGTCCTTTGTGAATTGGGTAATCCACTCAAAGGCAAGGAAAAGGTGCGTCTGGGATTCCTTGAACTATTTTTTTGGCATCTTCTGAAAATAAAACCATTTTTGTCAACAGGTATCACTCATCTTGTGGTTGGAGACGTCAGGCATAGATTTGTACACGCAGGAGATCCAAACTCAGCTGCTGCTGTCGACGTAAGGGCTTAAATGTTGACGCTATGATAATAATGATAAAAATGAGAAAGGCTTGAATGAAACGCTGTCATTTGATTGGTTTCTTTAGTCTCAGTGAGCAGAACGACCTGTTTCCTGTGCCAGTCAGCCTGCTGATTGAGAATACCATCCTCCCCTCCTTCTCCATGTGAGTCGAATA
>223_CATGACCTTCTTGTAAAAATCTTAATTTTCAGGCAGCAGT_NODE_1_length_294_cov_7.159864
AAAACAGTAGAGTCGCTGGTTTTCTGTCGACACTGCAGGATTCCCAAGCTCATCTATTTGCTCGGGTTGCTGTGAAAGCCCTCGATTACCCAAAGCCTTCTCTGGCGTTGCAATGTTTTGTTACAATCATTCTCAGCACCAACGACCTGCGTATTGTTGAAAAAAGGCATTTCGAAACACACCGTAGACCCTGATGCCACAAAACTCAAACTTGGCGGCAACCACTGCTGAGACCCTGGATTGGTTCACTTTCCAATGAACACATTTGTCGCTATTTGCATTGGTTTGTTCTGAGTGTGTGAGAAAATGACT
>224_GATCATATTTGTTGGAGCTACACGATTGTGGTTCTCCCTG_NODE_1_length_690_cov_12.105797
ATCTGCTTATTTTGTCATACAAGTTCATTTGACTTATCTTTCGCTCGTCCAGTGAGAAAGACTTAAGACCCCCTCCACACTGGCCCAAATACCCCCACATGCACACACACGCCGAAAGAGACGCAATAAAAACCGAGCGACTCCAGCGTGTCTGCGTTTGCGTCGCCTCCTACTGCAGCGCACGTCAATGCTGCCAGAACACACTCATCAGGAAAACTTTTTTGGTGTTGTTGTGCGTTTTCTGACGTCAACAGCATTGTTCGGCGCTGTCAACAACTAGTCAAGTGAGCAGGTTGACCCTAAACAAAAATAAATAAATAAATAAATAAATAAAGCAAGGAACAAATGTGACATCAGCGAGGTTGTTTTGAATCTGCTTTTAAATTTACCGGGGCAACTAAAAACGATTACTATGCTTCTAATTTAAAATATCATTTCTAATTGAGTGGCCACTCGTCGGACATTACATTAGGTACACCTGCACAATCTAAACAGTTTTATTATTTTTCTTTTTTTCTCCTCAAACTAAAATTTGATGAGAATATTTTGTAACCAGACGACTTAAATATTATTAAATGACTACAATTAAAAAAAAATCACCATATAAAGGGGCTGAACACAACGTGCAATTAACATTTTTATTCAAAGGACAAGAAGGCAACGAGTGAGCAAACGACATGAATATAAAATGACTTCTACAGGGAGAACCACAATCGTGTA
>225_CATGAGTTTCAGTGTGGCTTTACCTACAACTTTGATCCAC_NODE_1_length_422_cov_11.630332
CCTGTGTTAAAGTCCTTCGGGGAACAATGTCCGATTCACCACATTTGAGCCTCCCTGGGCCGCAAAATCGAAAATAGAAGTTGGGATGCTATTCTGAGAGGCTGATGGCTTCATCAAAGCCATTCATTTTGTTTCTGATGTCATGTCTCCGTCTGCTCTGCTTCCTTCCCCACGTTCCTTTTGCAGTTGTCAGAAAATGCAGCGAAACGCGTGAAAAGGCAGATTGAGTCGGACGATCAGACGATAGAGCCGCAAGCGACCCTCTCGCTGCTCACGCCGCGAAAACAATCGGCCCTGTTGGTGAGTTGACTTGGTGAGTTTCCCCCCCTCTTCATGTACTGACGTTTCCTCTTTGTGTTTTTCAGGAATGCTCCAAGGGCACGGCGAGATGCGTGACCTTTACGTGTCCTTTGTTGAACATGACCAACTCAGCCAAGATTCACGTCCGTGCT
>226_GATCAGTTGTACCGGTCCAGTGCTGTGCTTTCTGGGGGGG_NODE_1_length_511_cov_12.653621
TGGACATACATTTACATTAAACGGCTATTTAGGCGCTTTGTGAGGTGCACCTGCTGTTATCCATCCAGGCAATCATGTGGCAGCAGCTCAATGCGCAAAAAAGTAAAAGATCAGCTGCTGTTGAAAGCAAAGGTCAGAAGGGATTAATGTGGATCCAAGTCACCGTCACGCCACCCTTCGGTTTTAAAACCTTCAGTTCGGCATTCTGGCCGTCGCCATCAGGGATGTTTTTGCAACCAGATGTGAGACTAGAGGGTGAACGAGTTTCCAATTAACCTTTTAATGAAGAAAAAAAACATTGAGAAAAGTTTAAAGTTGTAAGACTGCTCTCAGACTCCCGACACCAGCGTGCAGCGCAGCGTCTACGGCACCTCGTTGGAGCCGCGGTGCCAAAGTCACGTTTGGCTGTGCCGATGTTTAGGCCTCCTTGTCTCCTCTCCTCAGGTACTCCGTGGTGGGGTTCATTGATAAGAACAAAGACACTCTGTTCCAGGATTTCAAGAGGCTGCTGTACAACAGGTGACACACACACACACACACA
>227_CATGACAGGGATTAGAGGTGGGAACGAGGAGATGACATTT_NODE_1_length_158_cov_2.867089
ATCATCATGCACACATCTGCCAAACATCCTGATAAGAAGAACTCATGAACAACGGAGGCGTGATGATCCGAGAGCCCAGAGGGATGGACGTCCCTGTGCTCCAATGAGGCTCTCTGAAGGTTCTAAGCAGGAGCCGCCTCCATCTTACTAACCAATCAAAATGCTCTTAGAGAC
>227_CATGACAGGGATTAGAGGTGGGAACGAGGAGATGACATTT_NODE_2_length_203_cov_6.413793
CATATAATACCAGCGCACTTTGTATAATGCGCCTTTTTTCATGTCGTTGTTAAACTGCCTGAAACAGGTCCGTGCACGTATGACTGCAGGACACAATACTCCTTGGGTTAAAATAAAGTATCCGCTTTGACTTTAAACATTCAGCTGTAGTTATTTTTGTCCGTCTCAACACTACCGTCCCCCTTCAGCACAGCAGACACACTACGCAATAAGCATCAG
>228_GATCGTTCGCCCTCTGGTATTGATTCGTGTGACCTTGTGT_NODE_1_length_268_cov_10.649254
GGGCGGGGGGGGGAGGTTGTTGCTTTTTGTTTACGCCAACATGACTGCGGCGCACCTAGAAATGAAGTCAATGCGCGTCCTCACAGGCCGCACAAGTTTAGACGTCTAAACTTTAACTTAACTGTAACTGCTCTGTGCTTTTTGCTTGGGGCTGCACGATCGAGCGTGCACGTGAAGCGCATGCTGGGCGCTCAGCGTCGACAGACGGCCGGATGGAACGCCCCCGCTACGACACCTTTGTGATGTTTGTTTGTTTTGTTTTTTTGGGCGGGTGATTCCTCCGAGGCTTCGC
>229_GATCGCTGGTTGATAGCTAGAAAGTATGAGTGTCCGCATG_NODE_1_length_548_cov_13.565694
TGTCGGTCACCTGCAGTTCCGCCAGCACCCAGTTGGTGTTCTCAAGGTGCTTGAGGTTAGACTGCCCTGAGGAGAGAAGGAAGAAAAGTCCAAGAAAAGTCAAAAGTTATTATAGTGAGACTATCATTTAAGAGCATTTAATTGTTCTGAGCAACATACATTACGTAAATCAAATTTCAAATGTCTAAATTGTCCAATGGCAACCTCAGATAAAAAATCAGCCTGACACAAGGTGGGGGGGGCACCAAAATGAATTATGGCGGACACCTGATGACAAGCGAGCTCACACACACACACACATTACACACCATGGCTAGTGGTGCGCAACGTACACCCGAGATTGGCTTCTCTAGGCTATCACACTCCTTTCACACCTCACAGAATTCCATTACAGGGGGAGCCACATTCAATTATTTGGGGATTGGAAGACTGCAAAAAAATCACTTGCAGAAGACGCGCAGACTGAGACACATGCTCACACTCGGAATACAAAACAGCAGTAAACACTTTATGACTTCCCACCTGCTGCTCTGTTGGCAAACTTAACCGTTGGCTGCGTACATGCGGACACTCATACT
>230_GATCTTCTGGTGAAAAAAGGTTTTCATGAAGTCTGAAATC_NODE_1_length_605_cov_12.611570
CGAGAACGACAGCTTTGTTTCTCCGACGCGCCCTGAAACAAGCACCATATCTCACGCGCTTGAGCGCCGCTCAGCATCTCGCCGTCGTAGACGAGCTTTGGCATGTTTGGCAGAGCGCCTTGAGCGCCGTGTACAACCAGTATGGATCAACCAATTAACCAATTGATCCATATATAAGGCGCTCCGGATTATAAGGCACTGTCGTTTTGTGAGGAAATTAAAGCATTTTAAGTGCGCCTTGGAGTGCGGACAATGCGGTATATTGACTTTAATACTACAAGAGGGCGCCGCGTTTGTTGAACAACGACAGGCGGACAAGAGCAGCCGTTTCGAGCGAGAGCCTTATTGTTTTATTAATTTATCAATTAAGTTTAAATTGTTTGTGCTTCACCAACTAATGTGCCGCATCATAAATATTTTTATAATAATTTCAAACTTTTCAAAATTGAAAATTAAAAACTTTTTTTTAATTTACTGTAAATGACCTCTCGCGGCCCACCAGGGGGCTGCGGCCCACACTTTGGGAATCACTGTCTTAAACTATCTACCCCACAGCATGAACATCATCATTGTTCATCAGGATTTCAGACTTCATGAAAACCTTTTTTCACCAGAAGATCAGATCGGAAGAGCGT
>231_GATCGATGCTGTGAGGTGCGTCCGCTCTCGCCGCCCCCCT_NODE_1_length_423_cov_11.801418
GCTCTTGTCCGCCTGTCGTTGTTCAACAAACGCGGCGCCCTCTTGTAGTATTAAAGTCAATATACCGCATTGTCCGCACTCCAAGGCGCACTTAAAATGCTTTAATTTCCTCACAAAACGACAGTGCCTTATAATCCGGAGCGCCTTATATATGGATCAATTGGTTAATTGGTTGATCCATACTGGTTGTACACGGCGCTCAAGGCGCTCTGCCAAACATGCCAAAGCTCGTCTACGACGGCGAGATGCTGAGCGGCGCTCAAGCGCGTGAGATATGGTGCTTGTTTCAGGGCGCGTCGGAGAAACAAAGCTGTCGTTCTCGCCGAGCACTTCATGAGATTAAAGAGCGATAGACGGCGCCCTTTTCTCTACAGTAGCTGAACCATCTTAACGGGGAAATAAGTTATTCTAAAAGCAGCCGAAGATTTAAGGCGTGGATGGCGAGGGGGGCGG
>232_CATGTCAAGGCCGGGAAATATTCAGGCCGACACGTGCGCT_NODE_1_length_93_cov_5.172043
ACCACTAACGCCTTCTCTCTCTCTTTCACTCTCTCTCTCTCTCACACAGGCTCAGAGAGAGGGTGGGGGGTGGGGGGGCTCTAGTCATGGTTGGTGGAAAGCAGAGGCTTGACAGGCTGGGGG
>232_CATGTCAAGGCCGGGAAATATTCAGGCCGACACGTGCGCT_NODE_2_length_338_cov_11.295858
GTGGAAAGCAGAGGCTTGACAGGCTGAGGGAAATTAGAAAAGTGAGACGCACGCAAACCCTAAGAATTAAACTTCACACTCCTTCCCGATGAAGAGATCATCTATATATCCTGAAATTTGCACCAGTTAATTTAGAAGAACATAATCTGCTATTCAAATGTTTTGTGTCACCTAAAAAAGTGGATATTTAAAATTCAAGTTGATATTCAAATCCCACCTTTTTGTGCTATGAAAAAAAGACTTTGTTTTGAAATGTTATCTACTCTTGTGACCTGTCGCTGAAAACTAAAAGGACCGTTGTACTGTGTAAATATTATTTTTATTTTCTCGTATTTACTGTCCACTAAAATATCATAAACACATCATGA
>233_GATCAGCCACCATAAACAGGTTTGTCCTCGCTTTCTTCCT_NODE_1_length_600_cov_11.780000
CAAGTGTATGGACACCGTGATTTTGTGACAGCATTGAATGGGAGACAATAAAAGATGGCCGCCGTCTCACCAGTATGCGTCCGGACGACCGGACTCTCTGGCTGGCCACAGTCACGCCGAGCCACATGCCCTCCACCATCTCCGACGGGTCAGCTGTAAATGTGTCAGAAAAGTGGCACTATTAAAAAGCTGCTTGTCAATCATGTCCTTGATGGTAACTCTTCTCCTTACTCACTCGAGCTGACCAGATCCATTCTGGAACAGTCCGAGGCGTCCGTGGTTATGGGGCAGGAGTAGACAGCACCTGTTTCATTGACATTTGTCAGCGATAAGGATTTCTCTTTGGGCGCTCCTGCTAGAAGCCTGGACACACACACACAAGCAGACACACACAGAGTTGCAGATAAAGATGACAAGATTACATCGCAGTCTTGTCATGGTGTATGATTGTATACAAAGACGACAGCAGCGTGAAAAATGAGCCACGTGCAGAAAAGAAAAACCTCACGAAAGGTTGGCAAAACTAGATTATTTGGAGAAAAAAAACTGAATGCCGTGTGAAAATCTTTTTGCCATGTACATTTTGACACGCCTTTTAACACATCGACCTTTGAAATGGCGGGGGGGGGG
>234_CATGCGAGCGAATGACAGCTCCAAGAGAGTTGGTGTAGAG_NODE_1_length_476_cov_13.747899
TTTCCCAATTCTCTGAAGGAGGCATAAGTCAACCCTCTCATGAAGAAACCTACCCTCAACCCTTCTGAAGAACACAACTACAGACGATCTCTCTTCTTCCCTTTTTGTCCAAAACTCTTGAACGTGCGATCTTTAACCAACTCTCCTCCTATCTCCACCATAACAACCTCCTTGACCCCCACCAGTCAGGCTTCAAGGCCATTCCACAGAGACTGCTCTCCTTGCTGTCTCAGAGCAACTCCACACTGCTAGTGCTCCTCTCTCTCCTCTGTCCTCGTCCTTCTGGACCTCTCTGCTGCATTTGACACAGTCAACCACCAGATCCTTATTTCCTCCCTTCAGGAACTTGGTGTCTCAGGCTCTGCTCTCTCCCTTCTCCCATCCTACCTCGACGGACGCACCTACCGGGTAACCTGGCGAGGATCTGCGTCAGAACATTTTCCTCTTACTACTGGAGTTCCTCAGGGTTCCGTCCTGGGTCCCCTCCTCTTCTCGCTCTACACCAA
>235_GATCTGATTGAATGGGAGTCAGGCTCTCTGCTGAGTGTGT_NODE_1_length_669_cov_11.124065
CCCGAGTCGAAACATGCTCAGATTCAGGGTGGAGTTTCCTGAACCACGAGAGAGACAACATCAACAAGAGTCCAAATGTCACCACGGTTACACAATTTTTTTTTTTACTGGGATAATCCCTAAATGGGATGCTAACAAGGGGGTGAGGGGTCAAGATGTTCCTGGGAACGAAGACCAAGATTAAATTAGCACTCAAGAGAGATGGTTTGGAATTTGTAGAGGTTCCAATAAAGAGAATTTCACGAGGCATTCTTCTGGCCGCACCAATGTAGAAGAATGCGTTGAAGAACTAAGTGCAATAGTTGTAACTCTTGCTCACAGAAAAGTGGAAGTGGCCCGCGCGGGGAGCATTAAGCCGTTGCGGAGATGTTTATGTCACGCTTGTTTGGACAGGGCATGCCCTTTAACATGTGGATACATACATCTGTCTTCTATTTTGGATCGTGTGGGCAGCTGCAGGGTCTTGGCGGGAACACTCAATGCAAAAGTCTTACCTGGACCTCTGATCCGGATCACTGCGGAACACACGAGCCACCTGAGAAGAGAAAAAGAATTCTGTTTAATTAGAAGCTCCTCGTTTTATCTCGGGTCAGTAGGGGGTGATGAGGGGGTGGTGAAGAAGAGCGATAACACCCCCCCACACACACACACACACTCAGCAGAGAGCCTGACTCCCATTCAATCAGATCAGATCGGAAG
>236_CATGTCACAGACACCCAGTCATGCCACAAGCAAGTTCTTG_NODE_1_length_229_cov_7.074236
GGTGATGATGGTAAGAGTTCATGGGTTGTCCGTACGCTTGACCCTGGTAGTACTCGGGATGGCCGTGGGCCGACTGCGCCGTGCTGTAGTAGCCCATGTCCGTCACGGAGGACTCAGGCAGAGTCGGAGAGTCCTTGGAGCTCGGGTGGGAGCTCATAGATCCGGGAAGGTCGGTCAGAATACTGGAGATTTTCTTCTCGTAGAGCTGCTCGGTACTCATGCTTGTGTGGAAGGGGGGGTTGGGTTGGGAGGGGG
>236_CATGTCACAGACACCCAGTCATGCCACAAGCAAGTTCTTG_NODE_2_length_162_cov_6.740741
GAACCACTAAACATGCATTTTTTTTTTCTCTTTTCAGTGGTCATTTCCTTACCTGAGCTGGGAGGTGACGCCTGCAGGTGATCTCTGTTATAATGTCCGTACTGTCTGAAGCTGTTCGTGTAAGGGTACTCTGATTTGGTAGCATACACTCCAGCGGCTCCCATTCCGTTCAGGTTAAACTGGTGGGG
>238_CATGTCGTTTGCTCACTCGTTGCCTTCTTGTCCTTTGAAT_NODE_1_length_318_cov_10.581761
CAGCGCACGTCAATGCTGCCAGAACACACTCATCAGGAAAACTTTTTTGGTGTTGTTGTGCGTTTTCTGACGTCAACAGCATTGTTCGGCGCTGTCAACAACTAGTCAAGTGAGCAGGTTGACCCTAAACAAAAATAAATAAATAAATAAATAAATAAAGCAAGGAACAAATGTGACATCAGCGAGGTTGTTTTGAATCTGCTTTTAAATTTACCGGGGCAACTAAAAACGATTACTATGCTTCTAATTTAAAATATCATTTCTAATTGAGTGGCCACTCGTCGGACATTACATTAGGTACACCTGCACAATCTAAACAGTTTTATTATTTTTCTTTTTTTCTCCTCA
>238_CATGTCGTTTGCTCACTCGTTGCCTTCTTGTCCTTTGAAT_NODE_2_length_198_cov_5.313131
AGAATTAATAGATTGCAAAATAGTCACATCTGCTTATTTTGTCATACAAGTTCATTTGACTTATCTTTCGCTCGTCCAGTGAGAAAGACTTAAGACCCCCTCCACACTGGCCCAAATACCCCCACATGCACACACACGCCGAAAGAGACGCAATAAAAACCGAGCGACTCCAGCGTGTCTGCGTTTGCGTCGCCTCCTACTGCAGCGCACGTCAATGCTGCCAGAACA
>239_CATGCGACGTTAAATACTTTTATACATGAGAGGGGAAACC_NODE_1_length_282_cov_10.531915
AATTGTCTCTTTTAGATCTCGAGGGCCTGTGATCTGCCATCCGTTGAGCCCAAAAGGAGGTTATGTTTCACCTAAGGAAGGGTGGAGGTGGGGAGGGGGTCCAAGAAGGGCCGCCTTGACATTGATGTAAACATAGCATCGACATCAGAAGGTTAATACGAGATTCTTAAGACAAATCGTTGGATCATATTTTGTGGAATGCAGTCATTCGGTACGCCGTATTAAATATCTCAAATGTTTCTTTCCAAGGTTCAGAACGTAAGCGGTGCTTTGAGTTACAAATGACCCAACATAAGAGATTTTTTTTTTTTT
>239_CATGCGACGTTAAATACTTTTATACATGAGAGGGGAAACC_NODE_2_length_192_cov_15.765625
TTTTTTTTTTTTTGGTCTTACTTTCCAAACTTGAATGTCGCCCTCCTCCCACTATTTGGGCAACCTCTCCATCTCCCTATCAGCGCCAGGTCGTCATCCTCTCTTTCTGGCTGCTGCTTCAGCGCCTCATGTGGGGACAATGTGTGCGCTGTGCTGTGGCAGAGGAGACAGCCGTCAGTCTGTAAAAAGAGGAAGTGGTGCTGTTTACCCCAGAGGAGTAGG
>240_CATGTTCTAGTTGGTGTCATTCATAGAATGTTCTGTTCCA_NODE_1_length_470_cov_9.604256
TCTTCTTGTCTGATGGTTGTTTCTGGTCTGGCTAGTTTCCTGGATGCTGTTTCAATCTGTCTGACCTCATGTTCTTCATTGACCTCTGCAGTCCCTCCCTCTGTGATGTAGAGCTCTGTGTAGATCTCATTCAGAAGGGTTGGGCTTCCTGCTTTCGCGATCCCCTCAAACACACACTGGAACTTCTTCTTCAGGTTGGATTTCAGTTCACGCTGACAATCTGCAGGTAGAAGTCCTGAATGAAGACAACAAGGATCAATGAGTAAACGAATCGATTTTCAACATGTCCATCTATTGAAACATTAGTGAAGGTCTCATTTATCAGCATGGTAAGTCTTTAGAGAAAGCTTCTTACTGCTCTGCAGACGCTCAGCCAGCTCCTCCTGCTTCATTCTCCTCAGGAAGTGCACGGATATCTTCACCAATGCCTTTCTGCTCCTCCTCTGCTCTTCATCCAGCAAATCCTTCTCCTCCCTCGGACTCTCTAAGATTTCTGGGTA
>241_GATCTTTCTTCCTCCACCAACGACCCGCCGCTGCCTTTCA_NODE_1_length_404_cov_13.443069
TCTCGCTTCTGTTGGCCACAAACAACACAGAGAAGCTGTCAAAACGCTCCACTAACCGCTAAGAAAGACAAGGACGTGTCCCATCTGTGCTGCACCAAAACATTTGCCTCTGTTAACCGATTCAAGTGCGCTTTGGTTCCATTTTAAGCATATTCTACTCTATTATCAGAGTGGTACCCCACCAGGACCGCCAGCTTACCAGGTAGTTTCCTTCCCAGGCTCTCTGCAGTCCCAAGTCGGCTCTCTGGCCCTTCAGGGCCTCCAGGCTGGCTACCTTGGCCCTCACCTGCAGGGCCTCCTCTGGAGAGAGGCCTTTGATCAGCGTCCACGCCCACCACCTGGAGGCACACAGAGAGACCTGAGAGCGCCGCTCTCCATTCAGACGCCGGACCCCGGCAGTCGGGTGTGCGGGGGGTGCCGGCGCAGCGGGGCAT
>241_GATCTTTCTTCCTCCACCAACGACCCGCCGCTGCCTTTCA_NODE_2_length_103_cov_5.058252
TGCCGGCGCAGCGGGGCATGCGTTGGTACCCCAGCTGCGCTTATTGGCCCCTAACTCGCACATCCTGACAGCCAACAACATTCTCTGGGAAGGCTGCTTCTGGTACGCCGCCCGGCTTCACATGGAGAGAAGC
>242_CATGACGCTTTGGCTTCACTGGAGGTTGGTGCCTAGTTAC_NODE_1_length_371_cov_6.727763
TCTATTGTGAAAGCATTATAGTCATTTGCTCAAAAGGGCCATAAACAAGATAATTGATAGTGTTCTCTTGAATATCAAATAGATGTGGTTAATAAAGGACTTTGATGCAAAGAGAGAAGGGAAACCGCAAACAAACCACCGTTGATATTCGTGATTCAACCAGCTCTCCTCTTACCGTCCCATGTACCGTTCATTGGGACCTCTGACCTTGGACGTAAGGGTGGGAAGGAGACAGGAAGTGAACGAGTAAAGTGTCGATCCACGAGGGGGAGGACGGGCCCCCGTTGTCTCGTGAAGTGAGGGACATAGGAGGTGACGAGTGACGAGACGCCCCAGTGTTCGACCCGTTGGGAGTGCAGACAGATGGTGGCAGAGAGACACACACACAC
>243_CATGTTTTGCCTTTGTGATAAACCTGAAACTCCCGAGGAT_NODE_1_length_194_cov_10.396907
TGTTTGTGGCCCAGGCTGAGCCGGAGCTGTGGGAATGGGACTCCACCTCATCTTTGTGTAAATACATCTCTGCGCACTTCCTGTAGACTCAAAGTGAGAGCCGCCATCTCGCCGACGAGATGTGAAACCGCACACACCAAGTCAGTATTCAAGGTCTACGTTAAATCCAGAGGAGGCAATGAGAACGTGGTTCACTTTGCAGAGATGGGAAGTTAAGACACAAA
>243_CATGTTTTGCCTTTGTGATAAACCTGAAACTCCCGAGGAT_NODE_2_length_300_cov_12.480000
TTCCATGCACAACTTTAAGTGGCGACCCGAGAGACTTGGATTGGGCTCACTGACCAAAACCTTACACCCCCTTCATCGGCAACGTCTCCGGGTGTGCCATCTGCACGTCCTTCCTGTATAGACACCCATTGTTAAAGAGTTAGGCCTCAGTGAGCAACTTCAACTAAACCCAAGGTGCGCTGGAGCCACAGTTTAAGGCCACAGCAGTGCGCTGAGGTGTAGGTGCTGGGTAACTCTAGATTTTTAATTACAGCGCGTGCACGGCGGTGCGATAAGAGGGTCACGGCTTCCTGATAACCTGTTCGACGAGTCAGAGGCTGGGTGTGGGGC
>244_CATGTAAATGTGACCCCTCTGTACCTGATAGTATCTCAGT_NODE_1_length_441_cov_6.680272
TGTTAAGAGCCCACAAACCTGCAGCGTGACCACGTTGACTCATATCAACCCACCATGATGCCGTCAACGTGTCAGGAGACACTGTCCTCTCTTATAATGTGGAGACAAGCTTTCATTACATTCCTCCCTGTTCAAGCTCCTCCTGGCTACTGATCCTCACTACTTCTGTCTGTGTAGATGGTCTCATGTGGGACACAAACAGTTTGATGAGTCTCTGGTAGTTTGAGGTCAGCTTGGTGTGTCTTATTAACCAGGCTGACAGTGGGACAGAGAAAAGTTTTCCAGCTCTACCTCCTCTACCAGACTGATGGTCTGTGGCTGCAGCCTCTTCATACCTGAGAGACTCCAGTCTCCAGTGAGGGTCATCCAGTCCAGCAGACAGCAGCTTCACTCCTGAGTCTCCTGGATGATTGTAGCTCAGGTCCAGCTCTCTCAGATGGGAGGGGTTGGAGCTCAGAGCTGAGG
>245_CATGGATCTTCTTTGTTGTCTTCATCCAGAACTTCCTGCT_NODE_1_length_539_cov_12.805195
GGAAGTCCAGAGGAAGTCGACACTCATCCAGACCGTCAAAGATGAACGCAACCTGGAACTCTTTAAACCTGCAGATTCCTGCTGCTCTGGTTTCACTGAAGAAGTGATGAACAAGTCCCACAAAGCTGAACTTCTTCTCTCTCAGCACATTCAGCTCTCTGAAGGTGAATGGAAATGTGAACTGTATGTCCTGGTGGTTTTTGTCTTCAGCCCAGTCCAGAGTGAACTTCTGTGTTAAGACTGTTTTCCCAATGCCAGCCACTCCCTTAGTCATCACGGTTCTGATTGGTTCCTCTCCTCCAGCTGAGGCTTTGAGGAGGTCTTCTCGTCTGATGGTTGTTTCTGGTCTGGCTGGTCTCCTGGATGCTGTTTCAATCTGTCTGACCTCATGTTCTTCATTGACCTCTGCAGTCCCTCCCTCTGTAATGTAGAGCTTTGTGTAGATCTCATTCAGAAGGGTCGGGTTTCCTGCTTTAGCGATCCCCTCAAACACACACTGGAACTTCTTCTTCAGGTTGGATTTGAGTTCACGCTGACAAACTGCAGCAGGAAGTTCTGGATGAAGACAA
>246_GATCGCTAAAGCAGGAAACCCGACCCTTCTGAATGAGATC_NODE_1_length_331_cov_14.265861
AGAGGAAGTCGACACTCATCCAGACCGTCAAAGATGAACGCAACCTGGAACTCTTTAAACCTGCAGATTCCTGCTGCTCTGGTTTCACTGAAGAAGTGATGAACAAGTCCCACAAAGCTGAACTTCTTCTCTCTCAGCACATTCAGCTCTCTGAAGGTGAATGGAAATGTGAACTGTATGTCCTGGTGGTTTTTGTCTTCAGCCCAGTCCAGAGTGAACTTCTGTGTTAAGACTGTTTTCCCAATGCCAGCCACTCCCTTAGTCATCACGGTTCTGATTGGTTCCTCTCCTCCAGCTGAGGCTTTGAGGAGGTCTTCTCGTCTGATGGTTGTTTCTGGTCTGGCTGGTCTCCTGGATGGTG
>246_GATCGCTAAAGCAGGAAACCCGACCCTTCTGAATGAGATC_NODE_2_length_108_cov_3.111111
TGCTGCAGGTCGTGTGGTTATCCAGAGGCGAGCAGAGGGAAGCAGCTTCCCCCTGATGAGGTTTGTGAGGAGCACATCCACTGAGGCCGACTCTGTGACATCAGTCAGGATCTCATTGTTGTGGAAGTCCAGAGGAAG
>247_CATGCCGAAGCATGGCAGACCACTTGGCGTCCGTCGGGGG_NODE_1_length_159_cov_4.509434
GTGGAATTCACACTCCAGTCAAATGTTTCTTTTGTGTGGGCACAAATATTCCGCAGTTGGCTGTAGATGTCTTTGGAATTGGGAAGGATTTTCTTTTCTTTCAAGAAACGTCAAGCGTGAGATTGTGTGTGACACTTTCACATAGTTAGGAATGAAAGAATTCAGCTTGGTGAATAA
>247_CATGCCGAAGCATGGCAGACCACTTGGCGTCCGTCGGGGG_NODE_2_length_178_cov_7.404494
GGTGAATTCTTACGCTGAAATTGTGTCGCTTCAGGTAATATGTGGGCGCAGACGTGGTCTGGCATCATGGATCTGGTCATGCCTTATCCACACGCCACGCAAGTTGACGCCACGCCAGCCATGGTGGCAAAGGTACACGTCAAGTATAATGAAGAAATATTATGAGGAGTAATTTTTTTTTTTTTTACCTGCACCA
>248_GATCTCCTGGTATTATGGGCTATTACCAGATGTAGGATGG_NODE_1_length_218_cov_5.555046
ATCTTTGCAGAAAAATGATACAATCCAGAACCCAACTTACAGATGTGTGTTTACACGTCTCTGAAGCAAACCACATAAATCACAAGCGTAAAGTAGGTATTTCCGGGGGCATTGTTTTGGGTTTATACCGTCTCTGCACAAGCTTAATGAGAAGGAACAAAAAAAAAAAACACTTGACAGCCATAAACAGTCTGATGTCACAGAACACAAGGGGACCGAACCGCTGAGGCGGCGGGTTGT
>248_GATCTCCTGGTATTATGGGCTATTACCAGATGTAGGATGG_NODE_2_length_141_cov_13.319149
GTGACCCGCAGGGTTCCATAAGTTAGTGACTTAATGAACTGTGAGGATCTGTTACCCCGGTTAGATCAATGGGAAGAGAAGAATGAAGAAGGCTCTTGTGTGTTTTTGTTGTTTTTTTTGCGGCACTTTGTGATGATTATGATGATGACGCGGTCTCTCCTTC
>249_GATCTATCCTGTCACTGCATAGGAGCTGAGATGCCAATAG_NODE_1_length_544_cov_13.531250
AGTGGTTACTGTTGACCCTTGAATCTTCCTCCGTCGCATGTATCAGGTTTTCCATTTGTGCCCGCCATCTTGAAGCCTCATGGCTCCACGTGGGTCTCCTCTTGCGACGAGCTTGTAAAACATGACGTGCCAGCGTGGAAGATCAGAGCTGCTGCAGTTGTTTGGGAATGCACAAAGAATGTTGTCAGTCTGCGTCACAGACACATGACGGAAAAACTCAGCTCGTGTGTGTATGAGTGTACACCTGCGCGGAACACGCCCCAACGCAGGACTCGTGGAGGAGACGCCACCGAGTCTGGGCTAGGTTCGGGAGCGCTGACTGGTTAGAAAATGTTTGTGTTAAGAGAGACATGGCGTGGACCCATCCCTTCTCCCCATGGCTGCAGGGCCCGTCTTTGTTCTTGGCTCCTTGTACAGACATAATTACAAGCCTGGCAGGCCCTCCCGTCCTCCTCTATGTGCGCGTGCGTACATAATTTAGGAGATTTTGTAGGTGTTGAGAATTTTGCAGGACTGACCTGCATGTAAGAAATTAAGTGCATTTTGAATGTCAGGTCTACGGTGCTCATCATAA
>250_CATGATTTAAGTCTATGGAAAACACAAAGAAGATCCCCCA_NODE_1_length_296_cov_9.733109
TAATTTTAGGTAACCAGTGAGGCTCATTAATGCAATGATTGATGGCTAAACCTTTCTCTCAAGGATACTATTTTTACACAAGGTATAAAATCCCAGTGTTTTAAAAACATATATATATACACACAGATATGCTCTGTATGAATTTGTGGTTTGTTTTTCTATATAACAGCAGCACAGGTTTCTTGGCCTCCATTGCAAGGTGAGGAGCTAGAATTAATCTCCTCTCCCAGCTGATTAAATTGATCCTTTCTTTTCATGGCTCTGTGTTCTCCTTCCCTTTCGCCAGCAGACCACCGAGCAATGAACAACCAACCTGCAAG
>251_GATCCTTCGGTCTGCAGTGGAGGAGGATTTAAAAGTGACA_NODE_1_length_510_cov_14.080392
AATTTTGGAGCGAAACAGTTATTCCATCACTGGTCATTAAATCATCAGAACATTGTTTATTTGCGCTCATAACGTTTGAATAATGAGGACTCAGACCTCCGAGCCTGCCTGTAACTAAACATTGGTTGAGTGGCTATCAGACCCTCTGAAACATGAATAATAGATATAAGTGGGACCCCAGGGAAGCATAACTCCTGATCCGCCCACACTGAAACCACCACCATATGCTCCCTTCTTCTGTGTGCCCTCTCTTTGCTACATACAACTTATTTACACACATATATTTGGCCACATTGTACCACGATAATCAGCAAAAAGAGATGATTTAGCGTCATAAACCAAAGGGAACGCTGCACTGGAGACTCCCTCCTAAATATCTTGGAGGTGCAAACCAAAGTAATGATGGAAATCATGAATATTTAATCTTTTGTGGTGTGGGGGAGGCCGGCGGCAAAGAAACAGCTTATTTTTAAAAATAATTAGCATATTAAAAAGTGTGGATGAGGCAGGGATACTGCAGAAGATTACTTCACGTACTTT
>252_CATGTGTGGGGATCATTTGACCAGGAGGGGGCAGTGTGGA_NODE_1_length_472_cov_13.684322
GTACGACGCTAGTAGGTTAGGGTTGGATTATGTACAACAATGGTAGGTTACAAAGTGACATTAAATGTTACAAGTCATATTGCAAAATTGGACATACGGGCCCGGCTCGCTCCAACGACGCCCTACACTGAGGGGAGAACACAGAACGCAAGTACGACAGTGGTAGGTTAGAAAAGAAAATGTTTCAAGTTATATAGCAAACTTGAACATTCGGGATCGTCTCTCTCCAACGCCGCCCTACACCGAGGGGAGAACAAAGAATGCAAGCACGACAGTGGTAGGTTAGAAAAAGACACAAAAAGTTACAAGTCCTATCGCAAAATTGGACACTCGACTCCACGTCAAAGTTTTGTTGGAGTCCATCGACGTGACCACGTCCTCCCCCAAATGCGCCATCAATGGCTATCCTTGCACAAGACAACGCTGCTCTGGATCCAGACAAGCCACAACCTCAACCACAATATCTACACCTCTTAATCAAGTCCAACCATCAGAGCCCCAA
>253_CATGACTTGCACTGATGCATGCGTGGTGACCTGACCTGGT_NODE_1_length_255_cov_9.325490
CTGCACTACAGCGCCAATCCTTCCATGTGCCACATCTTCTAAGAGCGAAGATCAGCCATCAGCGTCATTACGCATTGTGACGGCATCATGGCGTTTTATTACCGTCCATCTGATTGCATCTGACAAGCAACAGCTGTGTGTTGAGGATGAATTTAATAACATGCCGATAATATTGCAGAACATATTTCACTTTTCTTTTTGAAAATGTGTTAATTTGTATTTGTTTGTTTTACGCTGCAGATCGATCAAACGGGTGTTTGTGTTATTTATGAGAGGCAGGGTTGG
>253_CATGACTTGCACTGATGCATGCGTGGTGACCTGACCTGGT_NODE_2_length_176_cov_10.642045
AGTATTGGCATTTCTTTAACAACAGTCTAGTTTCACACACTTTCACACACGTTTGCGTGTTTCTTGCGTTTGCCGACGGTTCTCATTTCACCCGTTTTTGTGCGTACGCGTGGGTCTGAGCTTGCGTGAAGGACATTTTTCCGTCAAGTTTGCTTTTTATAAATACCAATTATTGCGTAGAGAGCGGCGTACGCCTTCTTTTGTGC
>254_CATGAAGGTGCAGCTACGCGATTGACTTGTTGTGTACGTC_NODE_1_length_377_cov_6.307693
GACGAATCAACGACGTCATCGAGGTGAAAAACTACGACGCCAGAGTCCACGGGAAGAACACCGTCATCGGGGTGCTGGACATCTACGGTTTTGAGATTTTCCAGAACAACAGGTCAGGATTCATTTTTTTGTTCAAGCAGATAAGATAAAAAAATTTATTTCCCGAGTTGAAGCTAAACAAAAAGGATCATAATGCTTCGGTCGGTTTACATGAATAAAATCTGAAGTGGTCAGAAGCTTTCCTTTAAAGCCACACATTGAAACTGGTATTTTTGGAGATGTGTCACAAAAATCCACCCACGCTTGATTTAAATTAGATTTTAGGACTTTAGAAGAATCAAAAAGCAAAATATCAAGGTTCTTTTGTAGAAGTTTCCATCGTGCAAACGTCTCTG
>255_CATGCCTATGTGTGTAAGTGTTGCTACGGTGTCATCTGCT_NODE_1_length_458_cov_13.578603
TTTAAGGACCTTGTGAGGGACAAACTGGAGCCAGTGGTCTTTTCCCTCAACATATCCTTAGATGAACAAAAAGCCAAATCAAGACGTGCCATTCAGAACCTGGACTCCTTTGCCATTCTCAGTCAAGGCCAGAAACTCACCCAAAGAAGTGAGGTAAGGTTCAAAGTGCATACAAGGTCGTATTACTACACTAATGCTACCGCATGCATTCTCAATCTCAAACCTGCTTTGTTACCAGATTAACTTCCAGAAGGAGTGCGGCTCCGACAACAAGTGCACCAGCAACCTGCAGCTGACGGCCCAATTTGCCGACAATAAGGAAAACCCCTTTCCACGGTGACAAAAAAAAAAGAATAATTTGAATTCCAGCAAAAAAAAAAAATGAAAGCTTCATGTTGGTTCCTGTTCCCAGGAAGGACAAATCCCAAATCCTCCAGTTTAACAGCAGTATGAAGATAATAAAGTTGATTGTGGAGGGGACTAACTTT
>256_GATCTCAAAAGAACCGTTTTACTGTAAGGTGTTCGTCGCC_NODE_1_length_548_cov_13.153285
CAAGGAGCACTACCCGAAATTCGTGCAGCTCAGCAACAAAGCCTCTCAAGCTGATGGTGAGAAAAATACAACAATGTTCAAGAAGATATTATAAAACAATTTTTGTAGGATTTAAAGATACGGGGGCAGACTGGCGCTCTTGGTACGAGACGGACAACTTCCAGGAAGTCATCGAGGGCTTGTATAAAACAATCGAACCTCTCTATCAGCACCTGCACGCCTTTGTGCGCCGACAACTCTACAAGCAGTACGGCGCCAAGTACATCAACCTGCGAGGACCGATTCCCGCTCATCTGCTAGGTACAACAACACTCTAGTGGCAATCTGGGAGGCGGGCGGGCATTCGGGGGTCAACACGCTCCAGCGCCAGCTTATCTGGTCACGGTGGATGTACATGCTTCAAGCAGGCATTTCCTATGGAACCGGCCAGCGCGCTATCCCATAACAAGGATGGATTGTTGCTTGAGTGTGTTTTCTTCCTCGCCCTCAGGAAACATGTGGGCCCAGACCTGGAACAATATCTACGGCTTGATGATACCATTTCCTGACAAACCCAACATGGATGGGACTGGAGAAAT
>257_GATCCACAAAGCATTGGCAAAGTCCTGAAAGGTATACATC_NODE_1_length_288_cov_4.392361
GATGTCATGTCTCCGTCTGCTCTGCTTCCTTCCCCACGTTCCTTTTGCAGTTGTCAGAAAATGCAGCGAAACGCGTGAAAAGGCAGATTGAGTCGGACGATCAGACGATAGAGCCGCAAGCGACCCTCTCGCTGCTCACGCCGCGAAAACAATCGGCCCTGTTGGTGAGTTGACTTGGTGAGTTTCCCCCCCTCTTCATGTACTGACGTTTCCTCTTTGTGTTTTTCAGGAATGCTCCAAGGGCACGGCGAGATGCGTGACCTTTACGTGTCCTTTGTTGAACATGACCAACTCAGCCAAGA
>258_CATGGAGACGAGTGGAAGACAGTTGGAGATGGTCCTCTCA_NODE_1_length_498_cov_11.010040
TGTCACGACACCAAAATGATGACTTCGATACTATACCTGCCAAAATATTACGGTAACTGATACTTATGATACCACAAATACAATACTGGAATATTTATCTATGATAGTAATAAATAAAACATCTGTACGGTACCCTTTTTTACCTGGCATCTGTTTGACTGTCTGTGGGATAAACAATGCTTCATTTACTTGCACATAGAGTTTGATATTCTTAATATTGATATTCAGCATGTCAATTCATGAAATAATTTTTTTTTTTTTAACATAAATAATGTCCTGATGGACCGCTGCCTCCTGCCAAAGGAAAGCGCTTAAAAGAAACACGACATTTATAGGATGAGAATTTAAAATGACGTCTCTTGACACGTTGTCTCAAGACAACAACACAAAGTGTCCCATGAGAGTTTTAGTGTTGAGGTGAATGAGCTCTGTGTGTTTGTCCTGATGAAGATAATAACGTGTGAGCTCTCCCAGCAGGTTGGTGTGAAGGTGTGAAGGTGTGGACTCTGCTATGAATCAGGCTGAGGA
>259_GATCAGTCATTCTGTAGCGTTATCGCTACCAGTTGGTCAC_NODE_1_length_288_cov_14.666667
GGACGTGAACGGCGGCGGCATTGGTGCGCTTCCTGTGGGTTTGTCCGCCAGTCTGGCCCGTGACGAGATCTCACGATAAAGTTTGGGCCCGTTTTCCCTACATCTGCCTCCTCCGGTCAGTCACATTAACTTGGAACTCATTAGTCATAATCGGCTCCCTGTAGGCCAGCCTTGAATAACCTCTGTCTGGCAAAAGGCATCGCTCCAAACGCTCCAAGCGAAATGTGTTTGACCCAGATACAAAAAAACACTTATCTGATGCATGGAGGTTTGGAACTTTTCCTGTATGGAAGTAGATTACAGATCTTGCTTGTGAGA
>259_GATCAGTCATTCTGTAGCGTTATCGCTACCAGTTGGTCAC_NODE_2_length_133_cov_5.240602
ATTTGATGTTGGATTAGAATAGTTGATAGAAGCAATGCAGGGTGAGGCAACAGGCGATCAAAAAATTCTCAATATAAGAAGAAAATCATTTGAGCGACGTTTTTCGAATATCTCCTTATAAGTCAACGAAGCTCTGAGCATTTCGTCGGACGTGGCCGGGGCC
>259_GATCAGTCATTCTGTAGCGTTATCGCTACCAGTTGGTCAC_NODE_3_length_165_cov_10.218182
AGATTACAGATCTTGCTTGTGAGAACAAAACTGCTGCTTTGCAAAAAACTGCACATACACTGGGTGGGCTGTTTTGCAATTAATTGATAAACACAAACCAATGCATAAATCCACTGATAAAATGGTGGCTTAGTCTCTCATTTCCACAAAGCCACAGAGGCAAAGAGATGAGCAAGCAGTAACGGGAGGTTCGCA
>260_GATCCAGATAGTGCTGCATCTCTTTTCAACATGTTGAACT_NODE_1_length_465_cov_14.849463
ACACACACACACACACACACACACACACGTCTTACCTCTGCCGCTTCTCACGGGAATTATGGATTTAATCTGCTGTTTCTGCAGTGAGGAAAGTCCCCGAGCCGCTTCACCTCCTGCTTCAGGTGTGACAGATGAAACCGCCTCAGGAGTCTGGCAGGTGTTTTTTGAGCCAATCAGAAAGCTTGAGCGTCATGTGACCGGTTTTTCCTCCCTGGGGAAGCTGGCGATCGTGTGTGTTACACAGTAGAGGTGACATGTCTTGTTTATTTTGGCTACAAAGATGATGTCATGACTATTGAAACAAGGAAAATGCTTGTTTCAATAGTATATGAAACTCAAAATGCCCTTTGTTATTAACGTGACTGAAAACTAGTCAAATGTTTCATATTTTGTTCATCATTTTGAAAATTATATTTGACTAAATTATATTTTTGAAAGCTAACCTCACCTTTTATTTTCCAAATAATAACATACACTCTTACCAGCGGTCAAAAA
>260_GATCCAGATAGTGCTGCATCTCTTTTCAACATGTTGAACT_NODE_3_length_101_cov_6.465346
CTCTTACCAGCGGTCAAAACAATGCCATTTACAGCTTTATAATATAGAAATAAAGTGTATATTGCATAATTAAACATTACAAAAAGAGTTCAACATGTTGAAAAGAGATGCAGCACTATCTGGATCAGATC
>261_GATCAGATGCACTGTACAGAAAAACAACACAGCGATATTC_NODE_1_length_214_cov_12.383178
TGGTATCGGATCTGTCAAGACTGATCAATAACAACAACATGCTTACTCATTGTTCTTTGCACATCCAGACGATGAGCCCAAGGTGGACTTCCTAGGAATGAAGGTAGACAGTGCATCTGCAGTTGCGGCCCAGTGGGTCTTGTTGGTCCTGGGTCTGGTCCTGCTGGTTGCCACCATCTTCCTAGCCTACAGATACAGGAAGTCAAAGAGGTCCAGCAGGTCGCTATCAACAATCGAGCTCAAG
>261_GATCAGATGCACTGTACAGAAAAACAACACAGCGATATTC_NODE_2_length_258_cov_12.259690
ATCTTCTTCCGAGAGGAACTAGTAAAAAGATTTGCTGGAAGACTATTTGGGGTTGCAGTTTACAACGCAATCTTTCTCCTGCTTGTTTTCCTGATGAGATCCTGTTGAAAATTTGTGGCCAGATTAGATTGATGGGAGTGAACGAAAGCGCCAGGGAGAGACAACAGCAGCTGTTGTTGTTTGTTTGGACAACACGCACACACACGCAGTTTGGGTTTAGTCAGCACACTAACTTGCCTTCTCATCAGATTTTCATTTCGCATGAAGTATCGGCTGGCTGGTATCGGA
>262_CATGTAGTAATAAAAACATCTGATCTTTTTATGGAGGGAA_NODE_1_length_371_cov_4.811321
CGATCTCTTCTTATGAACTTGAGGTCCATAAATAAATGTCACTGTCCTCGGCCAATGGGAGCGCTCGGTGTTCTTTCGTACGTCCTCTTTTTATGGCCAAGGGGGTCTGGAGAGCTGCAGGGGTCCTGTTATCAGCCCCTGGCATCAGGCCACGGGGGACCCCTATATGTTTGTGTTCTTCCTTTGTCCTCAGTGAAGAAACACGTGGTGAGGTTCATTAGCAGGGTGGAGGCCCAACATCCCCTTTGCATTAAAAGGTCACAGACATTTGTTTGTTTCTGATAACACATGTTACTAATTATGTGAATATTGTGCACGCGCATCCGCCCATCCCCCATTAAGCCACCATACTTATTCTACTCATTTCCAAGACAGGAGGACATCAGCAT
>264_CATGTTGCTCGACACGAGAGTTACGGAAGTGTACGGTCAC_NODE_1_length_558_cov_14.759856
CCGTCCTCATAGGAGCCTCCCAAACGCTTTTGGGCATCAGTCCAACAACAACACAGAAGTCAACGGAACTTTCGAAATAAAACCCAGTGCCTCGTTTTTCTGTTTGTGATCTCTGCTGCCATTGAGGAAAAGCCCCTTAAATGAGACCGAGTTTGGTTCTTCATATTGGAAGGGCTGGTAATAGAAACCTGCTGCCTCACTACAAAATTGGTTTCACATTTTTGAATGATGGCCAAACCAGTGAAAGATAAAAAGCTTGCAAGGTTGTTTCAATACATCATGACATCCAAGACATGAGTTCTCCTAATTTGGTGTCTGGTCCACCTCCAGAATACTGGAATACTCTCCAACTAGGATTGAGTACTACACCTGGTACCTTTTCCCCGAGATAATCTTCCTGAGAAACCATGTTGGGACTTCTTGGGTGAAAAGGTCACTGTCCTCTAGCATTCTTGGCTTGGCAGGGGGGCAAGGGTTGGGTCGAATTGGAGGGGCAGGGTGAGTATTGAGGTAACGCAACGGCATTGTATGTCCAGGGGGCGGTACCTAAGTCGGGTTTGGTTCTTTTGCTTTTGTTGGTGGTCATTG
>265_GATCCCCTTAGGTAAATCATCATGGCTAATTGAGACCAGG_NODE_1_length_502_cov_13.679283
ATTTAAAAAACTGGACATCATTTCAAATTGACTGTTCAGATAATGCAACAACAAATTATTATTAAGTTCATTATAATTCAGGCGTGTTAGAAAATAAGACTTTGTACTAGAAAGATATTTCTAATCAAGTGAATCACAATGAATGTAAATGATGAATTTTAAAGCTGCTGGAAATCACAGATGGATTAAATGTTGACACCCCTTTTGCTGTCCAAGGGGCGGTGAGGCATCACAGACCACCACCACCACCCCGACCGACACAATCTCCATACTGTATGTGCTGGATCGCCTTACGGTGGGAACACTCGCTCTCTCCCTTCTGCTTCTCACCAGCTGTGAACGCTGCTAAGTCAGCCAGGCGTAATGTTCTAATTGTCATGTTCCTCTGCTCCTCGTCAGCCACAATGCAAGAGGTGAATAGGAGTCCTGGCAAACTGGGTGGATCCGAGATTATTTCCACACCTGTTCCTCCAATTTTGGTAATCTGACCGGCTTTCCTGTGTCACACTTCAATTTGGAACATAATTTTCGA
>266_GATCTGCTCTAAGCCTTTTTTTCTTTTTTTTGTAATGAAA_NODE_1_length_220_cov_10.850000
AGGTGTATTTATGGATTTTTACAGCTTTCTGTGTACTGTCTTTCTTTGTAAAAAACTCATGTGCACGTGCGGCTTATAGTCCGGTGCGGCTTATGTAAGAAAAAAACTAAAATATCCCTGAATTTTAGCTGGTGCGGCTTATAGTCCGGTGCGGCTTATAGTCCGGAAATTACGGTACTTCAGTGCACATTCCGCATAACACGACAGGTCACGGCCATGAAGCAGTGTGGCGGGGGGGGGTGGCGGGGGC
>266_GATCTGCTCTAAGCCTTTTTTTCTTTTTTTTGTAATGAAA_NODE_2_length_313_cov_14.015974
CGGCTGGCTTTGAGAGCCAAAAGATAACATGACTGCAAGATCAACCTAGTCTGGAACTTTTTGGTAACATATAGATCAAATATTGTGATTTTATGACCACATACTTGTCATTATTGAGATCGGTGACAGCCAGACTGCTTCCAAAATACGAGCCCACTTGTTCACCAGGGATGATGAGCGCCGTCTCGATGTTGTTGTCAGTCTTCACCCCGAGAACCACGGAACCCTTGGACTCGTACCTGGGGGATCCCGTCACCACTGTGTAGTCGTTAATACTCAGCAGGCGCTTCTCTTCAAGGACGGAATAACCTGCAGGGCAAAGATTTCAAATTGGACCTATATA
>267_CATGTCTCCGTCTGCTCTGCTTCCTTCCCCACGTTCCTTT_NODE_1_length_397_cov_16.806046
TGTTAATGACGGTTGATAATTTCGACTTGACGTGCCTTACCAGAGTGCTCTGCCTTTCCATTTTCAGGGTGGGGGAGTCCGTCATGAGTTTCAGTGTGGCTTTACCTACAACTTTGATCCACAAAGCATTGGCAAAGTCCTGAAAGGTACACATCATATATTTCTATCTTTGTTACTGCTCTCGTGTAAATATTGATTATTATTGTTGTAGCTGATAAAAGTACCTCCAGCATGGTGCTGTTCCATAAACGAGCACGGACGTGAATCTTGGCTGAGTTGGTCATGTTCAACAAAGGACACGTAAAGGTCACGCATCTCGCCGTGCCCTTGGAGCATTCCTGAAAAACACAAAGAGGAAACGTCAGTACATGAAGAGGGGGGGAAACTCACCAAGTCAACTCACCAACAGGGCCGATTGTTTTCGCGG
>267_CATGTCTCCGTCTGCTCTGCTTCCTTCCCCACGTTCCTTT_NODE_2_length_103_cov_4.368932
GATGATCCACAGAGGAAGTTCATAAGGCGTCTCCACCCGAGCCTCCGGTTCGATATCCACCGTGAACTACATCCGCGTGAAAGACGGCAGCCATTTTAAGTCTAGCTGTTAATGACGGGTGATAATTTCGACT
>268_CATGTGCAACTATTTGCGCAACAATGTCAGCCATCTGTTG_NODE_1_length_366_cov_3.112022
TGACGTAGGGAAAAATGCAAAATCAGCAGTTTTGCTATTAACATTTCTGAATTCACATCCCTTTTATAGGTGGGTGGTGGCAAACAAAGTCTTTCACGAAAAGGCCGAGACGTAACAATCTACTGTACAGCTGCCTGGCACATTGAAGGATTACCTCAACCCCATAAAATTGCAGCAGCGGTAGAAGAAAAGCAGCAAAGATAAACAGCAGCAAAAAGTGATTAGAAAAGCTCCTGAGACACTCGAGAAATTAACATCTCGCCAACAGCTGGGTGTTACCTCAACAGACCAAAATAAAAAGCAAAAAAAATAATCTTTCCTCAATTAAGGCTTTCACAAAGCATAAAGTTTGAAATTCCAGTGCTGGGATAAAAGCCTAA
>269_CATGTGGACCACCTGCACCCTGCTAGGTCGCTGGGGAAAG_NODE_1_length_317_cov_7.908517
CTGCTTGCCATTAAGAGAAAAAAAAAGATTCATCTAATGGAATCATTTGTCTTTGTGCTTGACACGTCCAAGGGACGCTTCCATCATTTAATTGGACGAGAGGTTCATTGACATCACAAGAGGTGAAAGGTCAGGACGGGGCAACCTTTGCTACTTCTTTTGGTGCCAAGTTGTGTTTGAGAGTTGCCAGGTGTGAAAGGTTTTTACTTTTTGGAGGCGGGACTCTGATGTGAACATCTGCGCCAATGCAAGAGGAGCAGGATTCATGCTGAAGCTCAAATGTGGACTCATTTAGATGAAAACACATTTGTGGGTGAAAAGGTTTTTGAGTTTTTTAAAAAAAAAAA
>269_CATGTGGACCACCTGCACCCTGCTAGGTCGCTGGGGAAAG_NODE_3_length_186_cov_12.919354
AAAAAAAAAAATTACCTGTAAAAGAAAAAGCTGAAACCTTTGGAGTTGTAGTTAGCTCGCTATGACAACAACCAGAAAATGTATCTTCGTTGCTGGCCAATTTCTGCTCTTAATTATAATCAAATTCCCTTTGTATTGACCAGAACTTTTTATGTGAGCCATTAGCAAGTGCATAACTAGCCGTTGCTAGTTTGGTTGCATCCAAAACACAGCCCG
>270_GATCCTGCTGGCCTGCTCCTCCTCTCTGAACCTCTTCCTG_NODE_1_length_432_cov_12.606482
CTGCAGAGGTCAATGAAGAACATGAGGTCAGACAGATTGAAACAGCATCCAGGAAACTAGCCAGACCAGAAACAACCATCAGACAAGAAGACCTCCTCAAAGCCTCAGCTGGAGGAGAGGAACCAATCAGAACAGTGATTACTAAGGGAGTGGCTGGCATTGGGAAAACAGTCTTAACACAGAAGTTCACTCTGGACTGGGCTGAAGACAAAGACCACCAGGACATACAGTTCACATTTCCATTCACCTTCAGAGAGCTGAATGTGCTGAGAGAGAGGAAGTTCAGCTTGGTGGGACTTGTTCATCACTTCTTCAGTGAAACCAGAGCAGCAGGAATCTGCAGATTTGAAGAGTTCCAGGTTGTGTTCATCTTTGACGGTCTGGATGAGTGTCGACTTCCTCTAGACTTCCACAGCAATGAGATCCTGACTGATGTCACAGAGTCGGCCTCAGTGGATGGGC
>270_GATCCTGCTGGCCTGCTCCTCCTCTCTGAACCTCTTCCTG_NODE_2_length_194_cov_8.355670
AGTCGGCCTCAGTGGATGTGCTGCTCACAAACCTCATCAGGGGGAAGCTGCTTCCCTCTGCCCGCCTCTGGATCACCACACGACCTGCAGCAGCCAATCAGATCCCTCCTGAGTGTGTTGGCATGGTGACAGAGGTCAGAGGGTTCACTGACCCCCAGAAGGAGGAGTACTTCAGGAAGAGGTTCAGAGAGGAGGAGCAGGCCAGCAGGATCAGATCGGAAGAG
>271_CATGTGCGAGGGTCAACCCCAAGATTCATGTTGATGATCA_NODE_1_length_163_cov_4.570552
GTGCCTGCCTTTTCTGGCTTTTGACAGGAAGCTCATGATTTTAAATGTACGCCTCATGCATAATGAATGAGACTGCACAGGATGTGAGGGCAGTGCATCCAGAGAGCACCTGGGCCAAACAAAGATGCCCTTTCTGCCATGGGGATTTGTGCCCTGGTACCCGCTGTCACCAGCTCCCGGCTCCCGCCCCGCT
>271_CATGTGCGAGGGTCAACCCCAAGATTCATGTTGATGATCA_NODE_2_length_265_cov_12.049057
TGTCACCAGCTCCCGGCTCGCGCCCAGCTGCGAAGCATTCAGGCGCGCCACGCACATTCATCTCATCAAAGTCGACTCCAAAAAGTGACACTGTCCACTCGGACATAAAGAGCTCTTTATGGCGTTATTAATGATATGCTGAAAGCTGTGGACAAATGTTCGGGGACCAAGTTTGTTAACGTGGCCCGACCGTGGCTTTGTTTTAATCCCCCGCCGGTTTAGTCGCATTCCACGGCGGCAGAGCGTCTTTGGTTAGAAAGCACATCCGATTGTCACAGTGTTGCAGTGTCTGGTT
>272_GATCAAAGGCCTCTCTCCAGAGGAGGCCCTGCAGGTGAGG_NODE_1_length_126_cov_12.484127
TGTGTGTGTGTGTGTGTGTAAGGAGTGGATGAATGCTCAGATACCTTGCGCACGTTACCGGAGAACAGAATCTTCATGAATTTGTCTTTCCGCTGCAGCTCGCCGGAAACCAGCGTGAAGGACGAGGCCGTGTCGGGGCTGGGTTGGTTCTGTTTG
>272_GATCAAAGGCCTCTCTCCAGAGGAGGCCCTGCAGGTGAGG_NODE_2_length_204_cov_15.348040
GGGCTGTCTCGCTTCTGTTGGCCACAAACAACACAGAGAAGCTGTCAAAACGCTCCACTAACCGCTAAGAAAGACAAGGACGTGTCCCATCTGTGCTGCACCAAAACATTTGCCTCTGTTAACCGATTCAAGTGCGCTTTGGTTCCATTTTAAGCATATTCTACTCTATTATCAGAGTGGTACCCCACCAGGACCGCCAGCTTACCAGGTAGTTTCCTTCCCAGGCTCTCTGCA
>273_CATGTCAATTCATGAAATAATTTTTTTTTTTTTAACATAA_NODE_1_length_257_cov_13.735409
CTGTCATGTTCCCCACACAGAGGGGCTTCAGAGGGAGGGACTCCGTCCTCTGGGTCCTCAGCCTGATTCATAGCAGAGTCCACACCTTCACACCTTCACACCAACCTGCTGGGAGAGCTCACACGTTATTATCTTCATCAGGACAAACACACAGAGCTCATTCACCTCAACACTAAAACTCTCATGGGACACTTTGTGTTGTTGTCTTGAGACAACGTGTCAAGAGACGTCATTTTAAATTCTCATCCTATAAATGTCGTGTTTCTTTTAAGCGCTTTCCTTTGGCA
>273_CATGTCAATTCATGAAATAATTTTTTTTTTTTTAACATAA_NODE_2_length_293_cov_14.283277
CTGAAGGGCCCTGGAGCAAGAAACCCAGAACCTCCACCAGAGAGTCTGGTAGAAACACCTCATCATCAGCCTGAGACCCTCACCTTGCATCAACAGAGGGACCAACATCTTTGAAGTCTGGAGGACGATCCATAGACCGGTTACTCTTCATGGACACACAGCTGGGTCCAGGTCCAGGTCCTGGTCTCTGATGGGTCCTGGTCACACATGTAGAAGCAGAGTCAGTGAGTCAGAGACGTTGGGACATGGAGACGAGTGGAAGACAGTTGGAGATGGTCCTCTCACCTCTGAGCTTTGGTCTGGCTGGCATGTTCCCCCCACAG
>274_CATGCACACTATTCTTCCAAATGAATGATATCATTGTTTA_NODE_1_length_505_cov_15.792079
CAAAGTGGGAGTGTTGGTCGTGTCGTGACTTTCATCCCGTCTGACTCATGCCCACTTTTAAGTGGTAGGACTTGTTGAAGCTGGTTCATGCGCTTGTATTTTTTTAAAAAGTGCACTCAATAGGATGAAACTAAAAACAATGTCATCATATATTTAGTCGGAGGAGTTGCTGGGGACCCTCCTCCGTGCAACTAGCATGTGGTCCACTTCTTGAGTGTCAGTCCACTGAGGATGTGTGCGACTCGATCGATGGCATGTCATATGGACACTGCTCCTCATTCTTCTCACACCAATTCCCGAGCGCGGCACCGCTGCTGCTCACTGCTCCCCGCTCCCCCAGGGGATGGATCAAAATCACATGGGGATGGGTTAAATGCAGAGGACAAATTTCACCACACCCAGATGTGTGTGTGACGATGATCATTGGGACTTTAACTTTAACTGGGACTTTAACCAATGCACATCTTTGTCCCGCTTCACTGAGATGAGACAGTGATGCTAATAATCTTCCGCTCGGAAAGGCAATGTGTATCGG
>274_CATGCACACTATTCTTCCAAATGAATGATATCATTGTTTA_NODE_2_length_72_cov_3.972222
AAACTGTCCCCACAGAGCCAATATACTAGATTCAAGCTAATTGCTTAACGGTGTCAAGGGTTCATTGCATTTACTTTATTGCCAAAGTGGGAGTGTCGGGGG
>275_GATCGGCAGGTTTCATTGGTCGGTGGTCGCTTCTTCCGGT_NODE_1_length_581_cov_14.196214
ATTTGTCACCGTTTCCACTAGAGTTTGAGAGTCTATGGCATTAAAGCTTGTCATCATTGCTGTGTTACTTTTGCCTAAATAGGGTGGTGATCCAACATTTTTGTTTGAGATATTAATGGCGCGTCTGATGCCTTCAATTTTATTAGTATAAAAGAACACAAACTTGTTGCATTTCTGTGTGGAACAGAGTTCAGGTGGTATTTGTGTCGGGGGGTTGGTCAGTCTGTCAACAGTTTCAAACAGGGTTTTTGCCTTATTAGTGTTGTTGTTGATGATGTTGGAGAAGAATGTTTCCCTAGCACTTTTTAAGTCTAAATTGTAGGCCCGGAGGCGCTCTTTATAGATGTCATGGTGAGTATGAAGTTTTGTATTCCGCCAGATTCGTTCAGCCTTCCTGCACTCTCTTCTCTGGGCTGTTACAACAGCAGCTTTTCTCCAGGGCGCCTTTTGCTTACTAGAACTGGTTTTAACCGTAACAGGTGCAATGTCATCTATAACATTGTTTACAAGATTATCAGCATGACAGGGATTAGAGGTGGTAACGAGGAGATGACATTTTTAAGGGAAAGGGAACCTTCCAACGACCACCGGAAGAAGCGACCACCGACCAA
>276_CATGCCAAGCGTCACATTAATTAAACTCAGGTTATATTTA_NODE_1_length_526_cov_9.070342
TCTGCGTTTGCGTCGCCTCCTACTGCAGCGCACGTCAATGCTGCCAGAACACACTCATCAGGAAAACTTTTTTGGTGTTGTTGTGCGTTTTCTGACGTCAACAGCATTGTTCGGCGCTGTCAACAACTAGTCAAGTGAGCAGGTTGACCCTAAACAAAAATAAATAAATAAATAAATAAATAAAGCAAGGAACAAATGTGACATCAGCGAGGTTGTTTTGAATCTGCTTTTAAATTTACCGGGGCAACTAAAAACGATTACTATGCTTCTAATTTAAAATATCATTTCTAATTGAGTGGCCACTCGTCGGACATTACATTAGGTACACCTGCACAATCTAAACAGTTTTATTATTTTTCTTTTTTTCTCCTCAAACTAAAATTTGATGAGAATATTTTGTAACCAGACGACTTAAATATTATTAAATGACTACAATTAAAAAAAAATCACCATATAAAGGGGCTGAACACAACGTGCAATTAACATTTTTATTCAAAGGACAAGAAGGCAACGAGTGAGCAAACGACATGAATATAAAATGACTTCTACAGGGAGA
>277_CATGATTATTAACAGAGGCGTTCTCCATTGAACACATACT_NODE_1_length_296_cov_12.057432
ATATATAGACAAAAAAATTATGTATATATGTCTAAATACACACATTTACACATACTATAAAATAGACATTTATGCATATAAATAAATACATATTTACTTGTATTTTTTTTTCATTTATTATCAGTTAACTGAATGTAATATTCAGCATAAAATGCTGTTTTGTTTGTCAAGGTAATAAAACACTGGATTCGTCACAAGGTCATAGCAGCAGTTAATTCATCTTTATGTGTTCAATACAAAAAAGAACAGAGACAGTGTTTTATTTGCAGTTCACACGGATTTGTTGGCTTCCATTCCAATGTCCGCTTGCTGTCGAAGCCGGTG
>278_GATCAACAGAATTTGCTAAATACAGAATGAACGCATACGT_NODE_1_length_338_cov_16.408283
GAGGCGGCTGCAGAAAGGCCCCAATAACGAAGCAAACAGAGATGAGTGGAAACTTTCACAAGCGGCCTCCGTGCCGTCACGAGGAAAAACGTCACCACCGTGAGTAAGTGTGCTGTTGGGTCGGATATCAGACCAACCCGCACCCTCGACCCGCTGTGCTCTGTGTTCTCACTCCACCCGTTTACTCCGCCACTAACACCAACTCCTCACGGGGCGGACCAGTGAAAGTAAGCTGACAATCCAAGCTTTCCATGACAGTTTAAATGGAAAAAAGAAACTACTGACACAATCAAACTTCGGTAATTGACCATGACTCGAAACGTTACATTATCCTCAAATCATTTTGCAGAGGTGCAGCTTCAACTCAG
>278_GATCAACAGAATTTGCTAAATACAGAATGAACGCATACGT_NODE_2_length_117_cov_9.564102
TGATGATATTCGGAATGTGATCGCTTTGAATGGGAATTTGTATTCGGAAATATGCGTGAAGAAGATCAGAGGTCAAAGGACATATGCTGCAAAAGATGCTTCTCCGACGTGTGATTTGCTATGCAAACTGGAGAGGAGGTGATTTTT
>279_GATCCAGCACATACAGTATGGAGATTGTGTCGGGGGGGGG_NODE_1_length_615_cov_13.082927
CCAGTAATGAATTGGCGTATTGTCTCCTCGGAGGGAGAAGAAGCCTCTGGGTGGGACATCACATCAAAGGCTCCGATTTTATTACTTATAGCATCAGTTCAGGTATGCAAGTGGACACAGTGAAGCGCAAAATGTGACCCCTAATAAGGATTTAACATGGGACTAATTGAATTGTTGGGTGGGTGGGTTATTGCCTCAGTACATATTTCTCATTGTTGACATATTTGTTATTTTGGAAGACGATGAATAAAATGTCACGCACCTTTCCTGGTTGAGCTTCAAATCTCTGAGTTTGAGTCAGTGATGCAATGGCATTGCTCTTCTTCTGAAAAGAAAAAAAGAATCAATTAAAACAGGATTGTTTTAATAATGGACGACCCGGTCAATTATTTTTGGAATAATCAATGAATGGAATTCATTTAAAAAACTGGACATCATTTCAAATTGACTGTTCAGATAATGCAACAACAAATTATTATTAAGTTCATTATAATTCAGGCGTGTTAGAAAATAAGACTTTGTACTAGAAAGATATTTCTAATCAAGTGAATCACAATGAATGTAAATGATGAATTTTAAAGCTGCTGGAAATCACAGATGGATTAAATGTTGACACCCCTTTTGCTGTCCAAGGGGCGGGGGGGG
>280_GATCTCCACTCTTTGCTGTCCTGCTCCTAAATGGAGGAAG_NODE_1_length_90_cov_3.011111
TCCAGGTCCAGGTCCTGGTCTCTGATGGGTCCTGGTCACACATGTAGAAGCAGAGTCAGTGAGTCAGAGACGTTGAGACATGGAGACGAGTGAAGGACAGTTGG
>281_GATCTCAGTCATTTTCTCACACACTCAGAACAAACCAATG_NODE_1_length_311_cov_14.636656
ATATATATATATATATACGTTTACTGGCAATTTTTGTACAAGCCATCCCCTAAAATAACCACAGCTGTGTACTCGCTATTTGTAATGACAAATAACCAGGACTCTGGCACAAAAACAAAAACAGTAGAGTCGCTGTTTTTCTGTCGACACTGCAGGATTCCCAAGCTCATCTATTTGCTCGGGTTGCTGTGAAAGCCCTCGATTACCCAAAGCCTTCTCTGGCGTTGCAATGTTTTGTTACAATCATTCTCAGCACCAACGACCTGCGTATTGTTGAAAAAAGGCATTTCGAAACACACCGTAGACCCTGATGCCACAAAACTCAAACTTGGCGGCAACCA
>281_GATCTCAGTCATTTTCTCACACACTCAGAACAAACCAATG_NODE_3_length_137_cov_11.306569
ATTTCTCTTCATGTATAATCAGTACTAATAAAGTAGACTATTAATCTCTGTTTCTATCATGGATTATTGTGACATTTTAAAATGATCATTCCTACTGAGAGCCCGGAAGTCTGCTGTGTGATTGATCAGTTTGGACATGACATCCGTCAAATATATATATATATATA
>282_CATGCTTATATGTTTGTCGATTAATCAGTGATGGATTAGA_NODE_1_length_317_cov_16.110411
CGATGTTCTGGCCTTATCCGTGTCTACACCCAAACACCTGAAGACCATCGGCCTCCTGGACAAAGTGGAGAACAATCACGGTGAGTTAGCAGAAACTGAAATGTATATGTGGATACACACAAAGAACTCCTCCTGTTGACCTTCCAGAGAGTGACATCAACTTCCTGATGAACATGGCGCTTGATAAAATCGCCTTCCTACCTTTTGGCTACTTGATGGACCAGTGGAGATGGAAGGTGTTTGATGGTCGCATCCCACCATCTGAGTATAATAAAGAGTGGTGGAACCTCAGGTAAGAAAATCCCTGTTTGAGAACCGCTGAGGAACATTAATGGTTGGTTTTGAAA
>282_CATGCTTATATGTTTGTCGATTAATCAGTGATGGATTAGA_NODE_2_length_91_cov_6.219780
TTGATCACCGTCCACCACGAGATGGGCCACGTCCAGTACTTCCTGCAGTATAAGGATCAGCCCGTGGCATTCCGTGAGGGCGCTAACCCTGGTTTCCACGAGGCCATCGGCGATGTTCTGG
>283_CATGGAGGGGTTCAAAGGTTAAATCACTCTGCGTGGATCA_NODE_1_length_419_cov_9.102625
CGCCTGTTCAAGTTGACATTAACTTTTGTTTTGATTTTTGAGGTGGAACTGCCTGGCCGGTCCCAGTGAGCCTCCCAGTCCCTAAATAGAGCCCGACCGATGCCTAGTCTGCGTTCAGGAGGAGTCTGGATGGATCAAAGGTCGGGCTGAGTTGCTGTAGCGTCTTTGGGAATCAGCAGAGGAGATTTCTTAAAGATGAACGTGTGTTACACACCTATTGGAATTATGGCAAAATATTAATTAACTAGCTACAAGTCGGACAAAGCTGTAAATCGATTTGCTACGATATCAACGTTTCCATGTCACGATTATAAACACGGTTCACAAGGCCGACAATCTCATCACAGTGTCTTGAAATACCCCAAATGTCTCTGAAACGTTCTGGCAATCTCCTTCCCCCTTTTCTAAAACAAACAAATATCTTTTTACATCACAAAAAAATCAAAT
>284_GATCCCCCCCCCGTGTGTCTCAGGCAGCGATGTCGTTATT_NODE_1_length_380_cov_14.776316
CCCCTAACCTCCCTACTTCCTCCACCAACGTCCCTACTTCCTCCTCCTCCACCACCACCACCTTCCTCCACCAACATCCCTACTTTCACCACCACCGTCCCTACTTCCTCGACCACTGTCTATACTTCCTCCACCACCTTCTTCCTCCCCTAACCGCTCTACCTTCTCCCCTAAACGTACTTACTTCATTCTCTAACTTCTCTCATCCTCCATCAATGTCCCTTTCTCCACCAACATACTTCCTCCACCTTCAGACGCATGCTCACAAACTGACAACAAGGCCAAGATGTCAAAAAGTTCAGATTTACCAAGAACAAAGAGGAAATGTCACTAAATGTTTTTCACTTTACCAAAGATCTGCCATATAGAATACCAGAGGAACCCTAATAAAGGACCCCCCCCCCCCCCAA
>284_GATCCCCCCCCCGTGTGTCTCAGGCAGCGATGTCGTTATT_NODE_2_length_135_cov_8.711111
CCCCCCCACACACACACACACCCACACACACAGTTACAGAATTACAGAGCACAAACACTGTCTGCAATCTTGTTTGGGTGGGTCTTTGTTATAGTTAGTTTTGGGAGGAGCACGAGCAAATTATGGCCTTTTCTCACCATTAATCTCCCCAACGAGGAAGAAAAG
>285_CATGTCCATCTGACCTTCTTCAGCTCTGGTGTCAATCTGC_NODE_1_length_567_cov_14.370370
AACCACTCAGTCTGAAGAGAGGGATGAAGAAGAAGCGGTAAGTATTAAAGATGGCAGCATATTTAAGTTCTGATTTATGAATCTAACTCTCTCTGTACTTACAGAACTTTGTTGGAGGCTTTGACCACTGGCAGCAGCCTCAGAAGAGCCTCCTCTGAAGCAGAGTATTTATTCAGGTCAAACACCTCCAGATCTTCTTCTGATGACAGTAAGATGAAGACCAGAGCTGACCACTGAGCAGGAGACAGTTCATCTGTGGAGAGACGTCCAGATCTGAGGGACTGTTGGATCTCCTCCACTAGAGAAGCATCATTCAGTTCATTCAGACAGTGGAAGAGATTGATGCTGTTCTCTGGAGACACATTCTCACTGATCTTCTCCTTGATGTACTGGACTGTTCTCTGATTGGTCTGTGAGTGACTTCCTTTCTGTGTCAGCAGACCTCGTAGGAGAGTCTGATTGGTCTCCAGGGAAAGACCCAGGAGGAAGCGGAGGAACAAGTCCAGGTGTCCATTAGGACTCTGTAAGGCCTCGTCCACAGCACTCTGATAGAGACGCATTGGTTTAGGTTTGTCTCTAAAGACTTCAGACAACAGG
>286_CATGAATGGATTTAACTTTTCTAGTGATGGTCTGGCCTCC_NODE_1_length_507_cov_14.585799
CCTCTGGCTGAAATCTCACGTTGAACTGATAGCGATCGGCCTTGCGAAGTTTCACCCCGCGGTGCTTTGGCATTATCCGGTAGTAGAGGGATCGCTTGAAGAATTCAAGCTGGGGAGAAAAGAAGTGACACGAGAGACTAAGGCACAGTGAAGATTTAAAGGCGGCTTGAGAACCACATTTAGGAGATTTAGATTCTTTACAGAGACGGAGCGTCGGGAAAGAGCGAGGGGTGACCCCGACTACCCCCACTCGGGAAAAACGTGGAAAGAAAGCACAAGCGAGGTATACAGAAAACACTCATTCCCATTAGAATGCATGTAAATGCTGAGAGCTTTTAGAGAAAATTATAAAAGTGTTCATTTATTATTATCTTCAAGCTTATTATTATTTTGAATAAAGGTAAATATTTAAACTTTTTTTTATTTACACCAAAATTAAATACGAAACGACTTTTTGGTGCATTTTAGCAAAACTCTCAGCATTCACACAAGCAGCTTAAGTTCCAGCCTGAAAAGGAAGCGAGGAGATGTTAATTG
>288_GATCGAGCGTGCACGTGAAGCGCATGCTGGGCGCTCAGCG_NODE_1_length_425_cov_14.520000
TTCCGACCTGCTGACGCCACGATAAACCTACATGGGAAATACGCACCCGGGTATTTTGGGAGCTGATAGGACGTTCTATACTATACTTTTTCCTCTCAGGTGAAGGTATTTTTTTCGCCCACACAATTATTGTAAAGTTGAATAGATTCAAATGGAACACGGAAGCGTTTACGTTTATTTATTTGTTGCACCTGATTCCGGTTTTGGATTTCATTTCTCACCAGCCGTCTCGTGAGATTCATGTTTGCGGATCCGACTCTCTCGAGGAGCATCTCCGAGTTCTCCGACTTGAAAGGCTTTTTCCAGCCTAGTCAACCCCTGCAGCAGACCGATCGTTCGCCCTCTGGTATTGATTCGTGTGACCTTGTGTTGTGCTCTTCCCACGAGTGATCCTTCCAGCTCTCCCCCAGGAGAGCCCTGCCTTCTGCCGGGGTAAGCAGGCCTCGGTAGCCGAG
>289_GATCTGCATCACATAACTTGATTATTGAACAGATATATAT_NODE_1_length_293_cov_9.027304
TGGCTGTTTGAAAGCGGAAATCAAATAAAGAAGAGCACATTATCACAGAACCCGTTGTTGGAAAGGATCAGTAAATGCGCTCCAAGTATTTAAAGAGGCACTAAGTAATTGAGTCGATTTAGGCCTATTTGTGGTCTGAAGGTGGTTTGAAATAAAGCAGCCGAGGTGTCGGCGGCGCACGAGTTGTGAAGTTTACAAAAGGTTTGATTGGAGTAGGAAGCCGCTTGTGTGGATTAGCACAAAGAGAGCGCATGCTTCTGTTTGCCACTGCCGACATTCGATCTGACGATTACCGAGCTGTTAGAGAATTAGCGGCGACGAGT
>289_GATCTGCATCACATAACTTGATTATTGAACAGATATATAT_NODE_2_length_282_cov_8.450355
ATTACCTTTTGCAAAAATACAGCAATGTAAAAATAAGGAAGTAAATATCAATGTTTCCTTCACAAAAATTCAGATTAGGTTGCACGAACACAGAATAAAAATTCAATTCCAAACAAAGTCGGAATAGCACCCTCTAGTGGTACCTAAAAGAGTTGCTGTGTAAGTATAGTTCAGTTGTATTTAACTTTAAGATTCAATTTTTTTTAAATCTAATGTTGCTGACGTCAGTAAAAACGCAAACAAGAAAAATCCAATATTGGTATCTAATATCCAATATCATGTGACCCAGTAATGGCTGGGTGTGAGGGGGAA
>290_GATCAAATGCGGGTCGAGACTGCAACACAAACAGAATTTC_NODE_1_length_372_cov_15.774194
CCTTTTCCTCAAAACCTCTTATGATAAATAAATAAATCCTAATTTATTGGTCAAGGATTTATTTATTTAAATTGGAAACTGCTCATTTGTAACGTTGACCCTGAGATTGTTTTTATGGTCTGACTTGTACCTTGTACTGTAGTAATAACACAAGATGTTTTGTTTCCACAACATGCTGAGTGTGTCCCACTGACTCCCAGCTCTCTTTTTCCGTCAGGCCCAAAGCTAAACCCAAAAACAGGTGCCACTGGACAGTGGGAGAGTTCCGAGCCACACCTTCCTCCTCAGGCTAAACATTCCTGGCTTTTCGCAAACCCGAGACCTGAAGAGCAAGTGAGAGACCTTGTAAGAATCCCAAAAATACATGTTTAATTTGCGTTGGGATTATGAAGAAAAAAAAAA
>290_GATCAAATGCGGGTCGAGACTGCAACACAAACAGAATTTC_NODE_2_length_150_cov_12.253333
AAAAAAAAAATCTCCACTCAAGGACTCCCAGAATCTTGAAGAACCTGTGCAAAATGCATTTCACCTTGCTCTAATCTCATTGCATGCAAACCAAGAAGGAACTGGCAAATTATTAGATTGAGCACATTAATCTTTGATGATTTTCTCCTGCAATTCGATTTCATCCATGTCAGCCTGATC
>291_GATCATTAAAAACTCAAAAATTCAAGACGGTGAGGTTTGC_NODE_1_length_520_cov_12.132692
CTGGTGGTGATGATGGTAAGAGTTCATGGGTTGTCCGTACGCTTGACCCTGGTAGTACTCGGGATGGCCGTGGGCCGACTGCGCCGTGCTGTAGTAGCCCATGTCCGTCACGGAGGACTCAGGCAGAGTCGGAGAGTCCTTGGAGCTCGGGTGGGAGCTCATAGATCCGGGAAGGTCGGTCAGAATACTGGAGATTTTCTTCTCGTAGAGCTGCTCGGTACTCATGCTTGTGTGGAAGGGGGGGTTGGGTTGGGAGGGGGGACTCCCTTGCTGGGATAAATCCACGCTTGGATGAAGGAAGAGAGCTTCTTTCAGGGGCAAAGTCCACTTAAAGTCTTGTAGCTGCAAGAACTTGCTTGTGGCATGACTGGGTGTCTGTGACATGAAGTTATAGAGAAATGGGTGGGATGCTGCGCTCCTATTGGCTCCACTGCACCCTCCACCACTACCCCACACTACTCCCCCCCTCCCTGCAGGCTTCAAGTCAAGCACGCCCGCACGCAAACCTCACCGTCTTGAATTTTTGAGTTTTTAATGATCAGATCGGAAG
>291_GATCATTAAAAACTCAAAAATTCAAGACGGTGAGGTTTGC_NODE_2_length_170_cov_4.976470
GTGAACCACTAAACATGCATTTTTTTTTTCTCTTTTCAGTGGTCATTTCCTTACCTGAGCTGGGAGGTGACGCCTGCAGGTGATCTCTGTTATAATGTCCGTACTGTCTGAAGCTGTTCGTGTAAGGGTACTCTGATTTGGTAGCATACACTCCAGCGGCTCCCATTCCGTTCAGGTTAAACTGGTGGGGGGTATGGGTA
>292_CATGTGGACGTAAAACCGGACCAGAACCAGTACCGGAAAC_NODE_1_length_86_cov_11.290698
CCCCCACACACACACACACACGTCTTACCTCTGCCGCTTCTCACGGGAATTATGGATTTAATCTGCTGTTTCTGCAGTGAGGAAAGTCCCCGAGCCGCTTCACCTCCTGCTTCAGG
>292_CATGTGGACGTAAAACCGGACCAGAACCAGTACCGGAAAC_NODE_2_length_271_cov_11.225092
TGTGTGTGTGTGTGTGTGTCTTTGCTGGCTCGCTGTGTGTTTCACAGTAACTCTGCAGGCTTTGTCTCACTCAATGATTCATAATCCACCGATTCGCTGCTGTTCTTTGGCTCCAACGTCCGCGAGCTTCAAGCACCGACAAAATGTCCCACTCGGTCCAAAGGTTGTGGACAAACCTGCACGTCATATGTGACTCTTCCCCACCAGCTAGAGGTGTGTTTGGAGTATTTTAATGTGGATTCCAGCTTATTGTAGTCAGGACTCTGCCGAATAAAAAAAAGATAATGCGTTGATGTATCAT
>292_CATGTGGACGTAAAACCGGACCAGAACCAGTACCGGAAAC_NODE_3_length_134_cov_11.656716
CATGACATCATCTTTGTAGCCAAAATAAACAAGACATGTCACCTCTACTGTGTAACACACACGATCGCCAGCTTCCCCAGGGAGGAAAAACCGGTCACATGACGCTCAAGCTTTCTGATTGGCTCAAAAAACACCTGCCAGACTCCTGAGGCGGGGTGTTTTTT
>293_GATCTCCTCTGTTGTCTGTTTTTTATCGTCCTCCTCTGGT_NODE_1_length_292_cov_13.791096
CCGTGAGCGGCCGTTTGGTGACCTCGGTGATGCTCAGCTTGCCCTCGGGCCACATGCCCTTCAGCACCGGGTTGGAACTGGAGACATCACGAGTGATAATCAAAGCGTTGTAACGAGTGAAAGGTCAGATCAATCATTTTGTTGTTAAAGCTGAAAGAAATGGCTTTGTGATCTGATTTCTTTACAGTTCTACAGTATATTTATATAAATATAAAAGTTATTATCTGTTCAATAGTGTCATTGAGACATTTGATTGATTACATTGTGTTTTTGAGTAAAGGTTGTCATCAAATGCACATTAGACAGGCCAAGAATTACTGGA
>293_GATCTCCTCTGTTGTCTGTTTTTTATCGTCCTCCTCTGGT_NODE_2_length_134_cov_7.485075
CGTAGTAGGGTTCCTGCGGAAGGAGGCGGCGCGTCAGTAACGGGGCGTTTTCGACGCGCGAGACGGGGGCAGCGCTCGGGGGCTCACCTTGCAGGCCAGGTTCTCCACCAGCGAGATCATGGAGTTCTTGAAGAGCGTCGCGGCCGTGAGCGGCCGGTTGGGGG
>294_GATCTCATTGTTGTGGAAGTCCAGAGGAAGTCGACACTCA_NODE_1_length_590_cov_13.562712
AATGTCTTCAGAGACGGACAGAATATATTCATAGTCATTCTCTGAGGAAAGACATGTTTATATCTGTTCTGTGACTCATGGATCTTCTTTGTTGTCTTCATCCAGAACTTCCTGCTGCAGTTTGTCAGCGTGAACTCAAATCCAACCTGAAGAAGAAGTTCCAGTGTGTGTTTGAGGGGATCGCTAAAGCAGGAAACCCGACCCTTCTGAATGAGATCTACACAAAGCTCTACATTACAGAGGGAGGGACTGCAGAGGTCAATGAAGAACATGAGGTCAGACAGATTGAAACAGCATCCAGGAGACCAGCCAGACCAGAAACAACCATCAGACGAGAAGACCTCCTCAAAGCCTCAGCTGGAGGAGAGGAACCAATCAGAACCGTGATGACTAAGGGAGTGGCTGGCATTGGGAAAACAGTCTTAACACAGAAGTTCACTCTGGACTGGGCTGAAGACAAAAACCACCAGGACATACAGTTCACATTTCCATTCACCTTCAGAGAGCTGAATGTGCTGAGAGAGAAGAAGTTCAGCTTTGTGGGACTTGTTCATCACTTCTTCAGTGAAACCAGAGCAGCAGGAATCTGCAGGTTTAAAGAGTTCCAGGTTGCGTTCATT
>295_CATGGCTAATTGAGACCAGGGGATTATTTTTTTTTTTTAA_NODE_1_length_245_cov_11.028571
AAGGGGCGGTGAGGCATCACAGACCACCACCACCACCCCGACCGACACAATCTCCATACTGTATGTGCTGGATCGCCTTACGGTGGGAACACTCGCTCTCTCCCTTCTGCTTCTCACCAGCTGTGAACGCTGCTAAGTCAGCCAGGCGTAATGTTCTAATTGTCATGTTCCTCTGCTCCTCGTCAGCCACAATGCAAGAGGTGAATAGGAGTCCTGGCAAACTGGGTGGATCCGAGATTATTTCCACACCTGTTCCTCCAATTTTGGTA
>295_CATGGCTAATTGAGACCAGGGGATTATTTTTTTTTTTTAA_NODE_2_length_121_cov_5.388430
AGGCGTGTTAGAAAATAAGACTTTGTACTAGAAAGATATTTCTAATCAAGTGAATCACAATGAATGTAAATGATGAATTTTAAAGCTGCTGGAAATCACAGATGGATTAAATGTTGACACCCCTTTTGCTGTCCAAGGGGCGGTG
>296_GATCCATCAGGACGGAACTCATTATCTTCATCTAACTCCA_NODE_1_length_96_cov_2.354167
ATCGCCTAAGATTTTACTGGTCCGGCCCACTTGAGATCAAAGTGGACAGTATCTGACCCAAACCTAAGATGAGTTTGACACCCTGGAGTTAGATGAAGATAATGAGTTCCGTCCTGATGGATCAGA
>296_GATCCATCAGGACGGAACTCATTATCTTCATCTAACTCCA_NODE_2_length_440_cov_14.095454
CATTTTTCCGTCAAGTTTGCTTTTTATAAATACCAATTATTGCGTAGAGAGCGGCGTACGCCTTCTTTTGTGCGTACGCAACGTTTATAAATGAGGCCCCTGGTCCTTCACCAACGCAGTGCTGGTAGATCACCTAACATTGAAGAAAGAACCAGGTCAGGTCACCACGCATGCATCAGTGCAAGTCATGGAGTGAGGTAACGACCAAGAACGTCTGCAGTAACTTATTGTTGCTTGTTTCTTTGCATGGATTCGTTTTGTGCTCCCGGTCTGCAGCGCTGTTGTTGCCTTGGTTACCGCTGCTGCTCGTTGTTATTATTCGGGCGATCGCCATGACTTGGATTGAAGCGTTGATGACAAGTAGCTTGCGAGCTGATAAAGTGTGGGCTCCCCTGTGTTAGACCTTTTAGACCACAGCGTTCCTCCAGGCAGCAGCGCCCGCTTGGAAATGACGGCCCCCCGTCGACCGG
>297_GATCCTCAAAGCAGCCACTCAGCCAAAACAGTCCGCCAGG_NODE_1_length_663_cov_13.129713
GGTCTCCTCTTGCGACGAGCTTGTAAAACATGACGTGCCAGCGTGGAAGATCAGAGCTGCTGCAGTTGTTTGGGAATGCACAAAGAATGTTGTCAGTCTGCGTCACAGACACATGACGGAAAAACTCAGCTCGTGTGTGTATGAGTGTACACCTGCGCGGAACACGCCCCAACGCAGGACTCGTGGAGGAGACGCCACCGAGTCTGGGCTAGGTTCGGGAGCGCTGACTGGTTAGAAAATGTTTGTGTTAAGAGAGACATGGCGTGGACCCATCCCTTCTCCCCATGGCTGCAGGGCCCGTCTTTGTTCTTGGCTCCTTGTACAGACATAATTACAAGCCTGGCAGGCCCTCCCGTCCTCCTCTATGTGCGCGTGCGTACATAATTTAGGAGATTTTGTAGGTGTTGAGAATTTTGCAGGACTGACCTGCATGTAAGAAATTAAGTGCATTTTGAATGTCAGGTCTACGGTGCTCATCATAACCCTATTTTCTAATTAGGGATTCTAGTTAATTGGTACAGAAATCCAAGTTCTGGATTCCTTTCTCCTATTGGCATCTCAGCTCCTATGCAGTGACAGGATAGATCTGTGTTAACACTTCATTTCAGAGGACCTCAAAATTTCAACTTGTGAATGAAATTGTTCCATGATAATAATAATTTGTGGCTTTGTCCTGGCGGACTGTTTTTGCTG
>298_GATCCCGGCAGTGGTGTGCCAGTGGGTAACAGCCTCAGCT_NODE_1_length_553_cov_13.349006
AATGTGGAATGAAAAATTTGCAAAAAAACTAAAAGGAATGTGGGGTATAAAATTGTAAAAAAGGTTTTTTTCTGAAGAAGGAGGATGATCAGAAGCCAACAATTAGCATTAATGAGCGCCTGATGTCCTGTGGCCTTCTGGCTGACCCATGACCCTCTTTTTAATGGGGGCTTTAATTAGGGACATTACTCTGTCAGTGTGGGGTCTCGCTCAAAGAAGGATGGCAAGATGAAAGGCAGCCAGTGAAGTGCGGGCTGCCGGTGGGATGACAGTTTAAAAAGGCAAGAAGAGTCAGGTGTAGTAATGATGTGAAACAGACACGCTACGACACCGTGTACACTAATACAGTTTTTTAAGCTTTGCTCAGTTTCAAAGATAAATTTCACTTCTTTATCACCAATCCCAAGCAAAAAATGTAAATTTGTATTCTTTTGCAGAAAACAGACTCGATAATTATTAATCAGTTAACCTACATTCCTCGCCATGACTAAATCAATGGTTGTTTTCAATGTTTTTACTTCTGTGACCTCTCTTCCTCCCTCTAATTCCTTCCGCAGAAGCATGTCATCACTGTGTCATTCTC
>299_CATGTGTCATGGTCAAATATGTTAGAACATAATGATCACT_NODE_1_length_536_cov_14.240672
CCGCCCCTCCGCCCTGTGCTCAGCGCAGACACGCCCCCACACATATTGACCAATCAAATGCGGCTTGAGAGAGAGAGAAACAAAGCGGCTCCCGTCGTTCGCGTCAAAGAGTCGCTCTCAGAGCCGGTTCGTTGGCGACCGACACGTCGCTAGTATTTCTAGTACCGGTACACCGAGCAACACTCTTGTGGAATATTTCATTGTAACTAGTTCGGGAGAAGAGAATCATTTATTTCTATGGTTATCTAATAAAAACAAAGTCTTGATGAATGATCAAAGTTGTAAAAGTCAATTGATTTCTTGCTAGCAGGAGGTCAAATACACGCGCACGTATTACAGAGCTCTGTGGAGACGCGTCTCCGAGCAGCGCTGAGCTTTTATACACACACATGAAGGTCGTCTCCAGTGGCCAGTATGACAAATTGCGAAGTGAGATATGAAGGTTGAGATGAAGTAACAGACAGTTCCTTTGTTCCAGCGTTTGTGTGAGAGCAAGTTGACTCGCCCTCCTTTCTTTAGACTCCGCTGCAAATGGAAACGTTGGGTCATTCTGCTTTTCACACGTC
>300_GATCAACAGGGGACATTACGACATTTGCAGGTACACATTC_NODE_1_length_510_cov_12.552941
GTACGAAAGAACACCGAGCGCTCCCATTGGCCGAGGACAGTGACATTTATTTATGGACCTCAAGTTCATAAGAAGAGATCGCGCCAAAGGATCGATCTCTTTCGCCTGACTTCCCGTTAGTGACAGATCGAGACAACACAACGTTGTTTTGTTTCTTTTCTTTCCCTCCAATTCCCAAGTTTCAGTCTTAATCTCGCTGGACGAACTCAAGACTCGCGCTCCACTACGTCCCGCTTCCTTTTCCCTTTTGATTTCATTCCTGTTGACTCCAGAGGAGCGGAGAGACAGCTGCTCTCTGACCCCCCGCCGCCTCTGTTCCCAACGAGAAGTTCGGACCCCACGGCCGAAATCGCCTTCATCCACTGAGTTTCCCTTCGCGGAGCTCAACTGTCCTCAGTCAGCTGGAAGCTGATGACCAACGCCCATCAAACAGTAACACTGGTTTTCTGGGCAGACTAATTTAGCGTGTTGATATGAACTTGATGTTTATTTGATTTGTTCAGTCATAACGTGGTACGATAGAGTCCGGATCAACGAATC
>301_CATGTTGGACAGACGGACAATCCACTGGTCTACAAAGTGC_NODE_1_length_450_cov_11.408889
GAACATGTGATTAGAATAAACTCAGTGCTCTGTGGATCAGCTGACGTGGTCTCTGGACTCCATGCAGAGGTTTGGACAAAGTATCGTCAGTAGACTCTGTGAAAAGGACCAAAGACTAGTTTCAGAAGATCTAAGGAGACTTCTAGAGGTCAGGGGACGGACTAAAGAGGTTTGGAGTAGTTCCATAGGACTTTGGACCAGATGCAGAGGTCTGCAGACGTTGTTTTTATGACCCACAGTAAGAACTAAAACCAGATGAAACTGATGACTAACTGTCACTCAACTAATAAACTGTCTGTCATCATCGACAGTCTTCAGCATCTGGTTTTCATCGTGATCAATCATGACAGAAGCCAATATCTTTACCTAATGTTGTATTGGTGTTGATGGTCCAAACACCATGTGAGCTGATGGTTCATGTTCCTCCACAGAGAGGACCAGGAGAGCTCAGAGGTTCCCACAGGTCCGTCTGCCCAGCAG
>302_GATCAAAGTGGACAGCATCTGACCCAAACCTAAGATGAGT_NODE_1_length_602_cov_13.629568
CAAGGTGAGGGTCTCAGGCTGATGATGAGGTGTTTCTACCAGACTCTCTGGTGGAGGTTCTGGGTTTCTTGCTCCAGGGCCCTTCAGCAGTGTCCAGTGAGGGAGGGAGAGCTCCATGGAGGACTTGGTGAGACCTGTTGGGACTAAACCAAACTGACTGGTGAAGAAAACAGTGAGCTGAAAGACTTAGCTGTTGATTCTCAGTGGGACCAGCAGGACCAGTAGACCTAAACCACTACAGGGAGTCATGTGGTCCACATCCAGACCTCACGTCATGGACCTTTACCTTGTTTTGGTCTCTGTGAGGACAGACACCATGTGAGCTGATGCTTCATGATTAGATGATGTGATGATGTAATCTCAGTGTTTCTTTCAGTTCACATCCGCAGAGAGGAAAGTCTCCTGAACCCAGATGTTTGTCCATGAAGAGTGATCATTCTATTGGTCCTCTGATTGACTTCAAAGATGGACGCCGTTCTAATGACCCAGAGTAAGTTCTTAAACAGATGAAGAACTGTTCTGATCCTCAGTCATGAATTACATAAATGTTTGTTCATTGTTTAACGTGTTGTTTCCATGACGATCCATCATGACAGAACTCATTATCTTCATCTAACTCCAGGGTGTCAAAT
>302_GATCAAAGTGGACAGCATCTGACCCAAACCTAAGATGAGT_NODE_2_length_80_cov_4.837500
GTGATCAATACATTTAATACATACATGTGTAACCAGGATCCATCAGAGACCAGGACCTGGAGCTGGACCTGATCCTGAACCTGGTCTGCAATCTGGACCTGAACCCAGAT
>303_GATCCGGTTCTTCACAGACATTTTTAAATGTTTGCGTCGA_NODE_1_length_569_cov_14.855887
GGGGTTTCAGGTAAAGTCGCCACGATCAATTGGAAACCTGTTTCTCCTTTCTACATTCGAGTAGTTCTCATTTGGAAACTGGGGACGTTTTTTGATGGTATTTTCTTCTACTCTTCTTTTGGAATAACGCGGGTAGCTTTGTGCACGGAGACAATCCCGTGAGCCGCATCCCCGTCGCCTCTCGGCTCGATGCAGTGACCAATCGGACCAACAGGGGGCGACAGCAGTCCAGCAACTGTGCAGCGCGCCAACCATTCAGACACTACCGGGTGATACAAACATATTGTTATTCCGGTAGATGGGTTATTAGTGACATGTGGCTTTAAAAACGATTCTTATTTCAAATAAACAACAAGTGACATGCGGTATCCCCCATTTTTGACGTTTACTGTTGAAGTTTAGAAAAGCTGAAGATTACTATTTTGATTGATGATTTAGATTACTGCTGATTCAGTGATTGGTGATTTGCAACTATTTCTATTCTATCTTGTGACAATGTGAATCTAGAGGACAAATATAAATAATAGCAGTATTAACAATGATGATTAAATTAATAATAATCATAAGAATGATAAGTTTGTGAAAGTAAGTAAAGTAAT
>304_GATCCTGCTGGGAGGATTTCTCATAAAAGTAGAGACGTAA_NODE_1_length_535_cov_12.633645
CGACACACACACGGCTGTGAGCTCTGTTATGAGTTAATTTTGTGTGTCTATGTGTCTGTGTGTGTGTGTGTGGTACATTCCTGAATACATTATCTGGAATAAACTGTTCCCAAATACCATGTACAGCATTTAAACATGCAATTTATTTGAATAGTGTAAACACTATTTGCTGGAGCTGCTGCTGGTGGTATGAACAGCTCATGATTAAATCTGTAACTACCACTGGGTGGTATATCTTACCTATCATCACTGGCCAATATTCTCTGGCCCCAGACTTGGCCTAAGATGAGGGGGCGACAGGAATCAGGATAAGACTTACCACTAGACTGAGGACAAGGTCCCGTAAAAGCCCAAGGACCTGCTTGAAACAAAACCCGCTTACCTTTTTGTGGAGAAAAAGATGACACTTGTGCCGATTTACTGGTGCAAAGTCACTGGGAGATACTGGGAGAATGTGCAGGAGTGAGAGAGCGTCTGCATTATTGTATTGAAACCATAATGGGCTACGAATACTTTATATCTTTGACTAAACAGAAATATTCAAATTACATTACATAAGGAAAAA
>305_GATCAATACCCGCATTTGCACAATGCCGAACTCAGCAAAA_NODE_1_length_506_cov_12.573123
TCCCGCATTATATTCTCACCTGAATGCTCTCCTGGAGAATGCACCTCGCCCGAACTTGAAGCTGGAGAATCGACCTGCTGCAGAGCCTTGAAGATCGCATTTGGAGAGATGTGGGTTTGCTCGCCGTCCTCGGGGTCGTTTTGCCCGTTTTTCACGGACTTTCTCCGCCTGGGCTGATATTTGTAGTCGGGGTGGTCCTTCTTGTGCTGGACTCTCAAACGCTCAGCTTCTTCCACAAACGGGCGCTTCTCTGCTTCATTGAGCAATCTGAAAATATCACGGATAATTGTACATTCACATTAAAACGCGTTCAATTGGCAGCAAGCACGACATACATTGATTATTTTAATGTTCGAGAAAAGCAGCCACAAAAAAAGTTTGCGCATTCTAAGCCCAGACCAGCTGGATAGTAAAACAAGCAGTTATATATAGATAAAACCGCAATAATTAGTAATGTAATTTTAAAAGCTGTAGTCAAATTACAAGGCAGATTGAAGCAGCTGTACACGAAGTGGCGCATCGCATCGGAGAAATAG
>306_CATGGCTAGTGGAGAGTGACAAGTGTGTATTTAATAAACC_NODE_1_length_401_cov_10.364090
GACAAGTATGACATTTTTTTAGATGGAAATGGTGTCAAATTCTTTAAAGAAAAGATTTCTTGTTTCTTAAACCAAATCAATTGTCTTAATACAGCTAACATTTTGTCTGATTACATGTAACTGTCAACTACCGGAATACATCTGCAGGCCACTTCTCTTATCAGTTAAGAGATCTCCGCTATGGCCTGACAGTCTAAAGAACAACGACAGCGTGAAAGCAAAGTCCAAAGTCAAATCTGTATCACTGTGATCCAGAGGGAGAGGGAAAGGCACCTTAATTTCTAGTACTCTAGGCCTCGTATCAGATATTGCCTGCCGAGGTACCACAGGATTCGTCTAACGCCCGCCTCCAAAACCTGTGCAGAATATCAAGACCGCCTCCTTACTTCTACGTACACACAGAAAGTAACATCGCATCCCAGCGTGCATCT
>307_GATCTACTTTGAGATCAGCCAGTGTGTTTTCAACCCAAAG_NODE_1_length_427_cov_10.004683
CATAATCTGCTATTCAAATGTTTTGTGTCACCTAAAAAAGTGGATATTTAAAATTCAAGTTGATATTCAAATCCCACCTTTTTGTGCTATGAAAAAAAGACTTTGTTTTGAAATGTTATCTACTCTTGTGACCTGTCGCTGAAAACTAAAAGGACCGTTGTACTGTGTAAATATTATTTTTATTTTCTCGTATTTACTGTCCACTAAAATATCATAAACACATCATGAGAAAGGATAAATGATAATAATGATCATTGTTAGGGCTCATTAATGTTTAACATAACGCACATCGAATAACACTTTTGATTTACACCACCGATGACAGCGCACGTGTCGGCCTGAATATTTCCCGGCCTTGACATGTAAATTAACTTTGCTCTTGTTCTACTGCGTCACAGATAATCACCCAAAAATGCCGCTTTCCTCAATAAAACCGAATGAACCGCTGTGCTTCAAC
>308_GATCATTTCCACTGAAGCCGCAAAAGCGGCGCTGCCTTTA_NODE_1_length_524_cov_14.723283
CACAGAGTCTACTGACGATACTTTGTCCAAACCTCTGCATGGAGTCCAGAGACCACGTCAGCTGATCCACAGAGCACTGAGTTTATTCTAATCACATGTTCAGTCCCAGTCATCTGTCTCCAGAAACCTGCAGCTGCCTCCAGATGTGACCTCTGCTGATCCTGATGTGGAGGAACTAGCTCACATTGTGTTTATATCTGAGGATGTTTACAGTCAATGATTCACACTTAAACACACATAGACCAGTTAGATGATGGGTGTCTAACTCAAGGCCCGAGGGCCAAATCTGGTCTGCGGGGGGTCCAGTGCAGCCCGCTGGATGACTTTACTATTGTGAGAATTACACAAAGACACAAATAGCTTTTCTATAAAAGTAGCTGCTATTCCTAATCAGTCCACTGGGGGTCGCACTCTGTGAGTGAGCGCATGTGTTAGACCAGGGGGACCAGGATTTGCTCCAGAAGTGGCGTACGGATGAAACGTAGGACGTGCGTACGCACAGAAATATTCAGACTTATAAAACAACCTACGCAGTTTTCCCTTAATAAATTATA
>309_CATGCTTACTCATTGTTCTTTGCACATCCAGACGATGAGC_NODE_1_length_421_cov_14.562945
CTAAAAATGCTCTGATTTTTTTATACTGTGCAGTTTTAATGTAATTCAGTTCTGTCAAATGAATTCTCTGCAAATGTCATGACAAAGTCCGTCAGTTTTTTTTTTATTGTAGAAATAAGAAACATCAAAAAAGAAATGCTTACACAATCGATGACATTACAAATATATCCTCCCTACATATTAACATATTACAAATAAATTACAAAATGTTATTTTGCATAGGCAAAAAAATATAATTGGAGTGTACAGTAAATATACAAGACTGAACAAAACGAATCAAATGTGATCAGATGCACTGTACAGAAAAACAACACAGCGATATTCACATTTTGCCCTGTTGCTCTTTAGTCTTTTTGCTTGAGCTCGATTGTTGATAGCGACCTGCTGGACCTCTTTGACTTCCTGTATCTGTAGGCTAGGAAGATGGTGGCAACCAGCAGGACCAGACCCA
>309_CATGCTTACTCATTGTTCTTTGCACATCCAGACGATGAGC_NODE_2_length_100_cov_3.090000
GTTACCTGAGAGCTGCCAGGTATTCTGCTGTGACACTGAGAACTGCAAACCTAACAGAGGCCCCTTTGACTCCTCAGGATGGATGGGGGAGGGAGGGGGGGGCTAAAAATGCTCTGATTTTTTTATACTG
>310_CATGGACGATTAGAGCACGCAGGTATGTAGAAAAAAAAAA_NODE_1_length_393_cov_10.073792
TGTAATTAGTGGAGTAACTAAGTCACATCAGTCAGTTAGGTCCAATTACAAATCACAGCAATTATATTCTACCTCCCCCCCCCTCCTGCATGCCTGGAATAATCGCTGATCTTTTTTACCTGCAGGGCAAGTTGGTATTTATTTTTTGTTGTTGTTACAAAACTGGTACTAGTGCATCTGACTGTCTTGAGCACCCACCTGAGTCTGAGTGAGTCCCAGTTTGGCCGCCAGGTCTGCACGCTCAGGCAGGGCCAGGTACTGAGTTTGCTGGAAGCGCTGGTGCAGAGCTTGCAACTGCAGACTGGAGTAGATGGTGCGGGGTTTGCGGATCTTCTTCCCTTTGCCATTTAAACGCATGTCCCGGCTTTCCAGCGCGGGGGACTTGTCGTGATCTGGGAACCAATAAATAAAAAATGAAATAAA
>311_GATCAAATTGAAAGAAAAAAAAAAAGAAAAACAACGGGAA_NODE_1_length_534_cov_12.638577
GCCTGAAGGAGACCTTGCCTGTTAGCCTCAAACATGCAAACACACACATGCCGAGACCGCGTCAGGTCAGACCACGTGAAGCTAGCTTTACAGAAACACAGTGGAAAGGTGGAAATGATAACAATGTCGGGAGTAAATTTCATTCACTTTGCACAACTGGTAGTTTAGCTAAATTGATACTAAACGTTTGTGCTCTTGTTACAGATTCTATTCAAAAGCGACATACCGAACTTTGTGACAACTGACAAAGTTCTGAAAAAATGTGATAAAAGTTTTCTTTACTTTATCTCTGGTAACTGATGCCATGTGGTCAGTCTCAGCTTTGCAGAAGAATACAAGGAAGTGAACATCCCAGAGGAAATGGCATGACTTATTCACATCTAATACTATTTACAGTTAAAAAAAGGTCAAGCCAGTCATCATGTAAGTCATAAAGCCGGGGAGGGTGTTTGCATTTATTGTGGGCCTCCGTGTGTGTGTCTGTGTGTGTGCTGATGCTAGTGCGCTTGTGCTTTTGTTCGTCAACACTGACTTGACTTTCTAAACGGAACTCAATAATTAATT
>312_CATGGAAAAAAATTCACGGCTTCAATAAAAAATAAAAAAA_NODE_1_length_359_cov_14.116992
CACCCCTCGCTCTTTCCCGACGCTCCGTCTCTGTAAAGAATCTAAATCTCCTAAATGTGGTTCTCAAGCCGCCTTTAAATCTTCACTGTGCCTTAGTCTCTCGTGTCACTTCTTTTCTCCCCAGCTTGAATTCTTCAAGCGATCCCTCTACTACCGGATAATGCCAAAGCACCGCGGGGTGAAACTTCGCAAGGCCGATCGCTATCAGTTCAACGTGAGATTTCAGCCAGAGGAGCTACACCCAAAGTATTGGGTCACCAACTGGACGGAAACGCAACGTTTCTACTACTGACTGGCACACGGCCAAAGAACACTGGACCCGGTCTGGAGGAACTTTGGATAAAAAAAATTGGCAATTTCTCCGTGCAATATATGGAACATTTTTGCCT
>313_CATGTACAATAATCTAGATCCTGGTTCAGCTGCTCCTGCA_NODE_1_length_163_cov_9.957055
CGGTCAAGACTCTCACCTTCTGGAGGAAGAGGACAATCCTCTGGACCATTTCCACCCGCTGCTCCTCCAGGCTGAAGAGCGTGCGTGGCGTGCGGATGAAGACCTTGGTCTTGCCGAAGGCCGCATCGTGGTCAAAGCCACACCCCTGCAGGAGCTTCTTCACCGCCTCGGCGTCGGATGGGAGGTCGTGGTT
>313_CATGTACAATAATCTAGATCCTGGTTCAGCTGCTCCTGCA_NODE_2_length_229_cov_9.082970
AATCTCACGAGACGGCTGGTGAGAAATGAAATCCAAAACCGGAATCAGGTGCAACAAATAAATAAACGTAAACGCTTCCGTGTTCCATTTGAATCTATTCAACTTTACAATAATTGTGTGGGCGAAAAAAATACCTTCACCTGAGAGGAAAAAGTATAGTATAGAACGTCCTATCAGCTCCCAAAATACCCGGGTGCGTATTTCCCATGTAGGTTTATCGTGGCGTCAGCAGGTCGGAAGCCACCACGAGGCGGGCAAA
>314_CATGCTAATATCTGCAGCTGGGCCTTTGGTTTTGTTCTCT_NODE_1_length_266_cov_9.966166
GTGTCTGTTTCAAAAGTGATCAGCCAAATAACCGTATCTCAATAACTGCAGGGTTGCAAGGACAAGGAGTTACTTGTGATTATTCATGCCGCTGACCTTTTGTGACAAGTGATCATCAACATGAATCTTGGGGTTGACCCTCGCACATGACACAATCTTGTCTGGTCCTGTTCTGTAGACAATGCCAATGAGAGTGAAAGGAATAATTAGCATCGTCTGGGCTTTCTTTTAGCCTAAGTCTGCACTGATGATTAATGATTAATATATACATCCCACAAGACAAAAAAAAAAAAAAA
>314_CATGCTAATATCTGCAGCTGGGCCTTTGGTTTTGTTCTCT_NODE_4_length_93_cov_6.946237
AAAAAAAAAAAAAAACGGCCAACAAACAACCCCACACAACAACAATTTATTTGTGAACAAGTGGGTGCGTGTGTATGTGGCGACCCAGCCGACTTGGCATAGGATGACCCAGTGGCATTGTTG
>315_GATCTGTCACTAACGGGAAGTCAGGCGAAAGAGATCGATC_NODE_1_length_416_cov_5.980769
TGTTGTTTGATACTAAACTCAAATCTCACTTTTAAACCTTCAAACGAGCTCAGAGAGGATTTCCTCCTCCGGTTCCCCAGAGTCTCTGTTTATAGATGAAGGATGCTGATGTCCTCCTGTCTTGGAAATGAGTAGAATAAGTATGGTGGCTTAATGGGGGATGGGCGGATGCGCGTGCACAATATTCACATAATTAGTAACATGTGTTATCAGAAACAAACAAATGTCTGTGACCTTTTAATGCAAAGGGGATGTTGGGCCTCCACCCTGCTAATGAACCTCACCACGTGTTTCTTCACTGAGGACAAAGGAAGAACACAAACATATAGGGGTCCCCCGTGGCCTGATGCCAGGGGCTGATAACAGGACCCCTGCAGCTCTCCAGACCCCCTTGGCCATAAAAAGAGGACGTACGAAAGAACACCGAGCGCTCCCA
>316_CATGAATTAGACCAATGGATAAAATGCATTTAGTGTCCAC_NODE_1_length_485_cov_5.630928
ATTAGCAGGGTGGAGGCCCAACATCCCCTTTGCATTAAAAGGTCACAGACATTTGTTTGTTTCTGATAACACATGTTACTAATTATGTGAATATTGTGCACGCGCATCCGCCCATCCCCCATTAAGCCACCATACTTATTCTACTCATTTCCAAGACAGGAGGACATCAGCATCCTTCATCTATAAACAGAGACTCTGGGGAACCGGAGGAGGAAATCCTCTCTGAGCTCGTTTGAAGGTTTAAAAGTGAGATTTGAGTTTAGTATCAAACAACAACTCTGCTTCTCTTCCGTCTTTTTACCTCCATAAAAAGATCAGATGTTTTTATTACTACATGTAATAAATGAGTCTCTGAAGGAGGTGAAGACCTCTGTAGAACCTCTGGATCACCACTTCATCACTACATTAAGAGGAGCATCGTGGTGCAATGAGGTATCACACTGGATGGTGCGTTCAATGTCACTGGGGTTTTCATCATTGAATTGAACACGATCATAGCTGTGCA
>317_GATCCTGTTGAAAATTTGTGGCCAGATTAGATTGATGGGA_NODE_1_length_427_cov_16.358315
ATTACAAATAAATTACAAAATGTTATTTTGCATAGGCAAAAAAATATAATTGGAGTGTACAGTAAATATACAAGACTGAACAAAACGAATCAAATGTGATCAGATGCACTGTACAGAAAAACAACACAGCGATATTCACATTTTGCCCTGTTGCTCTTTAGTCTTTTTGCTTGAGCTCGATTGTTGATAGCGACCTGCTGGACCTCTTTGACTTCCTGTATCTGTAGGCTAGGAAGATGGTGGCAACCAGCAGGACCAGACCCAGGACCAACAAGACCCACTGGGCCGCAACTGCAGATGCACTGTCTACCTTCATTCCTAGGAAGTCCACCTTGGGCTCATCGTCTGGATGTGCAAAGAACAATGAGTAAGCATGTTGTTGTTATTGATCAGTCTTGACAGATCCGATACCAGCCAGCCGATACTTCATGCGAAATGAAAATCTGATGAGAAGGCA
>317_GATCCTGTTGAAAATTTGTGGCCAGATTAGATTGATGGGA_NODE_2_length_72_cov_3.972222
AAATAAGAAACATCAAAAAAGAAATGCTTACACAATCGATGACATTACAAATATATCCTCCCTACATATTAACATATTACAAATAAATTACAAAATGTTATT
>318_CATGGCAGCTGGAAAGGTAACTGATTAGCTGCACGATTAG_NODE_1_length_406_cov_11.263547
CCCGTTACTGACGCGCCGCCTCCTTCCGCAGGAACCCTACTACGTCCGCTGCATCAAGCCCAACGACGTCAAGTCCCCGCTGCTGTTCGAGCAGGAGCGCTGCCGCCACCAGGTGGAGTACCTCGGGCTGCTGGAGAACGTCAGGGTGCGACGCGCCGGCTTCGCCTACAGGCAGACCTACCCTCGCTTCCTGCAGAGGTACCTTTTTGAATAAACACACTAGCAATCGACTTCTCCCTCCCCCTCAGGCTTCATCTTCATCGACTAATCTGCTGTTTATTTTTTACGTATGTGACACAAACCTCCACTTTAGGGCGGTGACTACCCAAATTTTAGACACATTTGATAAATAAATGTGTCCTTTAATCATGCTGGGGTCATGAATAGAAGTTTGAATATGTCTCTAATGCGACCAGCTTTACAATCTGATCAACAG
>319_CATGATGTGACACAGCTTCCAAACGCGCCTCGACCCCCTG_NODE_1_length_228_cov_15.671053
ACAAAGACACAAATAGCTTTTCTATAAAAGTAGCTGCTATTCCTAATCAGTCCACTGGGGGTCGCACTCTGTGAGTGAGCGCATGTGTTAGACCAGGGGGACCAGGATTTGCTCCAGAAGTGGCGTACGGATGAAACGTAGGACGTGCGTACGCACAGAAATATTCAGACTTATAAAACAACCTACGCAGTTTTCCCTTAATAAATTATAATCACTTCTAAAGGCAGCGCCGCTTTTGCGGCTTTTGTGGGAATGATT
>319_CATGATGTGACACAGCTTCCAAACGCGCCTCGACCCCCTG_NODE_2_length_247_cov_13.186234
GCGGCTTCAGTGGAAATGATCATTGGGAGGTGGGAAGGAGAAGTAAGATGCTCTTTGGAGGACACAGTGTGGACATCACTGATGCCAACAAGGCACCTGAGTGGCAAAAGGTTGCAGAGCAACGCTGCAGCCTCACAACCTCGGACCGAAATAAAGAAAAACTGGTCTGACATCAAAGTGGATGCAAAAAAGCGTTTAGCGCGCCATCGCCAAGGTGTGTCTCCACGGGGGGTAAAGGGGACACCGGAGCTGTCCCCTCTTGATGAGAGACTGGCAG
>320_CATGCGTGGAGGGAGGAAAAAAAGTCAAGCGACCAAAGTG_NODE_1_length_522_cov_15.327586
AAGTCACTTGCTGAGTAGCAGAGGGCAGATTTCAACACGTCCCGTATACTCACTTGGAATGCAGGCGCTCGGTGCCCGCTCGCCATCCCTCCCGTGAGCTCTTGTCAGCGTCTTTATGAGGAGGTGATGAGCTGGCAAGGGAGGCAAACATTCATTGTTTGACTTGCCGTTGTCATGGCTGAGTCAGGACAGCTCTGGAAGTTGTTTATTGCTATTTTGTGTGTTACATTAGCTCGGTGGTGACAATAACAGGAGAAATGTATTCAACACAGAACGCGGATTCCACACATTCTGTAACTCAGCAATGTCTGCAAACTTTCATGGAATCTCATTTATCGGACACTCCAATCACTACCGGCGGCCATCTTGGCTCCATGTCATCGCCAAGGCCAGATAATTGTTTCAGGGCTGATCATATCTTTCTTGTGGTAGTGACAGGATAGTTGGAACGTGTTTGCATTAAAATTCCTTTTTGCGTTTTATTGCTTTGTAATCTAAAAAAATAAAAATAGATCTGTCTTTGCCCACAAAAGACTTTGGAGAGGACGTAGT
>321_CATGCAGGCAGACATTAAAAAAAAGCATGTAACAAAAAGT_NODE_1_length_401_cov_6.199501
AAATCTGAAAAGGGTAGTTCCCCTGCATGCAACACAGCTGGAGACAGATTAAGACTTCGGTCTATGGAAGAAAACCCAGTAGCTTTGCTACAGAGATGTTACTCAATTTAAAATATATTCATAAATGTTTTTATGTTAGGCTTGATTACATTTCAATCATTAAACACTGAATGGGTCTGAAGACAAAACTATCCTGCACGCTAACAATCTGTATGACAATATAGGAGATAACGTTATCGGATTAGGAGAGGGGGGGAGGCAGGCCGCCCACAGCAGTAACACTCAAGGACGCGCGTGATGTCATGCAAACACGTTCACGACAGCAACAAGCCTGACAAGAGGAACTTGGAATCTTGAGATTAGCATCCATTGTTTATCGGGTGGATGTGCCATGTAGGGCCGGTCTCTGCAGGACCCCC
>322_GATCATCAAAAAACCCAAACTAAACAACATCATTTCACAA_NODE_1_length_428_cov_14.334112
CTTAAGATAGTCTTATGGTCAAGTCTTGGTTCACACAAGGTTTTTCTGCCCTGGAAAAGAAAAGTGGTTGGAATTTGTGTGAGAAGCTAAAAAAAAAGAAGGGAAAGTCTTACTAACAGTAGTAGATGCGACTGGTCACACCGAACCGAGCATTCAATTCAGCAAGTTGGTGTTGTTCTGCTTACGAAATTAACAACAGTGAGATTGTTCTATTCCTCTGAGAAGACCTTTAGGTAACATTTCGTCAGCACTGCGAGAATTAGCCATTGTTACTCGGACATAATTACAAGTCAAGCTCTATTTTTGGAAACGGTGGAAAGTGACCTGCGAGAGATACCGCGATGCATTCATACGACTTCTTTGTCATTTGAACTGACTCAGAGGTCACTTCACCTGAAGGCACAGAGGCTGCCGCGCTGTCACTCAACAGAGCTCAATATTGGATGGTGGTTTTTAAG
>323_CATGATTGCCTGGATGGATAACAGCAGGTGCACCTCACAA_NODE_1_length_158_cov_16.803797
CCCCCCCCGCCCCGCCTGCCCGCCCCTCTTCCCAAACAGACAGCGCCGCTTCCCGCTCCCAGAAGTACTTCAGCGCCATTCAAATGAATAAGTCGCACACATTAAGCCCACAAAAAGTGCTCTCAGTGAAACGTGTTGAGCCCATTTCTGAGGGCTAAGTGTCTGCCGCACGGGGGGTGTAGGGGTGG
>323_CATGATTGCCTGGATGGATAACAGCAGGTGCACCTCACAA_NODE_3_length_81_cov_12.592592
GAGGAGGGGGGGTCTCCCTTGATTGATCCCTGAACCACTTATACCAGAAGGCAGCGAGCACCTCCCGTCTCCCAGCACGGCTCCATTTATAGCCGCTTATATTGCCTAAAA
>324_CATGACATCATTCACCCATTCAAACACTGATGACAGGAGA_NODE_1_length_294_cov_5.462585
AAAAAAAGTGAGAAGCAGAGAGAAGAAACAAACACGCGCACTTATAAAACATACAAACTCTAACACGTGATGGTTGACTTTAGAAAAAGGGTAACACTGACAATCTCTGTGTCATTAATTGGTTTCGCTCATGCACAGTGTCTCTCAGGAATTTGCATCTGGTCCTGAACTTTACTTTTACATGTTAGTCGAGGTGTAGAAGTCGTTGTAGCAGACAATTGTTATATTTACATTGTTTTTCATGGGCGACTGTGGGTGAGTGGGGAGCACGGCCGTCCTCCAATTAGAGGGTTGTGGGTTCGATCCCAGT
>325_CATGACATCCGTCAAATATATATATATATATATACGTTTA_NODE_1_length_244_cov_9.918033
AGAACAAACCAATGCAAATAGCGACAAATGTGTTCATTGGAAAGTGAACCAATCCAGGGTCTCAGCAGTGGTTGCCGCCAAGTTTGAGTTTTGTGGCATCAGGGTCTACGGTGTGTTTCGAAATGCCTTTTTTCAACAATACGCAGGTCGTTGGTGCTGAGAATGATTGTAACAAAACATTGCAACGCCAGAGAAGGCTTTGGGTAATCGAGGGCTTTCACAGCAACCCGAGCAAATAGATGAGCTTGGGAATCCTGCAGTGTCGACAGA
>325_CATGACATCCGTCAAATATATATATATATATATACGTTTA_NODE_2_length_174_cov_4.816092
CAACCATGACCTTCTTGTAAAAATCTTAATTTTCAGGCAGCAGTGATGGAGATTAATGTAAAAAACAAACCTTTGGGATGCATGAACCATGTCATAAAAGTGAAGCCCGACCTCTACACTTTGTCCGGACCTTGTTCACCCCTAAAAAAAGATCTCAGTCATTTTCTCACACACTCAGAACAAACCAATGCAAATAGCGA
>326_CATGCTCACACAGGGGGTTGGGGGGGGTAGCAGGACGACC_NODE_1_length_407_cov_9.199018
AGCAGCTTAGTGCCTAGTTAGAGTTCAGAGGTTAATGGGCTGCTGGAGGCAATACAAGAAACTGTCCTAAATATAGGCCTGTATATGTAGTCAGGATTGTTGTTTTACCCAAGGGACTCCACAATAGATATTTAGGAGTGGATTTGTCTGTTTGTTGACAGATAACACTGGTGGGAATTGTCTTAATTTTTGTGGTCACTGTTTTTTTCTTCAGATACATTAAGGTGACGCACTTATCAACAGCTCACTATTACATACTTTGTATCCAAACCTTTCTCGTGAAGTTTTTATTAATAAAATTCTGTAATTGCGGCTAACAATGGGCTAATGTTTTCAATTAGAGTGTATAAATAAAGAAAGAATAAGCATCTGTTGGTAATTGACCTTGTAGCACAGGGCCCGGCAGCGGCTTTGAGAGAAGTAACACTTGCTCTC
>327_CATGTGCCACATCCCAGTCTTCTGCTGGATCACTGCTACA_NODE_1_length_325_cov_15.809231
AGATTGACACCAGAGCTGAAGAAGGTCAGATGGACATGAAGAGCAGCCAGAAACTCCTGAACACTCAGATGGACGAAGCAGAACACCTTGTTCTGGTACAGTCCGCTCTCCTCTCTGAAAATCTGAGTGAACACTCCTGAGTACACTGAGGCTGCTCTGATATCAATGCCACACTCTGTCAGGTCGGATTCATAGAAGATAAGGTTGCCTTTCTGCAGCTGATCAAAGGCCAGTTTTCCCAGAGACTCGATCATTTTCCTGCTTTCTGGACTCCAGTGTGGATCCGTCTCAGCTCCTCCATCGTACTTGGCCTTCTTCACTTTGGACTGAACCACCAGGAAGTGGATGTACATCT
>327_CATGTGCCACATCCCAGTCTTCTGCTGGATCACTGCTACA_NODE_2_length_106_cov_13.311320
AGGACTCTGTAAGGCCTCGTCCACAGCACTTTGGTAGAGACGCATTGGTTCAGGTTCGTCTTTAGAGAATTTAGACACCGGCGAGGTTGTTTGTTCTTCTGACAGTAGATTGACACCAGAGCTGAAGAAGGTCAGA
>327_CATGTGCCACATCCCAGTCTTCTGCTGGATCACTGCTACA_NODE_3_length_78_cov_15.538462
CAGACCTCGTAGGAGAGTCTGATTGGTCTCCAGGGAAAGACCCAGGAGGAAGCGGAGGAACAAGTCCAGGTGTCCATTAGGACTCTGTAAGGCCTCGTCCACAGCACT
>327_CATGTGCCACATCCCAGTCTTCTGCTGGATCACTGCTACA_NODE_4_length_106_cov_17.452829
AGGACTCTGTAAGGCCTCGTCCACAGCACTCTGATAGAGACGCATTGGTTTAGGTTTGTCTCTAAAGACTTCAGACAACAGGGAGGTTGATTGTTCTTCTGACAGCAGATTGACACCAGAGCTGAAGAAGGTCAGA
>328_CATGTAATGATTTAAAAGATGAACATTAGCACTCATCTTC_NODE_1_length_474_cov_13.261603
GTTCGTTGGCGACCGACACGTCGCTAGTATTTCTAGTACCGGTACACCGAGCAACACTCTTGTGGAATATTTCATTGTAACTAGTTCGGGAGAAGAGAATCATTTATTTCTATGGTTATCTAATAAAAACAAAGTCTTGATGAATGATCAAAGTTGTAAAAGTCAATTGATTTCTTGCTAGCAGGAGGTCAAATACACGCGCACGTATTACAGAGCTCTGTGGAGACGCGTCTCCGAGCAGCGCTGAGCTTTTATACACACACATGAAGGTCGTCTCCAGTGGCCAGTATGACAAATTGCGAAGTGAGATATGAAGGTTGAGATGAAGTAACAGACAGTTCCTTTGTTCCAGCGTTTGTGTGAGAGCAAGTTGACTCGCCCTCCTTTCTTTAGACTCCGCTGCAAATGGAAACGTTGGGTCATTCTGCTTTTCACACGTCAAGCTTCAATGTAGACAATCTTATGCTAAAAGTGATCATTATGTTCTAACATATTTGACCATGA
>329_CATGCGCTCACTCACAGAGTGCGACCCCCAGTGGACTGAT_NODE_1_length_135_cov_10.459259
TCTGCTGATCCTGATGTGGAGGAACTAGCTCACATTGTGTTTATATCTGAGGATGTTTACAGTCAATGATTCACACTTAAACACACATAGACCAGTTAGATGATGGGTGTCTAACTCAAGGCCCGAGGGCCAAATCTGGTCTGCGGGGGGTCCAGTGCAGCCCGC
>329_CATGCGCTCACTCACAGAGTGCGACCCCCAGTGGACTGAT_NODE_5_length_127_cov_19.740158
GTCCAAACCTCTGCATGGAGTCCAGAGACCACGTCAGCTGGTCCACAGAGCACTGAGTTTATTCTAATCACATGTTCAGTCCCAGTCATCTGACTCCAGAAACCTTCAGCTGTCTCCAGATGTGACCTCTGCTGATCCTGATGTGGAGGAACTAGCT
>329_CATGCGCTCACTCACAGAGTGCGACCCCCAGTGGACTGAT_NODE_8_length_148_cov_8.574325
TCTGCTGATCCTGATGTGGAGGAACTAGCTTACATTGTGTTTACATCTGAGGAAGTTTACAGTTAATGATTCACACTTAAACACACACAGACCAGTTAGATGATGGGTGTCTAACTTAAGGCCCGAGGGCCAAATCTGGTCTGCCGGGGGGTCCAGTGCAGCCCGCTGGATGACTTTA
>330_GATCCACAATCTTTGGCTCCACATTGAAGTCCTTAGTTAA_NODE_1_length_636_cov_11.567610
CAAATTTTTTGTTTTTTTCGTAAACATAAAATAGTAAAATTAAAAATTGTTTGATTGGTTAATTGAACACGTCCTGTGTAATTTTATTACATAAATGGTTAAGCATAGTAAATATTTTAAATATTATGTAAAATCAAAATAAATAATTTCATTATTTAATACGCTATACAGCATAATTAGTCAATTTAAAACGGCTAGTGGAGCACTAACCTGTGCATAACAGTGTCAAACTGCCCTCTACTGGCCTTTCACTGTCATTACATGTCTTTCTATCTGCAGACTTTGCCGTGGGAGCTCCATTCCACGACACGGGCAAGGTTTATATCTGGATGGGAAGTAAAGAGGGAGTCTCGGCACAACCCAGCCAGGTAATGTGGTGAACACTTCAAGCTCTTCATGCCCGCTGTCAACATTTGATCTGCCCTCAAAAGGTGATCGAGGGCAAGTCGGTGGCTGGCGGAGGATTCCAAACGTTTGGCTACTCCATCAATGGAGGCATGGACATGGATGACAACAGCTACCCTGACATTTTGGTGGGCTCCCTGGACGACCGCATCGCCCTGCTAAGGTGGGATATTTGTATAAAGGTGATGTTAAATATTTATCCTGCTTATTTGTTGTTATTTATTTATGACAGGACTCGGCCTGTTGTCCACTTAACTAAGG
>332_CATGTTGGGTGGCTATTCAAGCATGACAACATTATTATGT_NODE_1_length_378_cov_9.288360
TGATTCTGTATTTTGTTTTAAGTGATTAGCCTGCTAATTAAAATGTATTTTGCACGTCTAACCATGGCTCCAGGTTTCTTTAAGGCATCATAAACAAAATGTATCACGATACAGTATCCCGATGAAAGTTGTTAGTTTGTTATGGCAACCATTTTATTTCCTTAACATTCACCGCTCATGAATATTTATCAGCCGAGAGTCAATATAATCGTTTTTCTGTACTGGCCCGGCATCCTGTCGTGTGCAGGGTGAAATCTGGCTTCCATCAAATCCAGAGCGGTACATTTCCTTAAAAATCCACTCTGCTCCAGAGGTGAGTGACTTTTACTTCACATCAGAGCTCCATGGTATCCGACAGTAACAGGCTTGCATCCGTCCATCCATTGATTGTAGCCTGCTAGTTGCAGG
>333_GATCCACATTAATCCCTTCTGACCTTTGCTTTCAACAGCA_NODE_1_length_332_cov_13.894578
CGCCCCGCCTGCCCGCCCCTCTTCCCAAACAGACAGCGCCGCTTCCCGCTCCCAGAAGTACTTCAGCGCCATTCAAATGAATAAGTCGCACACATTAAGCCCACAAAAAGTGCTCTCAGTGAAACGTGTTGAGCCCATTTCTGAGGGCTAAGTGTCTGCCGCACGGGGGGTGTAGGGGTGGTGAGGAGGGGGGGTCTCCCTTGATTGATCCCTGAACCACTTATACCAGAAGGCAGCGAGCACCTCCCGTCTCCCAGCACGGCTCCATTTATAGCCGCTTATATTGCCTAAAAGCATTCATTAACTTAAGGTGTGCGTGGACATACATTTACATTAAACGGCTATTTAGGCGCTTTTTGGGG
>334_CATGTTTCATATTACTTATTTGGACTTATTTGTTTGAGAC_NODE_1_length_475_cov_12.707369
ATTTCCTTATGTCTGTCGCAGGGCTCGGTCGCGTGGCGTTGGAGGGACGGGAGCAGTTCCTCAAATGATGAGTACCATCTGCCGGTCACCGAGTACGTCGACAGAAGTGAACCGCATGCAACGGAGTGCAGTTTTTTTTTTTGCAGTTGTGCGACGCAGAGGAAGAGTCCAACGAACCTTCAGCAGACCTTTGCCCGTGACGGCCGGCCTACATGAGGCGGGTGCAGATGCGGTGAGGGCGAAGCAGCCGGCATTTAGGGAGAGTATGACTTTGTCTATCCCTTCCGCACTTGCTTTCCTTCCCTCCCTCCACTTTCTCACTGGGTGTGCACACTGTCTGCATGATGCCTCTCTTTCTTCTCAGTGCTGTCATTGTGCAATATTATTTTAAAGTGTTTTTTTTTTTTTGGAAATACGTGGAGTGAACTGTAAAGTTTATACTGTAACTGAGGTTCTCTGTACCTGTATTAAATTGTGAACTGAATTCAAGTGGTCCGTTTTCAAC
>335_CATGGGCAGCTTCGACGTCGATGAGTTCGATCAGTACCTG_NODE_1_length_133_cov_13.909775
CTGGCTGTAGTAGGAGTTGGCGCCGCCTTGGTGATCTGAATAGTCATACTGTGCTCTCGTGATCGAGGGGTAGGAGGAGGCGCTGTAGTGCTGCAGGTTGAAGGACCCATAGGTGACGTGCTGCGGGGAGCCCTGCTGCTCGCTGTAGTGGCTGGGGGGCCGC
>335_CATGGGCAGCTTCGACGTCGATGAGTTCGATCAGTACCTG_NODE_2_length_101_cov_13.445544
CTGGGGCTCAGCTGCTCCGTCTTGATCTGGGTGGTTCTCTGTTGACCCTGCTGGCCTTGCTCTCCTCCTCCGCCCAGGGTGGTCAAAGAGTGCTGCTGCTGCTGCTGCTTGGACATCCAGGCGTGGGCCCC
>335_CATGGGCAGCTTCGACGTCGATGAGTTCGATCAGTACCTG_NODE_3_length_85_cov_2.847059
CTGAGGGCCACCTCTCTCAAGGCCTGGAGAGCTGTGTGTAGATGGGCTGCTGCTCCCAGTGCTGCGGACTCTGGGTCTGCGGCACGGAGGGCACCCCGGTGGTGTCGGCGATCGG
>336_CATGTTATCTTTTGGCTCTCAAAGCCAGCCGCCACACTGC_NODE_1_length_255_cov_15.952941
GCTGCTGCTTATTCTGGCTTTGTTGCTTGTGACTATTATGAGCTTTAGTAGGAATGCACGCTAGGTGACCTGCGTCAAAGGGCTCTAAACCCTTTCTCTTAGAGATTACACAAAGCAGTGGCGCTGTTTGGACCATCTGCATTGTATTAAAACCCAATCAATCAGCATTTAAATTCAATTCTTCTGACATTTTGCTCACCAAAAAAAAGTTGTAATGAATGTGAACTTTTAATGCATTTTATTCAGAAAGTTACTTTGAACCCTGAGGCTTAAATGGCGGCGAGG
>336_CATGTTATCTTTTGGCTCTCAAAGCCAGCCGCCACACTGC_NODE_2_length_108_cov_12.814815
GTATTTATGGATTTTTACAGCTTTCTGTGTACTGTCTTTCTTTGTAAAAAACTCATGTGCACGTGCGGCTTATAGTCCGGTGCGGCTTATGTAAGAAAAAAACTAAAATATCCCTGAATTTTAGCTGGTGCGGCTTAT
>336_CATGTTATCTTTTGGCTCTCAAAGCCAGCCGCCACACTGC_NODE_3_length_137_cov_11.532846
ATAGTCAGGTGCGGCTTATATAAGATTTTTTTTTGTGATTTTTGTGATGACTTGATCACTTTTATACACTCGTCAAAAGGCTGTGGACCACTGTTGTGCGGTACCTTGAAGAAAAAAACAACAAAAATACTATTTTGAAACACTACTATGGCTGGTGCTTATTCTGG
>337_CATGCTGTGAATGGATGGGGTCCAGTTTACATCCAGGACC_NODE_1_length_590_cov_13.901695
GTCCTCAGTTCTCAGCTCCCAGTCCTCTAGTCTGAGAGAGCTGGATCTGAGTAACAACCACCTGCAGGATTCAGGAGTGAAGCTGCTGTCTGCTGGATTGAAGAGTCCACACTGTGACCTGGAGACTCTCAGGTCAGATTTAGTTAGTTTGTCTGAATGTCTTAAACCAGCGGTTCCCAAACTCAAGAATGCCGTGGCCCAATTTGAAAATCTTTTGCGGCCCACCTAAACCTTTACATTACATGTCATTTAGCTGACGCTTTTATCCAAAGCGACTTACAATAAATGCATTCAACCATAAGGATAAAAACCCAGAAGAACAATAAACAACAAAGTGCAATTTCATCAAATAAGCCAATTTACAATTTGCTATAGATGAGTGGCGTTATAAGTACAATTTAAGTGCTACAGTTAGTGTTTTAGTCGAGGTAGAGTCTGAAGAGGTGTGTCTTTAGTCTGAAGATGTGAAGGCTCTCTGTGGTCCTGATGTCTTCAGAGAGCTCCTTCCACCATTTAGGAGCAGGACAGCAAAGAGTGGAGATCTAGTCGAGTGTTTTGCTCTCAGTGAGGAGGATCAAGCAGTTTATCAGATGCAGAGCGAAGAGTGCGGGTCGGGATGT
>338_CATGTAGTGCGACGATTGCTGTTATTAGCTATGAGCATGA_NODE_1_length_345_cov_13.681159
TGTAGAGGCCATTTGTCCAATAAATTGAAAAAACGCACATGAATCAAAAGGTTTGTGGTTTACGCCGGCAAAAGACTTCTCCTTTCTGAGGGTTTATTTGGCCAAGCTAGACAAGCAAAAAGTGCCACGAAAAGACAATCTTACCAAACAGATATAAAAACATAGAGGCATTATAAATGAAACCTTCTGTCCCTTCTGAGTACAGCTCCACACTAATGGTGTCATGATGACAAAGGGACCTTATAGGAAAGAAAACTGGGGATTGCAAAGAAATGATCATTTATCAAACAACAAGAAGGACGTAGAGCTTTTATAATCTCGTAGAATTGATTCCAATTATTCAACTAAAATCCAGTATATGTACAAGTAAAAGAT
>339_CATGTGCTCTTGTGAAATGATGTTGTTTAGTTTGGGTTTT_NODE_1_length_419_cov_14.508353
CGCTCACAACAGACGTAACACCTGTCTGAGATTTTCCGCAACTAGTGCCAACTGGCCGAGACATGTCAGAAGACTGCGACAGGAAGAACTGAGATTATCCCGCTGGAGAAAAGTCTGAACTTCTGCTTTCCGCTGTTGGTTCTTATCAAAATGCACTATTGTTTAATTGACCTGGCAGTTTCCACCCTCCATCATCGGGTCAGATAACACGTTCGATAGCTCAGCTACGCCACCAAGGAAGTCCGGCTGGGAAACAAATTCTGGCCTTCACCCCCTCCGGGGACCAGCATTGTGTGATCATTTCTGCTGCACACTCACTTGTATAGGTTCTGCTTTCCTCCGGCGTCCTCGTGCAGATAGTGCTACTGTAATCTCAGCCTTATCTGCTCCAGGACTTTAATAAACTGAAACACCTTGGGCACTCATTGATAACAGGGGAAGGAAATACA
>340_CATGGAACATGGGGCAGCCTGGACTCGAACCACCAACCTT_NODE_1_length_484_cov_13.758265
CTGACACAAAATTCGAGAGCGCAAATCAGGTTGATGCGCGCGTGTAAATCAAACATCCGCAGGCAAAAGTCCGCCTTGCGCGAGATATTTGCTCGCTTGCGAAACGTAAACTTCGTTGCTCGCGAAGAGAATCTCTGCTCGCGGTCGAAGGTGTTTTCTACGCGCTCGCTGTTGTTCTTTTTGACGGTGAGGGGGCGGAGCCAGTCACCATGGTTTCTACACCTGATTGGTTACAAACCCCGTCTTTGAATTGGCTGGAGTGATGCATTCACACAACTATAGAAGCCCATTTCCGCACTGAAGAAAGTGGATAGAAAGTCTAAATTATGAGATAAAACGTTGTCAAAACACAAACGCCACCTTTATGTAACTGTAGTGGAGCGTAGATGACGACCAGCTTCAAGCATCATTTACCATCATTACCGGCACATTAAGACCGATGCGTCCAGCTCGCAGACCGGCTGGTGATTTGCCGCCATAGCAGTCAAACGTTTGGCATCGGGGCGGGTGGGTG
>341_CATGTAGCTTTACAAGATGCAAAGATCAACAGAATTTGCT_NODE_1_length_325_cov_10.796923
TGCAGAAAGGCCCCAATAACGAAGCAAACAGAGATGAGTGGAAACTTTCACAAGCGGCCTCCGTGCCGTCACGAGGAAAAACGTCACCACCGTGAGTAAGTGTGCTGTTGGGTCGGATATCAGACCAACCCGCACCCTCGACCCGCTGTGCTCTGTGTTCTCACTCCACCCGTTTACTCCGCCACTAACACCAACTCCTCACGGGGCGGACCAGTGAAAGTAAGCTGACAATCCAAGCTTTCCATGACAGTTTAAATGGAAAAAAGAAACTACTGACACAATCAAACTTCGGTAATTGACCATGACTCGAAACGTTACATTATCCTCAAATCATTTTGCAGAGGTGCAGCTTCAA
>342_CATGAGTTCTTCTTATCAGGATGTTTGGCAGATGTGTGCA_NODE_1_length_497_cov_3.400402
CGCTTCACCTCCTGCTTCAGGTGTGACAGATGAAACCGCCTCAGGAGTCTGGCAGGTGTTTTTTGAGCCAATCAGAAAGCTTGAGCGTCATGTGACCGGTTTTTCCTCCCTGGGGAAGCTGGCGATCGTGTGTGTTACACAGTAGAGGTGACATGTCTTGTTTATTTTGGCTACAAAGATGATGTCATGACTATTGAAACAAGGAAAATGCTTGTTTCAATAGTATATGAAACTCAAAATGCCCTTTGTTATTAACGTGACTGAAAACTAGTCAAATGTTTCATATTTTGTTCATCATTTTGAAAATTATATTTGACTAAATTATATTTTTGAAAGCTAACCTCACCTTTTATTTTCCAAATAATAACATACACTCTTACCAGCGGTCAAAACAATGCCATTTACAGCTTTATAATATAGAAATAAAGTGTATATTGCATAATTAAACATTACAAAAAGAGTTCAACATGTTGAAAAGAGATGCAGCACTATCTGGATCAAATGCAGTCCAAC
>343_GATCGAGCAGCCTTTGCTGTGGTAGGCGTGCCGCTCCGAG_NODE_1_length_233_cov_4.497854
CACCCACAAATGTGTTTTCATCTAAATGAGTCCACATTTGAGCTTCAGCATGAATCCTGCTCCTCTTGCATTGGCGCAGATGTTCACATCAGAGTCCCGCCTCCAAAAAGTAAAAACCTTTCACACCTGGCAACTCTCAAACACAACTTGGCACCAAAAGAAGTAGCAAAGGTTGCCCCGTCCTGACCTTTCACCTCTTGTGATGTCAATGAACCTCTCGTCCAATTAAATGATGGAAGCGTCCCTTGGACGTGTCA
>343_GATCGAGCAGCCTTTGCTGTGGTAGGCGTGCCGCTCCGAG_NODE_2_length_265_cov_6.924528
GGAAGCGTCCCTTGGACGTGTCAAGCACAAAGACAAATGATTCCATTAGATGAATCTTTTTTTTTCTCTTAATGGCAAGCAGAGAAACGCAAAACGTTTCTATTACTGGAAGTCATTTGTGCGTTTTTTGTTGTTGTTTGGTGCCTGAGTGACTCCAGAAAAACAGCAGCAGTTTGTCAACATGATTCAATGGCAGACTCAAATGTGATTGACTGTGAACAGAGCTGGCAAGGTGCAATGACAAGGAATCATATTGTGTTGCTTTGCATACGAAGCGGATTAATGGCAG
>344_GATCCCTCTACTTGTTTTGACATTTCCCAACCGACCGTTG_NODE_1_length_302_cov_12.013245
TTTTTTTTTTAATAAGATGGCAGATGGCGGGGGAAATAGTGAAACAAGCGGATGATTTTCCCGGGGGAATTTCAGAAACAATAAAACGCGGCTATAGGTCCTGCGAAAGGACCGGTTTACCAGGTCCGAGGATTATCCTTCTGAGGTTACCTGCCCCCCCTTGGGTAACGTGAACCCCCCCCTTTGTGGTCCGAAAGCCAACAATGTGCAAGATAAGCGTCAGTTTGAAATGCCAGAGGTGATGAGGATGACAAGTGGAGGAGGAAGGGGGCCTCTGTCTGGCCTTCTGGACAAGTGACGGTTGTGAGGAACAACAACGGTCGGTTGGGGAA
>345_CATGTGCTACATGCACACATTTCTTGGCAGCTTTATTATC_NODE_1_length_519_cov_12.955684
TGATTTGTTTCTCTGGCTGTCAGCAATAATCTGCTCTACAGTTAATCCATCTTCACATGAGAGAGGAGCGGGATGTGCACGCTAAGGAGCCAAAGACTGGATTATTATTATTTTGCGTTGGAAAATATTCCCTGGTTGAAGTGTGTGTAGCTCAGCTGTTCAGCTGATAACAATCCCCTTTTAGGAAATGTATGATTTGACAGACTGTTAATCTAAAAAATAATAACCGTGCTAGTTGTATTTTGTTTTGTAGGGATTGATCGTCCTGCTGATTCGGCTCTTTTCTCCGTCCCTGCTTTACATTCATGGAGTCGCTCGGTTTCACTGAATTATCATTGTTTTTTGTTAAATGTTAAATGACTTATTGTTTAAAATGTTTATCTACCAGTATGTCCTTGTTGAAGGTTATAAAACAATCTGCTGTCCTCTAAGTAATGAATATTTTTTTTCTGAATAATAATAAGTGTGTGTGGCACATCCTCATTCTGACCTTGTTCTGTTTCTATTGTGTGGCCTCTTTAAACACACACACACACACACACACACGCG
>346_CATGAACTTCCTCAGTGAGCAGCTCTCTTCTGTCCTCAGC_NODE_1_length_98_cov_6.724490
TTCAGACTGATACGTGGGGAAGTTGTTCCGCCCCAACAGGTTCAACCTGATCATCAAAGTGGAGTGAAGAATAAAAACACTCTCAGCTCAGACTCTGTTGTCTTAGTGGATGGGTTTTTTTAATATAA
>346_CATGAACTTCCTCAGTGAGCAGCTCTCTTCTGTCCTCAGC_NODE_2_length_333_cov_13.240240
GATGTTTTTATTCAATATAAACTCTTCACTACATTTGTTACAAAGGTTTCTGCTTCATCACGTGTTCCCTACTAGTCTACATGTAGAAGGAGACCAGGTGACAAAGAGGGGCGTGCACGGGTCCTCTGAACCATCTGGTCCAACAACAGCATCCAGTCTGTTGTCATAGCAACTCTTTACAAGGTGAAAGGATCGTTTCACAGATGCTGGTTTTGATCCTGAAAGACTCTTGTTGAGCCGTGAGGAGGATTTTGTTCACGAGGACCTTTGACCCTGTTAACAGCTCAGACTGAGACTCAGTCAACCAGTCAGACTGCATACTTTGATGGTGACGTGAGGACACACCCTCTCTGATGAAGGACA
>347_CATGGTTAGACGTGCAAAATACATTTTAATTAGCAGGCTA_NODE_1_length_377_cov_7.172414
GGTGCGATACAAGACGCCTGCAGTTCCACCGAGGGCTTTCATTTACAGTTGAAAAAAAAGACAACAACACGGGAACATGACAGAGAATGTGAGACGGAGGGGGGGGGCAGCATTTCACGTGAGCCGAGGGAAGACAATTTAAGTATCAGAGTCGTCATAATGAACACTGAGGTTTGGCCTTGGGTTTTGTATTTGGCTCTAAAAGTTTCTTGGTTAGTTTCTTTGAGGTAAGCACCTGGATCAACAAAATGTAATATCCTGAATGTTAACACATCCAACCGCTTTAATACACACAGGAGCCAAAATGTATGTGAGCTTTAGGGTAGAAAATGGTCGAGGAAGGTTGACTAGGGACAAACACATTCTGCATTCATTTACTGTTGACACAAACAATAAC
>348_CATGATCTTCTGAAGGTCTGAAAGATAACGTGTTGGCTCA_NODE_1_length_441_cov_7.829932
CCTTAATTGTTGTCCGTGCAGATAAAAATACAGATGAGCTTGATGCCAAGAATCTTCTGGATGAGTATAACAGTACAGCTGAAGTGGTATGGAACGCTTACACGGAAGCCTCCTGGGCGTATAACACGGACATCAATGAAGCCAACAAGCAGATCATGGTGAGGCCTTGGCTCTCTCTCCGAATGGAACCGCTGCTAAATAAAAGCTAATTTTGTCCACCAGCTTCAGAAGAATCTGGAAATGTCAGCCCACGCTTTAAAATACGGCCAAATGGCACGGCGCTTCGACACGGAAGACTTCCAGAACGATGCCGTCAAACGTATCGTTAAGAAACTCAGCGACATCGAGAGGGCTGCATTGCCATCAGCGCAACTTGAAAAGGTTTTTTGTGTCTTACAAACATTTGTGACAGTCAAGCTGCTGCTCCAACTAAGCAAATGTTGATCTTTTAGTACAACAACCTCCTGTC
>349_CATGCCTTCGTCTTCCATATCGGAAGGGGGGTCGCACAAC_NODE_1_length_478_cov_14.449791
TGTCGTCTTTGTATACAATCATACACCATGACAAGACTGCGATGTAATCTTGTCATCTTTATCTGCAACTCTGTGTGTGTCTGCTTGTGTGTGTGTGTCCAGGCTTCTAGCAGGAGCGCCCAAAGAGAAATCCTTATCGCTGACAAATGTCAATGAAACAGGTGCTGTCTACTCCTGCCCCATAACCACGGACGCCTCGGACTGTTCCAGAATGGATCTGGTCAGCTCGAGTGAGTAAGGAGAAGAGTTACCATCAAGGACATGATTGACAAGCAGCTTTTTAATAGTGCCACTTTTCTGACACATTTACAGCTGACCCGTCGGAGATGGTGGAGGGCATGTGGCTCGGCGTGACTGTGGCCAGCCAGAGAGTCCGGTCGTCCGGACGCATACTGGTGAGACGGCGGCCATCTTTTATTGTCTCCCATTCAATGCTGTCACAAAATCACGGTGTCCATACACTTGTGTGTGTTCTTTGGTGTGCAGGCTTGCGGCCATCGCTACGTCA
>350_GATCTGAATAGTCATACTGTGCTCTCGTGATCGAGGGGTA_NODE_1_length_91_cov_5.109890
AAGACAGACCTGCCCTCCAGCAAGGCTGACCTGAAGCGAGAGGGTCGCCCCATGCAGGAGGGCACCAGCCGCCAGCTCAACATCGACTTTGGAGCTGTGGACATCGGCGAG
>350_GATCTGAATAGTCATACTGTGCTCTCGTGATCGAGGGGTA_NODE_2_length_93_cov_8.623656
GGCGAGCTGAGCAGCGAGGTCATCTCCAACATGGGCAGCTTCGACGTCGATGAGTTCGATCAGTACCTGCCACCTCACAGCCACATTGGAGTGACGGGAGCAGCTCAGGGCGG
>350_GATCTGAATAGTCATACTGTGCTCTCGTGATCGAGGGGTA_NODE_3_length_84_cov_2.726191
ATTTCGATTCACCACGCGGGTACATTTTATTTCAAGGCTAACTCTTGTCTTTCCTCCAACCAGGTCCGTCCCAGGGCCCTCCAACACCCCCAACCACCCCCAAG
>350_GATCTGAATAGTCATACTGTGCTCTCGTGATCGAGGGGTA_NODE_4_length_162_cov_4.808642
CTCCTCAGTCGGCCACGCGGCCAATGTCGGGGCCCACGCCTGGATGTCCAAGCAGCAGCAGCAGCAGCACTCTTTGACCACCCTGGGCGGAGGAGGAGAGCAAGGCCAGCAGGGTCAACAGAGAACCACCCAGATCAAGACGGAGCAGCTGAGCCCCAGCCACTACAGCGAGCAGCAGGGCT
>351_CATGGTTCATGCATCCCAAAGGTTTGTTTTTTACATTAAT_NODE_1_length_404_cov_5.507426
CATTGACTTCTGCTATCGTAAACATGAGGCATCTGAGATTCATTACAATGAAGAAATTAAATAAACACTGGTGGACGCTTCGTTAAAAATTAACGTTGTTATAATTGGCTAATTACCAGGGGGCACCTCCTCTGGTTTGCCCATACCGAAAATATACAAATCAATGAAAATGCCCCCTGAGGAGACCCACAAATCCCTCTGCACACACACTGTACTGGAAAGGACTCTGTAAACGATGATCACACAAGTATAGCAATAATATGTAGAACCACTGTAGCTTATATCTTAGCATTATTTTGTTAAATGAATACAAAATACAACAAAGGTGAAAAAAAGCAGTAATCAGTAGAAGAATGTTTCATTTTTCTCCTCCTCAATTTTCACTCCCCTTGACCTTGCATATGTTCACAGTAGAAAATGCA
>352_CATGAGTACCGAGCAGCTCTACGAGAAGAAAATCTCCAGT_NODE_1_length_581_cov_13.385542
CCAGGTTTTTCCCCCCTCTTTTTTTTTTTACAATTTTTTTATTTTTTGTTCTATATTGCTCCGGGTATCTTACCTGTGTTTGGGTCAGTCCCAGTTGAGCCGCGAGTTCGGCTCTCTCGGGCAGAGCCAGGTACTGTGCCTTTTGGAAGCGCCGCTGAAGAGCAGCGAGCTGATAGCTGGAATAGATGGTTCGGGGTTTGCGGATCTTTTTCGGTTTGCCGTTCACCATGCGGACCTCCGGCTCTGGCTCTTCTTTAACTAAAATATCAAAGCAACAAATGGGAATCACATTTAAATGGAAATAATAATAATCAGCCCTTGTGAACCACTAAACATGCATTTTTTTTTTCTCTTTTCAGTGGTCATTTCCTTACCTGAGCTGGGAGGTGACGCCTGCAGGTGATCTCTGTTATAATGTCCGTACTGTCTGAAGCTGTTCGTGTAAGGGTACTCTGATTTGGTAGCATACACTCCAGCGGCTCCCATTCCGTTCAGGTTAAACTGGTGGTGATGATGGTAAGAGTTCATGGGTTGTCCGTACGCTTGACCCTGGTAGTACTCGGGATGGCCGTGGGCCGACTGCGCCGTGCTGTAGTAGCCCATGTCCGTCA
>353_GATCATTTGAGTAATGCTAATTTATTTAATGACAGTTTTG_NODE_1_length_205_cov_17.053659
ACCAGTGGCCCAAATTGTTCATGTAGTTGTTGGGGTACATGGGGCCTCCTGCTTTATTGGCCTGCATGGACACGTCCCAAAGTTGCGGCATCCCGTGAGGCGAGCACGGCGAAGGTGAGCTGGTGCTGCTCAAATGCTCACCCTCTGCCCCGCTCCCGTGCTTCATGATTTTTTTATACTTGGAGCGTTTGTTCTGAAACCAGATTTTCACCTGTAAGAGGGAGAAAAAAAAAAA
>353_GATCATTTGAGTAATGCTAATTTATTTAATGACAGTTTTG_NODE_2_length_249_cov_12.706827
CTCGGCTATAATTGCAAAGTCACAACAAAGCTCATCTAACATCTGTTTGTTAGCTTAATACTCTGAGTATGTGTTCAATGGAGAACGCCTCTGTTAATAATCATGCGTGCGACCAGTTCCCAACGCATTCATCCAGGTCCTCTTTGGTTTCTTTGAAATGTTTCGTCAAATGACGCGCAAAATTAGCGCGTAATCCAGCCAGACTCGCACAATCCAATAATCCTCCCTCACATCATCTGATGTCTGGACATGGCCTCCTGGTGAGGATGTTGGCTGGGG
>353_GATCATTTGAGTAATGCTAATTTATTTAATGACAGTTTTG_NODE_5_length_95_cov_3.852632
ATGCTATCATTTTTATTGACACAACAAGAAAGGTTTTTAATAATTTTCTTTAGGTGTGCCGTTGTTTGTATAATCTCATGGCAACGTCGAAATATTAGAAACCATTTCTACATTTGTTAGTGTCA
>354_GATCTCTGTTATAATGTCCGTACTGTCTGAAGCTGTTCGT_NODE_1_length_514_cov_12.256809
GGGAGTAGTGTGGGGTAGTGGTGGAGGGTGCAGTGGAGCCAATAGGAGCGCAGCATCCCACCCATTTCTCTATAACTTCATGTCACAGACACCCAGTCATGCCACAAGCAAGTTCTTGCAGCTACAAGACTTTAAGTGGACTTTGCCCCTGAAAGAAGCTCTCTTCCTTCATCCAAGCGTGGATTTATCCCAGCAAGGGAGTCCCCCCTCCCAACCCAACCCCCCCTTCCACACAAGCATGAGTACCGAGCAGCTCTACGAGAAGAAAATCTCCAGTATTCTGACCGACCTTCCCGGATCTATGAGCTCCCACCCGAGCTCCAAGGACTCTCCGACTCTGCCTGAGTCCTCCGTGACGGACATGGGCTACTACAGCACGGCGCAGTCGGCCCACGGCCATCCCGAGTACTACCAGGGTCAAGCGTACGGACAACCCATGAACTCTTACCATCATCACCACCAGTTTAACCTGAACGGAATGGGAGCCGCTGGAGTGTATGCTACCAAATCAGAGTACCCTTACACGAACAGCTTCAGACAGTAC
>355_CATGTCACCCAGACAATTGTTTGTTTTCTTGTCGTTCCAT_NODE_1_length_420_cov_11.316667
GTTAATGTGATTTAAATAACGACATCGCTGCCTGAGACACACGGGGGGGGGATCTCACTGTCTGCCTCTAACACACAGAAAGGGCCGATGTGCTCGGCACTGCATCGTAAAAACTTCATCAGCTCGTAAAGTTAAACTCAAAGCAGAATTCATCCAGACTTAAATACACCGTCTGATCCCATAAAAGTTGTTTGAATTGGATAAAAATAATAAAGTGTGAGTGCACTCACTCACACTTTTTTTAATTTTTTTATCCGATATCGCATGTGTGTGTCCTTCGGGGTCATGGCAGGATTTACGAAAGGTCGGCAGTTAATCTGTGTGTGTTCCCGTTATCTCTGGGAGTTCATTTCCCATCACTGCTGTTGTTGTTTGGTCTCACAGCAGCTTGCTCCGGGGCTTATCCTCGCTGCTGCTGGGTGGAGGACATTTCAAAAGCTGGCAGGAGTT
>356_CATGAACTCAGCTTGACTGTTGTGGTACGTTCTTTATATG_NODE_1_length_227_cov_4.237885
GCTTAAGGCGTTTCCGTTCTTCTTCGTCATAACTTAATGTTTTTATTTAAAATACCCTCTGAAAAGAAAGGAAACGACAGGTGCTGAAAGCGAGCTTTTTGGCCTCTGTCGTTTCCTTTCTCTGTTTTTGTCCGTGGAATGAACAATGGAAGTCCGAGCTCATCGCTAATAACTTCGTATAGCATACATTATACGAAGTTATATTCGATGCGGCCGCAAGGGGTTCGCGTCAGCGGGTGTTGGCGGGGGTCGGGG
>356_CATGAACTCAGCTTGACTGTTGTGGTACGTTCTTTATATG_NODE_2_length_268_cov_6.891791
GGCTGGCTTAACTATGCGGCATCAGAGCAGATTGTACTGAGAGTGCACCATATGCGGTGTGAAATACCGCACAGATGCGTAAGGAGAAAATACCGCATCAGGCGCCATTCGCCATTCAGCTGCGCAACTGTTGGGAAGGGCGATCGGTGCGGGCCTCTTCGCTATTACGCCAGCTGGCGAAAGGGGGATGTGCTGCAAGGCGATTAAGTTGGGTAACGCCAGGGTTTTCCCAGTCACGACGTTGTAAAACGACGGCCAGTGAATTGTAATACGACTCACTATAGGGCGAATTCGAG
>356_CATGAACTCAGCTTGACTGTTGTGGTACGTTCTTTATATG_NODE_3_length_154_cov_2.415584
GCTGCAGGTTGCTGGTGCACTTGTTGTCGGAGCCGCACTCCTTCTGGAAGTTAATCTGGTAACAAAGCAGGTTTGAGATTGAGAATGCATGCGGTAGCATTAGTGTAGTAATACGACCTTGTATGCACTTTGAACCTTACCTCACTTCTTTGGGTGAGTTTCTGGCCTTGACTGAGAATGGC
>356_CATGAACTCAGCTTGACTGTTGTGGTACGTTCTTTATATG_NODE_4_length_94_cov_2.436170
GCTTTCATTTTTTTTTTTTGCTGGAATTCAAATTATTCTTTTTTTTTTGTCACCGTGGAAAGGGGTTTTCCTTATTGTCGGCAAATTGGGCCGTCAGCTGCAGGTTGCTGGTGCACTTGTTG
>357_GATCATCTTTAAACTTGAGGAACTATTAAACTTTTATTTA_NODE_1_length_354_cov_14.531074
GGGGGCTGGCTTAACTATGCGGCATCAGAGCAGATTGTACTGAGAGTGCACCATATGCGGTGTGAAATACCGCACAGATGCGTAAGGAGAAAATACCGCATCAGGCGCCATTCGCCATTCAGCTGCGCAACTGTTGGGAAGGGCGATCGGTGCGGGCCTCTTCGCTATTACGCCAGCTGGCGAAAGGGGGATGTGCTGCAAGGCGATTAAGTTGGGTAACGCCAGGGTTTTCCCAGTCACGACGTTGTAAAACGACGGCCAGTGAATTGTAATACGACTCACTATAGGGCGAATTCGAGCTCGGTACCCGGGGATCCCACTCAGTGTTGTTTAAAAAATAAAAAGTGACTGAAGCCAAAATGTTAAGGAAATAAATGATCAAAT
>357_GATCATCTTTAAACTTGAGGAACTATTAAACTTTTATTTA_NODE_2_length_133_cov_11.082706
CCATGGAGTCGCTGGCGTTGGGGCTGTGGTCTAGGGGCATCTCGCCGTTCTTGTATAGCTTCTTGAATTTGGATCGCCGGTTTTGGAACCAGATCTTGACCTAGGAGAGAGATAGAATGCTTTAAAATGAGTTTGCACACATTTAAGAGCCTCAGTGTTGTTT
>357_GATCATCTTTAAACTTGAGGAACTATTAAACTTTTATTTA_NODE_3_length_117_cov_4.735043
GTTTCCTTTCTCTGTTTTTGTCCGTGGAATGAACAATGGAAGTCCGAGCTCATCGCTAATAACTTCGTATAGCATACATTATACGAAGTTATATTCGATGCGGCCGCAAGGGGTTCGCGTCAGCGGGTGTTGGCGGGGGGCGGGGCG
>358_GATCGCACGTTCAAGAGTTTTGGACAAAAAGGGAAGAAGA_NODE_1_length_234_cov_17.269230
CCCCCCCCCTTCTTCCGGGTGTCTATGTCAACTACTTTACAAAGAAAATAGCTGACGTACGCTCCTCTTTCTCAAACCCACCTCCTACTTCTTGCATCCCACTGGTTTCACCTCTATCACCCTCACTTTCCTCTTTCACCCCCCTGTCTCCTAACCAAATTCTTACCCTAGTAACCTCTGCCCGTCCGACCACCTGCCCTCTTGACTCCATCACATCTTCTACAATCTATCGCACCTGACCTTCTTCCTTTCCTCACCTGTCTC
>358_GATCGCACGTTCAAGAGTTTTGGACAAAAAGGGAAGAAGA_NODE_2_length_173_cov_3.815029
TATTAAATTACTTTTGATTTTTGAATTTAAACGAATTGACTCATTTGTGTCTTCGTTTCCGGCCGGGACGAGAACAAAAGGAGTGAGGCTTCCCTTGAGAGCTTTCCGAAACCCTAACATTGACCACCTGCCCTCTTGACCCCATTCCATCACATCTTCTACAATCTATCGCTCCTGACCTTCTTCCTTTCCTCACCTGTCTC
>358_GATCGCACGTTCAAGAGTTTTGGACAAAAAGGGAAGAAGA_NODE_3_length_92_cov_5.402174
AAGTCAACCCTCTCATGAAGAAACCTACCCTCAACCCTTCTGAAGAACACAACTACAGACGATCTCTCTTCTTCCCTTTTTGTCCAAAACTCTTGAACGTGCGATCAGATCGGAAGAGCGTG
>358_GATCGCACGTTCAAGAGTTTTGGACAAAAAGGGAAGAAGA_NODE_4_length_70_cov_9.842857
CCTGACCTTCTTCCTTTCCTCACCTGTCTCATCAACAATGCTCTGTTATCCGGCTGTTTTCCCAATTCTCTGAAGGAGGCATAAGTCAACCCTCTCATGA
>359_GATCACTGATTCATGCTTAGTGTGCGTTCTGTGTGGGTGA_NODE_1_length_292_cov_14.664384
AATGGTACGGAGCTGGTGTTTATACTGCGGTGCAGGAGGACGATGAATCTAATTAATGAGGAGAAACTGGGTGATACATTTCAGGCCAGTGGTCTGTAGATCTGTAGATATGATTACTCAAAGCAATGAGGCTGGAAGAGATGGATCGTGTTCTCTCTGCCTGTCTCACTCGCTTTGTGTCTGCCTGTCTCGCTCTTTCTCTGTCCGTCTGTCTGTCCAAATCATTCTTGTGATCACAATATTCTGCTCCTGAACATATTCACTGCGCCTCTTGTTTTTTGGTCATAACTCAGTTCATTTTTATGCTTATTTTGCAGAGTTC
>359_GATCACTGATTCATGCTTAGTGTGCGTTCTGTGTGGGTGA_NODE_2_length_157_cov_10.178344
AGAAAGTCTTCTCTGATCCGCGCTCAGTGTCTTCCAGTTCCTCAGTAGATACACACATCAATATGTAATTAGTGTGTTCCTAACAGCTGATTTCAGTATAGTTTAAAAGAAAGGGCGGCGCAAGTCTCCACTCGGACACAAGAGGGCATCAGCTGTCAGAGAGAGAAAGAGAGACGGGCTGACTCGG
>360_GATCTGCTGAGTGATGGTTGATTATTTCTGATTTGATGAA_NODE_1_length_635_cov_11.623622
CTAAGTGACATGTAATGTAATGTAAAGGTTTAGGTGGGCCGCAAAAGATTTTCAAATTGGGCCACGGCATTCTTGAGTTTGGGAACCGCTTGTTTAAGACATTCAGACAAACTAACTTAATCTGACCTGAGAGTCACCAGTTCACAGTGTGGACTCTTCAATCCAGCAGAAAGCAGCTTCACTCCTGAATCCTGCAGGTGGTTGTTACTCAGATCCAGCTCTCTCAGACTAGAGGACTGGGAGCTGAGAACTGAGGACAGAGCGTCACAGCTTCTCTCTGAGAGGTTACAGCCACTCAGTCTGAAGAGACAATAATAAACATGAAAAATAACATTTGTATTCATATTAAATCCTCTGATGATGAGTTTGGACTAAAATACGATCAGTAAGAACATGAAAGTGAAAGTGTTTACAATTATTTTTGTTCTACATAGAACAAGGAGGTTTATTGTGCTGTACTGTTTACAGGAACTACTGTGGTATTATTATCAGGATGAGGCAGGGATATTTATTGTTGTTTATTAGTTAAATTCAAAGATAGGCTTCTCTATCCTCCTTCTGACTCCTTCCATAGAAAGATAGAGAGAACAAAGTGAGTGTAAATGTGGAATGAATCTTCATCAAATCAGAAATAATCAACCATCACTCAGCAGATCAGATCGGAA
>361_CATGCCCGCTGTCAACATTTGATCTGCCCTCAAAAGGTGA_NODE_1_length_554_cov_14.478339
CAAAATGATCTCATTCTGAGAACCATATAAAGAACGTACCACAACAGTCAAGCTGAGTTCATGACACTGAATTTGTGAGTCTGGCAGGGTCAACAGGCCCGTATACGTGTCATCACCGTTTTTCTGGAAACGAACCCGGGGGCTCCTTCTCCTATCAATGTCGGCCTCCACTGTGTACTTCACCACTGCCACGTGATCAAAAAGTGTGTTTATGTTCAAGTGAGACACACAATCATATGTGACTTACCGATGTTTTTCTTGAAGTTTTTGTTGCCGTTACTTAAGGTGAAAGACACGCAGACAGTGGCCATGATGCTGGGAAAGAAAGAAATTCAAATATATTAAAACACTTCAAATATCCACTTTGACCTTGACGCTCGCTCACCATGGTGAACTCCCTTCGCACTGATTAGGATCCACAATCTTTGGCTCCACATTGAAGTCCTTAGTTAAGTGGACAACAGGCCGAGTCCTGTCATAAATAAATAACAACAAATAAGCAGGATAAATATTTAACATCACCTTTATACAAATATCCCACCTTAGCAGGGCGATGCGGTCGTCCAGGGAGCCCACCAAAATGT
>362_CATGTTTGGGTGTTGTTTGTAACCGCTCATGGCCACTCCT_NODE_1_length_263_cov_6.311787
TGTCCCTACGGCAATAATGTTAATACTGGACAATTTAGCACCTCCAAATTATCATCCAATGCCAAAATTCAGGGGGAATGTCAGAAGTTGTGAGGCCTTAAGCGATGGGGAGAATGATACAGGCGATGATAGGGGCCATATCTCATACGCGAGTGAGGAACAGGGATCCCATTACAGACATGTATGAGGTATTATGGTGAAAGAGCACATAGACCATAAATAAAGCCGTCTCCTTTCCAGCCTTACTGACTGGGTGACTTTGGAAAAATCACAAGAAGC
>363_CATGCTGTATGAAGAAGACTTGAAACTAGAGATTGAGACC_NODE_1_length_468_cov_14.523504
ATAAAGGACTTTGATGCAAAGAGAGAAGGGAAACCGCAAACAAACCACCGTTGATATTCGTGATTCAACCAGCTCTCCTCTTACCGTCCCATGTACCGTTCATTGGGACCTCTGACCTTGGACGTAAGGGTGGGAAGGAGACAGGAAGTGAACGAGTAAAGTGTCGATCCACGAGGGGGAGGACGGGCCCCCGTTGTCTCGTGAAGTGAGGGACATAGGAGGTGACGAGTGACGAGACGCCCCAGTGTTCGACCCGTTGGGAGTGCAGACAGATGGTGGCAGAGAGACACACACACACCCTGAGCTGAGCCCCATACACCAGGCATATGGCGAGGCTCAGTGTTGTAGAAGAACACATAGTGACACAATTTAAGTTGTATAGTACACACACGCACACAAAAACAGACTGTAACTAGGCAGCAACCTCCAGTGAAGCCAAAGCGTCATGTGTTACAGCTGCATTCTCTCCACTGACCACCAGGGGGCCCGTCCTCTGGT
>364_CATGTATTTTTGGGATTCTTACAAGGTCTCTCACTTGCTC_NODE_1_length_554_cov_13.978339
TTTTTTTCTTACAATAAATCATTAACTCATGACACATTCTTTTCACTGGTAATGCAGAGGTAGATAGAGAATCTATTGTCTGGTTTTTGCGCTTTGTGTCAAACCAAACATTTGACCTCATTTTCTTATTAGAAAATAGTCTAAAAAGTTACAATTATACCCAAATATGAACTATAAGTGTTGAAAACTGTCTGTGATCTTCAAAGTGTGTTGTTCTTTAGGGGATCCACAGGGTTCAATTCTAGGGCCTTGTTCTTTTTGTATTTGCCGACTGAGGGTTTCATCTTGAGAAAACATTGGATTTCCTTTCTAGATTTGTGCCGCTGAAAAATAAATATGCCTTTTCCTCAAAACCTCTTATGATAAATAAATAAATCCTAATTTATTGGTCAAGGATTTATTTATTTAAATTGGAAACTGCTCATTTGTAACGTTGACCCTGAGATTGTTTTTATGGTCTGACTTGTACCTTGTACTGTAGTAATAACACAAGATGTTTTGTTTCCACAACATGCTGAGTGTGTCCCACTGACTCCCAGCTCTCTTTTTCCGTCAGGCCCAAAGCTAAACCCAAAAACAGGTGC
>365_CATGACGCTTTGGCTTCACTGGAGGTTGGTGCCTAGTTTC_NODE_1_length_410_cov_11.634147
GTCCTTTAAAAAGGCACCAATATGTTCTCTATTGTGAAAGCATTATAGTCATTTGCTCAAAAGGGCCATAAACAAGATAATTGATAGTGTTCTCTTGAATATCAAATAGATGTGGTTAATAAAGGACTTTGATGCAAAGAGAGAAGGGAAACCGCAAACAAACCACCGTTGATATTCGTGATTCAACCAGCTCTCCTCTTACCGTCCCATGTACCGTTCATTGGGACCTCTGACCTTGGACGTAAGGGTGGGAAGGAGACAGGAAGTGAACGAGTAAAGTGTCGATCCACGAGGGGGAGGACGGGCCCCCGTTGTCTCGTGAAGTGAGGGACATAGGAGGTGACGAGTGACGAGACGCCCCAGTGTTCGACCCGTTGGGAGTGCAGACAGATGGTGGCAGAGAGACACACACACACCCTGAGCTGAGCCCCATACACCAG
>366_CATGTAGCACAGCACACGCAGCACGATGTTTCACACCTTT_NODE_1_length_489_cov_15.396728
CGGACCAGGGGCCTCATTTATAAACGTTGCGTACGCACAAAAGAAGGCGTACGCCGCTCTCTACGCAATAATTGGTATTTATAAAAAGCAAACTTGACGGAAAAATGTCCTTCACGCAAGCTCAGACCCACGCGTACGCACAAAAACGGGTGAAATGAGAACCGTCGGCAAACGCAAGAAACACGCAAACGTGTGTGAAAGTGTGTGAAACTAGACTGTTGTTAAAGAAATGCCAATACTGCCTCTCATAAATAACACAAACACCCGTTTGATCGATCTGCAGCGTAAAACAAACAAATACAAATTAACACATTTTCAAAAAGAAAAGTGAAATATGTTCTGCAATATTATCGGCATGTTATTAAATTCATCCTCAACACACAGCTGTTGCTTGTCAGATGCAATCAGATGGACGGTAATAAAACGCCATGATGCCGTCACAATGCGTAATGACGCTGATGGCTGATCTTCGCTCTTAGAAGATGTGGCACATGGAAGGATTGGCGCTGTAGTGCAGCG
>367_CATGTGGTTCACATCCAGACCTCACGTCATGGACCTTTAC_NODE_1_length_451_cov_7.878049
AGTAGATATTGACAGGACTATTCTTACTTAGTTTGATCTTACATGGAACTAACGGCATTTTTTGTTCAGTCATGTATTTTGTTTAATTTAAACTAACAATTTTTTTTTGAGTGACTGTTCTGTTTGGACACACAAGAAAAGATATTGCCATGTTTTTATCATGCAGCATGTTTTTGCCTGAAATAAGGTTCTATGTATGGAAGTTTTCAGTTTTAACTGAATATATTTTCTACATTTCAGTTCTTAATTCACTGTCTCTGCGTAAAATGTTAAAAACCGAATTCTCAAAAAATTAAAAAAAAAAAAATTGTGGGAAAAAATAAACCGGAATTTGAGAAAAAATGTAACAGATTTCATGGGGCCCTACTTACTCTGTGTCATTAGAACGGTGTCCATCTTTGAAGTCAAAATATCGATCAATAGACTGATCACTCTTCATGGACAAACATCTGGGTTCAGGAGACGTTCCTCTCTGCTGATG
>368_GATCTCTTACGGCTCTGCAGGGAGCCGTAATGAAAGCCCC_NODE_1_length_282_cov_9.067376
GCTCTTCCAGTTCCCTGACCCCACGGTATGTGTGGAATGTATTAGCCTTCTGTGCACAGTCACAACCTGCCAGGTTTCAGGTTGAGACAAGACAGGAGTCATGGTGATGATCTGTCGGGAATTCACTCCATTTCCTAGCAGAGGCCATTCTTTCAATGTGTCATCAAGACCCCCCCAAAAAAAATCTCCAATTAAATTCCAAATTAAAATTTTTTTTTTCACCTCTGTCTGACTTTATCCGCCCCGGGCCGTAAAAGTCCGCCATTTAATTAGCTGGTGCCGCCCCCCCTTTTTTTTTTTTTTTTTTTTTTT
>368_GATCTCTTACGGCTCTGCAGGGAGCCGTAATGAAAGCCCC_NODE_2_length_126_cov_8.444445
CTTTTTTTTTTTTATTTATTTATTTTTTTTTACTGTGAGAACACATTAAGCAGGTCAAACTAAGCTTTACGAACACAAACAAGCTCATGGTAAAAGGCTCCCTATTTATTGTGTGTGTCCATGTTTGTGTCCCAACTGAACGACGGCCTCTAATAA
>369_GATCATTAGCCTCAAACTGAGTAGATCAGAGGTTGATTTG_NODE_1_length_636_cov_10.691824
AATACATTCCATTAAAGGCTAACAAAAAGCACTTCGGATATTTTGTACACCTTACGCACACTTGCACCTCCAACGCAAAAGCACAATTGAGGGGCGCAAAGGTGCAAGTGCGAGTGTTTGGACAAGGTGCTACTGAACAAAAAGTGCAATGTCTAAATTGACAAGTTTTGTCCGCTAGAGAGCAGTATAAGCTAAAACAACAGGCGTATGACTTGAGGTATGATACTGTCTATGGATAAAAAAAAAATCACGTCCGCAGCAATATAACCATTATATATTTATGTTATACATACAAATCCACCCATCAATCCATTTTTTATAATTAAAAATAGCAACGACCTCAATAATATACCCTTTATATATTTATATTATACATGATTTTTCATTATTTATATTTATATATTTTGATTTATGATTAATGATTTATTTTACATACTGTATTTCTTGTAATAATTATTCTGAAGCGCTTCTGACTAACGATGAATTACTATGAGTGAGTTTACTTAACACTCAAACTGGATGTTTCCATTATTAGAAATTATTGCCAGATGTTTATCGTAAACATGCTCAGCAAACATTGTTAGCGTGTTGGTTTTTGACAGTAGGGCCAGTTTTATCTTTAAACTTTAACCAAATCAACCTCTGATCTACTCAGTTTGAGGCTAA
>370_CATGTTTATATCTGTTCTGTGACTCATGGATCTTCTTTGT_NODE_1_length_511_cov_14.557730
TGGAAGTCCAGAGGAAGTCGACACTCATCCAGACCGTCAAAGATGAACGCAACCTGGAACTCTTTAAACCTGCAGATTCCTGCTGCTCTGGTTTCACTGAAGAAGTGATGAACAAGTCCCACAAAGCTGAACTTCTTCTCTCTCAGCACATTCAGCTCTCTGAAGGTGAATGGAAATGTGAACTGTATGTCCTGGTGGTTTTTGTCTTCAGCCCAGTCCAGAGTGAACTTCTGTGTTAAGACTGTTTTCCCAATGCCAGCCACTCCCTTAGTCATCACGGTTCTGATTGGTTCCTCTCCTCCAGCTGAGGCTTTGAGGAGGTCTTCTCGTCTGATGGTTGTTTCTGGTCTGGCTGGTCTCCTGGATGCTGTTTCAATCTGTCTGACCTCATGTTCTTCATTGACCTCTGCAGTCCCTCCCTCTGTAATGTAGAGCTTTGTGTAGATCTCATTCAGAAGGGTCGGGTTTCCTGCTTTAGCGATCCCCTCAAACACACACTGGAACTTCTTCTTCAGGTTGGATTTGAGTTCACGCTGACAAA
>371_GATCCATTTCAGCAAGTTATTAGAGGCCGGCGTTCCGTTG_NODE_1_length_291_cov_9.896907
TGGCTCTTCCCGTTCCCTGACCCCACGGTATGTGTGGAATGTATTAGCCTTCTGTGCACAGTCACAACCTGCCAGGTTTCAGGTTGAGACAAGACAGGAGTCATGGTGATGATCTGTCGGGAATTCACTCCATTTCCTAGCAGAGGCCATTCTTTCAATGTGTCATCAAGACCCCCCCAAAAAAAATCTCCAATTAAATTCCAAATTAAAATTTTTTTTTTCACCTCTGTCTGACTTTATCCGCCCCGGGCCGTAAAAGTCCGCCATTTAATTAGCTGGTGCCGCCCCCCCTTTTTTTTTTTTTTTTTTTTTTTT
>371_GATCCATTTCAGCAAGTTATTAGAGGCCGGCGTTCCGTTG_NODE_2_length_105_cov_2.542857
TACCTGAGGCTGGATTGTACAGGTCCACTAGCAGTCGCCTATTCAAGTCTCCTTGGTGGGCTTTTTTTGTTCTCTTTTGTAGTCAGGAGGAGGGACCGGGCAGTCAGCTGGCCACCTATTGGCTCCTCC
>372_CATGGCTGGCGTGGCGTCAACTTGCGTGGCGTGTGGATAA_NODE_1_length_508_cov_14.702756
GCTCGGATTACCAGCAGTACGTCGAACTGGCCAACCAAGCTGCCAGACTTAACGGTAAGACCTGAAGAGGACCATATTATAAAAGTCGATTATACAATCGTATTCTTCTCTCTAGGTCACAGCGACAATGGCGCTTTCTGGCGCTCTCTGTATGAAACGCCCACTTTTGAGCAGGACCTGGAGAGCCTTTGGAAGGAACTCGAGCCGCTCTATCTCAACGTCCACGCCTATGTTCGCAGGGGTCTGTACAATAAGTACGGCCCGAAGCGCATCAACCTGAAGGGACCCATACCTGCGCACTTGCTAGGTAACCTAGCTGGACCTTTCATTTAATCAGAAAAACCACAAGCTAGTCCGCTGTGGAATTCACACTCCAGTCAAATGTTTCTTTTGTGTGGGCACAAATATTCCGCAGTTGGCTGTAGATGTCTTTGGAATTGGGAAGGATTTTCTTTTCTTTCAAGAAACGTCAAGCGTGAGATTGTGTGTGACACTTTCACATAGTTAGGAATGAAAGAATTCAGCTTGGTGAATAAAC
>373_CATGTTGTTTCCATGACGATCCATCAGGACGGAACTCATT_NODE_1_length_523_cov_14.657743
TTCTCATTTCACCCGTTTTTGTGCGTACGCGTGGGTCTGAGCTTGCGTGAAGGACATTTTTCCGTCAAGTTTGCTTTTTATAAATACCAATTATTGCGTAGAGAGCGGCGTACGCCTTCTTTTGTGCGTACGCAACGTTTATAAATGAGGCCCCTGGTCCTTCACCAACGCAGTGCTGGTAGATCACCTAACATTGAAGAAAGAACCAGGTCAGGTCACCACGCATGCATCAGTGCAAGTCATGGAGTGAGGTAACGACCAAGAACGTCTGCAGTAACTTATTGTTGCTTGTTTCTTTGCATGGATTCGTTTTGTGCTCCCGGTCTGCAGCGCTGTTGTTGCCTTGGTTACCGCTGCTGCTCGTTGTTATTATTCGGGCGATCGCCATGACTTGGATTGAAGCGTTGATGACAAGTAGCTTGCGAGCTGATAAAGTGTGGGCTCCCCTGTGTTAGACCTTTTAGACCACAGCGTTCCTCCAGGCAGCAGCGCCCGCTTGGAAATGACGGCCCCCCGTCGACCGGACCATCGCCTTAGATTTTACTGGTCCGGC
>374_CATGAGCAAAAGCAGCAAGGCAACATTTTGTCCCACCAGA_NODE_1_length_465_cov_15.862366
TGGTAGTTTTCTTATTCTTTTCATTCCCACGTGATGACTTTTTTTATTTTTTATTGAAGCCGTGAATTTTTTTCCATGATTTTAATCACAATAGTGCCTCGAGATACAAGCGACCTGAATGCCACAACAGACAGAGCGGCGATACTAATGTGTTGGATTCTCTCACTTTGATGGAGCCGCTTTTGAATCCCAAGGCCTTGACTTGATGATTATTTATTACCGTTTTGTGTGAACATTGCAGATCACTTTAGGATGATCTCACACAGGGAGTCACAACACTGGATTCCGCAAAGCTTCATGTTGTGAAGAACCAGACAATGTGTAGCTATGCTAAAATGTTTCATTGACTATTTGAATGAACTTATAGTGTACACTCACTGGGCACTTCTTATTTTAATACAAGGGAAATTATATGTTTGACTTGTTGATTAATTTTGCAAATTAACAAAAAAAAAATGATTGTGCTAGTGTATTGGCCAGTGAGGGGACATTATT
>375_CATGGTGTGTAATGTGTGTGTGTGTGTGAGCTCGCTTGTC_NODE_1_length_515_cov_13.574758
TTTCACACTCACAAAACAGCTCAACGCAAAAGCCGCATTTGTGGAAAATATTAACGCGAAACTCGAGCATTACGCTGGCTGCGACCAGCTGACGTCTTGATGAATGAATGCATCTTGCATGCAATTTGAACACAAATGCATCATGACACAGCACTATCAAGTCAAGATATCCTATCGCTGGGTCTCCTCCCTCACTGATTAACTGTATTCAGACGGGGCGACGTACACACAAGTCTGCACGGCACGCTGCTGCGACCTTTTTGAAACATCCATCTATCTAGTCATCCATCCTGAGCCACGTGTGGCTCATAGTTTGGAGAACAAACTCACCTTTCACCTGTCACAGTCCCAATGTCGGTCACCTGCAGTTCCGCCAGCACCCAGTTGGTGTTCTCAAGGTGCTTGAGGTTAGACTGCCCTGAGGAGAGAAGGAAGAAAAGTCCAAGAAAAGTCAAAAGTTATTATAGTGAGACTATCATTTAAGAGCATTTAATTGTTCTGAGCAACATACATTACGTAAATCAAATTTCAAATGTCTAAATTGT
>376_CATGTGAAAATTGCAGGATGGTAGCATGAACACATGATGC_NODE_1_length_84_cov_19.726191
CCCCCCCCAGTATTGATGCTTTCAGCACAGGAGGAGGCAGACAGTATTTAGTTACATTAAAATGAAAGTAAAAATCACTTCACTGTGATAAACAGAGGCAGGTATTCA
>376_CATGTGAAAATTGCAGGATGGTAGCATGAACACATGATGC_NODE_2_length_191_cov_6.225131
TTTCTTCTCTCTGCTTCTCACTTTTTTTTTCCTTTGCTGACCCCCGCACCTCACCATGTGTTCTGATATGGTTCGTGTCTGCTGCCTCCCCCTTTGGGAGAGGAGCTTAGTGAAATATGGGCAGAATGCCTCACGGTCAATGGGGTCTTCACCGGACTCATTTCCTCCACCGGGGCTCTGTCAGAGAGCGCTAAGAAGAGCCCCCCCCCCCCCCC
>377_GATCGATAATACGACTCACTATAGGGTCCATAGAGTCCAT_NODE_2_length_474_cov_4.405063
GTCTATTCAAGAACATCATTTAAAACAACTTTACAACAACAATACTTTTGTAAACAATATCAAACTAGTTTTAAGATCTTTTCTCACCATCATTTCCCATGGAAGACAAGATCTTTTCTCTCTCCTCCCATGGCAAGGCACTAAGGGTAGGCATATCATCTGGGAACACGGCACGGTTGCGACCCAGAGCTACCGCTGCACGACGACACACATGCTTAATTCGTGGACCACGGACTGAAGTCTCAGAGGAGTCACTTTCTTGTCCCTGCACAAGACAAACAAGTGAAAATTAACTTTGCTGCATTTACAAACCTGAAAATGTTTATCAAAGCAAAGGTGACAAAAGATAGGACATACCGGCAATTTGGGTTGATCACCAGGTTGTAACTCTCGCTTCTCTATCTTATTGAGCTGGGCTTTAGCTTTTTTCAGCAGTCTAACAACACGTCTGTCTGTAACAGGCTGCTTCTCGGCACGATCTAATATGGAGTCTA
>378_CATGTATGTATTAAATGTATTGATCACAACATTAAAGCTA_NODE_1_length_523_cov_14.611855
TGTAAGATCAAACTAAGTAAGAATAGTCCTGTCAATATCTACTAACAAAGGTGCATAACAATTGCAACAGCCCGTGCAGTAAACAATAAAACATTTTGGAAATTCAACTTAACTTTGGTGGAAATATCAAAAACATTGTAAACTTCAATTCCAAGTGCAACTCGGAGCCTTAGCTTGCACAAACTCCTTGCTGATGAGGAAGTAGCATCTTCTCTTTCTAGCAGGCAGATCTCATCCATGTCACAATGGAGAATGATTTGCAGAGCTGCCAGGTCTCACCCACCAGCGTGATGACATGGCAGAGGCAGGTTACATGTACGCTGTTGGGCAACACTCCTCTCAGAGCCTCCTGTATTCCTTCAGACAGTGAGCAGCATTATCAGTCACCACGGCCCAGACATCATCACACTCACATCGTTGTGATTGACAGAGAATAGAATGGCTTTGGAAGTATTCACATCTGTCCATGAAGACAACATCAATCAGAAAGTACTGTTGTCCAACGCCTACGATGAAAGATAAAAAATAATAATAACCATGATTAGTATTGTGT
>378_CATGTATGTATTAAATGTATTGATCACAACATTAAAGCTA_NODE_2_length_72_cov_2.097222
CATGATTAGTATTGTGTCACAACAAAAGGGTGAGATACAGCTAGACATAGACAGACGCTTTAATTGCTTTAATTCTTAATTCCCGATGTGAGAGTAGCTTTA
>379_GATCAATTGGAAACCTGTTTCTCCTTTCTACATTCGAGTA_NODE_1_length_549_cov_12.879782
AGACATGTTTGTTTTGATCCGGTTCTTCACAGACATTTTTAAATGTTTGCGTCGACCGAGGAAAACCTTACATCAACTAAGTAGCCTAACATATTACTTTACTTACTTTCACAAACTTATCATTCTTATGATTATTATTAATTTAATCATCATTGTTAATACTGCTATTATTTATATTTGTCCTCTAGATTCACATTGTCACAAGATAGAATAGAAATAGTTGCAAATCACCAATCACTGAATCAGCAGTAATCTAAATCATCAATCAAAATAGTAATCTTCAGCTTTTCTAAACTTCAACAGTAAACGTCAAAAATGGGGGATACCGCATGTCACTTGTTGTTTATTTGAAATAAGAATCGTTTTTAAAGCCACATGTCACTAATAACCCATCTACCGGAATAACAATATGTTTGTATCACCCGGTAGTGTCTGAATGGTTGGCGCGCTGCACAGTTGCTGGACTGCTGTCGCCCCCTGTTGGTCCGATTGGTCACTGCATCGAGCCGAGAGGCGACGGGGATGCGGCTCACGGGATTGTCTCCGTGCACAAAGCTACCCGCGTTATTCCAAAAGAAG
>380_GATCGTCCTGCTGATTCGGCTCTTTTCTCCGTCCCCGCTT_NODE_1_length_206_cov_6.470874
TGAGAAACAGATGCACAATGAGACTGACAGCCTGCATCTGCTGGAAGCCACACAACCCCTCATCCATCTCAATGAACCACACACACACACACAAACCAACATGTGCTACATGCACACATTTCTTGGCAGCTTTATTATCAGCACCTCTTCTGTGTTTGGGACTCAGCCTGGTGGCAAGACCAAGGGTGTGATGGAGAAGGCTGCGCGTGTGTGTGTGTGTGT
>380_GATCGTCCTGCTGATTCGGCTCTTTTCTCCGTCCCCGCTT_NODE_3_length_134_cov_3.634328
GTGTGTGTGTGTGTGTTTAAAGAGGCCACACAATAGAAACAGAACAAGGTCAGAATGAGGATGTGCCACACACACTTATTATTATTCAGAAAAAAAATATTCATTACTTAGAGGACAGCAGATTGTTTTATAACCTTCAACAAGGACATA
>381_CATGTAACTGTTGGTGACTCATTCTCACTCCCAACGCGTC_NODE_1_length_356_cov_10.258427
GATGCTGCCGAGCGAATGACTGGGAGGGAGGGAGGCAGGGAGGGGAGGGGGAGGGAAAGGTGAAGTATTTCCATCAGACGGGGAACCCTGTAACTCTGAAAGGTGATTTCTCTGTTTCTGAATGACAGAAAAACCTAGTGGACTGCAGCTCGTGACGACCACGTCACCATGCAACGCGTTCTCAAGCCAATTTATCAGATAAGCCGGCTTCTTCAGGTGGACTCAGTTTTCAAATCACGAGGCTCTCCCTAAACCGTCTAGCATTAGTTTGGGTGTCAATGGCTTCAAAATAAACTGCAGGAAGTTACGGCAAAAAAATAAATACTCCCTATTGGGTTTACAAAACGACTGAGGTTGACGTGAACCCGACTGACTAGGAACGCT
>382_GATCACGGCCGTCCGCGATGTTTCCCTTTGGGTTGACGAA_NODE_1_length_514_cov_14.741245
GTTTCTGTTATGTACTGATGTTTCAAGAAATGCGGCTTTTCATACGCCTGGTTTTTGCAAGCATTTTCTAAAAAAAAAGGCGATGCAGAGAGAAACACTGTGCGGCGAATTGTGAGGTCAGCACCTCTAGTAAGGTAATGCATTTACCCGCTTACTCATCACATCCACCTTACTGCAGACGGAATGTCAAAAGACCGTCTACAAGATTTTGTAAAAGCACCAACCAACAATCTTGCAACATCAAAATTGAGGTATTTCATCAAAACCATCATATTTGATTTTCTACGTACAGCAAAGTACGTTTCTGGAATCCCTTTGCTTCCCCCCCCTCGTCCCCCCCGGTCTCCCTCAGGCTGCCTCCCTGACTTCCTTCCTCTCCAAAGAGGACCAGGACTCCGGCGTCTCTCCACAGAAGAATGGCCTCTTTCTTCCCAGCTGCCAAACCTCGCTGCTGCCTCTCAAACCGAGGCCTCCTAATAGGCCCACGTGAAGCCTTCGCGACGGCGGGTTTGAAGCGACTGCCAGATAAAATAAATCCATTGCC
>383_CATGTGTTCTGGAGGCCCACTGCAAAACCTGCAGGTATGG_NODE_1_length_358_cov_9.603352
TCGACATATCCAGTCAACTATTTGAACTTCAGGTTTTATTTGACATTCCTTTCCTATCTGTTTAAAAGAAAAACATGTTTGCTCATGGCTGACTGCTAGTGATATGCCAGCATTGATCAGTGAGTGTGACTCACTGGCTAATTGCATTCTTGTCCATGTGCAAACAGACTTAATCCTGGACACCGATAACCTCCCGAAGGCAAATAACACCAGTAAAACACTGTCTTATGGGTTAAATTAATGCTGCATTGATGTACTTAAAAACTGATAAATCGAGAAGGTTAAAGTGTGGTTTGCTGTAGTGATGCCAACAAAAGGTGCGTCCACCAGAAATTGGCTTGTTCGTTGAGCCTGAGTCAAAGCGCAGCTACTTGTGGCAGGGGGGGGG
>383_CATGTGTTCTGGAGGCCCACTGCAAAACCTGCAGGTATGG_NODE_2_length_70_cov_6.985714
CAGTTGTACATTTTGTAATTTGGGGGTTTTCAGTTGTGACTATGTGTATATAAAAAAAAGCAACAATTAACATGTCTGAGCTTCTCGGCCAATAATAATA
>384_GATCAGTCTTGACAGATCCGATACCAGCCAGCCGATACTT_NODE_1_length_331_cov_9.628399
CCGAAGCCATGACCATGATCACGGGCCAGCCCAAGATGAGCGCCAAGCCACTCATGGAATATTTCGAACCTCTCATTAAATGGCTGGAGCAAGAGAATAACAAGAATAAGGACATTCGAGGGTGGCCCGATTACGACTGGAAGCCTTTGAGTAAGTATGAATAAGTCAGACATATGGGAAGCGCATCTTCTTCCGAGAGGAACTAGTAAAAAGATTTGCTGGAAGACTATTTGGGGTTGCAGTTTACAACGCAATCTTTCTCCTGCTTGTTTTCCTGATGAGATCCTGTTGAAAATTTGTGGCCAGATTAGATTGATGGGAGTGAACGAAAGCGCCAGGGAGAGACAACAGCAGCTGTTGT
>384_GATCAGTCTTGACAGATCCGATACCAGCCAGCCGATACTT_NODE_2_length_78_cov_2.987180
CATAAATATAAAGTCAACGTGGTTATGATGACGCCTTATCTGCAGAGACGTGATGAAGCTGGGTTTCAGCAAACCTTGGCCCGAAGCCATGACCATGATCACGGGCCA
>385_GATCGAGCAGCCTTTGCTGTGGTAGGCGTGCAGCCCCGAG_NODE_1_length_338_cov_4.997041
AAAAGAAGTAGCAAAGGTTGCCCCGTCCTGACCTTTCACCTCTTGTGATGTCAATGAACCTCTCGTCCAATTAAATGATGGAAGCGTCCCTTGGACGTGTCAAGCACAAAGACAAATGATTCCATTAGATGAATCTTTTTTTTTCTCTTAATGGCAAGCAGAGAAACGCAAAACGTTTCTATTACTGGAAGTCATTTGTGCGTTTTTTGTTGTTGTTTGGTGCCTGAGTGACTCCAGAAAAACAGCAGCAGTTTGTCAACATGATTCAATGGCAGACTCAAATGTGATTGACTGTGAACAGAGCTGGCAAGGTGCAATGACAAGGAATCATATTGTGTTGCTTTGCATACGAAG
>386_GATCAGGTTGCCTTTCTGCAGCTGATCAAAGGCCAGTTTT_NODE_1_length_359_cov_13.554317
GATGTGCTCCTCACAAACCTCATCAGGGGGAAGCTGCTTCCCTCTGCTCGCCTCTGGATAACCACACGACCTGCAGCAGCCAATCAGATCCCTTCTGAGTGTGTTGGCATGGTGACAGAAGTCAGAGGGTTCACCGACCCCCAGAAGGAGGAGTACTTCAGGAAGAGGTTCAGAGATGAGGAGCAGGCCAGCAGGATCATCTCTCACATCAAGACCTCACGAAGCCTCCACATCATGTGCCACATCCCAGTCTTCTGCTGGATCACTGCTACAGTTCTGGAGGAGGTGTTGAAGACCAGAGAGGGAGGAGAGCTGCCCAAGACCCTGACTGAGATGTACATCCACTTCCTGGTGGTTCAGTCCAAAGTGAAGAAGGTCAAGTACGATGG
>386_GATCAGGTTGCCTTTCTGCAGCTGATCAAAGGCCAGTTTT_NODE_2_length_78_cov_3.076923
AGAGCAGCAGGAATCTGCAGGTTTAAAGAGTTCCAGGTTGCGTTCATCTTTGACGGTCTGGATGAGTGTCGACTTCCTCTGGACTTCCACAACAATGAGATCCTGACT
>387_GATCTGCAGCTGGGCTGCTTACACACGGCTCCCGTTTCCC_NODE_1_length_582_cov_14.214777
GACTTCGGTCTATGGAAGAAAACCCAGTAGCTTTGCTACAGAGATGTTACTCAATTTAAAATATATTCATAAATGTTTTTATGTTAGGCTTGATTACATTTCAATCATTAAACACTGAATGGGTCTGAAGACAAAACTATCCTGCACGCTAACAATCTGTATGACAATATAGGAGATAACGTTATCGGATTAGGAGAGGGGGGGAGGCAGGCCGCCCACAGCAGTAACACTCAAGGACGCGCGTGATGTCATGCAAACACGTTCACGACAGCAACAAGCCTGACAAGAGGAACTTGGAATCTTGAGATTAGCATCCATTGTTTATCGGGTGGATGTGCCATGTAGGGCCGGTCTCTGCAGGACCCCCCTCCCCGCTAGAGTCTGAGCAGACAGAGCTTCTGGTTATGTCATCTTCATTTAGATGACGAGCATCACGAATGACAATGTTGTTCGGCTATAAAAACCCAGAACCTACTTTTTGTTACATGCTTTTTTTTAATGTCTGCCTGCATGCTTCCTCTGCCCGAGGCCACCCTTTAATGGTACCGAGCTCAGTCTCCTCCATTCAAATGGCGCTGCGGGACGTTTCCCGTGAGGCCAGGAGCTCCGGGT
>388_CATGTCCAGACATCAGATGATGTGAGGGAGGATTATTGGA_NODE_1_length_472_cov_13.889831
ATATATAGACAAAAAAATTATGTATATATGTCTAAATACACACATTTACACATACTATAAAATAGACATTTATGCATATAAATAAATACATATTTACTTGTATTTTTTTTTCATTTATTATCAGTTAACTGAATGTAATATTCAGCATAAAATGCTGTTTTGTTTGTCAAGGTAATAAAACACTGGATTCGTCACAAGGTCATAGCAGCAGTTAATTCATCTTTATGTGTTCAATACAAAAAAGAACAGAGACAGTGTTTTATTTGCAGTTCACACGGATTTGTTGGCTTCCATTCCAATGTCCGCTTGCTGTCGAAGCCGGTGAGATATTTGGCGAATTTCAAGGAGGCATCTCGGCTATAATTGCAAAGTCACAACAAAGCTCATCTAACATCTGTTTGTTAGCTTAATACTCTGAGTATGTGTTCAATGGAGAACGCCTCTGTTAATAATCATGCGTGCGACCAGTTCCCAACGCATTCATCCAGGTCCTCTTTGGTTT
>389_GATCTGATTGGCTGCTGCAGGGCGTGTGGTGATCCAGAGG_NODE_1_length_392_cov_4.864796
GGGACTGCAGAGGTCAATGAAGAACATGAGGTCAGACAGATTGAAACAGCATCCAGGAAACTAGCCAGACCAGAAACAACCATCAGACAAGAAGACCTCCTCAAAGCCTCAGCTGGAGGAGAGGAACCAATCAGAACAGTGATTACTAAGGGAGTGGCTGGCATTGGGAAAACAGTCTTAACACAGAAGTTCACTCTGGACTGGGCTGAAGACAAAGACCACCAGGACATACAGTTCACATTTCCATTCACCTTCAGAGAGCTGAATGTGCTGAGAGAGAGGAAGTTCAGCTTGGTGGGACTTGTTCATCACTTCTTCAGTGAAACCAGAGCAGCAGGAATCTGCAGATTTGAAGAGTTCCAGGTTGTGTTCATCTTTGACGGTCTGGGTGTGTGTCGACTTCCTCTAGA
>390_GATCCCACTGGATGATTGTAGCTCAGGTCCAGCTCTCTCA_NODE_1_length_464_cov_13.079741
AACTGATTTAATATGAAATAGGATTTCATTTTAACACCAATGTTATTTTTCTTGTTGATTGTTGTCTCTTCAGACTGAGTGTCTGTAACCTCTCAGAGAGAAGCTGTGACGCTTTGTCCTCAGTTCTCAACTCCCAGTCCTCTAGTCTGAGAGAGCTGGATCTGAGTAACAACCACCAAGTGGACTTTCATAAGATTCTTTCTGCTTGCACGATTTAAATCAAATATGTATTTTCCAACTATTTACATAAAATGTGTTTATTTTTAATATAATGTAAATATTTGACATTATAGTTTGTAGTAATGTTATCAGATTGTTGATGTGAATTAGTGGGTGTTTAGTTGTGACTGGAAACCAGTCAGTAACCATGTTAATGTGACCCCTCTGTAACTGATAGTATCTCAGTACTGCAGTGACCTTCCAGCCCTCACAGCTCCCTCAGATCATGTGACATGTGTCTTATTCTGTGTGTCTGCAGGCTGGCAGGCTGGCTG
>390_GATCCCACTGGATGATTGTAGCTCAGGTCCAGCTCTCTCA_NODE_2_length_85_cov_4.435294
TCTGATCACTGAGGAAGGCTGTACTTCTCTGGCCTCAGCTCTGAGCTCCAACCCCTCCCATCTGAGAGAGCTGGACCTGAGCTACAATCATCCAGTGGGATCAGATCGGAAGAGC
>391_GATCTGGGTAACAACCACCTGCAGGATTCAGGAGTGAAGC_NODE_1_length_518_cov_14.706564
AGACAGCAGCTTCACTCCTGAGTCTCCTGGATGATTGTAGCTCAGGTCCAGCTCTCTCAGATGGGAGGGGTTGGAGCTCAGAGCTGAGGCCAGAGAAGCACAGCCTTCCTCTGTGATCAGACAGCCTGACAGCCTGCAGACACACAGAATAAGACACATGTTACATGATCTGAGGGAGCTGTGAGGGCTGGAAGGTCACTGCAGTACTGAGATACTATCAGGTACAGAGGGGTCACATTTACATGGTTACTGACTTGTTTCCAGTCACAACTAAACACCCACTAATGTACATCAACAACCTGATAACATTACTACTAACTCTATAATGTAAAATATTTACATTATATTGAAAATAAACATATTTTATCGAAACAGTTACATATTTGATTTAAATCAAGCAGAAAGAATCTTATGAAGGTCAGAAATGTACCATGGATGTAAATAAAGACACCAAGTGGACTTTAATTGAATCCTGACCTGAGAGTCTCCAGTTCACAGTGTGGAATCTCCAGTCCAGCAGACAGCAGCTTCACTCCTGAGTCTCCTGG
>392_CATGCATGAAAAGAAGAGGCAGAAGGTGATTTGGCCATGA_NODE_1_length_453_cov_12.344371
ACAAAGAAAGACAGTACACAGAAAGCTGTAAAAATCCATAAATACACCTCGCCGCCATTTAAGCCTCAGGGTTCAAAGTAACTTTCTGAATAAAATGCATTAAAAGTTCACATTCATTACAACTTTTTTTTGGTGAGCAAAATGTCAGAAGAATTGAATTTAAATGCTGATTGATTGGGTTTTAATACAATGCAGATGGTCCAAACAGCGCCACTGCTTTGTGTAATCTCTAAGAGAAAGGGTTTAGAGCCCTTTGACGCAGGTCACCTAGCGTGCATTCCTACTAAAGCTCATAATAGTCACAAGCAACAAAGCCAGAATAAGCAGCAGCCATAGTAGTGTTTCAAAATAGTATTTTTGTTGTTTTTTTCTTCAAGGTACCGCACAACAGTGGTCCACAGCCTTTTGACGAGTGTATAAAAGTGATCAAGTCATCACAAAAATCACAAAAAAAAATCTTATATAAGCCGCACCTGACTATAA
>393_CATGCTCATAGCTAATAACAGCAATCGTCGCACTACATGA_NODE_1_length_389_cov_8.915167
TTGGTGTGTGTGTGTGTTTGTGTGTGTGAGAGACAAAGCCCTCTGTTTGACATCTGAACAATGGAGCGAGCACACAGCAGCCTCCTGCCTGATGGGGGGGGCACAATGGCTCTTTTTCTGTTGCGCTAAGGGAGGCTGAGCTAGCATATTAGCTTAGCTGGTAATTAGGGAATCCTAGTGGACCTGCTCAGTGTATGCAGGTTGTATTAGAATTGAAAAGTGCGACCATGTGACACTGCCAGGTGGTTGCTTTTGTATCTTTTGTCCTGTACTTTAACGTGGTGACATATAAAAAGTCATTAATACACTTTTTACGGTACGCTCTTGGACCTGTAATCGTTTTAGTTTTGAAAACTTAAGCCCTGAAATGAATGCTACCTGTCATTATCCTGACCGTGGTTGGAAGTATTCTGCATA
>394_GATCACTCTTCATGGACAAACATCTGGGTTCAGGTGACTT_NODE_1_length_129_cov_5.992248
AGACCTGTTGGGACTAAACCAAACTGACTGGTGAAGAAAACAGTGAGCTGAAAGACTTAGCTGTTGATTCTCAGTGGGACCAGCAGGACCAGTAGACCTAAACCACTACAGGGAGTCATGTGGTCCACATCCAGACCTCACGT
>396_CATGGCAGAAAGGGCATCTTTGTTTGGCCCAGGTGCTCTC_NODE_1_length_386_cov_8.370466
TGAGCCACAAAGGCTAGGGGGAGGTTACGCTTCCAAACGTAGATTATTGTAATCCTCCAGTAATTACTGAGCCACATCTTCTCATGGGAGCAGTGGGGCACACGAGAGGAGTGGCCTCTCCATTTTGATTCGTTATGGCAGCCACTGATGACAAACTGCTGCAACCAAAAGCTTCCCGAAAAAAAAGGCTGCACAAAACTCAGACAATGCATATTTATGTGGTCCATACAGAGTCCTTGTCAATGGAGCTGAAAGCACTGGCTGCTTCATGAGGACTTGTTGTATCTCAGCAAGTTAGAGCTATAATGTGTTTTTATAATGCGCGCCCATCCACAATGGTCTTCGTTTTAGCGCTTTTCAATGTCGTGAAAATGTTACGCTTCCATTCTCTCTCCGAAGCCACAGAAAAGCG
>397_CATGGGATTTAGGCCATTGGGGCATAAGGTAGAACCACAA_NODE_1_length_270_cov_14.922222
CACACACACACACACACACACACACACACAGACACACACACGTACGTACTCGGGGTTTGTGGACAAACTTTGTGTGTTTTTCCAGCATTGTGCGTTTATCCGGAAACGTGTCCGGTTGCGTCCCTTCAACAGGTGCCACCGGAGCGCGTTCACTCGCACTCGTTAACGCGACCGGCCCAACGAGGCAGCGTGACGTCACACACGCAGTCCCCCCCCTCCGGTGCCTGCTCTTGATCTAACCGGTAATTCTGTTCGGTGGTGCGCGGACTCCACCCAACTTGCACGCATGCACGCGCACTG
>397_CATGGGATTTAGGCCATTGGGGCATAAGGTAGAACCACAA_NODE_2_length_129_cov_7.263566
ACAACGTGTCCATGGAGGAGTTCATGGCGAACCTGAAACTCAGGTAAGCGGCCATTCACCTTCTTTTTTCCGATTTTTTGTTGTTGTTGTAAATCCACGCACGCTCTGGAGAATAACACGAGCAAACAAACACACACACACACACACACACACACACAC
>398_GATCCAACAGTCCCTTAGATCAGGACGTCTCTCCACAGAT_NODE_1_length_401_cov_9.122194
ATTAATTCACAAAAAGGACTTTTAGCCCCAAGTTTTGTCTCTACGATTAGATCCTCTGGTTCCAGAGTTCCCTAGACGCATCATTGAAGACAAACTAACTTAATCTGACCTGAGAGTCTCCAGTTCACAGTGGGGGCTCTTCAGTCCAGCAGAAAGCAGCTTCACTCCTGAATCCTGCAGGTGGTTGTTACTTAGATCCAGCTCTCTCAGACTAGAGGACTGGGAGCTGAGAACTGAGGACAGAGCGTTACAGCTTCTCTCTGAGAGGTTACAGCCACTCAGTCTGAAGAGAGGGATGAAGAAGAAGCAGTAAGTATTAAAGATGGCAGCATGAATAAGTTCTGATGTATGAATCTAACTCTCTCTGTACTTACAGAACTTTGTTGGAGGCTTTGACCACTGGCAGCAGCCTCAGAAGAGCCTCCTCTGAA
>399_GATCAAATGGGTGTTTGTGTTATTTATGAGAGGCAGTATT_NODE_1_length_507_cov_13.794871
CTTAGGCGATGGTCCGGTCGACGGGGGGCCGTCATTTCCAAGCGGGCGCTGCTGCCTGGAGGAACGCTGTGGTCTAAAAGGTCTAACACAGGGGAGCCCACACTTTATCAGCTCGCAAGCTACTTGTCATCAACGCTTCAATCCAAGTCATGGCGATCGCCAGAATAATAACAACGAGCAGCAGCGGTAACCAAGGGAACAACAGCGCTGCAGACCGGGAGCACAAAACGAATCCATGTAAAGAAACAAGCAACAATAAGTTACTGCAGACATTCTTGGTCGTTACCTCACTCCATGACTTGCACTGATGCATGCGTGGTGACCTGACGTGGTTCTTTCTTCAATGTTAGGTGATCTACCAGCACTGCGTTGGTGAAGGACCAGGGGCCTCATTTATAAACGTTGCGTACGCACAAAAGAAGGCGTACGCCGCTCTCTACGCAATAATTGGTATTTATAAAAAGCAAACTTGACGGAAAAATGTCCTTCACGCAAGCTCGGACCCATGCGTACGCACAAAAACGGGTGAAATGAGAA
>400_GATCATTAATGATGGGTTGTTGTAATGAAAGTGTACTAGT_NODE_1_length_652_cov_11.792945
CAGAGAATTGGGAAAACAGCCAGATATCAGAGCATTGTTGATGAGACAGGTGAGGAAAGGAAGAAGGTCAGGAGCGATAGATTGTAGAAGATGTGATGGAATGGGGTCAAGAGGGCAGGTGGTCAATGTTAGGGTTTCGGAAAGCTCTCAAGGGAAGCCTCACTCCTTTTGTTCTCGTCCCGGCCGGAAACGAAGACACAAATGAGTCAATTCGTTTAAATTCAAAAATCAAAAGTAATTTAATAACTGAACAACGTTATAAGGAATGCAATTACAAAGTGAAATACTAAGCGAACAGTGGAATATTTCGCAAAATAGAGAATCCTCTGAGCAAGTCTAAAGTGACTTATCAACGCGGCTGCAGGAGAAACAGTCTTTCCCCCGCCATGGTCCTTTGAAAACTCTTGAGGTGTGTCTTCCTTGGTGCATTTGAATGTCATTGGCCTCTTCTCCAAACGGTCACCTCCTCCATTGTCCCTTTCACGTCGAGGTGTGAAGCTGCAGCTGTAACCTGAAACCTCTCTGTCCATCTGTCCCTCACATTCCAATGCACTCAATGTAGATACATTTGGTTTCATGCCCCAATGAGTGAATTTAACAAAGCATACATCGTTTAAGTCTTCATCTTATAACTAGTACACTTTCATTACAACAACCCATCATTAATGATCAGATCGGAAGA
>401_GATCTGAGGGACTGTTGGATCTCCTCCACTAGAGAAGCAT_NODE_1_length_302_cov_10.354304
TACCAGAACAAGGTGTTCTGCTTCGTCCATCTGAGTGTTCAGGAGTTTCTGGCTGCTCTTCATGTCCATCTGACCTTCTTCAGCTCTGGTGTCAATCTGCTGTCAGAAGAACAATCAACCTCCCTGTTGTCTGAAGTCTTTAGAGACAAACCTAAACCAATGCGTCTCTATCAGAGTGCTGTGGACGAGGCCTTACAGAGTCCTAATGGACACCTGGACTTGTTCCTCCGCTTCCTCCTGGGTCTTTCCCTGGAGACCAATCAGACTCTCCTACGAGGTCTGCTGACACAGAAAGGAAGTCACTCACAGACCAATCAGAGAACAGTCCAG
>402_CATGAGCTCTGTGCCTCTGCCTACCTATCGGCCGCACCAG_NODE_1_length_386_cov_3.204663
AGTGGCGGGCTCGGTTCGCAAAATGGAGGTTGATTTCTGTGAAAAGGTCATCCGAGCCCAGCGAGACTCCTGGTTGAAGTTTAAACGGGCCACGCTGTCTTCCTGTTGTCCAGAACATACTGGCTTCCTAGCAACCACCGGCGCCATGGCAACGGCCGCCTATGTCATCGCGGAGGGGCGACGACTCGGCGAGCGAGTGCGTGCTGTGTTTCACATTCATCCAATGTCCTACTGGCTTTATTATTCTCCCTCCTCTAGTTATTGCAGATTAAAATTCATAAGTGAGCAGGAAGGTGTTGCAAGCAAGAGACTTAACCTCAATTAAAGATTATTTCTTCTGTCTGTGAAAAAAAGAAAGACAGGAAACTGGGAGATACAGTAAATTGCAAATTACATTCCA
>403_CATGGTTACTGACTGGTTTCCAGTCACAACTAAACACCCA_NODE_1_length_518_cov_13.610039
CAACACATTTGATACGGAGGGAATTAAAACACAATGTTGGCTCACGATAAATCATCTCAGGGTCGTCCTATTAATCCTCTTATTCATGCTCTATCATGTTATTTTAATATGGTTCATTGAGGAAAATGGGAAAAGCAGAGGTGTAAAAGAGACTGAAACTTGGATTTCTGGCGCTTCAGTGATAATCTGCTTAGAGTTTGATGGTTGCTCATTTAAGGTGTAGATGGTAACTGACATTACATTAGCAAATAAAGATCCCTTTTAGTCACTTTCCATTTTTAGTAGTCTAGTCTACACTAGTACTTGTATAAACACTTAACTGATTTAATATGAAATAGGATTTCATTTTAACACCAATGTTATTTTTCTTGTTGATTGTTGTCTCTTCAGACTGAGTGTCTGTAACCTCTCAGAGAGAAGCTGTGACGCTTTGTCCTCAGTTCTCAACTCCCAGTCCTCTAGTCTGAGAGAGCTGGATCTGAGTAACAACCACCAAGTGGACTTTCATAAGATTCTTTCTGCTTGCACGATTTAAATCAAATATGTAT
>404_CATGTGAGCTGATTGTTCATGTTCCTTCACAGAGAGGACC_NODE_1_length_488_cov_15.868853
AGGAAGTTCTGGATGAAGACAACAAAGAAGATCCATGAGTCACAGAACAGATATAAACATGTCTTTCCTCAGAGAATGACTATGAATATATTCTGTCCGTCTCTGAAGACATTAGTGAAGGTCTCATTTATCAGCATGGTAAGTCTGTAGAGAATTCCTCTTACTGCTCTGCAGACGCTCAGCCAGCTCCTCTTGCTTCATTCTCCTCAGGAAGTGCACTGAGATCTTCACAAATGCCTCTCTGCTCCTCCTCTGCTCCTCATCCAGCACCTCCCCATCCTCTTTCTCTAAGCATTCTGGGTAATCTGAACTCATAACCTTCTGGATCTTCTTCAGCTCGTTCTTCACAAAAGTGATGATGTTCTCCTCCAGCAGCTGGAACAGAACATTCTATGAATGACACTAACTAGAACATGGAAGCCACCATCAGGTCTATGTTAGACAGGCGGACAATCCACTGGTCTACAAAGTGCAGCATGGAGATGATGGTAACCTGAGAGATGTTAAAGTAGTTGTTT
>405_GATCGATAATACGACTCACTATAGGGTCCATAGANTCCAT_NODE_1_length_318_cov_3.578616
CATCTGGGAACACGGCACGGTTGCGACCCAGAGCTACAGCTGCACGACGACACACATGCTTAATTCGTGGACCACGGACTGAAGTCTCAGAGGAGTCACTTTCTTGTCCCTGCACAAGACAAACAAGTGAAAATTAACTTTGCTGCATTTACAAACCTGAAAATGTTTATCAAAGCAAAGGTGACAAAAGATAGGACATACCGGCAATTTGGGTTGATCACCAGGTTGTAACTCTCGCTTCTCTATCTTATTGAGCTGGGCTTTAGCTTTTTTCAGCAGTCTAACAACACGTCTGTCTGTAACAGGCTGCTTCTCGGCACGATCTAATATGG
>406_GATCAGAGAGGAAATAAAGAATCTAAATACACCGAACAAA_NODE_1_length_110_cov_14.527273
AAGTTATCGTCTACCGGCCATAACTACCGGCACTCTTAAAGCTGCAAGAGACTGAGGTGCAGCTCTTTGCGCTCCCTTGATCTCTAGAGAAATCCCCCAAATATTCTGCTGTACACAACGATTTGGCAAGCATA
>406_GATCAGAGAGGAAATAAAGAATCTAAATACACCGAACAAA_NODE_2_length_130_cov_3.546154
TAATAGATCCAAGCTCAGCCATCCACATCGCAGTACCTGTCGGCGCTTGTCAGAGCACCGATGACGAGCGCAGAGCCCCCTGACCCCCCCTCCCATGTGTATTCTAAGCAGCCGCCTTAATTCGGTGCAGCAGTTGGTTGATGAGAGGCTAATT
>406_GATCAGAGAGGAAATAAAGAATCTAAATACACCGAACAAA_NODE_3_length_124_cov_7.169355
CTACTTCTGTCTCAGGGAGTCAGCTGGGGGCTCAGAGGAAGGTCCTAAAGGATAAAGTGCATTTTTGTTGTTGTTTGTGTTGCAAATAACTTGTTTTCTCAATGCAATAAATTGTGCAGTATAACTGGCTGGGGGGGGGGGGGGGGGT
>407_GATCGCCATTAGGCCGCAACAAGTGGCGGGCTCGCTTTGC_NODE_1_length_288_cov_6.319445
CAACATGGCAGTGTGTACACTGGTAACATCCTGAATGCAGTTCAGTCCCACGTGAACAGACGTGGAATGTAATTTGCAATTTACTGTATCTCCCAGTTTCCTGTCTTTCTTTTTTTCACAGACAGAAGAAATAATCTTTAATTGAGGTTAAGTCTCTTGCTTGCAACACCTTCCTGCTCACTTATGAATTTTAATCTGCAATAACTAGAGGAGGGAGAATAATAAAGCCAGTAGGACATTGGATGAATGTGAAACACAGCACGCACTCGCTCGCCGAGTCGTCGCCCCTCCGCGATGACATAGGCG
>408_CATGGTTTGATTGTGGGGGAAGAAACATTATAACTGTACA_NODE_1_length_419_cov_8.389022
CAAGAAGATTAGCCTCTGTGCTACTGGCCTCGTATAAATCTCCTTCTAATTGGCAGGGGAATTTGATTTGACTCTGTGAGGGGCCAGCGCTCATTATTTCTGCCCAGTTAATGCATAAACAGAGGGCTCAGCAGGTCCCCACTAAGTGGTACCAATGATCAGATAGCAGCCTCTTGAACTGAAGTTAGTTGTTCTTTTTACAATGAGATTAATCTGTGAACTTTAAGAAACAAATTTTGTGCTGGATGAGGTTACATTTATTTCCCTCAGAAAGTGCTATATTAGTTAGTGAGTTGAAGCCAGTACAGTGAAGTTGATTAAACAAAAAAAAACACTATAAATTGTTGGAAAATGTATACAAAGTCAAAGCAGCATTAGAGGCGTCTTTGAATGTGCTGCTTCTACATCCATCCATCCATCCATCGTCAAACCGCTTATCCTGC
>409_GATCGGGCCGTGCGAGTGTCCGGGAAGTTTTGAGAACTAG_NODE_1_length_649_cov_10.577812
ACCCTCTCGCTGCTCACGCCGCGAAAACAATCGGCCCTGTTGGTGAGTTGACTTGGTGAGTTTCCCCCCCTCTTCATGTACTGACGTTTCCTCTTTGTGTTTTTCAGGAATGCTCCAAGGGCACGGCGAGATGCGTGACCTTTACGTGTCCTTTGTTGAACATGACCAACTCAGCCAAGATTCACGTCCGTGCTCGTTTATGGAACAGCACCATGCTGGAGGTACTTTTATCAGCTACAACAATAATAATCAATATTTACACGAGAGCAGTAACAAAGATAGAAATATATGATGTGTACCTTTCAGGACTTTGCCAATGCTTTGTGGATCAAAGTTGTAGGTAAAGCCACACTGAAACTCATGACGGACTCCCCCACCCTGAAAATGGAAAGGCAGAGCACTCTGGTAAGGCACGTCAAGTCGAAATTATCAACCGTCATTAACAGCTAGACTTAAAATGGCTGCCGTCTTTCACGCGGATGTAGTTCACGGTGGATATCGAACCGGAGGCTCGGGTGGAGACGCCTTATGAACTTCCTCTGTGGATCATCATCTCTGCCATCGTAGCGGGCGTTCTACTTCTAGGAATCATCATTCTTATACTTTGGAAGGTGAGCCCACCCTGTCTATCAAGTGGACCTAGCACACCACTGACCTAGTTCTCAAAACTTCCCGGACA
>410_CATGCATAATGAATGAGACTGCACAGGATGTGAGGGCAGT_NODE_2_length_205_cov_15.839025
GCTTTCTAACCAAAGACGCTCTGCCGCCGTGGAATGCGACTAAACCGGCGGGGGATTAAAACAAAGCCACGGTCGGGCCACGTTAACAAACTTGGTCCCCGAACATTTGTCCACAGCTTTCAGCATATCATTAATAACGCCATAAAGAGCTCTTTATGTCCGAGTGGACAGTGTCACTTTTTGGAGTCGACTTTGATGAGATGAATGTGCGTGGCGCGCCTGAATGCTTCGCAGC
>410_CATGCATAATGAATGAGACTGCACAGGATGTGAGGGCAGT_NODE_3_length_202_cov_9.618812
TAATTATTCCTTTCACTCTCATTGGCATTGTCTACAGAACAGGACCAGACAAGATTGTGTCATGTGCGAGGGTCAACCCCAAGATTCATGTTGATGATCACTTGTCACAAAAGGTCAGCGGCATGAATAATCACAAGTAACTCCTTGTCCTTGCAACCCTGCAGTTATTGAGATACGGTTATTTGGCTGATCACTTTTGAAACAGACACTGCAACACTGTGACAATCGGATG
>411_GATCTCCTCCACTAGAGAAGCATCATTCAGTTCATTCAGA_NODE_1_length_597_cov_13.445561
GGATCCACACTGGAGTCCAGAAAGCAGGAAAATGATCGAGTCTCTGGGAAAACTGGCCTTTGATCAGCTGCAGAAAGGCAACCTTATCTTCTATGAATCCGACCTGACAGAGTGTGGCATTGATATCAGAGCAGCCTCAGTGTACTCAGGAGTGTTCACTCAGATTTTCAGAGAGGAGAGCGGACTGTACCAGAACAAGGTGTTCTGCTTCGTCCATCTGAGTGTTCAGGAGTTTCTGGCTGCTCTTCATGTCCATCTGACCTTCTTCAGCTCTGGTGTCAATCTGCTGTCAGAAGAACAATCAACCTCCCTGTTGTCTGAAGTCTTTAGAGACAAACCTAAACCAATGCGTCTCTATCAGAGTGCTGTGGACGAGGCCTTACAGAGTCCTAATGGACACCTGGACTTGTTCCTCCGCTTCCTCCTGGGTCTTTCCCTGGAGACCAATCAGACTCTCCTACGAGGTCTGCTGACACAGAAAGGAAGTCACTCACAGACCAATCAGAGAACAGTCCAGTACATCAAGGAGAAGATCAGTGAGAATGTGTCTCCAGAGAACAGCATCAATCTCTTCCACTGTCTGAATGAACTGAATGATGCTTCTCTAGTGGAGGAGATCAGATCGGA
>412_CATGCTTCTACCTTCCTGCTGTATAAATGAATTGTTGGGT_NODE_1_length_534_cov_15.005618
TGTCGTGAGCCACCTGATGAGCACCTAAGCAGGGTAGAACACACCTGACGGCGCCCCCTGTGGCACCGTCCTCATAGGAGCCTCCCAAACGCTTTTGGGCATCAGTCCAACAACAACACAGAAGTCAACGGAACTTTCGAAATAAAACCCAGTGCCTCGTTTTTCTGTTTGTGATCTCTGCTGCCATTGAGGAAAAGCCCCTTAAATGAGACCGAGTTTGGTTCTTCATATTGGAAGGGCTGGTAATAGAAACCTGCTGCCTCACTACAAAATTGGTTTCACATTTTTGAATGATGGCCAAACCAGTGAAAGATAAAAAGCTTGCAAGGTTGTTTCAATACATCATGACATCCAAGACATGAGTTCTCCTAATTTGGTGTCTGGTCCACCTCCAGAATACTGGAATACTCTCCAACTAGGATTGAGTACTACACCTGGTACCTTTTCCCCGAGATAATCTTCCTGAGAAACCATGTTGGGACTTCTTGGGTGAAAAGGTCACTGTCCTCTAGCATTCTTGGCTTGGCAGGGGGGCAAGGGTTGGGTCGAATTGGAGGGGCAGGT
>413_GATCATGTGACATGTGTCTTATTCTGTGTGTCTGCAGGCT_NODE_1_length_499_cov_14.807615
TTATTGGTGCCCTTAAACGCCTGGTTGCTACGCCTGAATAAGTGATAATAAGCGGATGAATGGCAGAAATTCGATGATAAGCTGTCAAACATGAGAATTGGTCGACGGCCCGGGCGGCCGCAAGGGGTTCGCGTTGGCCGATTCATTAATGCAGCTGGCACGACAGGTTTCCCGACTGGAAAGCGGGCAGTGAGCGCAACGCAATTAATGTGAGTTAGCTCACTCATTAGGCACCCCAGGCTTTACACTTTATGCTTCCGGCTCGTATGTTGTGTGGAATTGTGAGCGGATAACAATTTCACACAGGAAACAGCTATGACCATGATTACGCCAAGCTATTTAGGTGAGACTATAGAATACTCAAGCTTGCATGCCTGCAGGTCGACTCTAGAGGATCCCACTGGATGATTGTAGCTCAGGTCCAGCTCTCTCAGATGGGAGGGGTTGGAGCTCAGAGCTGAGGCCAGAGAAGTACAGCCTTCCTCAGTGATCAGACAGCCTGACAGCCTGCAGACACACAGAATAAGAC
>413_GATCATGTGACATGTGTCTTATTCTGTGTGTCTGCAGGCT_NODE_2_length_73_cov_2.863014
CATCATGCCGTTTGTGATGGCTTCCATGTCGGCAGAATGCTTAATGAATTACAACAGTACTGCGATGAGTGGCAGGGCGGGGCGTAATTTTTTTAAGGCAGGT
>413_GATCATGTGACATGTGTCTTATTCTGTGTGTCTGCAGGCT_NODE_3_length_78_cov_3.333333
ATTACATTCCTCCCTGTTCAAGCTCCTCCTGGCTACTGATCCTCACTACTTCTGTCTGTGTAGATGGTCTCATGTGGGACACAAACAGTTTGATGAGTCTCTGGTAGT
>414_GATCGATTTCATTGGGGGTCGTCGTGGCGCAGGGGTTAGA_NODE_1_length_572_cov_12.601398
TGATAACATTACTTCTAACTCTATAATGTAAAATATTTACATTATATTGAAAATAAACATATTTTATCGAAACAGTTACATATTTGATTTAAATCAAGCAGAAAGAATCTTATGAAGGTCAGAAATGTACCATGGATGTAAATAAAGACACCAAGTGGACTTTAATTGAATCCTGACCTGAGAGTCTCCAGTTCACAGTGTGGAATCTCCAGTCCAGCAGACAGCAGCTTCACTCCTGAATCCTGCAGGTGGTTGTTACCCAGATCCAGCTCTCTCAGACTAGAGGACTGGGAGCTGAGAACTGAGGACAGAGCGTCACAGCTTCTCTCTGAGAGGTTACAGACACTCAGTCTGAAGAGACAACAATCAACAATTACATTACAGGTCATTTAGCAGACACTTTTATCTAAAGCGACTTACATTACACTTTAAATCACATTTTTGCCTGGGGAGCAATTAGGGGTTAGGTGTCTTGCTCTTGACACTTCGACATGGAACATGGGGCAGCCTGGACTCGAACCACCAACCTTGTGCTTCCCAGCACACCTTCTCTAACCCCTGCGCCACGACGACCCCCAATGAAATCGATCAGATCGGAAGAG
>415_CATGAAGTAAAATGCCCTTTTTTTTTCAATTTGAGTTTGT_NODE_1_length_442_cov_14.343891
ATACCCGTTTCTCATCTTTGAAATGGGAGAATCTTTAAGACTCGCTTTTGGCTCTTTGTTGTGCATGTGTACCGAATCAAGTGTCCTTTCGGTGGGTATTGCATTGATTAATTTGGATGGCACTATGTTAACTTTCTGGCTTGCTAAACTGTACAAAAACAAAGCAGTAAAAGCAAAGCTGGCAGCATGTTTCAAAACGGCCCTAGGGGGAGGGCATTCATTGCTCAATGTCTAAACACAAAGATGCGCCACCACAGTCAACGAATAATCCCACTCCCCAACTTTGCATGAACTCACCGTCAAGCCGCACGCCATTGACTCTACGTACAAGCGACTCACACACAAACACGGATACTTTTCATCATCAGTCTTTCAAAACCCGCCTTTCTATGCATGACAAGCCATCATCCAATGGTCTAACTAGAGGTCAGACGCAGTCATATGTGAGGTAGAAAGTCCTTGGGTGCACTTC
>416_CATGGCTGAAGGGTTGATGCCAGTGAAATCTAAGTGGACT_NODE_1_length_363_cov_7.471075
CAGTGAGCGCAACGCAATTAATGTGAGTTAGCTCACTCATTAGGCACCCCAGGCTTTACACTTTATGCTTCCGGCTCGTATGTTGTGTGGAATTGTGAGCGGATAACAATTTCACACAGGAAACAGCTATGACCATGATTACGCCAAGCTATTTAGGTGAGACTATAGAATACTCAAGCTTGCATGCCTGCAGGTCGACTCTAGAGGATCCCACATTTCCTGTGTATAGAAGATGTCCCATTTACTCTGACGGATCACCGGATGATAACAATCTTCATACGCCCCTTTGGCGTAACCCAACCAGTGTTGGTGGCAGGAAGGCAGAGAGGTCCTTTGAATCTACTTACAAAGAATAGACCTCTAACATTTATATTACAGCATGA
>417_GATCGCCATTAGGCCGCAACAAGTGGCGGGCTCGCTTCGC_NODE_1_length_489_cov_14.453988
TCTCCCCCCTCCCTTCTCTCTCTCTCTCTCGCTCTCCCATTAATACCCAAGCGGCCCACCTCCACATGAGCTCTGTGCCTCTGCCTACCTATCGGCCGCACAAGTGATTAAACCCTTAATCCCCTAACAGAGAACTTGACGGGGGCAGCCAAAGTTTTTTTCTGACTCAAAACCCCGTCTGCATTTCTATATTGATTATCAACACAACATGGCAGTGTGTACACTGGTAACATCCTGAATGCAGTTCAGTCCCACGTGAACAGACGTGGAATGTAATTTGCAATTTACTGTATCTCCCAGTTTCCTGTCTTTCTTTTTTTCACAGACAGAAGAAATAATCTTTAATTGAGGTTAAGTCTCTTGCTTGCAACACCTTCCTGCTCACTTATGAATTTTAATCTGCAATAACTAGAGGAGGGAGAATAATAAAGCCAGTAGGACATTGGATGAATGTGAAACACAGCACGCACTCGCTCGCCGAGTCGTCGCCCCTCCGCGATGACATAGGCGGCCGTTGCC
>417_GATCGCCATTAGGCCGCAACAAGTGGCGGGCTCGCTTCGC_NODE_2_length_143_cov_3.524476
GTTGCCATGGCGCCGGTGGTTGCTATGAAGCCAGTATGTTCTGGACAACAGGAAGACAGCGTGGCCCGTTTAAACTTCAACCAGGAGTCTCGCTGGGCTCGGATGACCTTTTCACAGGAATCAAACTTCATTTTGCGAAGCGAGCCCGCCACTTGTTGCGGCCTAATGGCGAT
>418_GATCCAGCTCTCTCAGACTAGAGGACTGGGAGCTCAGAAC_NODE_1_length_140_cov_3.250000
TGTGCTGGGAAGCACAAGGTTGGTGGTTCGAGTCCAGGCTGCCCCATGTTCCATGTCGAAGTGTCAAGAGCAAGACACCTAACCCCTAATTGCTCCCCAGGCAAAAATGTGATTTAAAGTGTAATGTAAGTCGCTTTAGATAAAAGTGTCTG
>419_CATGAAGAGTGATCGGTCTAAAGATGCTGTGATTAACTTC_NODE_1_length_515_cov_12.899029
CCTGGTCCTTCACCAACGCAGTGCTGGTAGATCACCTAACATTGAAGAAAGAACCAGGTCAGGTCACCACGCATGCATCAGTGCAAGTCATGGAGTGAGGTAACGACCAAGAACGTCTGCAGTAACTTATTGTTGCTTGTTTCTTTGCATGGATTCGTTTTGTGCTCCCGGTCTGCAGCGCTGTTGTTGCCTTGGTTACCGCTGCTGCTCGTTGTTATTATTCGGGCGATCGCCATGACTTGGATTGAAGCGTTGATGACAAGTAGCTTGCGAGCTGATAAAGTGTGGGCTCCCCTGTGTTAGACCTTTTAGACCACAGCGTTCCTCCAGGCAGCAGCGCCCGCTTGGAAATGACGGCCCCCCGTCGACCGGACCATCGCCTAAGATTTTACTGGTCCGGCCCACTTGAGATCAAAGTGGACAGTATCTGACCCAAACCTAAGATGAGTTTGACACCCTGGAGTTAGATGAAGATAATGAGTTCCGTCCTGATGGATCGTCATGGAAACAACATGTTAAACAATGAACAAACATTTATGTAATTC
>420_CATGTTTATAATAAATAAAAAATAATAATACTGTTTATCC_NODE_1_length_518_cov_14.455599
CCCAGTGCACCCCACAGTTCAACACTATGAGCGCGCTGTTGTTCCAGCGTTGTACTCAACATTCAAAACACTTCCTCTGTGAAGTAACTTTGCCCATCCTGTTACTCTTACAGGAACCGATAAGAAGACTTTTTCCTCCGCGAACCTCCTCAACCGCCGCAATCGATTTTACTCACGGGGCTCCAGGCTCCAGCTGACGTTTGGCTGCGGATGCACTTTGGCCGTGGAATAAATACTGTCCATGGTGCTGAGAATTGTGTTGTACTGCGAACACAAACACATACAGGAAATCATCGGTCAATCCTTTTAACACTGGAGAATAACTCCAAATCATTGGAGACCAACCTTTCCTCTTTCTTCAGGAGACAAGTTGGCGGCTCCGAGAACCATGACTTTGCCCATCAGTTTCTTATCTTTGGGTTCTAGCGTGTTGAGCACCTCGCTGGTGAACACCTGCTTGGCCTTGATCCCCCAAGCCTCAGTGAAGGCCTGCTCCTCCAACGATGCATTTACCTGAACACACCGGGAAGGACACGTAAGAAGCGTGG
>421_GATCTAAGGAGACTTCTAGAGGTCAGGGGACGGACTAAAG_NODE_1_length_633_cov_12.800948
CAGCAAATCCTTCTCCTCCCTCGGACTCTCTAAGATTTCTGGGTAATCTGAACTGACAACCTTCTGGATCTTCTTTAGCTCATTCTTCACAAAAGTGAGGATGTTCTCCTCCAGCAGCTGGAACAGAACATTCTATGAATGACACCAACTAGAACATGGAAGCCACCATCAGGTCCATGTTGGACAGACGGACAATCCACTGGTCTACAAAGTGCAGCATGGAGATGATGGTGACCTGAGAGATGTTAAAGTAGTTGTACATGTACACACCATGAAGATGGAGTCCAGGTGTGTTTGATGCTGCTGGGCAGACGGACCTGTGGGAACCTCTGAGCTCTCCTGGTCCTCTCTGTGGAGGAACATGAACCATCAGCTCACATGGTGTTTGGACCATCAACACCAATACAACATTAGGTAAAGATATTGGCTTCTGTCATGATTGATCACGATGAAAACCAGATGCTGAAGACTGTCGATGATGACAGACAGTTTATTAGTTGAGTGACAGTTAGTCATCAGTTTCATCTGGTTTTAGTTCTTACTGTGGGTCATAAAAACAACGTCTGCAGACCTCTGCATCTGGTCCAAAGTCCTATGGAACTACTCCAAACCTCTTTAGTCCGTCCCCTGACCTCTAGAAGTCTCCTTAGATCAGATCGGAAG
>422_GATCGTCAAAAACTTTTATTTTTGACATTTTTTTTGTTGT_NODE_1_length_519_cov_12.298652
CCTACCTCCAAAGTTTTCCCAGGGTTTTGCTGAGTTCGGCATTGTGCAAATGCGGGTATTGATCGGCCAGCTTCCTCCTTGCGGCTTGAGCCCAGACCATGAACGCATTCATGGGTCTCTTGACGTGAGGTTTGCTTTTACTCGAGCCGTTGACGCGCACCGGCATGGGCACCAGAGTCCAGTCGTAGCCCTTCAACACCTGGGACACCGCATCTCTGATGCACACGGGGAACTTTTCTTCTTCGCCCTCTTTCTTGTAGTCTGCACCCAGGAGGAGGTGGTTGTCGGACGGCCGGGTGTTCTCAGTGTCCGAACCGGACACGGAGCACGGTGAGCCTGCGGAGTCCTCGGACATGCTGGGACTGGGAGCGTCAGAGTGACACTTCTCCTGTTCTTCTGTCATCTTCAGGTAAGGGTCGAGGAGATTCATGCGAAAAAATTGAAAGAAAAACTTCTCGCAGTGAAAACAACAACAAAAAAGGAGAAAATCCTTATTTCTAAATCCGAGTGCTGTGCCCAAAGACTGCAGTGACAGCCTATCAGGGCGCA
>423_CATGTGCAACTATTTGCGCAACAATGTCAGCCATTTGTTG_NODE_1_length_600_cov_13.773334
AACAGTGATCCACGACTGGGGGGGCCCCAATTTCCCCAAACGCACACATATGCACATTCCCAGGAGGTATGGCTCGAGTCAGATTCACCGACATAGGATTGCGCAATTTGAGGTGAGGCTAAGTCTGCTGGCGCACTTTACGTCTTGCCATTTTATTGACGTAGGGAAAAATGCAAAATCAGCAGTTTTGCTATTAACATTTCTGAATTCACATCCCTTTTATAGGTGGGTGGTGGCAAACAAAGTCTTTCACGAAAAGGCCGAGACGTAACAATCTACTGTACAGCTGCCTGGCACATTGAAGGATTACCTCAACCCCATAAAATTGCAGCAGCGGTAGAAGAAAAGCAGCAAAGATAAACAGCAGCAAAAAGTGATTAGAAAAGCTCCTGAGACACTCGAGAAATTAACATCTCGCCAACAGCTGGGTGTTACCTCAACAGACCAAAATAAAAAGCAAAAAAAATAATCTTTCCTCAATTAAGGCTTTCACAAAGCATAAAGTTTGAAATTCCAGTGCTGGGATAAAAGCCTAATCCAGGGAGCTCAGTCGTGATAACCAAAGTTAGCAACCATTATTGCAAAGTGTTGCCAGATGCTTCAACAGCACAACTAGCGCTCGATCCTATC
>424_CATGAGCCAAGTGAATGAATGAGACGGTGAGACATCGAGC_NODE_1_length_472_cov_12.016949
CTTCAGACTAAAGACACACCTCTTCAGACTCTACCTCCACTAACACACTAACTGTAGCACTTACATTGGACTTATAATGGTTCTTATCTACAGCAAGTTGTAAAGCGGCTTATTAGCGTCAGCTAATTGACATGTGATGTAATGAAGGTGTAAAGGTGTGGACTCTGCTATGAATCAGACTGACGACCCAGAGGACGGAGTCCCTCCCTCTGAAGCCCCTCTGTGTGGGGAACATGACAGCCAGACCAAAGCTCAGAGGTGAGAGGACCATCTCCAACTGTCCTTCACTCGTCTCCATGTCTCAACGTCTCTGACTCACTGACTCTGCTTCTACATGTGTGACCAGGACCCATCAGAGACCAGGACCTGGACCTGGACCCAGCTGTGTGTCCATGAAGAGTGATCGGTCTAAAGGTCGACTGACTTCAAAGATGGACGTGGTTCTTATGAGCCTCACTAAGCTCTTGAACAGAAGAACCAGATGAAGAACATGATGATTGGT
>425_GATCTTCTTGTGCAGGTGCCATGGACCTGTTATCCACATC_NODE_1_length_444_cov_12.641891
TTTCGGGGGGGGGGGTCAACTGAGAGTAATCATCTGCCCGTTGAAGGTTCAATTAATAGTTGTTTTAATAGTTTTAGGGTTTTGCTTTTTGCTTATTTAATTTATAAACTTAAGTTAATTTCAGAATGAATGCATTGTTCGGCTTGGCGCATTGGTTCAACTCTATATTTGGTTCATTTGCGCCATCTACTGGATATGAGTGTGAATGGGCACTTAAATTTTCTGTGACGTGACTTTACTGTTTTTATTCATTTTTAGGCATCGCCATCAGTATTTTCTCTTCGTGTCGGATTGCACATTATTTTTTTAATGATACATGACATTAAACCTAAAGTAATTTTTTTCTAAAATTTGAAGACTATTCAACAAATGTTTGGGGTGTTGGTTGGTTTTACCGCATAATCTAAAATAGTTCCTAGATGTGGATAACAGGTCCATGGCACCTGCACAAGAAGATCAGATCGGAAGAGCGTC
>425_GATCTTCTTGTGCAGGTGCCATGGACCTGTTATCCACATC_NODE_2_length_225_cov_9.306666
TATAAGCCCCTCATATGGCGCAATAAAACCTGCTGCCATATTTTTACCTGCAGGCCGAGTATGAGAGAGCCTGAAGGAGATGCAATTGAAAGTGGAATGCAGAAGGTTGGGATTTGAAAATAAAAGAAATGGGAGGAGAGAGAGAGAGAGATTTTGTTCCCCAGTGGAATTTTTGATAACTATAGTCTTTATCGTTCAAGGTCGTGTGAATATGGTTGGACTGTGTTTTTTTTTTTTTTTTTGGGGGGGGGGGGG
>426_GATCTCCGGCGTCTCGGTGAGGAACAGAGGCGGGTTATTA_NODE_1_length_250_cov_13.764000
ATTTTCAATTTGAGCATTTTATGCCTCGTGAGGGTTTATTTTATGGTGTATAATAAGACCCAACAAACCTTTAATTTCACATTAGTTTTGAAAATATTTTTGAATTTGACAAAAAAGTCGGGGAAAAAAAAGTCCTCATCTCAAGGCTTCTCGAGGGTTTCTCTGGGAAATCCCCCAGGCTGTAAGTTGTTTATTAAAACCAAAAGCATGACTGTTTTTGCAAGCTAACCACAATCCATCCATCACCCTACAGCAAGTAACTAAATGAGTCCCCCCCCCC
>426_GATCTCCGGCGTCTCGGTGAGGAACAGAGGCGGGTTATTA_NODE_2_length_198_cov_14.303030
CCCCCCCCCCAGGGACCTAAAGGCAGAATATTCTGGGCTTCCTGTGTGCTCAGAGGGGATGAAGGTGTTCAGAGGGTGATGTTGCACAGACAAACATGTAAACACCATCACCATCACATACAGGCACGACCTTACCCGATTTACTTCAGACGTGGAAACAGGGCTATGCAAATACAAAAACACCAAGTTGATCAAATATGTCTACTTTCAGCATCTGTTGCATTCATA
>427_GATCAAAGTGGACAGTATCTGACCCAAACCTAAGATGAGT_NODE_1_length_638_cov_10.233542
CCTCCTGTATTCCTTCAGACAGTGAGCAGCATTATCAGTCACCACGGCCCAGACATCATCACACTCACATCGTTGTGATTGACAGAGAATAGAATGGCTTTGGAAGTATTCACATCTGTCCATGAAGACAACATCAATCAGAAAGTACTGTTGTCCAACGCCTACGATGAAAGATAAAAAATAATAATAACCATGATTAGTATTGTGTCACAACAAAAGGGTGAGATACAGCTAGACATAGACAGACGCTTTAATTGCTTTAATTCTTAATTCCCGATGTGAGAGTAGCTTTAATGTTGTGATCAATACATTTAATACATACATGTGTAACCAGGATCCATCAGAGACCAGGACCTGGAGCTGGACCTGATCCTGAACCTGGTCTGCAATCTGGACCTGAACCCAGATGTTTGTCCATGAAGAGTGATCGGTCTAAAGATGCTGTGATTAACTTCAAAGATGGACGCCGTTCGTATGACCCAGAGTAAGTTCTTAAACAGATGAAGAACTGTTCTGATCCTCAGTCATGAATTACATAAATGTTTGTTCATTGTTTAACATGTTGTTTCCATGACGATCCATCAGGACGGAACTCATTATCTTCATCTAACTCCAGGGTGTCAAACTCATCTTAGGTTTGGGTCAGATACTGTCCACTTTGATCAGAT
>428_GATCCAGAAGGTTATGAGTTCAGATTACCCAGAATGCTTA_NODE_1_length_639_cov_12.425665
CCCAGTCCAGAGTGAACTTCTGTGTTAAGACTGTTTTCCCAATGCCAGCCACTCCCTTAGTCATCACGGTTCTGATTGGTTCCTCTCCTCCAGCTGAGGCTTTGAGGAGGTCTTCTCGTCTGATGGTTGTTTCTGGTCTGGCTGGTCTCCTGGATGCTGTTTCAATCTGTCTGACCTCATGTTCTTCATTGACCTCTGCAGTCCCTCCCTCTGTAATGTAGAGCTTTGTGTAGATCTCATTCAGAAGGGTCGGGTTTCCTGCTTTAGCGATCCCCTCAAACACACACTGGAACTTCTTCTTCAGGTTGGATTTGAGTTCACGCTGACAAACTGCAGCAGGAAGTTCTGGATGAAGACAACAAAGAAGATCCATGAGTCACAGAACAGATATAAACATGTCTTTCCTCAGAGAATGACTATGAATATATTCTGTCCGTCTCTGAAGACATTAGTGAAGGTCTCATTTATCAGCATGGTAAGTCTGTAGAGAATTCCTCTTACTGCTCTGCAGACGCTCAGCCAGCTCCTCTTGCTTCATTCTCCTCAGGAAGTGCACTGAGATCTTCACAAATGCCTCTCTGCTCCTCCTCTGCTCCTCATCCAGCACCTCCCCATCCTCTTTCTCTAAGCATTCTGGGTAATCTGAACTCATAACCTTCTGGATCAGAT
>429_CATGTCCACGTTGGCGTGCTACTTGATTCTTGACTGGGTG_NODE_1_length_470_cov_15.314894
CCCGTTTCTCACGATATTATTTTGCTTTTTGCAGGATTTCCACGCTCGAGGGACACAATAGCGTTGAGGTCTGAGCATATCGTGTCACAATTTATTTCCTTTTGTTTGATTTAGCACATTGAGCTTGTTTCTTTTTCCACTGAAGTGGTTTTTTTTGTGCTGCCCCGCCTGATTAAAATGTATTTCAAATGTTTTATATGCACATGTTAACTGCTCACCTCCCATTTTCTATTAATGTGGTGGCTTGTTCAGTCTAATGGAACTCATTTTCCGTGAATGTTTAATTTGCAAATAATTTTTTTGAACACCGAATGTGACAAAATGGTTACAAACCTTTCCTCTGCAAATATAGCCCAAAAAAATCGCATCTGAATTTGTCCATTGCCTCCCAGTCGACACGCGAACAACCCAGACCCCAAAACATTTAGCAAGCATTAATTTCTCTGCTTTCCAGTTGGATTAGACACTAAGTCATTCTATGTTGCATGAATGCTATAGCA
>430_CATGTAAATGCTGAGAGCTTTTAGAGAAAATTATAAAAGT_NODE_1_length_366_cov_8.926229
CGCACGGCCCGATCGAGTCTAACTTTTTCACGTTCACCTCCATGCAGTGTGGCTTCTTCCAGAGGGCCAGCAGGAGGGAGATGTATGAGGCCAAAGCCCAGAAGGCTGAGATGAAGATCCAGCCCTCTGAGACAGAGAGGCTGACTGAGGACTACTGAGACCCACTATGGGTCCACAACTGCACACACCAGTGGGGCTTTTGGGTAATAGAACCCTTGCCATGAATGGATTTAACTTTTCTAGTGATGGTCTGGCCTCCTCGCTCTTTCTGACGCCTTTGCTTCTGCGTAATTATGTCGTAATGTCAATTAACATCTCCTCGCTTCCTTTTCAGGCTGGAACTTAAGCTGCTTGTGTGAATGCTGAGAGTTTTGCTAAAATGCACCAAAAAGTC
>430_CATGTAAATGCTGAGAGCTTTTAGAGAAAATTATAAAAGT_NODE_2_length_103_cov_4.737864
CTACTTCTAGGAATCATCATTCTTATACTTTGGAAGGTGAGCCCACCCTGTCTATCAAGTGGACCTAGCACACCACTGACCTAGTTCTCAAAACTTCCCGGACACTCGCACGGCCCGATCGAGTCTAACTT
>431_GATCTGCAGCGTAAAACAAACAAATACAAATTAACACATT_NODE_1_length_79_cov_14.050632
GACAGGGTCTGGGCCAACATCGGCGTCAGGGGGTCGAGGCGCGTTTGGAAGCTGTGTCACATCATGCAGCACAGCACATGCAGCACGATGTTTCACACCTTTTCAGGAG
>431_GATCTGCAGCGTAAAACAAACAAATACAAATTAACACATT_NODE_2_length_79_cov_10.759494
GACAGGGTCTGGGCCAACATCGGCGTCAGGCGGTCGAGGCACGTTTGGAAGCTGTGCCACATCATGTAGCACAGCACACGCAGCACGATGTTTCACACCTTTTCAGGAG
>431_GATCTGCAGCGTAAAACAAACAAATACAAATTAACACATT_NODE_3_length_132_cov_11.909091
AAACTGGTCTGACATCAAAGTGGATGCAAATAAGTGTTTAGCGCGCCATCGCCAAAGTGTGTCTCCACGGGGGGCAAAGGGACACCGGAGCTGTCCCCTTCAGATGAGAGACTGGGGGCAGTGATTGGGGATCGGGGACAGGGTCTGGGCCAACATCGGCGT
>431_GATCTGCAGCGTAAAACAAACAAATACAAATTAACACATT_NODE_5_length_229_cov_15.275109
GCAGCACGATGTTTCACACCTTTTCAGGAGTAAACAATAACCTCCCTCCAGTGCAGTCGAGGCAGCGCCATCTGCCCTTAAACAGGCCGATGGTGCTGCACTACAGCGCCAATCCTTCCATGTGCCACGTCTTCTAAGAGCGAAGATCAGCCATCAGCGTCATTACGCATTGTGACGGCATCATGGCGTTTTATTACCGTCCATCTGATTGCATCTGACAAGCAACAGCTGTGTTTAGAGGATGAATTTAATAACATGC
>431_GATCTGCAGCGTAAAACAAACAAATACAAATTAACACATT_NODE_6_length_133_cov_9.766917
AAACTGGTCTGACATCAAAGTGGATGCAAAAAAGCGTTTAGCGCGCCATCGCCAAGGTGTGTCTCCACGGGGGGTAAAGGGGACACCGGAGCTGTCCCCTCTTGATGAGAGACTGGCAGCAGTGATTGGGGACCGGGGACAGGGTCTGGGCCAACATCGGCGT
>432_CATGCGTGCTGATGACGCGACGTGTCTGCAGGTGTGGAGG_NODE_1_length_347_cov_14.593660
GGCGGGTCGTTGGTGGAGGAAGAAAGATCAATGAACCCAGTGTGAGCCCGAGGAAGAAGGAAGCTTGTGTTCTGGTTGCTTCAGATGGGACTCATCTGGATGGGAAATAACCCTCGGGGGCTCAAGCGTTTGCTCCACATGTGCATCGGTTTTGAAAGTTAACGGATATTTTAGGATTTTAAAGGTAGTTTGTACAACAAGTCAAGGAGTAAAAGCGGCTTCTTGTTTGTGCTTGAAAAGCTGCTGACGGCACTATTTAAAGAGGAAGCTACGTTACCTGTTGTAGATGCTCTTGAGGGCCTCTTCGAACTTGCGCAGGACCTTTGGGGGCGTTGGCCACTTCAGGTGCCTTCCGTAGTCCTTCATGGATCGGACGG
>433_CATGAGAGTTTTAGTGTTGAGGTGAATGAGCTCTGTGTGT_NODE_1_length_435_cov_16.485058
TAGTGGTTTAGGTCTACTGGTCCTGCTGGTCCCACTGAGAATCAACAGCTAAGTCTTTCAGCTCACTGTTTTCTTCACCAGTCAGTTTGGTTTAGTCCCAACAGGTCTCACCAAGTCCTCCATGGAGCTCTCCCTCCCTCACTGGACACTGCTGAAGGGCCCTGGAGCAAGAAACCCAGAACCTCCACCAGAGAGTCTGGTAGAAACACCTCATCATCAGCCTGAGACCCTCACCTTGCATCAACAGAGGGACCAACATCTTTGAAGTCTGGAGGACGATCCATAGACCGGTTACTCTTCATGGACACACAGCTGGGTCCAGGTCCAGGTCCTGGTCTCTGATGGGTCCTGGTCACACATGTAGAAGCAGAGTCAGTGAGTCAGAGACGTTGGGACATGGAGACGAGTGGAAGACAGTTGGAGATGGTCCTCTCACCTCTGAGCTTTGGTCTGGCTGTCATGTTC
>433_CATGAGAGTTTTAGTGTTGAGGTGAATGAGCTCTGTGTGT_NODE_2_length_71_cov_4.197183
CCTACACGACGCTCTTCCGATCTCATGTTCCCCACACAGAGGGGCTTCAGAGGGAGGGACTCCGTCCTCTGGGTCCTCAGCCTGATTCATAGCAGAGTCCA
>434_GATCAATACATTTAATACATACATGTGTAACCAGGATCCA_NODE_1_length_280_cov_10.407143
CCCCCGTCGACCGGACCATCGCCTAAGATTTTACTGGTCCGGCCCACTTGAGATCAAAGTGGACAGTATCTGACCCAAACCTAAGATGAGTTTGACACCCTGGAGTTAGATGAAGATAATGAGTTCCGTCCTGATGGATCGTCATGGAAACAACATGTTAAACAATGAACAAACATTTATGTAATTCATGACTGAGGATCAGAACAGTTCTTCATCTGTTTAAGAACTTACTCTGGGTCATACGAACGGCGTCCATCTTTGAAGTTAATCACAGCATCTTTAGACCGATCACTCTTCATGGACAAA
>434_GATCAATACATTTAATACATACATGTGTAACCAGGATCCA_NODE_2_length_139_cov_4.748201
TCGTTGTTATTATTCGGGCGATCGCCATGACTTGGATTGAAGCGTTGATGACAAGTAGCTTGCGAGCTGATAAAGTGTGGGCTCCCCTGTGTTAGACCTTTTAGACCACAGCGTTCCTCCAGGCAGCAGCGCCCGCTTGGAAATGACGGCCCCCCGTCGACCGGA
>435_GATCCAGAGCAGCGTTGTCTTGTGCAAGGATAGCCATTGA_NODE_1_length_404_cov_14.522277
AGAACAAAGAACGCAAGCACGACAGTCGTAGGTTACGGTTAGATTCAGTACAACAGTGGTAGGTTAGAAAAACAAATGTTACAAGTCATTGCAAAATTGGACATTTGGGACCGGCTCACTCCAACACCATCCTTCACCGAGGGGAGAAACAGACTGCAAGTACGACGCTAGTAGGTTAGGGTTGGATTATGTACAACAATGGTAGGTTACAAAGTGACATTAAATGTTACAAGTCATATTGCAAAATTGGACATACGGGCCCGGCTCGCTCCAACGACGCCCTACACTGAGGGGAGAACACAGAACGCAAGTACGACAGTGGTAGGTTAGAAAAGAAAATGTTTCAAGTTATATAGCAAACTTGAACATTCGGGATCGTCTCTCTCCAACGCCGCCCTACACCGAGGGGAGAACAAAGAATGCAAGCACGACAG
>435_GATCCAGAGCAGCGTTGTCTTGTGCAAGGATAGCCATTGA_NODE_2_length_84_cov_4.404762
AGGTTAGAGTTAGGTCAAGTACGACAGTGGTAGATTAGAAAAAGACAAAATGCAACCAACTCGCTCCAACGCCGCCGTACACCTAGGGGAGAACAAAGAATGCAAGCACGACAG
>436_CATGTTCATCCTGTTGTTCCTGTTATTCAGGCTTTATGAT_NODE_1_length_576_cov_13.164930
TTAAGACATTCAGACAAACTAACTTAATCTGACCTGAGAGTCACCAGTTCACAGTGTGGACTCTTCAATCCAGCAGAAAGCAGCTTCACTCCTGAATCCTGCAGGTGGTTGTTACTCAGATCCAGCTCTCTCAGACTAGAGGACTGGGAGCTGAGAACTGAGGACAGAGCGTCACAGCTTCTCTCTGAGAGGTTACAGCCACTCAGTCTGAAGAGACAATAATAAACATGAAAAATAACATTTGTATTCATATTAAATCCTCTGATGATGAGTTTGGACTAAAATACGATCAGTAAGAACATGAAAGTGAAAGTGTTTACAATTATTTTTGTTCTACATAGAACAAGGAGGTTTATTGTGCTGTACTGTTTACAGGAACTACTGTGGTATTATTATCAGGATGAGGCAGGGATATTTATTGTTGTTTATTAGTTAAATTCAAAGATAGGCTTCTCTATCCTCCTTCTGACTCCTTCCATAGAAAGATAGAGAGAACAAAGTGAGTGTAAATGTGGAATGAATCTTCATCAAATCAGAAATAATCAACCATCACTCAGCAGATCATCACTGTAGAGACACACATTAAAATCTTCAGTCTCTTCCCAC
>438_CATGTGGCTCGGCGTGACTGTGGCCAGCCAGAGAGGCCGG_NODE_1_length_429_cov_5.610723
ACATTTACCCATATAGTAGAGTTTATTTTTCAGATTATATTGTTGTTTCAGAGAGCCAAAGTCTTTTTCGATGGAGTCCCATGAATTGGCAGGATCAGGATTTCTCCATATAACATGTACATTTCCTAGAGGAAACAGAAAAAAGTTATTCTTCATGCAAATAATCACTGTGAGAATAATCCATTTTGTTCCCGGCCGGCCGGGACTCACCTTGCCACAAGTAGCTGCCCGGGCTGCCCATGTAGATCTCGTCTTCCGTCATGCCGCCCGAGATGCCCATGTTGCACATGCCTTCGTCTTCCATATCGGAAGTGGGGGCGCACAACTCGTAGGTGTGAGTCTGCCAGTCGTCATTGAGGTCAAAGGTCAGGTCGTTACTCCTCACGTAGCACTTTCCGATCATCCGCCGCTGCTCCCCTGAGCCTCTTCCGAAGATCTTGACGTAGC
>439_GATCATTGCACATGTATATATTTTTTTCTGTTGTGCCCAA_NODE_1_length_576_cov_12.647570
ATTGGAGAAAGGAATCCAGAACTTGGATTTCTGTACCAATTAACTAGAATCCCTAATTAGAAAATAGGGTTATGATGAGCACCGTAGACCTGACATTCAAAATGCACTTAATTTCTTACATGCAGGTCAGTCCTGCAAAATTCTCAACACCTACAAAATCTCCTAAATTATGTACGCACGCGCACATAGAGGAGGACGGGAGGGCCTGCCAGGCTTGTAATTATGTCTGTACAAGGAGCCAAGAACAAAGACGGGCCCTGCAGCCATGGGGAGAAGGGATGGGTCCACGCCATGTCTCTCTTAACACAAACATTTTCTAACCAGTCAGCGCTCCCGAACCTAGCCCAGACTCGGTGGCGTCTCCTCCACGAGTCCTGCGTTGGGGCGTGTTCCGCGCAGGTGTACACTCATACACACACGAGCTGAGTTTTTCCGTCATGTGTCTGTGACGCAGACTGACAACATTCTTTGTGCATTCCCAAACAACTGCAGCAGCTCTGATCTTCCACGCTGGCACGTCATGTTTTACAAGCTCGTCGCAAGAGGAGACCCACGTGGAGCCATGAGGCTTCAAGATGGCGGGCACAAATGGAAAACCTGATACAT
>440_CATGACGTCAAATATATATTTCACACCCACACTCATCTAT_NODE_1_length_442_cov_12.244344
ATATAAGCTACAGTGGTTCTACATATTATTGCTATACTTGTGTGATCATCGTTTACAGAGTCCTTTCCAGTACAGTGTGTGTGCAGAGGGATTTGTGGGTCTCCTCAGGGGGCATTTTCATTGATTTGTATATTTTCGGTATGGGCAAACCAGAGGAGGTGCCCCCTGGTAATTAGCCAATTATAACAACGTTAATTTTTAACGAAGCGTCCACCAGTGTTTATTTAATTTCTTCATTGTAATGAATCTCAGATGCCTCATGTTTACGATAGCAGAAGTCAATGAACGTTTTTCTAACTTACTTCCCCTCGTGGTAAAGTAAACATATACCTTTTTAACTGTTATTCCACTGGAATCATTAGGACTTTTTCCTGTAATTAAGCAGACAAAGTACACCGATGACACGTCTTCGTACAGTAAATGCTGCATGGCTGAAGGGTTGATGCCAGTGAAATCTAAGTGGACTTTGTGA
>441_CATGTGGTGTCTTGATGAACCTGACCTTGACACAGCAAAA_NODE_1_length_331_cov_14.987915
TGGCAGTCTTGGGCCAAACCATTGCATTGAGCAAAGTCATGCAAAAGCTTGGGATAGAAAGGAATTGAAGTGAATGCAACCATTATGTTAACTTGAATCAATGACTTCATCTTCTAAAATAATTACCAGTAGTTACGCAAGAAAACACTGAGCTTGTTTCATTAGGCCACATTAAAAAACATCTTGTTTCTTAAAATACATGGCGAACAGATCACCATATGGTAGTTTTCCAATACACTGGCAGCCCTACACACGTCACCATTGATGTCCAAACAGCGACCGAGGGGCTATTCGTCACAGAAGGCCATTAGGCACAGGCCACTAGGGGAGCACCAAAATACAACTGATCAACGACATCAAA
>441_CATGTGGTGTCTTGATGAACCTGACCTTGACACAGCAAAA_NODE_2_length_185_cov_11.237838
CATCACATGGCGACTGCTTTTTTTGGGGTGATTACTTCCTTTGCACCCCACTCGCCAATCCCGGGTCTCGTGGCCTCCATCCGCCGGCTCTGTTATGTGCAGCTTCTCTTCCACCTTGCAAGACACAAGCACAAAGGTCGCTACGCGGTCGCTCGCACTTGCATTCAAGGCTGCACAACATATTGGAAAATCAGTGATATGGCAGGGGTGGGGGG
>442_CATGACTTGGCAGTTTACCCTCAGTGTTTGACTCAAACTT_NODE_1_length_317_cov_8.810725
CGACTCTCTGTACTTATCATGAAACCCTTGATCTATTTCCCGCAATGTACTTAAACCCTTTGAATTCTCTCTCAAGGTTTCAGCTCACTTCAGGCACCAATATCCTTCTGGCAGTCTCTTACTTTTGCTGTGTACAAACCAACACACCATATCTCATTAGAGCGTAAATATTTGTCATTTTCAGTTTTTTGGAGGCGAGCTGCTGCCATTTGAGACGGCGGGTTTCAACATGCAGAGGAGGAAACCCATGTGATGGCTAACACGGAGGCATCAGAGATGCGGTCGCTCGTGTTTGCGCCCCCACAGTGCTAACGGCAGAAGGCTTGAGGTGCCCCGTAG
>443_GATCGCGAAAGCAGGAAGCCCAACCCTTCTGAATGAGATC_NODE_1_length_435_cov_12.128736
AAGTCTAGAGGAAGTCGACACTCATCCAGACCGTCAAAGATGAACACAACCTGGAACTCTTCAAATCTGCAGATTCCTGCTGCTCTGGTTTCACTGAAGAAGTGATGAACAAGTCCCACCAAGCTGAACTTCCTCTCTCTCAGCACATTCAGCTCTCTGAAGGTGAATGGAAATGTGAACTGTATGTCCTGGTGGTCTTTGTCTTCAGCCCAGTCCAGAGTGAACTTCTGTGTTAAGACTGTTTTCCCAATGCCAGCCACTCCCTTAGTAATCACTGTTCTGATTGGTTCCTCTCCTCCAGCTGAGGCTTTGAGGAGGTCTTCTTGTCTGATGGTTGTTTCTGGTCTGGCTAGTTTCCTGGATGCTGTTTCAATCTGTCTGACCTCATGTTCTTCATTGACCTCTGCAGTCCCTCCCTCTGTGATGTAGAGCTCTGTGTAGATCTCATTCAGAAGGGTTGGGCTT
>443_GATCGCGAAAGCAGGAAGCCCAACCCTTCTGAATGAGATC_NODE_2_length_87_cov_6.080460
CAGAGGGAAGCAGCTTCCCCCTGATGAGGTTTGTGAGCAGCACATCCACTGAGGCCGACTCTGTGACATCAGTCAGGATCTCATTGCTGTGGAAGTCTAGAGGAAGGCGACACTCAT
>444_GATCAAGCTAATGATGATGATGGTGGTGGTGGTGGGGGGG_NODE_1_length_544_cov_14.204044
CGACTCTTTGTCCCCCGCATATAAATCGGAGGGGGTCAAAGGACGCACATGGAGAGAAGCTCAGGGTCACACTTTGTACTTCCTGCTGTGAGATACGGCGCCCTTAATGAGCCCGCCACTTTGAATCGGTGATGCTGAAATGTCCTTTTATGTCGCAGGTTTCTAAACCTTAGGGCACTAAAGTAAGCTGTTCAATTATTAGTGTGAGCGCTAGCTGAGTCAGCGTTTGGCTCTGCCGAGTCCGGAGATAACTGGAAGGGCTGTTTCTTGAAGTGGGGTTGTGTAAGGTATCGGTATCAGTCAGGCACAAGGAGGGGTGTCATTACAGCTTCCTCGATGCCAGTTCTCTTATTGATGTCGGCTTATCAGTTCTTTGATTATAGTCCTAGGAAAGGTGATTTTACTGGTTCAGAAAAAGTGTGGTGTGTGTTTAGTTAGTAAATATGTCACTCGTCCTCCTCCCTGCCTCAACAAACGTAATAAGTCACCTTGGATTAAACGTGAAGGACGTGAACGTCATCCTGCAAAAACCTCCATCGGAATAGGTTTTCAGACGGGCTTTGGGAAAAGCCTG
>445_CATGCACATTGTTGCACTGGGAACAGTAGTTTTGCTTCTG_NODE_1_length_334_cov_5.434132
ACAATGAGGTATGAAGTATGTTGCGTTGGGTTCATTAACATCATTTGCCTTTTGAACTACATTCTACTTTCTCCAAAAGTAGAGCGTAGTTGGTAAAACTCGACAATAATCTCTGCATGATCTTCTGTACAAAAATTGTTGGGTGTATATTAAAAGAAAAGCCAAACGCGTCCAGTCATCACAATCAAATGAGGCGCAGTGGTGGGTGGCAGAGAAAGGTTCAGTGGAGTTGATGTGAGGAAAGAGACGTCATCTGTAAATGTGCCTCAAGTTTCAACACAAAGCTATGGTACCTGATTGTGTTTACACTGCCGCTGATTTATTAAGGTCAGCTCTATTCCTATATTACT
>446_CATGGCACCTGCACAAGAAGATCACTTTCGAACACCGAAC_NODE_1_length_109_cov_4.229358
AAAAAAAAAAAAAAGGTTGCTTCAGCTGATGCATCCCCCAGGGTGAATTCCTCGCCAGTGTGCCGGGTGTGTGTTTTGCTTTTTTTCTGGGGTGTGGGTGGGACAAATGGACGTGTTAAAAAG
>446_CATGGCACCTGCACAAGAAGATCACTTTCGAACACCGAAC_NODE_2_length_138_cov_3.876812
TAGCTAATAATATTTAAAGCTAAATTTAATTCTGAGTTCTACTATTATTTTCATGGTGAAATTCTGACCTGCAGCGCACTCTACTAAATGTGATGAATATAATTCTATTTTATGTGCGTAAATTAGATAAATTATACTTAAATGTAACACAC
>447_GATCACCGGGAAGCGCTCGCCCACGTTGAATCCACGGCAC_NODE_1_length_168_cov_4.047619
AAATTACATTCCACGTCTGTTCACGTGGGACTGAACTGCATTCAGGATGTTACCAGTGTACACACTGCCATGTTGTGTTGATAATCAATATAGAAATGCAGACGGGGTTTTGAGTCAGAAAAAAACTTTGGCTGCCCCCGTCAAGTTCTCTGTTAGGGGATTAAGGGTTTAATCACTTGTGC
>448_GATCAGAATTCAAAGCTCAGAAAAAGACTCTATTTTAGTA_NODE_1_length_504_cov_14.037699
GAAAGGAGACGGCTTTATTTATGGTCTATGTGCTCTTTCACCATAATACCTCATACATGTCTGTAATGGGATCCCTGTTCCTCACTCGCGTATGAGATATGGCCCCTATCATCGCCTGTATCATTCTCCCCATCGCTTAAGGCCTCACAACTTCTGACATTCCCCCTGAATTTTGGCATTGGATGATAATTTGGAGGTGCTAAATTGTCCAGTATTAACATTATTGCCGTAGGGACAACCTGACAGCCATCAAATCGAGCCGGGTTGTAATCATCATTTTACAGATCGGAAGGGGAATTTTAAGGAGTCATTTAGCTTACACTCCCCTACAGCCAATCAGACTCATCATAACAGGCCTCAGTATCTAATTTCATTGTCAAACATCGTCAACCTCCCATCCTTTGCCTCAGCAGGCACTTATTTTCAGTCTGTTAGTTGCTTTCATTAAACATGCAAAACATGCAGAGGCCCTGCACTTATTTCAGTGGCACAGCTAACCAGGCAGAGTTCATCTGAGGACAGCTTTTTGTATTC
>449_CATGAATAAGTTCTGATGTATGAATCTAACTCTCTCTGTA_NODE_1_length_563_cov_14.682060
AGAGAGGACTGTACCAGGACAAGGTGTTCTGCTTCGTCCATCTGAGTGTTCAGGAGTTTCTGGCTGCTCTTCATGTCCATCTGACCTTCTTCAGCTCTGGTGTCAATCTACTGTCAGAAGAACAAACAACCTCGCCGGTGTCTAAATTCTCTAAAGACGAACCTGAACCAATGCGTCTCTACCAAAGTGCTGTGGACGAGGCCTTACAGAGTCCTAATGGACACCTGGACTTGTTCCTCCGCTTCCTCCTGGGTCTTTCCCTGGAGACCAATCAGACTCTCCTACGAGGTCTGCTGACACAGACAGGAAGTCGCTCACAGACCAATCAGAGAACAGTCCAGTACATCAAGGAGAAGATCAGTGGGGATGTGTCTCCAGAGAAAAGCATCAATCTGTTCCACTGTCTGAATGAACTGAATGATGTTTCTCTAGTGGAGGAGATCCAACAGTCCCTTAGATCAGGACGTCTCTCCACAGATAAACTGTCTCCTGCTCAGTGGTCAGCTCTGGTCTTCATCTTACTGTCATCAGAAGAAGATCTGGAGGTATTTGACCTGAAGAAATACTTTGCTTCAGAGGAGGCTCTTCTGAGG
>450_GATCTAATCGTAGAGACAAAACTTGGGGCTAAAAGTCCTT_NODE_1_length_573_cov_10.354276
ATTCATATTAAATCCTCTGATGATGAGTTTGGACTAAAATACGATCAGTAAGAACATGAAAGTGAAAGTGTTTACAATTATTTTTGTTCTACATAGAACAAGGAGGTTTATTGTGCTGTACTGTTTACAGGAACTACTGTGGTATTATTATCAGGATGAGGCAGGGATATTTATTGTTGTTTATTAGTTAAATTCAAAGATAGGCTTCTCTATCCTCCTTCTGACTCCTTCCATAGAAAGATAGAGAGAACAAAGTGAGTGTAAATGTGGAATGAATCTTCATCAAATCAGAAATAATCAACCATCACTCAGCAGATCATCACTGTAGAGACACACATTAAAATCTTCAGTCTCTTCCCACCTCTGCTTTTCATTCATTCATTATATGAAACAGGACATCATAAAGCCTGAATAACAGGAACAACAGGATGAACATGTAATGTTTTATCGTGAAAGAACATTGTCTTTCAGACGGTCTATTTTCAAGCTACTATGTAGTAAATATGTCTTGTCTACAAGGTTCTCGTGATGTGATGGAAACACAGATATTAATTCACAAAAAGGACTTTTAGCCCCAAGTTTTGTCTCTACGATTAGATCAGA
>451_CATGATTTTTTTTGCTGCCTCAGAATCTTTTGTGCCATTT_NODE_1_length_624_cov_13.641026
CAAATTCCTCAAGTCAATTGCGAACCTCCCGTTACTGCTTGCTCATCTCTTTGCCTCTGTGGCTTTGTGGAAATGAGAGACTAAGCCACCATTTTATCAGTGGATTTATGCATTGGTTTGTGTTTATCAATTAATTGCAAAACAGCCCACCCAGTGTATGTGCAGTTTTTTGCAAAGCAGCAGTTTTGTTCTCACAAGCAAGATCTGTAATCTACTTCCATACAGGAAAAGTTCCAAACCTCCATGCATCAGATAAGTGTTTTTTTGTATCTGGGTCAAACACATTTCGCTTGGAGCGTTTGGAGCGATGCCTTTTGCCAGACAGAGGTTATTCAAGGCTGGCCTACAGGGAGCCGATTATGACTAATGAGTTCCAAGTTAATGTGACTGACCGGAGGAGGCAGATGTAGGGAAAACGGGCCCAAACTTTATCGTGAGATCTCGTCACGGGCCAGACTGGCGGACAAACCCACAGGAAGCGCACCAATGCCGACGCCGGTCACGTCCGACGAAATGCTCAGAGCTTCGTTGACTTATAAGGAGATATTCGAAAAACGTCGCTCAAATGATTTTCTTCTTATATTGAGAATTTTTTGATCGCCTGTTGCCTCACCCTGCATTGCTTCTATCAACTATTCTAATCCAACATCAAAT
>452_GATCGATAATACGACTCACTATAGGGGTCCATAGACTCCA_NODE_1_length_127_cov_2.566929
TAAAACAACTTTACAACAACAATACTTTTGTAAACAATATCAAACTAGTTTTAAGATCTTTTCTCACCATCATTTCCCATGGAAGACAAGATCTTTTCTCTCTCCTCCCATGGCAAGGCACTAAGGGTAGGCATATCATCT
>453_CATGCGTTGGTACCCCAGCTGCGCTTATTGGCCCCTAACT_NODE_1_length_430_cov_7.148837
ACAAAGTGAAGTCTTACGTCCGCGAGGTCACCCGCCGCTTCAAAAACGTCCGATCCATGAAGGACTACGGAAGGCACCTGAAGTGGCCAACGCCCCCAAAGGTCCTGCGCAAGTTCGAAGAGGCCCTCAAGAGCATCTACAACAGGTAACGTAGCTTCCTCTTTAAATAGTGCCGTCAGCAGCTTTTCAAGCACAAACAAGAAGCCGCTTTTACTCCTTGACTTGTTGTACAAACTACCTTTAAAATCCTAAAATATCCGTTAACTTTCAAAACCGATGCACATGTGGAGCAAACGCTTGAGCCCCCGAGGGTTATTTCCCATCCAGATGAGTCCCATCTGAAGCAACCAGAACACAAGCTTCCTTCTTCCTCGGGCTCACACTGGGTTCATTGATCTTTCTTCCTCCACCAACGACCCGCCGCTGCCTTTCATCCCGACGTCGGTTTGCCT
>454_GATCCTCTGGTTCCAGAGTTCCCTAGACGCATCATTGAAG_NODE_1_length_411_cov_13.379562
CAGACAGGAAGTCGCTCACAGACCAATCAGAGAACAGTCCAGTACATCAAGGAGAAGATCAGTGGGGATGTGTCTCCAGAGAAAAGCATCAATCTGTTCCACTGTCTGAATGAACTGAATGATGTTTCTCTAGTGGAGGAGATCCAACAGTCCCTTAGATCAGGACGTCTCTCCACAGATAAACTGTCTCCTGCTCAGTGGTCAGCTCTGGTCTTCATCTTACTGTCATCAGAAGAAGATCTGGAGGTATTTGACCTGAAGAAATACTTTGCTTCAGAGGAGGCTCTTCTGAGGCTGCTGCCAGTGGTCAAAGCCTCCAACAAAGTTCTGTAAGTACAGAGAGAGTTAGATTCATACATCAGAACTTATTCATGCTGCCATCTTTAATACTTACTGCTTCTTCTTCATCCCTCTCTTCAGACTGAGTGGCTGGGGGGCCTC
>454_GATCCTCTGGTTCCAGAGTTCCCTAGACGCATCATTGAAG_NODE_2_length_106_cov_11.924528
GACTGAGTGACTGTAACCTCTCAGAGAGAAGCTGTAACGCTCTGTCCTCAGTTCTCAGCTCCCAGTCCTCTAGTCTGAGAGAGCTGGATCTAAGTAACAACCACCTGCAGGATTCAGGAGTGAAGCTGCTTTCTGC
>454_GATCCTCTGGTTCCAGAGTTCCCTAGACGCATCATTGAAG_NODE_3_length_107_cov_5.607477
GATTCAGGAGTGAAGCTGCTTTCTGCTGGACTGAAGAGCCCCCACTGTGAACTGGAGACTCTCAGGTCAGATTAAGTTAGTTTGTCTTCAATGATGCGTCTAGGGAACTCTGGAACCAGAGGATCAGATCGGAAGAG
>455_GATCAAACAAAATAGTGAAAATAACTTTTTCAAGCCACAG_NODE_1_length_270_cov_3.481482
CCCGTCTGAATACAGTTAATCAGTGAGGGAGGAGACCCAGCGATAGGATATCTTGACTTGATAGTGCTGTGTCATGATGCATTTGTGTTCAAATTGCATGCAAGATGCATTCATTCATCAAGACGTCAGCTGGTCGCAGCCAGCGTAATGCTCGAGTTTCGCGTTAATATTTTCCACAAATGCGGCTTTTGCGTTGAGCTGTTTTGTGAGTGTGAAATGATGATTGATGGTTAGCAGATTCCGTTGGCGTATTTGCGGTTCTGACACAACTAACATCATGTC
>456_GATCCATTTGTTGTCTCTTTTAAACATTGTTTCTTTGCAG_NODE_1_length_450_cov_13.260000
CTGTCAGAGAGAGAAAGAGAGACGGTCTGACTCGACACTTTGCACAAGTGATGTCACTGGCAGCCAATGGTACGGAGCTGGTGTTTATACTGCGGTGCAGGAGGACGATGAATCTAATTAATGAGGAGAAACTGGGTGATACATTTCAGGCCAGTGGTCTGTAGATCTGTAGATATGATTACTCAAAGCAATGAGGCTGGAAGAGATGGATCGTGTTCTCTCTGCCTGTCTCACTCGCTTTGTGTCTGCCTGTCTCGCTCTTTCTCTGTCCGTCTGTCTGTCCAAATCATTCTTGTGATCACAATATTCTGCTCCTGAACATATTCACTGCGCCTCTTGTTTTTTGGTCATAACTCAGTTCATTTTTATGCTTATTTTGCAGAGTTCTTTCTTTCGTTCTTAATAAATCACAACAGATTAACATCACATCACCCACACAGAACGCACACTAAGCATGAATCAGTGATCAGAGAGCCTATC
>457_GATCATTCAAACAAAGGATTTCAATGCTATTGCAACATTT_NODE_1_length_397_cov_14.224181
CATATCTCATTAGAGCGTAAATATTTGTCATTTTCAGTTTTTTGGAGGCGAGCTGCTGCCATTTGAGACGGCGGGTTTCAACATGCAGAGGAGGAAACCCATGTGATGGCTAACACGGAGGCATCAGAGATGCGGTCGCTCGTGTTTGCGCCCCCACAGTGCTAACGGCAGAAGGCTTGAGGTGCCCCGTAGAATGGGAGGAGGGTGGGGGACGCAGGTCCTCAGGCGGCCCGGGCTCGCAGCTTACATGGAATACCCGCCTGCAGGCCGAGCAGGTCTTGGGAAACTTCTCAGCTTGACTTCGAGCCGTGGCGTCAAAAGTTTGAGTCAAACACTGAGGGTAAACTGCCAAGTCATGTCTTCCACCTTCCCTGGCTCGCTCAGATTCCACTGTAAATGTTTGAGCAGGCCGCCCCCTTTTTTTTTT
>457_GATCATTCAAACAAAGGATTTCAATGCTATTGCAACATTT_NODE_4_length_137_cov_8.416059
TTTTTTTTTTCAAACGTGTTGGTGCGTCGCCTTCGAAGAATGCTTCTCAACAATTGAATCAAAAGAAGCGGTACATGCATGTGTTGCATTTCGCAATTCTTTGATTGAAGGGAAGGTTTGATTTATTTCCTTGTGCAGGAATGTATAAAGGCTATGCGGAGAACTTT
>458_GATCCTTTTCCTTTTTTGCTCCTGTGCGGAAAAGTAGCCG_NODE_1_length_285_cov_5.691228
CAAAAATGTAATCTTTCCAGTCATCCGCCGACAAAATAAACTGAAACGAGGAGCGGGATGAAAGAGAGCTCATAAAGTGTGGACACCTTTGAATCAAATAAAATGAATCACATCCAATGACAACAAAAAATGGGTCACCTGTGTTGTTCCCACCTTGTCAAATGCTAACTCAGCTGGTCAAACATCCTGTTTGCAGCCCACCATCTGCCACCGGTGAAACAAACTCATTTCGAAGCCGGAGCGACAATTGAAACGCGGCACGGCAACCAACTAACGAGTTGACAGAACCATACCGTGTGTA
>459_CATGCCAGGAATGTACAGTGTGTTGCGTGATCCAACAAAA_NODE_1_length_428_cov_5.191589
CCATTGGATGATGGCTTGTCATGCATAGAAAGGCGGGTTTTGAAAGACTGATGATGAAAAGTATCCGTGTTTGTGTGTGAGTCGCTTGTACGTAGAGTCAATGGCGTGCGGCTTGACGGTGAGTTCATGCAAAGTTGGGGAGTGGGATTATTCGTTGACTGTGGTGGCGCATCTTTGTGTTTAGACATTGAGCAATGAATGCCCTCCCCCTAGGGCCGTTTTGAAACATGCTGCCAGCTTTGCTTTTACTGCTTTGTTTTTGTACAGTTTAGCAAGCCAGAAAGTTAACATAGTGCCATCCAAATTAATCAATGCAATACCCACCGAAAGGACACTTGATTCGGTACACATGCACAACAAAGAGCCAAAAGCGAGTCTTAAAGATTCTCCCATTTCAAAGATGAGAAACGGGTATTCATCCAAAAATGATTTATTGCAGTGGTTGT
>460_GATCATACTGCCCCAAAGTGAGAGATTAAAATACCCTATT_NODE_1_length_488_cov_13.508197
ACATGTGCAGCCTCTTTAGTGAGGTAATTGGTAGCAGTTCTGGGATGGGGGTTGGTAGGGGCTTTAGTTTGTTCTTCTGTGTGCCCCTATTATTTTCTCCGCAGGCAGTTTAGTGCTTTTCAGCTACCTCTGAAGCATCAGCACGTTTTGGCCTCATCGTGTGCAGAAGGGAATACTTTGTTCGCAGGGGGACTTTGCAGGAATCTTCTATGCAACTCTAATTTTAGAGTTATGGATGTTCATTCCTCTCAGTTTCATCTGTTTGACGGTAATTTATCTTTTCTGGTATTGATAAGTACAGCCCCAGCCCACAAATGGTTAAACCCGTCCTCCTTTGGGAGAAAAATTCAAATATTTTTCAGCCCTTATACAACATGGAATTAGAATGATGTCCCAGAGTGCTTTGCAGGAACAGCTGTGGAGAACAGGTGTGTGGTGAGCACATGTTGACGATGATGAAGTCTACCACATGTTAAATGCATAAAACTCAACTGGTGCAGATAGACCGAAAAAGGCCA
>461_CATGAAGATGGAGTCCAGGTGTGTTTGATGCTGCTGGGCA_NODE_7_length_167_cov_13.089820
ATCATTGACTGTAAACATCCTCAGATATAAACACAATGTGAGCTAGTTCCTCCACATCAGGATCAGCAGAGGTCACATCTGGAGACAGCTGAAGGTTTCTGGAGTCAGATGACTGGGACTGAACATGTGATTAGAATAAACTCAGTGCTCTGTGGATCAGCTGACGTGGTCTCTGGACTCCATGCAGAGGTTTGGAC
>461_CATGAAGATGGAGTCCAGGTGTGTTTGATGCTGCTGGGCA_NODE_9_length_100_cov_14.150000
GAACTAAAACCAGATGAAACTGATGACTAACTGTCACTCAACTAATAAACTGTCTGTCATCATCGACAGTCTTCAGCATCTGGTTTTCATCGTGATCAATCATGACAGAAGCCAATATCTTTACCTAATG
>462_GATCTGTTCGCCATGTATTTTAAGAAACAAGATGCTTTTT_NODE_1_length_166_cov_6.295181
GATTACTTCCTTTGCACCCCACTCGCCAATCCCGGGTCTCGTGGCCTCCATCCGCCGGCTCTGTTATGTGCAGCTTCTCTTCCACCTTGCAAGACACAAGCACAAAGGTCGCTACGCGGTCGCTCGCACTTGCATTCAAGGCTGCACAACATATTGGAAAATCAGTGATATGGCAGGGGT
>463_CATGGCAGTGTGTACACTGGTAACATCCTGAATGCCGTTC_NODE_1_length_434_cov_3.870968
AGATTGAGCACATTAATCTTTGATGATTTTCTCCTGCAATTCGATTTCATCCATGTCAGCCTGATCGAGTTACAAGCGAAGAATACTGACTGCACTATGCCTGAAATTCTGTTTGTGTTGCAGTCTCGACCCGCATTTGATCGCCATTAGGCCGCAACAAGTGGCGGGCTCGCTTCGCAAAATGAAGTTTGATTCCTGTGAAAAGGTCATCCGAGCCCAGCGAGACTCCTGGTTGAAGTTTAAACGGGCCACGCTGTCTTCCTGTTGTCCAGAACATACTGGCTTCATAGCAACCACCGGCGCCATGGCAACGGCCGCCTATGTCATCGCGGAGGGGCGACGACTCGGCGAGCGAGTGCGTGCTGTGTTTCACATTCATCCAATGTCCTACTGGCTTTATTATTCTCCCTCCTCTAGTTATTGCAGATTAAAATTCATAAGTGAGCAGGA
>464_CATGACCCTCTTTTTAATGGGGGCTTTAATTAGGGACATT_NODE_1_length_287_cov_5.013937
GTAACAGCCTCAGCTTAGAGTGGACATGTGAGAATGACACAGTGATGACATGCTTCTGCGGAAGGAATTAGAGGGAGGAAGAGAGGTCACAGAAGTAAAAACATTGAAAACAACCATTGATTTAGTCATGGCGAGGAATGTAGGTTAACTGATTAATAATTATCGAGTCTGTTTTCTGCAAAAGAATACAAATTTACATTTTTTGCTTGGGATTGGTGATAAAGAAGTGAAATTTATCTTTGAAACTGAGCAAAGCTTAAAAAACTGTATTAGTGTACACGGTGTCGTAGCGTGTCTGTTT
>465_CATGCTGTGAATGAATGGGGTCCATTTTACATCCAGGACA_NODE_1_length_415_cov_14.563855
TGTCCTCAGTTCTCAGCTCCCAGTCCTCTAGTCTGAGAGAGCTGGATCTGAGTAACAACCACCTGCAGGATTCAGGAGTGAAGCTGCTTTCTGCTGGATTGAAGAGTCCACACTGTGAACTGGTGACTCTCAGGTCAGATTAAGTTAGTTTGTCTGAATGTCTTAAACAAGCGGTTCCCAAACTCAAGAATGCCGTGGCCCAATTTGAAAATCTTTTGCGGCCCACCTAAACCTTTACATTACATTACATGTCACTTAGCTGACGCTTTTATCTAAAGCGACTTACAATAAGTGCATTTCAACCATAAGGACACAAAACCGGAAGAACAAGAAACAAGAAAGTGAAATAAGCCAATTTGCCAATTTACAATTTGCTATAGATGAGTGACGTTATAAGTACAATGTAAGTGCTACAGTTAGTTAGTGTTTTAGTGGAGGGGGGGGT
>465_CATGCTGTGAATGAATGGGGTCCATTTTACATCCAGGACA_NODE_2_length_190_cov_10.052631
GAGGTAGAGTCTGAAGTGGTGTGTCTTTAGTCTGAAGATGTGGAGACTCTCTGTGGTCCTGATGTCTTCAGAGACCTCCTTCCATCATTTAGGAGCAGGACAGCAAAGAGTGGTGATCTAGTCGAGTGTTTTGCTCTCAGTGAGGAGGAACAAGCAGTTTATCACATGCAGAGCGGAGAGTGCGGGTCGGGATGTCGTGTTGGACCATGTCCTGGATGTA
>466_GATCGGACGTTTTTGAAGCGGCGGGTGACCTCGCGGACGG_NODE_1_length_181_cov_9.519337
CATGCCGCATCTTAAATACACATTGATTTTTATATCAATATGCCACAGGGTTTATAGTTTCTGTACATTTATTTTCATTTTAGTGCAGAAGTCGTAGCTTTTTATAGTCAGTGTTTTACCACCGGTGTATAAGAGCTTAAAATAGCCGGGTTAGTGATGGCTATTCCATCAAATAAATAATTAAAATCTAGATATGGCAGGGGAAAAAAAC
>466_GATCGGACGTTTTTGAAGCGGCGGGTGACCTCGCGGACGG_NODE_2_length_277_cov_13.375451
AGTAAAAAACGTCCCTCCGTTCCTTCCTCCGGTGCTGAAAATGGAACTCGGGTCATTTTATGTGGAGGTCATTCGTCCTCAAACTTAGTAGTAGCAGTGATGCTGCCCAAGGTTCTATTCTATTGCCGGGCATCATGGGTAATGTGGCAGCTTAAACAAAAGCACCGCATGCAAAAACATAGTTTTTCATGCAAAAATCCTATTTCATTTTTTGCTACTTTAACACCTCATTGATTAGAGTTACATGCGTGCTGATGACGCGACGTGTCTGCAGGTGTGGAGGGGCACCATCGCCCGGATGAGGTAC
>467_GATCGTGTGGGCAGCTGCAGGGTCTTGGCGGGAAAACTCA_NODE_1_length_254_cov_8.255905
CATAACATAAATTCCTTGCACCTGTCTTTTATTGTTTTATTGAAAAATAAGTCAGCTTTAATAATCCACATACTACGCAGAATCCAGGATGTTTACATGTTGCAATTACGAGCGGATGACGGCCACACAATTGCTTCCTATACTACGACGCAATTCCTTCGCCCTTTGAAAACTTCAAGTGAGTCCTGGTAATGAATGGCCACGGGCTAGTTTAAGTTGATCTGATTGAATGGGAGTCAGGCTCTCTGCTGAGTGTGTGTGTGTGTGTGGGG
>468_CATGTTTATGACAAGGAAATGATATGATCACCTCCTCCAC_NODE_1_length_400_cov_8.240000
TTCAACAGGATCTAATCAGGAAAACAAGCAGGAGAAAGATTGCGTTGTAAACTGCAACCCCAAATAGTCTTCCAGCAAATCTTTTTACTAGTTCCTCTCGGAAGAAGATGCGCTTCCCATATGTCTGACTTATTCATACTTACTCAAAGGCTTCCAGTCGTAATCGGGCCACCCTCGAATGTCCTTATTCTTGTTATTCTCTTGCTCCAGCCATTTAATGAGAGGTTCGAAATATTCCATGAGTGGCTTGGCGCTCATCTTGGGCTGGCCCGTGATCATGGTCATGGCTTCGGGCCAAGGTTTGCTGAAACCCAGCTTCATCACGTCTCTGCAGATAAGGCGTCATCATAACCACGTTGACTTTATATTTATGACATGATTCACGTTTCGCAGTGTACACTCACCCTAGAAGCTTCCCAGCCTCCTTT
>469_GATCATAATACGACTCACTATAGGGTCTTTCTTCAGAGTT_NODE_3_length_198_cov_2.272727
GAGATGACAAACAAAAGCAGACACAACCTTCATCACCATCCTCACCAGCTTCCTCCCCAAAGGACCCTCTCCTTTCTAGTCCTCCTGACGACCACAAGCATTCACTGACTTCTCTGAGCTCAGCTTGTAGAAAGGAACGGAAGCAGCAGCCCAGTTCTTCACCCACCTTCCTGCATGCTGCCCCATCTTCCCCACCAGCACAGTCCCAGCAT
>470_GATCTGGAGGTGTTTGACCTGAATAAATACTCTGCTTCAG_NODE_1_length_551_cov_14.110708
TTGTACTTATAACGCCACTCATCTATAGCAAATTGTAAATTGGCTTATTTGATGAAATTGCACTTTGTTGTTTATTGTTCTTCTGGGTTTTTATCCTTATGGTTGAATGCATTTATTGTAAGTCGCTTTGGATAAAAGCGTCAGCTAAATGACATGTAATGTAAAGGTTTAGGTGGGCCGCAAAAGATTTTCAAATTGGGCCACGGCATTCTTGAGTTTGGGAACCGCTGGTTTAAGACATTCAGACAAACTAACTAAATCTGACCTGAGAGTCTCCAGGTCACAGTGTGGACTCTTCAATCCAGCAGACAGCAGCTTCACTCCTGAATCCTGCAGGTGGTTGTTACTCAGATCCAGCTCTCTCAGACTAGAGGACTGGGAGCTGAGAACTGAGGACAGAGCGTCACAGCTTCTCTCTGAGAGGTTACAACCACTCAGTCTGAAGAGAGGGATGAAGAAGAAGCGGTAAGTATTAAAGATGGCAGCATATTTAAGTTCTGATTTATGAATCTAACTCTCTCTGTACTTACAGAACTTTGTTGGAGGCTTTGACCACTGGCAGCAGCCTCAGAAGAGGCTCC
>471_CATGTGAAGAAGGTGATAACGACCTCTCTAAATCAATCAA_NODE_1_length_198_cov_14.222222
GTGGTGGGTGTGAGCTGCTTGAAGAAGCTTGCCAGTGTCTTAGCTTTTGGTGCTACTGCTGCATCTCCATCTGCTGGCTCAGGCACAGTGGGCACACGCTGGTAATGCGCTTGACAGCTGCTCTGATCAGCCAGTAGCATATCCACCTCCAAGACAGCTCCGTGCTTCAATGCATCGACTTTTGCCCTTGGGATGTAGGTGGCACTGAACCGTGGATCGACAAATGAA
>471_CATGTGAAGAAGGTGATAACGACCTCTCTAAATCAATCAA_NODE_2_length_316_cov_13.493670
AGTTTAAGAACTCAAACATTTCCCCCCTATTGTCCTCCTTTGTTCAAAGATTTTGTGCGAGAAGCACCAGCCTGTCAACGGTATGCGGCTTCAGAGATGCTCTGTGGCAGGTCACGATATTGCCACTGCAGCTGAAAACCCTTTCAGAGGGTGAACTGGTAGCTGGAACCAAGAGATACTTTTTTGCCAGGCGGCTCAGACCTGGAAAGACAACTTCATGATCCTTCCACCACTTGAGGGGATCAGTGTCACTCTCCACACTTGCTGACTGCAAGTAACTTGACAGTTCATTTTCAATAGCCCCCCTCTTGTTTGGTGCTGCTGTGGTGGGGGGGGGGGGGTGGTT
>472_GATCCACAAAGCATTGGCAAAGTCCTGAAAGGGACACATC_NODE_1_length_274_cov_2.945256
TGTTTCTGATGTCATGTCTCCGTCTGCTCTGCTTCCTTCCCCACGTTCCTTTTGCAGTTGTCAGAAAATGCAGCGAAACGCGTGAAAAGGCAGATTGAGTCGGACGATCAGACGATAGAGCCGCAAGCGACCCTCTCGCTGCTCACGCCGCGAAAACAATCGGCCCTGTTGGTGAGTTGACTTGGTGAGTTTCCCCCCCTCTTCATGTACTGACGTTTCCTCTTTGTGTTTTTCAGGAATGCTCCAAGGGCACGGCGAGATGCGTGACCTTTACGTGTCCTTTGTT
>473_GATCCAAATAAAAGGTAAATTAAGCTTTAGCTCTTCACTG_NODE_1_length_437_cov_9.986270
AGAAATGACTGCCAAGCACATGCATTACAGCTCAAACCTCTCTGCATGAGGATGCCTGCGAGCCTGAAAATTAGCTGAGAAAGTGGTGTAAAAGCTGCAAAGCGGGAGCGTCTATTTGTCTGCCGCTCTATGCTGATTCCACAAAGTATAGCTTCCATAATGAAAAAATTAAGAAAGCAGAAACACATATAATGGTATTACCAAGGGGTAAGGGGAAGAATTGTTGCTGGTAAAAGCTGCGAAAATAAAATAAAAAGTACAATAAAGCTAATGGTAATAGTTACCCCAAGGAAGCTTAGAATCCTCATAAAATAAAGTCCTCTAATGCAAGTTGTCATAAATATTCCTTTCAGGGTATGTAATTAGACATCTCTGCAACAACAGAGATGAAACATATAAAGGTGATCATTCTAATAACTGAGTCAGACTCCGAGTGAGATTGTTTCATGAGTATGTGTTTAAATGTC
>474_GATCCCCACACATGACATGTCCACGTTGGCGTGCTACTTG_NODE_1_length_583_cov_12.921098
GGGTAAATGAGCACACAAATAAATCCCGTTTCTCACGATATTATTTTGCTTTTTGCAGGATTTCCACGCTCGAGGGACACAATAGCGTTGAGGTCTGAGCATATCGTGTCACAATTTATTTCCTTTTGTTTGATTTAGCACATTGAGCTTGTTTCTTTTTCCACTGAAGTGGTTTTTTTTGTGCTGCCCCGCCTGATTAAAATGTATTTCAAATGTTTTATATGCACATGTTAACTGCTCACCTCCCATTTTCTATTAATGTGGTGGCTTGTTCAGTCTAATGGAACTCATTTTCCGTGAATGTTTAATTTGCAAATAATTTTTTTGAACACCGAATGTGACAAAATGGTTACAAACCTTTCCTCTGCAAATATAGCCCAAAAAAATCGCATCTGAATTTGTCCATTGCCTCCCAGTCGACACGCGAACAACCCAGACCCCAAAACATTTAGCAAGCATTAATTTCTCTGCTTTCCAGTTGGATTAGACACTAAGTCATTCTATGTTGCATGAATGCTATAGCACAAATGTAGTTACTAGCACTCAATTAATGGTGTCTTGAATGTTTTTCAGGGTTGAAGAGGAGCAAAGAGTAAAGAACTAATTTCACACC
>475_GATCACAAACTATTGTGCCTTTGGATCGAGGGAGTAAGAC_NODE_1_length_412_cov_10.888350
ACACACGTAACAGAGCGATAACATATCTACTGAGCCCGAAGCCTTTACCTGTATAACATTAACATTCATAATATAGAGAATACAAATGAATACTCATAAGCTATGACTTTATTGATGAGTAATGCTGCTATGTCTTCTCCCTAATGTATTAAAGTCATTGAATAGAATGACTAGGGGTTGTTTTATTTTTACTTAGTTTTTTTTAATCTGCTTGAACCCAGTAACAGTTACAGAGACAACCGCTTCTCTGGAGTCACTGTGACAAATAGAAGAACATCTGATACTAAACGTCCCCCCTGGCGTGTCCTCAGGTTCGAGAAGGGGCGGATCTACACATACATCGGCGAGGTGGTCGTGTCCGTCAATCCGTACCGCGCCATGAACGTCTACGGGCGCGAGGTGGTGGAGCAGTACAGGGGCCGCGAGCTGTACGAGAGGCCGC
>476_CATGCTCATCCCTCCCCTCTTCCTGGGCTTTGTTAGACCA_NODE_1_length_435_cov_7.291954
AACAAAGTCCACTCGAGATTGATGAGTTCATCGCAGTACACCCTGGAGTCAATGTAACTGGATATATAGAGACGTGCATCGCGGCCCAGGAAAAGTGGCACATGGGCTGGTGAGGGGAAATCCCATCATTTCAACTCAGAAAAAGGTGACCAAGAGGACTTTTGCCAAAACTAAGCACTCTAAAATTAAGAACAAAACAATGTGTCAGGCAATGATTGATCAGACTCTGGTGTTTTGTCAAAATTCAGTCGTCTTTGCAGTCCCACCTCCAGGCACTTCCTATAATCAAAGGCATTGCCCACCCATGGCTAATTAGACATTAAGCAAACGTCAAGAGGGCCTGATTTAAAGCAGCCACCCTAGACCTGAGCAAAACAAAGAGAGCGTGGTGGGGAAATGGGAGAGATCAGATCAATATTGAGCGGAACTTTTGTTTGCTAAAATGCCACAGAGGCCT
>477_CATGCTTGAGGCGGCGAACACTGCAACAATGCCACTGGGT_NODE_1_length_242_cov_11.495868
GTTTCAAAAGTGATCAGCCAAATAACCGTATCTCAATAACTGCAGGGTTGCAAGGACAAGGAGTTACTTGTGATTATTCATGCCGCTGACCTTTTGTGACAAGTGATCATCAACATGAATCTTGGGGTTGACCCTCGCACATGACACAATCTTGTCTGGTCCTGTTCTGTAGACAATGCCAATGAGAGTGAAAGGAATAATTAGCATCGTCTGGGCTTTCTTTTAGCCTAAGTCTGCACTGATGATTAATGATTAATATATACATC
>478_CATGAGGGTCGGGCTTTCAGTCGATGGAAGATATAGCTTC_NODE_1_length_500_cov_14.062000
GAGGTCGTTGCTATTTTTAATTATAAAAAATGGATTGATGGGTGGATTTGTATGTATAACATAAATATATAATGGTTATATTGCTGCGGACGTGATTTTTTTTTTATCCATAGACAGTATCATACCTCAAGTCATACGCCTGTTGTTTTAGCTTATACTGCTCTCTAGCGGACAAAACTTGTCAATTTAGACATTGCACTTTTTGTTCAGTAGCACCTTGTCCAAACACTCGCACTTGCACCTTTGCGCCCCTCAATTGTGCTTTTGCGTTGGAGGTGCAAGTGTGCGTAAGGTGTACAAAATATCCGAAGTGCTTTTTGTTAGCCTTTAATGGAATGTATTACCCACAATTCTTTGCGCATTTGACTGTAATTGGCGACGTTAATTAAAATTCTTGTTTCTGTGCCGAAAACAATGTCTTTTCATTTGTGAATATCGAACTCACACATTTAATTCTAATACAGTTTCGATTTTATCAAATTGACGACTTTTACTTATGTATTTTGAAGTCACCTAGATTTTTTTTTGTC
>479_CATGGTGACGTGGTCGTCACGAGCTGCAGTCCACTAGGTT_NODE_1_length_387_cov_5.819121
TCAATATTCCTAAGTTAACCCTGACAGCTAGCAGTCGCCCTGTGCTATGTCAGTATTATCTTTTTAGTACCTGACTCACCTGTAACCTGAACTCTCTAAATAGCAATGATAACAGGCTTCTCCGCATGGGGTCACACTGCATTAGGGGTCAGGGAGAAACAGACTGTCTTTGTGCTTTGCCAATGAAGTTTAGGACCAGGGCTAATCAGGGGGGGCGAAAGCGTACACCACTCCAAATCAGCTCCAGCCAGGCCAGCTGAATTTATCTCAAACTTATTAACTTTGCTCAGGGCTCAAATTGAAACCAGCTCGAGGGCTCACGCTCTAGAGGTGCGGCGTGTGAGAAGTGACAGTATGATTTACAGGGGGAACCGTGCGATGCTGCCGAGCGAATGACTGGGAGGG
>480_GATCCGCCCACACTGAAACCACCACCATATGCTCCCTTCT_NODE_1_length_272_cov_12.860294
ATTAACAAACACATGCGTCGCTTCCATGACAAAGTCTATAAGACAAGTACAAAGGATACAAAGTACTGTGTTCTTTCTGTCATCTCTTGTCTTCTGAGCTCGTTCTAATTAACAAAACCGCCAATAAGCCTTCAGAAGGCTCTGTTGCGTATCAGTGGAGGGCAGAGCTCACATGACACGTGGTGAGATAAACTCTTTAGATCCTTCGGTCTGCAGTGGAGGAGGATTTAAAAGTGACATTTCACGTGATGACATAATGCCAAAGAACAACGTGAACAACAAATATGCCGCCGACGTGGATG
>480_GATCCGCCCACACTGAAACCACCACCATATGCTCCCTTCT_NODE_3_length_294_cov_11.442177
GACGTTATCGCCTTAAAGTACGTGAAGTAATCTTCTGCAGTATCACTGCCTCATCCACACTTTTTAATATGCTAATTATTTTTAAAAATAAGCTGTTTCTTTGCCGCCGGCCTCCCCCACACCACAAAAGATTAAATATTCATGATTTCCATCATTACTTTGGTTTGCACCTCCAAGATATTTAGGAGGGAGTCTCCAGTGCAGCGTTCCCTTTGGTTTATGACGCTAAATCATCTCTTTTTGCTGATTATCGTGGTACAATGTGGCCAAATATATGTGTGTAAATAAGTTGTATGTAGCAAAGAGAGGGCACACAGAAGAAGG
>481_GATCTTTGCATCTTGTAAAGCTACATGGAAACAATTACTT_NODE_1_length_359_cov_11.150418
TTCTAAGCTTCCTTGGGGTAACTATTACCATTAGCTTTATTGTACTTTTTATTTTATTTTCGCAGCTTTTACCAGCAACAATTCTTCCCCTTACCCCTTGGTAATACCATTATATGTGTTTCTGCTTTCTTAATTTTTTCATTATGGAAGCTATACTTTGTGGAATCAGCATAGAGCGGCAGACAAATAGACGCTCCCGCTTTGCAGCTTTTACACCACTTTCTCAGCTAATTTTCAGGCTCGCAGGCATCCTCATGCAGAGAGGTTTGAGCTGTAATGCATGTGCTTGGCAGTCATTTCTCTGTTTGCTTCCAGATGTTGCTTGGCTGAAGCACCGCACACTTGTCAAATGAAACCTGGTGACGTTTCGGTGGCAATTACTCTCTTTG
>482_CATGATGATTGGTTGTATTGTAACATTAAGTGAATATGGA_NODE_1_length_571_cov_12.982487
TTGATCATCATGAAAACCAGATGCTGAAGACTGTCGATGGACAGTTTATTAGTTGAGTGACAGTTAGTCATCAGTTTCATCTGTTTTTACTTCTTACTGTGGGTCAGAAAAACAACGTCTGCAGACCTCTGCATCGAAGATACAAATTCTAATGAAAGTACTGCAAAGCTCTTCAGACGGTCCTCTGACCTGTAGAAGTCTCCTTAGATCTTCTGAAACTAGACGTTGGACCTTTCACAGAGCTGCTGGCAGTGACGTGCGGTGAGGTTGGTGGCTGGAGGCTCTGACTCTTTCAAAGTCACATTCACAAACATATGAATTCAACAAAGTAGCATGAATTCACCATCAACTGGCTGCTTGCACTTGGACTACTGGTTATGTTTCATGTCCCGTATCGTATATTCTTTTATAATACGGGTGAAATCAAGCGCTCTGATTGGTGGAGAGTGAGTCACGAGGTGCACTGAATTGAGCCATAATGTCATGTTACCCGTCTCAAGCGATTTAGGGCACTTTTTAGCCAAAGAGGAACATTCAGGTGGACGTCATGAGCCAAGTGAATGAATGAGACGGTGAGACATCGAGCAGGGAGACCTGCCAT
>483_CATGGACAAGAATGCAATTAGCCAGTGAGTCACACTCACT_NODE_1_length_307_cov_10.426710
ATGTCAATGCGTGTGGGGGGTTGGAGGAGGTGGAGATATTATCGGGGTGACTGTGAGAACCGGCGCTGGCGTTTCCCCGGGCCGATCTTTGTTTGCATGCAGTGAGGTCCGATTGGCGGCGCAGCGATGAGGTCACCAGGAAGAGCGCCATGGGGTCTCATGTCTATTGTTCACCTGAAGCAGAGGGATGGGAAAGGGGGCGGGGTGACACGTAGTCTTTGCGGCTTTGTGAACGCACACTTGACAGTTGACTTTGTTGAGGTTATTGGTCAGACAACATGGGGAATAGTTAATTTTTGACACTTACATAACACGGGTTCGACATATCCAGTCAA
>483_CATGGACAAGAATGCAATTAGCCAGTGAGTCACACTCACT_NODE_2_length_112_cov_2.419643
CCCTGAATCACCGTCCAAGATCAAGTAGCGATCAATTAATGGGAGAACAAGGCGTCCCGCTGGGGGGGATGTCCAGTGTCCCACCCTACCTGCTTTGACTCACAGAGGTGCCCATTTGCAACTCTATCTGAGCGGCTGGT
>484_CATGTGTGACCAGGACCCATCAGAGACCAGGACCTGGACC_NODE_1_length_559_cov_13.808587
AACAATGAACAAACATTTATGTAATTCATGACTGAGGATCAGAACAGTTCTTCATCTGTTTAAGAACTTACTCTGGGTCATTAGAACGGCGTCCATCTTTGAAGTCAATCAGAGGACCAATAGAATGATCACTCTTCATGGACAAACATCTGGGTTCAGGAGACTTTCCTCTCTGCGGATGTGAACTGAAAGAAACACTGAGATTACATCATCACATCATCTAATCATGAAGCATCAGCTCACATGGTGTCTGTCCTCACAGAGACCAAAACAAGGTAAAGGTCCATGACGTGAGGTCTGGATGTGGACCACATGACTCCCTGTAGTGGTTTAGGTCTACTGGTCCTGCTGGTCCCACTGAGAATCAACAGCTAAGTCTTTCAGCTCACTGTTTTCTTCACCAGTCAGTTTGGTTTAGTCCCAACAGGTCTCACCAAGTCCTCCATGGAGCTCTCCCTCCCTCACTGGACACTGCTGAAGGGCCCTGGAGCAAGAAACCCAGAACCTCCACCAGAGAGTCTGGTAGAAACACCTCATCATCAGCCTGAGACCCTCACCTTGCATCAACAGAGGGACCAACATCTTTGAA
>484_CATGTGTGACCAGGACCCATCAGAGACCAGGACCTGGACC_NODE_2_length_450_cov_14.791111
CGTGCGGTGAGGTTGGTGGCTGGAGGCTCTGACTCTTTCAAAGTCACATTCACAAACATATGAATTCAACAAAGTAGCATGAATTCACCATCAACTGGCTGCTTGCACTTGGACTACTGGTTATGTTTCATGTCCCGTATCGTATATTCTTTTATAATACGGGTGAAATCAAGCGCTCTGATTGGTGGAGAGTGAGTCACGAGGTGCACTGAATTGAGCCATAATGTCATGTTACCCGTCTCAAGCGATTTAGGGCACTTTTTAGCCAAAGAGGAACATTCAGGTGGACGTCATGAGCCAAGTGAATGAATGAGACGGTGAGACATCGAGCAGGGAGACCTGCCATGTTTTCACACCACAAATGAATGTGAAATCCCTCACTGACATCACCAATCCATATTCACTTAATGTTACAATACAACCAATCATCATGTTCTTCATCTGGTTCTTCTGTTCAAGAGCTTAGTGAGGCTCATAAGA
>485_GATCTTTAGGCTGCCGAGAAACATGCAGAGGTGTTCCTTT_NODE_1_length_497_cov_15.251509
CATTTCCTCTTGATGACATTTGTGTCTTAACTTCCCATCTCTGCAAAGTGAACCACGTTCTCATTGCCTCCTCTGGATTTAACGTAGACCTTGAATACTGACTTGGTGTGTGCGGTTTCACATCTCGTCGGCGAGATGGCGGCTCTCACTTTGAGTCTACAGGAAGTGCGCAGAGATGTATTTACACAAAGATGAGGTGGAGTCCCATTCCCACAGCTCCGGCTCAGCCTGGGCCACAAACAGCCTCTGACTCGTCGAACAGGTTATCAGGAAGCCGTGACCCTCTTATCGCACCGCCGTGCACGCGCTGTAATTAAAAATCTAGAGTTACCCAGCACCTACACCTCAGCGCACTGCTGTGGCCTTAAACTGTGGCTCCAGCGCACCTTGGGTTTAGTTGAAGTTGCTCACTGAGGCCTAACTCTTTAACAATGGGTGTCTATACAGGAAGGACGTGCAGATGGCACACCCGGAGACGTTGCCGATGAAGGGGGTGTAAGGTTTTGGTCAGTGAGCCCAATCCAAGT
>486_CATGCCAGCGTGCTTAAAACTAATCTGCGGCGTTACAAAC_NODE_1_length_325_cov_16.101538
TTTTTTTTTTGCATTCCCGTGCCCACCTTTAAACACGCCCGTTAACTGCGGGAAAGATCTGGCTAACTTGGAACCTTGAATAAAAAAAAGTTCACGTAGAATCAAATGTCAGGTAGCAGGAAGAAACTCCAAAATATTTTTCAGTGTTTAAGGAAGTTGATTGACCTAATAATAACATTCAAGGTTGACTCCATAAGGGTCCTTTGTACTTTCATTGAGTGTATTCAAAGCAACTCCTTCCGCTGTGTTTGTTTTTGCTTTGTAATCCTTTGTTATGACCTTAGAAGGCCATTGAGCCACTTGAGGAAAACAAAAGTCGCTTGACCCGTGCGCTTGAAGGTATTTATGAAGCCAA
>486_CATGCCAGCGTGCTTAAAACTAATCTGCGGCGTTACAAAC_NODE_2_length_235_cov_11.621277
CTTCTCCCTCCGAGGAGACAATACGCCAATTCATTACTGGAGCTGCCTCTTCAAAGCTCAGCCACTCAGCGTCGAGAAACTTTAAACTCACGTCCCAGACAGGCTCCTTTAAACACCCCCCTCCCCCTCTGGGCGCTGAGGTGGCGGCCAGATGAGTCTACATAAGTCACGGTAGCCTGCACATATCCCCTCCTTAGAGCCTGCAGCGCCACACCTATCCCCCTCAGGTGACAGGTGGATTATTGGGCACTGGTATTTTTTTTTT
>487_CATGTGATAAACTGCTTGTTCCTCCTCACTGAGATCAAAA_NODE_4_length_98_cov_3.153061
ACCATAAGGACACAAAACCGGAAGAACAAGAAACAAGAAAGTGAAATAAGCCAATTTGCCAATTTACAATTTGCTATAGATGAGTGACGTTATAAGTACAATGTAAGTGCTACA
>488_GATCTCTAGAGAAATCCCCCAAATATTCTGCTGTACACAA_NODE_1_length_508_cov_12.399607
CAATAACAAGACCCCTGACGGACGGCCCCCACACTCTTAGGCCAATAAAGCCATCTGATGATCTCTTTTACGGACTCGTGCCCCCCCGGGACACGCTCATCAAAGGCAGATTGGGGATCTTTCCTGGCAACAAAGCAGGGCAGATTGCTGGGGTTTAACTTGAGAGGAGGGGGGGAAGCGGGGGCATGTCGAACGGAGAGAACAGGAGAGTTTCCTACAAATTAATGCCTTTAATCTAGAAGCATCGGCACTGGAGCGCCAATAAAAAAGCCTGCGGTGCTGGCAATAAAAAAAAACAACCAACCCGTCACCAGCACTGCGGCCTCCACATCCTCTGGGGACGTGAAGCTGCTTTTTCCCGGCGACATGCTCCATGCACACGGACGGCCGGAGGGGGGGAGGGGAACACAACGCGTGCTCTCGCCCGTCAGGGAAGCAGAACGTACTGTGAGTTAGTCGTCCAGCTTGGAAGAATATGAGCTACAAAGTCTCACAAATGATCAGAGAGGAAATAAAGAATCTAAATACACCGAACAAA
>489_CATGCAGAGGTGTTCCTTTTCCTTCCTGTTCCATGCACAA_NODE_1_length_266_cov_12.770677
CACTTTGAGTCTACAGGAAGTGCGCAGAGATGTATTTACACAAAGATGAGGTGGAGTCCCATTCCCACAGCTCCGGCTCAGCCTGGGCCACAAACAGCCTCTGACTCGTCGAACAGGTTATCAGGAAGCCGTGACCCTCTTATCGCACCGCCGTGCACGCGCTGTAATTAAAAATCTAGAGTTACCCAGCACCTACACCTCAGCGCACTGCTGTGGCCTTAAACTGTGGCTCCAGCGCACCTTGGGTTTAGTTGAAGTTGCTCACTGAGGCCTAACTCTTTAACAATGGGTGTCTA
>489_CATGCAGAGGTGTTCCTTTTCCTTCCTGTTCCATGCACAA_NODE_2_length_101_cov_4.158416
CTGCAAAGTGAACCACGTTCTCATTGCCTCCTCTGGATTTAACGTAGACCTTGAATACTGACTTGGTGTGTGCGGTTTCACATCTCGTCGGCGAGATGGCGGCTCTCACTTTGAGTCTACAGGAAGTGCGC
>490_GATCCTGATGTTTGTACTGGACCTGGTTACTTTAAAATGC_NODE_1_length_479_cov_14.607515
TAAAAAATAAAAACAAAAGTTGAGTTTTATCATCACAGAGGAGCCTCTAAACCTCACAACCCATCTGCAGATAAAAAAGCTAAAAAGTATGTAAATGTAAGTAAACAACATTTTCTATTTAAGACTGGGCTCGAACAAACCACGTGGACACTTATCTGATCCAATTCAATTGTTGGAGCAATATTTTTGGTTTATTATTATTTATTTTGTTGGTAGGAATTATGTGCATTACATTCATATTTGAAATAACTTTCTTTATGTTTTATTAGATTGACCTGACGAGGATCAGCGGATAAGAGGGGGTGGGGCCGGGTCACGGGGCTTCCTGTGGTATTGGACAGGACATCGGCACAGTCTTTTGAACTCACGTTGTCCACTCTGCTACTCACATAAAACTCAATTGTATTTGTGGACGATAGAAACAAATCATTTTAAATAAACAACGTGAGAGAACGCGAGTCTGGAGGGTTTCGTATTGGAAAGAACTTGTAAGTCAGGAAGCGGAGTCC
>491_CATGTCCAGAATGTTAATATAGTGGATTGTTGTTGCCCAG_NODE_1_length_490_cov_13.846939
AGTGAAGCCAGACACTAAGAGAGTTTCGAATTATTATAAAAAATAAAAAAAAGAGCTTACTCTCTCTTCTGAGGCTTTTATTGTGATGTCCATGCTTGTACAGCTGTCACAACAGGAATTCTCCAGGCTTGGAGAACAAGTGGAGATGCGAGCCCCCGCCACGCCGCGCCAACATAATGTGTCTTGAGGCTGGAAGGGGAACAATAAAAGTAGAACAGATCAGAAAGTGGGATGGGAAGCCATTTAAAGGCATCATTTTAAATGTAAAATGGCCTTGCATAATTAAATGAAAGTTAGTTGGCTGGTTAAATGTTCATAATGGAAACCAATTAGTTCGCCGCTTTTACCTCTTGCTGGGAAAACCGCAGATAAGCGCATTCGCGGCAGAAACACAGTCCAGCCTAATCACAACGCATGTGCAAATATTTTCCCATTTGTGATTGAGTCACTCTTGACCTTGAACAGCATTGCAACATAGCAAAATGCTTCATCGGTCCAAAAAAAGTAAATACATCATGGG
>492_CATGGACCTGATGGTGGCTTCCATGTTCTAGTTGGTGTCA_NODE_1_length_437_cov_10.965675
TGGATGCTGTTTCAATCTGTCTGACCTCATGTTCTTCATTGACCTCTGCAGTCCCTCCCTCTGTGATGTAGAGCTCTGTGTAGATCTCATTCAGAAGGGTTGGGCTTCCTGCTTTCGCGATCCCCTCAAACACACACTGGAACTTCTTCTTCAGGTTGGATTTCAGTTCACGCTGACAATCTGCAGGTAGAAGTCCTGAATGAAGACAACAAGGATCAATGAGTAAACGAATCGATTTTCAACATGTCCATCTATTGAAACATTAGTGAAGGTCTCATTTATCAGCATGGTAAGTCTTTAGAGAAAGCTTCTTACTGCTCTGCAGACGCTCAGCCAGCTCCTCCTGCTTCATTCTCCTCAGGAAGTGCACGGATATCTTCACCAATGCCTTTCTGCTCCTCCTCTGCTCTTCATCCAGCAAATCCTTCTCCTCCCTCGGACTCTCTAAGATTTCTGGGTAATCTGAA
>493_CATGAACAATTTGGGCCACTGGTACCCCAGCCAACATCCT_NODE_1_length_469_cov_12.234542
AATACACACATTTACACATACTATAAAATAGACATTTATGCATATAAATAAATACATATTTACTTGTATTTTTTTTTCATTTATTATCAGTTAACTGAATGTAATATTCAGCATAAAATGCTGTTTTGTTTGTCAAGGTAATAAAACACTGGATTCGTCACAAGGTCATAGCAGCAGTTAATTCATCTTTATGTGTTCAATACAAAAAAGAACAGAGACAGTGTTTTATTTGCAGTTCACACGGATTTGTTGGCTTCCATTCCAATGTCCGCTTGCTGTCGAAGCCGGTGAGATATTTGGCGAATTTCAAGGAGGCATCTCGGCTATAATTGCAAAGTCACAACAAAGCTCATCTAACATCTGTTTGTTAGCTTAATACTCTGAGTATGTGTTCAATGGAGAACGCCTCTGTTAATAATCATGCGTGCGACCAGTTCCCAACGCATTCATCCAGGTCCTCTTTGGTTTCTTTGAAATGTTTCGTCAAATGACGCGCAAA
>494_CATGAGTTTTTTACAAAGAAAGACAGTACACAGAAAGCTG_NODE_1_length_511_cov_13.847358
GATTCATGCATGAAAAGAAGAGGCAGAAGGGGATTTGGCCATGATATCATAGCAAACACCTTGAACGGGCTGCTGACAGCTTTTCAACTCTGCTTAGATGTACCGTAATTTCCGGACTATAAGCCGCGACTTTTTTCCAAATTTTTGAACCCTGCGGCTTATAGTCAGGTGCGGCTTATATAAGATTTTTTTTTGTGATTTTTGTGATGACTTGATCACTTTTATACACTCGTCAAAAGGCTGTGGACCACTGTTGTGCGGTACCTTGAAGAAAAAAACAACAAAAATACTATTTTGAAACACTACTATGGCTGCTGCTTATTCTGGCTTTGTTGCTTGTGACTATTATGAGCTTTAGTAGGAATGCACGCTAGGTGACCTGCGTCAAAGGGCTCTAAACCCTTTCTCTTAGAGATTACACAAAGCAGTGGCGCTGTTTGGACCATCTGCATTGTATTAAAACCCAATCAATCAGCATTTAAATTCAATTCTTCTGACATTTTGCTCACCAAAAAAAAGTTGTAATGAATGTGAACTTTTA
>495_GATCAGCGTCCACGCCCACCACCTGGAGGCACACAGAGAG_NODE_1_length_416_cov_13.951923
GGCACCTGAAGTGGCCAACGCCCCCAAAGGTCCTGCGCAAGTTCGAAGAGGCCCTCAAGAGCATCTACAACAGGTAACGTAGCTTCCTCTTTAAATAGTGCCGTCAGCAGCTTTTCAAGCACAAACAAGAAGCCGCTTTTACTCCTTGACTTGTTGTACAAACTACCTTTAAAATCCTAAAATATCCGTTAACTTTCAAAACCGATGCACATGTGGAGCAAACGCTTGAGCCCCCGAGGGTTATTTCCCATCCAGATGAGTCCCATCTGAAGCAACCAGAACACAAGCTTCCTTCTTCCTCGGGCTCACACTGGGTTCATTGATCTTTCTTCCTCCACCAACGACCCGCCGCTGCCTTTCATCCCGACGTCGGTTTGCCTGCTTCTCTCCATGTGAAGCCGGGCGGCGTACCAGAAGCAGCCTTCCCAGAGAATGTTGTTGGCTGG
>496_GATCTTCTGACACCAATCTGTTAGTGATTCCCAGAGTAAA_NODE_1_length_641_cov_13.558502
TGAAGGTGTGATTGTTTAAAGCTGGGAAACAAGATGGCGCCTGTGTGAGCAGGCAGAGAGAAGCTGCTGTTAGTCTGAATGATGACGCTGTGATGAAGAAGAGGAGCTCAGTCTGATCTGGGGTCTGTGAGGACTGTTACTGATGAGGAGGGGAAGGTCGCAGACGGAGGGGCACTAGGTCCCAGCAGGGACCACAGAGCTCACCTGGGCCTTTGTTCCTGAAACACACCTGAGAGACGCTCTGTTTGTCTCACCTGCTGCTTCAGTCCTTTAAGGCAAGGCAATTTTATTTGTATAGCACTTTTCATACACAAGGCAGACTCAAAGTGCTTCACATCATAACATTTCATACAATAAAGTGAAATAAAATGCAGGAATTAAAAGAATTAAAAACAGCAAATAAAATGATAGATTAAAATCTTATTTAAATTGTTCAATTAAAGGCAGAGGAAAAAAGTGCAATGTAGGTCAAATTTATCAGAAGGCGAAGCTGAACATAAAAGTTTTCAGTCTTGTTTTAAACGTGGCAGAGTTTGGGGCAAGTCTTAAATCTTCAGGAAGTTTATTCCAGCTGTTTGTTGCGTAGTAACTAAATGATGCTTTCCCATGATTTGTATTTACTCTGGGAATCACTAACAGATTGGTGTCAGAAGATCAGATCGGAAGAGCGT
>497_GATCTTTTTATGACTTAGTCGAACGATATCCAACAAAAAA_NODE_1_length_624_cov_14.168269
GACAAAATAAGCAGATGTGACTATTTTGCAATCTATTAATTCTCATCAAGAGGTCATGTGATCTCCCAGAGTTGACCCCCTTGGCCGCAGCGCCCGACATGTGTGGTCCTCGCCCGGAGAACCATTTGTGCTGAAGACAAACGCGCGTGAACGTGTGGGCCCTTCACGTTATCTCTAAATATGAACAAGTGGAGTGAAGGTGAACTATTGAACTTGAATTTGATCCTTGCACGGTGAGAAAAAAAAAATCACTTGGTGCTGAGGTCCCAGTGAGACTTTTACCTCGGTCGACAGTCAACAGGACAGTGTCAGCGCCGGTCTCTCGGGAAGGGCAACGATTCGGGTTGAGGTGGAGGTCGAGAGCTCCTCGGTAAGGCCGACGCGACGACGGAAAGACTTCCAGCAGCTGTCCGGACCGTAGACCCACCGGGTCTGGACTGGGCCTCAAATGGTGAGCTTTGCTGTAAACACAAAAGAAATATATGGGTGAGGAGTGGACAGCTGTGAACCCAAGTTGACCCTGGGCCAGCTCGGCCACACAGTCCACGTCTCGGAGTACATGGTCAAATATATTAGAAGAAAAAAAATAGTTTTGAATGTGATTTTGCGGGAAATCGTCATTTTTGGCGCGCCTTTTTTTTCTTGTTCAATGTT
>497_GATCTTTTTATGACTTAGTCGAACGATATCCAACAAAAAA_NODE_2_length_73_cov_3.164384
CTTTTTTTTCTTGTTCAATGTTTGGGATGTTTTGAATGCTTGTAAGCTATACTTTTTTTTGTTGGATATCGTTCGACTAAGTCATAAAAAGATCAGATCGGAA
>498_GATCGGCCTTGCGAAGTTTCACCCCGCGGTGCTTTGGCAT_NODE_1_length_454_cov_11.563877
TTAACTTTTCTAGTGATGGTCTGGCCTCCTCGCTCTTTCTGACGCCTTTGCTTCTGCGTAATTATGTCGTAATGTCAATTAACATCTCCTCGCTTCCTTTTCAGGCTGGAACTTAAGCTGCTTGTGTGAATGCTGAGAGTTTTGCTAAAATGCACCAAAAAGTCGTTTCGTATTTAATTTTGGTGTAAATAAAAAAAAGTTTAAATATTTACCTTTATTCAAAATAATAATAAGCTTGAAGATAATAATAAATGAACACTTTTATAATTTTCTCTAAAAGCTCTCAGCATTTACATGCATTCTAATGGGAATGAGTGTTTTCTGTATACCTCGCTTGTGCTTTCTTTCCACGTTTTTCCCGAGTGGGGGTAGTCGGGGTCACCCCTCGCTCTTTCCCGACGCTCCGTCTCTGTAAAGAATCTAAATCTCCTAAATGTGGTTCTCAAGCCGCCTTTAAATCTTCACTGTGCCTTAGTCTCTCGTG
>499_CATGTTGACAAACTGCTGCTGTTTTTCTGGAGTCACTCAG_NODE_1_length_549_cov_14.255009
TGGCTAAACTGGACGTGTGAGTAAACATTGTCTATTTATATCAAGAGACTGAAAGCGGGCTGTGTTTTGGATGCAACCAAACTAGCAACGGCTAGTTATGCACTTGCTAATGGCTCACATAAAAAGTTCTGGTCAATACAAAGGGAATTTGATTATAATTAAGAGCAGAAATTGGCCAGCAACGAAGATACATTTTCTGGTTGTTGTCATAGCGAGCTAACTACAACTCCAAAGGTTTCAGCTTTTTCTTTTACAGGTAATTTTTTTTTTTAAAAAACTCAAAAACCTTTTCACCCACAAATGTGTTTTCATCTAAATGAGTCCACATTTGAGCTTCAGCATGAATCCTGCTCCTCTTGCATTGGCGCAGATGTTCACATCAGAGTCCCGCCTCCAAAAAGTAAAAACCTTTCACACCTGGCAACTCTCAAACACAACTTGGCACCAAAAGAAGTAGCAAAGGTTGCCCCGTCCTGACCTTTCACCTCTTGTGATGTCAATGAACCTCTCGTCCAATTAAATGATGGAAGCGTCCCTTGGACGTGTCAAGCACAAAGACAAATGATTCCATTAGATGAA
>500_CATGCTTATGTAAGGGCAGCAGGTGTAGACCTTTTGTTCT_NODE_1_length_370_cov_6.445946
GCCCTCTGGAACCCTCCTTCAAGAGCGCCACTCCCACCCGCCCTGCTGCTGGCTGCTCGCGCCCTCCACAAATAACAATCTGTGCACGCCACCTCGGGGGAGTCTTGTTTGAGGGAAAACAAAAAGGGAAAGGGAGGCTGGTTCTGTCTGGCTGCTCTCTGCTTCTGTTCGCTCCACCGAAAGTCATCGGCTTTAAAAGCTCAGGGACACGTTCAGCTTATCGTTCACACGGTTACACACATGCAGACGTAGAGCTTTGGGGCAGCGACTAACGATTCACCTGCTGATCATCTTCCAAAGAATTGCAGAATGGGAAAATAGCTTTTAACATGTATTTGACATGATTTGTTATTAAAAGTAACTGAATTTTAAGAAATGCTAAAGCTGC
>501_GATCACTTTCGAACACCGAACTATAAACAGTGACGCAAAC_NODE_1_length_641_cov_12.435257
GTATTTCATTTTCACAACTTTAAAGGTAGTAGACTGTTCTTGTTTGTTTTTTAAGGGACTAATCCCATCACCAGACTGTCTCCTTAATGTTTTTATGCAATGTTTTTCCAGGACATCACACTTGAGTTCATTTAAATGAAAAGGCTCCCTGCTGCCTGGTATTGTCATTCAAAAGTGTTTGGAGAGGCCCGAGAGTCAACTGCAGGAGTGAGAAAAAGCGAGATAGGAAGGATAGGTTAAAAAAAAAAAAAAAAAGGTTGCTTCAGCTGATGCATCCCCCAGGGTGAATTCCTCGCCAGTGTGCCGGGTGTGTGTTTTGCTTTTTTTCTGGGGTGTGGGTGGGACAAATGGACGTGTTAAAAAGGTGGAATGGTTATATAATGTTGATTAAGTTTAGCTAATAATATTTAAAGCTAAATTTAATTCTGAGTTCTACTATTATTTTCATGGTGAAATTCTGACCTGCAGCGCACTCTACTAAATGTGATGAATATAATTCTATTTTATGTGCGTAAATTAGATAAATTATACTTAAATGTAACACACTCAGCACTCTTTCTTAATAATCTCGTCCATTATTTCTAAAGAACAACAATCATTACTTGCTTTGTCAACTCTTTCATGATACTCTAACGCCCTCTGTTGGTGGATTAGTGCAGTGCAAGTTCCAA
>501_GATCACTTTCGAACACCGAACTATAAACAGTGACGCAAAC_NODE_2_length_72_cov_3.833333
CTCTGTTGGTGGATTAGCGCAGTGCAACTTCACATGGAGTGGAGCATGTTTGCGTCACTGTTTATAGTTCGGTGTTCGAAAGTGATCAGATCGGAAGAGCGT
>502_CATGTGAGCTGATGCTTCATGATTAGATGATGACGTGATG_NODE_1_length_372_cov_10.083333
CAATGTTTTTGATATTTCCACCAAAGTTAAGTTGAATTTCCAAAATGTTTTATTGTTTACTGCACGGGCTGTTGCAATTGTTATGCACCTTTGTTAGTAGATATTGACAGGACTATTCTTACTTAGTTTGATCTTACATGGAACTAACGGCATTTTTTGTTCAGTCATGTATTTTGTTTAATTTAAACTAACAATTTTTTTTTGAGTGACTGTTCTGTTTGGACACACAAGAAAAGATATTGCCATGTTTTTATCATGCAGCATGTTTTTGCCTGAAATAAGGTTCTATGTATGGAAGTTTTCAGTTTTAACTGAATATATTTTCTACATTTCAGTTCTTAATTCACTGTCTCTGCGTAAAATGTTAAAAACCGAATTCTCAAAAAATTAAAAAAAAAAAAA
>502_CATGTGAGCTGATGCTTCATGATTAGATGATGACGTGATG_NODE_3_length_95_cov_11.694736
AAAAAAAAAAAAATTGTGGGAAAAAATAAACCGGAATTTGAGAAAAAATGTAACAGATTTCATGGGGCCCTACTTACTCTGTGTCATTAGAACGGTGTCCATCTTTGAAGTCAAAATATCGATCA
>503_CATGAGAAGATGTGGCTCAGTAATTACTGGAGGATTACAA_NODE_1_length_403_cov_15.518610
CAGACTGTGGCTGCAGCACAAGCTCGTGATCCCTTTTACCAGAGGTGTGGCACCCCACTGATCCAAGGCTAAATGGCTTTTAACGGTGAGGCACTGACACTAATTGATTGCATATTCTACACATATAAGTCAGGCCCCCTTTAGTGGTGTGTGCATCTCCTGGTTTGATACTACAGAATGAAGATAACGCGGCACGACTGGCACTTTGTAAGAGAGACCTCAGTTGAGACAGTTTTGATACTTGCAGGAGTAACTCTAGCAGTCTGATCACATCATTAGGCGTTGACCCCTCGTGACCCCAGACTCCGGGAGACTGAGCTGTTACCAAGGGAACTGATGCTATGATGAGAACCTGAAGGGGAGCCGGCCTGCGAGCTGAAGCCACTGGTGTAGATAATGCTAATGAACAGTCACGCAGTGAAACAAAATGTAC
>503_CATGAGAAGATGTGGCTCAGTAATTACTGGAGGATTACAA_NODE_2_length_84_cov_4.511905
AGAAGTGTCTCTAATGGTTAATGTCCCCACCTGTGGTGCCCTTGTGTGGAACCGATTGCTCAGGTCCTGGTCACATTGAGCCCGCGGGCTGGGTTTACAGACTGTGGCTGCAGC
>504_GATCGATCCTGGGCTCCATTAGAGACGAGTAGCTGCTGCT_NODE_1_length_309_cov_8.411003
TGAAAACAATACATATTCTTTCCAAAAAGAATTAGCTTTTAATTAAGGGTCTGTAATATGTTCGTTGACTGGTAATAAGACTACAAAAAGTTAGGTTTTTAGACGTTACCGAAAACCTTGTGTTTCTTATAATTGTTTATAATAGCCTAACAAGACAATTCTTACATGAGCTACCAAACCGACAAAAAAACATTTAATTCCATAACACAGCGTTACAGCAGCTTTTTTTGTTGCTCTCGCTTCATCAAAAACATCTTTTATGTTCTGTGTTAGTTTCTCTATAAAGAAATGTATCTATTCAGGGACAGAAATAGCTCCTCTAATCCCGTGTTA
>504_GATCGATCCTGGGCTCCATTAGAGACGAGTAGCTGCTGCT_NODE_2_length_135_cov_3.207407
TTTTGTTAATTAGAACGAGCTCAGAAGACAAGAGATGACAGAAAGAACACAGTACTTTGTATCCTTTGTACTTGTCTTATAGACTTTGTCATGGAAGCGACGCATGTGTTTGTTAATGTATTTTATGTCACATCCATCTGTTGAAAACAATACATATTC
>505_GATCAAAGTATCTCATCAATGAACCTGCGTCCAGTTTGTT_NODE_1_length_603_cov_12.270315
AAAGTGTTTTTAAAATATTAGACATGTGTGTGTGTGCGCCTTGAGGCGTTTCTACACACAAAAAAACGTGCAAGGCAAAAAGGAAATAATGCAAAATGGGAATTGAACGTGTTATTGTACACGGTGATCTTAAAGCATTCATCAGAAAGGCCGGTAATGGGATTTTCGACAATACCAAAGCTTTACAATAACAGGAAACTCTCTGCATGGATACCAGCTGCACTTAGTTAACTACAAAAGAAAACAACAAGTGCTAGATGAGGCATTTTCATTTCCAACTTGAAAGGATTGTTTTGTTTTTAGTCAGATGTCATTTGTGGGTTATGCTTGAAGGAAGCAATGCAATTTGTTATTGGTCTTCCAGGTATTTTGTTAGCTTCATCCTGCAGTTCCAATTCCACGAAAAACTGTGCCAGGCAGCCAAACACACGGGAGACTTGCACACATGCGACATCTACCGCTCTGCAGAAGCGGGGGCCATTTTAAAGTAAGTGTTATATCACGAGGCGGGTTAATTTCAGGAGAGCTGCTGCTGTTTAACAAAACATCTTTCTAGGAAAGTTCTTCAGGCCGGTTCCTCCAAGCCTTGGCCTGAAGTGCTCCAAGAGGCTTTGGGTACAAAAAAACTGGACG
>506_GATCACTTGTCACAAAAGGTCAGCGGCATGAATAATCACA_NODE_1_length_512_cov_12.501953
CCCATCCACAATGGTCTTCGTTTTAGCGCTTTTCAATGTCGTGAAAATGTTACGCTTCCATTCTCTCTCCGAAGCCACAGAAAAGCGCACTTGGCCGTGCCTGCCTTTTCTGGCTTTTGACAGGAAGCTCATGATTTTAAATGTACGCCTCATGCATAATGAATGAGACTGCACAGGATGTGAGGGCAGTGCATCCAGAGAGCACCTGGGCCAAACAAAGATGCCCTTTCTGCCATGGGGATTTGTGCCCTGGTACCCGCTGTCACCAGCTCCCGGCTCGCGCCCAGCTGCGAAGCATTCAGGCGCGCCACGCACATTCATCTCATCAAAGTCGACTCCAAAAAGTGACACTGTCCACTCGGACATAAAGAGCTCTTTATGGCGTTATTAATGATATGCTGAAAGCTGTGGACAAATGTTCGGGGACCAAGTTTGTTAACGTGGCCCGACCGTGGCTTTGTTTTAATCCCCCGCCGGTTTAGTCGCATTCCACGGCGGCAGAGCGTCTTTGGTTAGAAAGCACATCCGATTGTCACAGTGTT
>507_GATCAAGAGTTGAAATATATAAAAAATGAGGCGGCCCGAC_NODE_1_length_300_cov_9.796667
TGTTGGAGTTGTTATGGACTCTTTTAAAGTTATTTAACAGAATTGGGACCTATATTCTCTGTGCGCTCTGTGTTGTGACTCTGATAACAATAATACTATTATTGGTAGTAACACTACCAAAAAGCCTGTGTTCTAATTTAGATCAACAGAGGAAGGCTAATAACTCTGGATACAGCTATTAGGGCATTTTACTGCTTTTAGGACTTTAAATAAGGGCTTTTCGGGTGATCGTACTGGAAAATTGATTTTCCTAAAATAAAAATGATTAGCTGGTCTGATCACTTATTGCTTTTTGAGCACCTCCTGAATCCGAGTGGAATGAAAAAAGGC
>507_GATCAAGAGTTGAAATATATAAAAAATGAGGCGGCCCGAC_NODE_2_length_179_cov_10.541900
GCGCTTTATGCGACTGGTTATCAATACTTCTCACCCAAACGTGTCCATAAAAGTATGTTTGGTCAGATTGCTGTTATTTACTTATTCTTTGATACATACTTGTGTAAGTGTTGTTTAGCCAGCCGAGGTTCAAAGTTAACCGGAGACCGAAGGATCCGTTCCCATCTCATCACATGATCTCCAGTCAGTGGATGGGGGGGGTGTTTTGG
>508_GATCATTGGGACTTTAACTTTAACTGGGACTTTAGCCAAT_NODE_1_length_347_cov_3.204611
TAAGGTTTAAATTGCTTAAATGACTTCATTTGGGTGAGATTTTTTTTCCGTAGCTGCAGGTAAAACAGCTGGGCTCGGTAAATTGTCCCGCCTCAGGCAAAGTGGAGCGTCTGCGTGTCTTAGTGTGCATTTAGCGCCTCTTTGTGCATATTCAGCCATTCTGGAGTCCACACAAACGTAATGTGTAACCTGTGTGACAATACTCACAGGCATATATTCTTTATCCTCTTTGAAATAAAAGCCACCATACTTTCTAAAGTGTGAGAGACATGCACACTATTCTTCCAAATGAATGATATCATTGTTTATTTAATGTCAGAACCTGAACCCCGGTCAATTACAGTGCCCCCTACTGTTATCT
>509_GATCATTGGTACCACTTAGTGGGGACCTGCTGAGCCCTCT_NODE_1_length_508_cov_11.232284
CATTTCTTTTTGGTGAGCTAACTTGATTTCTTAGTTCGACTCAAGCAAATGGAATATACCTATGTGAACTTTTTTGGAAAGGGAACTTTTATGGCAACCAAAACAGAATCTGTGGTTTCAACAGTCCAGGTTTGATGCAGTCCTGGAACCTTTTATGCAACCTGGCGTCCGGGAGATTTGTAAAAATATTTTGCTTTCCACCCTCCTGAGCCTTTTAGCCATTGCTAAAGGAAAAGCGCTAGCTCCCAAAAAAAAAACCACACAGAAGAACGAAAAATCCATAGGGTCAAATGTCCTTAGTGGGCCATTTGCCAGGTCTGTTCCACAAGCAGGATGCTGACACACAGACTGGCTCCAGCCTCCCAGTCCTGCAGAAACATGTGAAAACAGAAACAAATCCCAACACGAGGGCCAGCACCAGTGGTCCATGAGAATATAAGAGGCCGTTTTAGTGCAGGAACAACGCAGATCGCCCAAGAAGATTAGCCTCTGTGCTACTGGCCTCGTATAAATCTCCTTCTAATTGGCAGGGGAATTT
>510_CATGTTGACGATGATGAAGTCTACCACATGTTAAATGCAT_NODE_1_length_152_cov_11.973684
CACTGGCTTTAGGGCACAAGTTGATCAAACTTCTGCCTCCTCCTGATGTCTCCTTGGAATTTCACAGCAAGTTACAGAGCGTGACAAGATAAAGAAACACATCCATCCGCATTGGCTCAGTACTTTACCACCGCACTCATTCATTTATTGAAATCCCACTATGTGATCATACTGCCCC
>510_CATGTTGACGATGATGAAGTCTACCACATGTTAAATGCAT_NODE_2_length_193_cov_3.518135
ATGGTTTTTCCCAGGGTCAGGAGCTTCGTCTCACTTGCCCTTGGCCAATGCCAGTGGGCCACTGAGAGCCACGAACTGCTTTATTACCATGGCAACCAGAGTGTGCTCCTCTGCAGCTTGATACCAAGGGCCTCTCCCTCTCGTCTGCTCGGGTTTAAGCTTAACCATTATGACATTTTCAAGGTAAAGGGAAAAAACTGGTGCAACAGGCACAGCAAT
>511_GATCCTTCGGGTTGTGATCCTGCTGGGAGGATTTCTCATA_NODE_1_length_89_cov_7.157303
ACCTGCTTGAAACAAAACCCGCTTACCTTTTTGTGGAGAAAAAGATGACACTTGTGCCGATTTACTGGTGCAAAGTCACTGGGAGATACTGGGAGAATGTGCAGGAGTG
>511_GATCCTTCGGGTTGTGATCCTGCTGGGAGGATTTCTCATA_NODE_2_length_238_cov_7.978992
CCCAAATACCATGTACAGCATTTAAACATGCAATTTATTTGAATAGTGTAAACACTATTTGCTGGAGCTGCTGCTGGTGGTATGAACAGCTCATGATTAAATCTGTAACTACCACTGGGTGGTATATCTTACCTATCATCACTGGCCAATATTCTCTGGCCCCAGACTTGGCCTAAGATGAGGGGGCGACAGGAATCAGGATAAGACTTACCACTAGACTGAGGACAAGGTCCCGTAAAAGCCCAAGGACCTGCTTGA
>511_GATCCTTCGGGTTGTGATCCTGCTGGGAGGATTTCTCATA_NODE_3_length_87_cov_2.034483
GTGAGCTCTGTTATGAGTTAATTTTGTGTGTCTATGTGTCTGTGTGTGTGTGTGTGGTACATTCCTGAATACATTATCTGGAATAAACTGTTCCCAAATACCATGTA
>512_CATGTGAGCTGATGGTTCATGTTCCTCCACAGAGAGGACC_NODE_1_length_487_cov_15.519507
TTCTTCTTCAGGTTGGATTTCAGTTCACGCTGACAATCTGCAGGTAGAAGTCCTGAATGAAGACAACAAGGATCAATGAGTAAACGAATCGATTTTCAACATGTCCATCTATTGAAACATTAGTGAAGGTCTCATTTATCAGCATGGTAAGTCTTTAGAGAAAGCTTCTTACTGCTCTGCAGACGCTCAGCCAGCTCCTCCTGCTTCATTCTCCTCAGGAAGTGCACGGATATCTTCACCAATGCCTTTCTGCTCCTCCTCTGCTCTTCATCCAGCAAATCCTTCTCCTCCCTCGGACTCTCTAAGATTTCTGGGTAATCTGAACTGACAACCTTCTGGATCTTCTTTAGCTCATTCTTCACAAAAGTGAGGATGTTCTCCTCCAGCAGCTGGAACAGAACATTCTATGAATGACACCAACTAGAACATGGAAGCCACCATCAGGTCCATGTTGGACAGACGGACAATCCACTGGTCTACAAAGTGCAGCATGGAGATGATGGTGACCTGAGAGATG
>512_CATGTGAGCTGATGGTTCATGTTCCTCCACAGAGAGGACC_NODE_2_length_75_cov_2.706667
ACCTGAGAGATGTTAAAGTAGTTGTACATGTACACACCATGAAGATGGAGTCCAGGTGTGTTTGATGCTGCTGGGCAGACGGACCTGTGGGAACCTCTGAGCTCT
>513_CATGTGGCCCGAGGGCAAGCTGAGCATCACCGAGGTCACC_NODE_1_length_196_cov_15.591837
GTGGAGGTTTGTGTCACATACGTAAAAAATAAACAGCAGATTAGTCGATGAAGATGAAGCCTGAGGGGGAGGGAGAAGTCGATTGCTAGTGTGTTTATTCAAAAAGGTACCTCTGCAGGAAGCGAGGGTAGGTCTGCCTGTAGGCGAAGCCGGCGCGTCGCACCCTGACGTTCTCCAGCAGCCCGAGGTACTCCACCTGGTGGCGGCAGCGCTCCTGCTCGAACAG
>513_CATGTGGCCCGAGGGCAAGCTGAGCATCACCGAGGTCACC_NODE_2_length_108_cov_11.444445
GATCAGATTGTAAAGCTGGTCGCATTAGAGACATATTCAAACTTCTATTCATGACCCCAGCATGATTAAAGGACACATTTATTTATCAAATGTGTCTAAAATTTGGGTAGTCACCGCCCTAAAGTGGAGGGTTGTGTT
>514_CATGTAGAAGCAGAGTCAGTGAGTCAGAGACGTTGGGACA_NODE_1_length_581_cov_12.302926
CGATACTATACCTGCCAAAATATTACGGTAACTGATACTTATGATACCACAAATACAATACTGGAATATTTATCTATGATAGTAATAAATAAAACATCTGTACGGTACCCTTTTTTACCTGGCATCTGTTTGACTGTCTGGGGGATAAACAATGCTTCATTTACTTGCACATAGAGTTTGATATTCTTAATATTGATATTCAGCATGTCAATTCATGAAATAATTTTTTTTTTTTTAACATAAATAATGTCCTGATGGACCGCTGCCTCCTGCCAAAGGAAAGCGCTTAAAAGAAACACGACATTTATAGGATGAGAATTTAAAATGACGTCTCTTGACACGTTGTCTCAAGACAACAACACAAAGTGTCCCATGAGAGTTTTAGTGTTGAGGTGAATGAGCTCTGTGTGTTTGTCCTGATGAAGATAATAACGTGTGAGCTCTCCCAGCAGGTTGGTGTGAAGGTGTGAAGGTGTGGACTCTGCTATGAATCAGGCTGAGGACCCAGAGGACGGAGTCCCTCCCTCTGAAGCCCCTCTGTGTGGGGAACATGACAGCCAGACCAAAGCTCAGAGGTGAGAGGACCATCTCCAACTGTCTTCCACTCGTTT
>515_GATCATGTAACATGTGTCTTATTCTGTGTGTCTGCAGGCT_NODE_1_length_453_cov_14.960265
ACACACTGGAGGCAGATGACCAGCATCTAAACATCCAAGTGTTGTTTAAGTTGTTAAGAGCCCACAAACCTGCAGCGTGACCACGTTGACTCATATCAACCCACCATGATGCCGTCAACGTGTCAGGAGACACTGTCCTCTCTTATAATGTGGAGACAAGCTTTCATTACATTCCTCCCTGTTCAAGCTCCTCCTGGCTACTGATCCTCACTACTTCTGTCTGTGTAGATGGTCTCATGTGGGACACAAACAGTTTGATGAGTCTCTGGTAGTTTGAGGTCAGCTTGGTGTGTCTTATTAACCAGGCTGACAGTGGGACAGAGAAAAGTTTTCCAGCTCTACCTCCTCTACCAGACTGATGGTCTGTGGCTGCAGCCTCTTCATACCTGAGAGACTCCAGTCTCCAGTGAGGGTCATCCAGTCCAGCAGACAGCAGCTTCACTCCTGAGTCTCCTGGATGATTGTAGCTCAGGTCCAGCTCTC
>515_GATCATGTAACATGTGTCTTATTCTGTGTGTCTGCAGGCT_NODE_2_length_81_cov_2.592592
CCATGATTACGCCAAGCTATTTAGGTGAGACTATAGAATACTCAAGCTTGCATGCCTGCAGGTCGACTCTAGAGGATCCCACTGGATGATTGTAGCTCAGGTCCAGCTCTC
>516_GATCTCTGCAGTTTAAATGGCTTTGTGATTTCACTGCAGA_NODE_1_length_522_cov_11.538314
TGCAAAACTGCAGCGCAGATGTAGTGATGCGGAAAACACCCACCGATGTCAAGACGGATAAAGCATCACAGAAAAGAAGAGGGGGGGTGTCGGGGGGAGAGCGAGAGCGAACAAGGACCGAAGAAGAAGAGGAGAGACGGACGCGGCGTGGTGGAAAAATAAAAGCGAGTGTGAAAGCGTGATGCTGAAGCCTGTAAGTAGGCCAGAGAGCAGCGGCGCAGGGAGGGCGGAGGCATCAATGGAAACGCACAGCAGCTCATCGCGGGGAGGGGGGGGGGGGAACTTTATTTGTTTCCCTATGTTTCACTATATTTTAACTGTGTTTTGCTGGCTCTGTCGCACTCAGTTGATGAAGAGTGCGTTGTTAATAAAATGCATTATTGTTATTATTACATTTTGTACAGGGTAAGGCTGTGTGTGTGATAGATGACGGGAGGAGAGTGAGAGTGAAACACACACAAGTCCTCTACCTGGAGGCTATTTCTGTGGGGCATCCCTTTGGGGCTTGGTGAAAATATGGAATGACTCATCGGACACACACACACATCAAAG
